# Supplementary material for: An ERK1/2‐driven RNA‐binding switch in nucleolin drives ribosome biogenesis and pancreatic tumorigenesis downstream of RAS oncogene
Source: EMBO J. 2023 Apr 11;42(11):e110902. doi: 10.15252/embj.2022110902 (PMC10233377; doi:10.15252/embj.2022110902)
Supplement: Supplementary file 3 — Dataset EV2 [file EMBJ-42-e110902-s004.xlsx]

## Sheet: EV2
Selection	Category database	Category value	Uniprot size	Selection size	Category size	Intersection size	(Log10 Enrichment factor)	(-Log10 Benj. Hoch. FDR)	(-Log10 uncorrected p-value)
RBPome UP	GOCC	nucleolus	21846	77	799	34	1.08182	24.7884	27.907
RBPome UP	GOMF	RNA binding	21846	77	687	24	0.996135	13.6313	17.2017
RBPome UP	GOCC	non-membrane-bounded organelle	21846	77	2322	37	0.655225	13.3033	15.9448
RBPome UP	GOCC	intracellular non-membrane-bounded organelle	21846	77	2322	37	0.655225	13.3033	15.9448
RBPome UP	GOCC	nuclear part	21846	77	3407	43	0.55398	12.848	15.3645
RBPome UP	GOCC	ribonucleoprotein complex	21846	77	664	22	0.973137	12.8136	15.2333
RBPome UP	GOBP	RNA processing	21846	77	559	20	1.00651	10.3871	14.4365
RBPome UP	GOBP	rRNA processing	21846	77	134	11	1.36717	8.26619	11.8542
RBPome UP	GOBP	rRNA metabolic process	21846	77	138	11	1.3544	8.26619	11.7135
RBPome UP	GOBP	ncRNA processing	21846	77	236	13	1.1939	8.26619	11.7301
RBPome UP	GOCC	organelle	21846	77	9933	63	0.255152	8.01721	10.3577
RBPome UP	GOBP	nucleic acid metabolic process	21846	77	2570	33	0.561459	7.96674	11.3172
RBPome UP	GOBP	ncRNA metabolic process	21846	77	300	13	1.08969	7.22202	10.4263
RBPome UP	GOBP	RNA metabolic process	21846	77	2112	29	0.590586	7.22202	10.4742
RBPome UP	GOBP	nucleobase-containing compound metabolic process	21846	77	2906	33	0.508099	6.73589	9.8822
RBPome UP	GOCC	intracellular part	21846	77	12068	67	0.197308	6.46935	8.74285
RBPome UP	GOMF	nucleic acid binding	21846	77	3040	33	0.488523	6.09907	9.36846
RBPome UP	GOCC	nucleus	21846	77	4599	39	0.381278	5.97298	8.18849
RBPome UP	GOBP	maturation of SSU-rRNA	21846	77	35	6	1.68697	5.53919	8.63436
RBPome UP	GOBP	cellular nitrogen compound metabolic process	21846	77	3263	33	0.457776	5.52754	8.57695
RBPome UP	GOCC	macromolecular complex	21846	77	4219	36	0.383977	5.32649	7.49085
RBPome UP	GOCC	intracellular organelle	21846	77	8705	54	0.245513	5.17264	7.29124
RBPome UP	GOCC	intracellular organelle part	21846	77	6862	47	0.288518	5.16978	7.24698
RBPome UP	GOBP	nitrogen compound metabolic process	21846	77	3389	33	0.441318	5.15346	8.16148
RBPome UP	GOCC	membrane-bounded organelle	21846	77	9070	55	0.235629	5.09654	7.13595
RBPome UP	GOCC	organelle part	21846	77	6989	47	0.280556	4.97778	6.98242
RBPome UP	GOCC	preribosome	21846	77	46	5	1.4891	4.31498	6.24363
RBPome UP	GOCC	focal adhesion	21846	77	363	10	0.892973	4.31498	6.28283
RBPome UP	GOCC	cell-substrate adherens junction	21846	77	368	10	0.887032	4.31498	6.22946
RBPome UP	GOCC	cell-substrate junction	21846	77	374	10	0.880007	4.27835	6.1665
RBPome UP	GOBP	ribonucleoprotein complex biogenesis	21846	77	62	6	1.43864	4.12405	7.09428
RBPome UP	GOBP	mRNA metabolic process	21846	77	382	11	0.912211	4.124	7.05947
RBPome UP	GOCC	cell part	21846	77	16608	74	0.101781	3.95585	5.81919
RBPome UP	GOBP	cellular component biogenesis at cellular level	21846	77	69	6	1.39219	3.91087	6.81417
RBPome UP	GOCC	adherens junction	21846	77	425	10	0.82449	3.8344	5.67426
RBPome UP	GOMF	mRNA 3'-UTR binding	21846	77	34	5	1.62038	3.82559	6.9189
RBPome UP	GOCC	anchoring junction	21846	77	441	10	0.808441	3.71627	5.53383
RBPome UP	GOMF	mRNA binding	21846	77	131	7	1.1807	3.44901	6.41739
RBPome UP	GOBP	cellular macromolecule metabolic process	21846	77	4718	36	0.335418	3.37482	6.24814
RBPome UP	GOCC	small-subunit processome	21846	77	36	4	1.49864	3.3258	5.12218
RBPome UP	GOBP	cellular component biogenesis	21846	77	95	6	1.25331	3.14543	5.99072
RBPome UP	GOCC	alpha3-beta1 integrin complex	21846	77	2	2	2.45287	3.13525	4.9114
RBPome UP	GOCC	intracellular membrane-bounded organelle	21846	77	7710	45	0.219034	2.99581	4.75269
RBPome UP	KEGG	Ribosome biogenesis in eukaryotes	21846	77	77	5	1.26536	2.98188	5.12942
RBPome UP	KEGG	Small cell lung cancer	21846	77	83	5	1.23277	2.98188	4.9709
RBPome UP	KEGG	ECM-receptor interaction	21846	77	84	5	1.22758	2.98188	4.94566
RBPome UP	GOBP	macromolecule metabolic process	21846	77	5090	36	0.302461	2.62982	5.44877
RBPome UP	GOCC	cytoplasm	21846	77	4837	32	0.273464	2.45404	4.19242
RBPome UP	GOBP	ribosome biogenesis	21846	77	34	4	1.52346	2.42899	5.22312
RBPome UP	GOCC	nucleoplasm	21846	77	1951	18	0.417903	2.36021	4.08087
RBPome UP	GOBP	mRNA processing	21846	77	293	8	0.889106	2.32186	5.09252
RBPome UP	GOCC	nuclear body	21846	77	315	7	0.799671	2.26395	3.96758
RBPome UP	GOCC	invadopodium membrane	21846	77	5	2	2.05496	2.22867	3.91589
RBPome UP	GOCC	intrinsic to membrane	21846	77	5694	7	-0.457436	2.22375	3.89517
RBPome UP	GOCC	integrin complex	21846	77	29	3	1.46761	2.19506	3.85127
RBPome UP	GOMF	helicase activity	21846	77	138	6	1.09114	2.18536	5.05682
RBPome UP	KEGG	Arrhythmogenic right ventricular cardiomyopathy (ARVC)	21846	77	70	4	1.20984	2.14071	3.97956
RBPome UP	GOBP	cell differentiation	21846	77	1688	18	0.480783	2.13277	4.88114
RBPome UP	GOCC	CRD-mediated mRNA stability complex	21846	77	6	2	1.97576	2.10484	3.74131
RBPome UP	GOCC	spliceosomal complex	21846	77	152	5	0.970007	2.10484	3.73208
RBPome UP	GOCC	integral to membrane	21846	77	5558	7	-0.446943	2.09983	3.71327
RBPome UP	GOCC	basolateral plasma membrane	21846	77	157	5	0.955952	2.068	3.66809
RBPome UP	GOBP	cell adhesion mediated by integrin	21846	77	15	3	1.75391	2.00818	4.73537
RBPome UP	GOCC	basement membrane	21846	77	89	4	1.10554	1.99478	3.58191
RBPome UP	GOCC	extracellular vesicular exosome	21846	77	2567	20	0.344491	1.98063	3.53524
RBPome UP	GOCC	extracellular organelle	21846	77	2569	20	0.344156	1.98063	3.53102
RBPome UP	GOCC	extracellular membrane-bounded organelle	21846	77	2569	20	0.344156	1.98063	3.53102
RBPome UP	GOBP	cellular process	21846	77	12756	62	0.139564	1.95566	4.66262
RBPome UP	GOCC	membrane-bounded vesicle	21846	77	3021	22	0.315151	1.92096	3.45977
RBPome UP	GOCC	RNA granule	21846	77	104	4	1.0379	1.80137	3.32891
RBPome UP	GOCC	hemidesmosome	21846	77	10	2	1.75391	1.75362	3.27016
RBPome UP	GOBP	calcium-independent cell-matrix adhesion	21846	77	3	2	2.27678	1.74812	4.4358
RBPome UP	GOCC	vesicle	21846	77	3141	22	0.298242	1.73589	3.23929
RBPome UP	GOCC	extracellular region part	21846	77	3586	24	0.278479	1.73589	3.23124

## Sheet: Dataset legend
List of protein categories that are over-represented amongst the upregulated RBPome of iKras PDAC cells, following Kras G12D induction. Categories from GO and KEGG databases were used to annotate the identified proteins in the iKras PDAC RBPome (Dataset EV1), before performing a Fisher's exact test analysis to reveal the over-represented categories amongst the significantly upregulated RBPs, usin…
