# Supplementary material for: An ERK1/2‐driven RNA‐binding switch in nucleolin drives ribosome biogenesis and pancreatic tumorigenesis downstream of RAS oncogene
Source: EMBO J. 2023 Apr 11;42(11):e110902. doi: 10.15252/embj.2022110902 (PMC10233377; doi:10.15252/embj.2022110902)
Supplement: Supplementary file 4 — Dataset EV3 [file EMBJ-42-e110902-s012.xlsx]

## Sheet: EV3
Selection	Category database	Category value	Uniprot size	Selection size	Category size	Intersection size	(Log10 Enrichment factor)	(-Log10 Benj. Hoch. FDR)	(-Log10 uncorrected p-value)
RBPome DOWN	GOCC	membrane-bounded vesicle	21846	139	3021	84	0.640481	33.6011	36.7197
RBPome DOWN	GOCC	extracellular vesicular exosome	21846	139	2567	78	0.679028	33.4467	35.9873
RBPome DOWN	GOCC	extracellular organelle	21846	139	2569	78	0.678691	33.4467	35.9633
RBPome DOWN	GOCC	extracellular membrane-bounded organelle	21846	139	2569	78	0.678691	33.4467	35.9633
RBPome DOWN	GOCC	vesicle	21846	139	3141	84	0.62357	33.0125	35.4322
RBPome DOWN	GOCC	anchoring junction	21846	139	441	35	1.09597	25.467	27.8074
RBPome DOWN	GOCC	extracellular region part	21846	139	3586	80	0.544837	25.3508	27.6243
RBPome DOWN	GOCC	adherens junction	21846	139	425	34	1.09944	24.8837	27.0992
RBPome DOWN	GOCC	cell-substrate junction	21846	139	374	30	1.10061	21.6954	23.8598
RBPome DOWN	GOCC	cell junction	21846	139	1070	43	0.800442	20.375	22.4936
RBPome DOWN	GOCC	focal adhesion	21846	139	363	28	1.08361	19.6996	21.7768
RBPome DOWN	GOCC	cell-substrate adherens junction	21846	139	368	28	1.07766	19.5759	21.6153
RBPome DOWN	GOCC	cytoskeletal part	21846	139	1360	45	0.716028	18.2344	20.2391
RBPome DOWN	GOCC	cytoplasm	21846	139	4837	80	0.414873	16.9758	18.9483
RBPome DOWN	GOCC	organelle	21846	139	9933	113	0.252343	15.6532	17.5957
RBPome DOWN	GOCC	cell projection	21846	139	1216	39	0.702491	14.9733	16.8878
RBPome DOWN	GOCC	protein complex	21846	139	3570	65	0.456609	14.5626	16.4507
RBPome DOWN	GOCC	intracellular part	21846	139	12068	122	0.201069	14.1597	16.0231
RBPome DOWN	GOCC	cytoskeleton	21846	139	723	30	0.814341	13.9556	15.7955
RBPome DOWN	GOCC	organelle part	21846	139	6989	91	0.310991	13.6001	15.4176
RBPome DOWN	GOCC	actin filament bundle	21846	139	60	12	1.49739	12.7466	14.5429
RBPome DOWN	GOBP	actin filament-based process	21846	139	379	24	0.997928	12.6229	16.6723
RBPome DOWN	GOCC	macromolecular complex	21846	139	4219	67	0.397227	12.2494	14.0256
RBPome DOWN	GOBP	cytoskeleton organization	21846	139	719	30	0.816752	12.1119	15.8602
RBPome DOWN	GOCC	membrane-bounded organelle	21846	139	9070	102	0.247359	12.0211	13.778
RBPome DOWN	GOCC	contractile fiber part	21846	139	179	16	1.14761	11.767	13.5054
RBPome DOWN	GOMF	structural constituent of cytoskeleton	21846	139	56	12	1.52735	11.6624	14.9318
RBPome DOWN	GOMF	protein binding	21846	139	4487	71	0.395658	11.6624	15.0451
RBPome DOWN	GOCC	stress fiber	21846	139	55	11	1.49739	11.6491	13.3697
RBPome DOWN	GOMF	binding	21846	139	10935	114	0.214446	11.3981	14.4914
RBPome DOWN	GOCC	actomyosin	21846	139	63	11	1.43842	10.9751	12.6787
RBPome DOWN	GOCC	cytoplasmic part	21846	139	6447	82	0.300813	10.8265	12.4987
RBPome DOWN	GOCC	intracellular organelle part	21846	139	6862	85	0.289321	10.8265	12.498
RBPome DOWN	GOBP	actin cytoskeleton organization	21846	139	357	21	0.965907	10.3981	13.9704
RBPome DOWN	KEGG	Pathogenic Escherichia coli infection	21846	139	46	10	1.53359	10.1481	12.589
RBPome DOWN	GOMF	cytoskeletal protein binding	21846	139	505	23	0.854792	9.96561	12.934
RBPome DOWN	GOCC	cortical cytoskeleton	21846	139	58	10	1.43292	9.87128	11.5127
RBPome DOWN	GOCC	actin cytoskeleton	21846	139	166	14	1.12238	9.87128	11.5253
RBPome DOWN	GOCC	cytosol	21846	139	1338	33	0.588417	9.4233	11.0505
RBPome DOWN	GOBP	cellular component organization at cellular level	21846	139	2933	53	0.453318	9.38382	12.7343
RBPome DOWN	GOBP	cellular component organization	21846	139	3774	61	0.404885	9.38382	12.8108
RBPome DOWN	GOCC	cell-cell adherens junction	21846	139	46	9	1.48785	9.32186	10.9353
RBPome DOWN	GOCC	cell-cell junction	21846	139	358	18	0.897748	9.28319	10.8833
RBPome DOWN	GOBP	cellular component organization or biogenesis	21846	139	3824	61	0.399172	9.28209	12.5533
RBPome DOWN	GOBP	cellular component organization or biogenesis at cellular level	21846	139	2983	53	0.445978	9.2365	12.4408
RBPome DOWN	GOBP	cellular process	21846	139	12756	120	0.169821	9.11638	12.2627
RBPome DOWN	KEGG	Gap junction	21846	139	86	11	1.30326	8.99861	11.1385
RBPome DOWN	GOCC	cell cortex part	21846	139	97	11	1.25098	8.97041	10.5575
RBPome DOWN	GOCC	non-membrane-bounded organelle	21846	139	2322	43	0.463968	8.85871	10.421
RBPome DOWN	GOCC	intracellular non-membrane-bounded organelle	21846	139	2322	43	0.463968	8.85871	10.421
RBPome DOWN	GOBP	protein polymerization	21846	139	59	10	1.4255	8.3395	11.4347
RBPome DOWN	GOCC	cell part	21846	139	16608	133	0.0998877	8.09217	9.64256
RBPome DOWN	GOCC	microtubule	21846	139	325	16	0.888595	8.04735	9.58616
RBPome DOWN	GOBP	microtubule-based process	21846	139	450	20	0.844173	8.03659	11.086
RBPome DOWN	GOMF	pyrophosphatase activity	21846	139	740	24	0.70734	7.60333	10.3881
RBPome DOWN	GOMF	hydrolase activity, acting on acid anhydrides, in phosphorus-containing anhydrides	21846	139	743	24	0.705582	7.60333	10.3524
RBPome DOWN	GOMF	hydrolase activity, acting on acid anhydrides	21846	139	745	24	0.704408	7.60333	10.3287
RBPome DOWN	GOMF	nucleoside-triphosphatase activity	21846	139	701	23	0.712363	7.39449	10.0618
RBPome DOWN	GOMF	GTPase activity	21846	139	217	14	1.00604	7.34959	9.96577
RBPome DOWN	GOBP	developmental process	21846	139	4305	61	0.34772	7.30148	10.3095
RBPome DOWN	GOCC	Z disc	21846	139	108	10	1.16292	7.24384	8.77137
RBPome DOWN	GOMF	nucleotide binding	21846	139	2231	41	0.460642	7.23089	9.80132
RBPome DOWN	GOMF	actin binding	21846	139	185	13	1.04313	7.21589	9.74492
RBPome DOWN	KEGG	Tight junction	21846	139	134	11	1.11066	7.07244	9.03623
RBPome DOWN	GOBP	cell adhesion	21846	139	713	23	0.704999	6.94804	9.91826
RBPome DOWN	GOBP	biological adhesion	21846	139	718	23	0.701956	6.92383	9.8593
RBPome DOWN	GOCC	membrane	21846	139	6372	73	0.255393	6.8825	8.39902
RBPome DOWN	GOCC	intracellular organelle	21846	139	8705	89	0.205989	6.85933	8.36514
RBPome DOWN	GOBP	actomyosin structure organization	21846	139	62	9	1.3582	6.80847	9.71173
RBPome DOWN	GOCC	ruffle	21846	139	89	9	1.20121	6.79062	8.28597
RBPome DOWN	GOBP	protein complex subunit organization	21846	139	674	22	0.710117	6.72013	9.59344
RBPome DOWN	GOCC	myelin sheath	21846	139	166	11	1.01766	6.57422	8.05935
RBPome DOWN	GOBP	cellular component assembly	21846	139	1390	31	0.5447	6.45762	9.30292
RBPome DOWN	KEGG	Phagosome	21846	139	159	11	1.03635	6.41495	8.25379
RBPome DOWN	GOBP	cellular component assembly at cellular level	21846	139	1002	26	0.610458	6.34058	9.15954
RBPome DOWN	KEGG	Adherens junction	21846	139	70	8	1.25435	6.10471	7.84664
RBPome DOWN	GOMF	vinculin binding	21846	139	12	5	1.81615	5.6467	8.13316
RBPome DOWN	GOMF	structural molecule activity	21846	139	536	18	0.722461	5.6467	8.10318
RBPome DOWN	GOBP	protein complex assembly	21846	139	640	20	0.691205	5.63897	8.4331
RBPome DOWN	GOCC	brush border	21846	139	58	7	1.27802	5.62193	7.09708
RBPome DOWN	GOMF	GTP binding	21846	139	367	15	0.807785	5.5094	7.93367
RBPome DOWN	GOCC	lamellipodium	21846	139	133	9	1.02674	5.30366	6.76904
RBPome DOWN	GOMF	guanyl ribonucleotide binding	21846	139	387	15	0.784739	5.25082	7.63173
RBPome DOWN	GOMF	guanyl nucleotide binding	21846	139	388	15	0.783618	5.25082	7.61714
RBPome DOWN	GOBP	cellular developmental process	21846	139	2469	40	0.405893	5.21427	7.98493
RBPome DOWN	GOMF	enzyme binding	21846	139	1242	26	0.517209	4.93719	7.27717
RBPome DOWN	GOMF	purine ribonucleotide binding	21846	139	1806	32	0.444794	4.93547	7.23256
RBPome DOWN	GOMF	ribonucleotide binding	21846	139	1807	32	0.444544	4.93547	7.22712
RBPome DOWN	GOMF	purine nucleotide binding	21846	139	1815	32	0.442637	4.91442	7.18381
RBPome DOWN	GOCC	sarcolemma	21846	139	76	7	1.16065	4.82716	6.28301
RBPome DOWN	GOBP	cellular protein complex assembly	21846	139	232	12	0.910048	4.82025	7.54743
RBPome DOWN	GOBP	organelle organization	21846	139	2040	35	0.4308	4.82025	7.56679
RBPome DOWN	GOBP	cell-cell adhesion	21846	139	396	15	0.77475	4.80482	7.50188
RBPome DOWN	GOBP	macromolecular complex subunit organization	21846	139	961	23	0.575361	4.80482	7.49249
RBPome DOWN	GOMF	peroxiredoxin activity	21846	139	8	4	1.89533	4.72168	6.96989
RBPome DOWN	KEGG	Focal adhesion	21846	139	196	10	0.904099	4.66308	6.32583
RBPome DOWN	GOCC	perinuclear region of cytoplasm	21846	139	521	15	0.655609	4.56481	6.00216
RBPome DOWN	GOCC	integral to membrane	21846	139	5558	13	-0.434613	4.56481	6.00541
RBPome DOWN	GOCC	cell projection part	21846	139	671	17	0.600079	4.55154	5.97993
RBPome DOWN	GOBP	actin filament organization	21846	139	157	10	1.00048	4.54477	7.21397
RBPome DOWN	GOMF	G-protein beta/gamma-subunit complex binding	21846	139	21	5	1.5731	4.5194	6.74741
RBPome DOWN	KEGG	Dilated cardiomyopathy	21846	139	83	7	1.12238	4.48512	6.02294
RBPome DOWN	KEGG	Leukocyte transendothelial migration	21846	139	119	8	1.02391	4.48512	6.05573
RBPome DOWN	GOMF	cadherin binding	21846	139	22	5	1.5529	4.42941	6.6381
RBPome DOWN	GOCC	extrinsic to plasma membrane	21846	139	134	8	0.972342	4.25115	5.67076
RBPome DOWN	GOMF	purine ribonucleoside triphosphate binding	21846	139	1769	30	0.425746	4.20056	6.39077
RBPome DOWN	GOCC	intercalated disc	21846	139	37	5	1.32713	4.04835	5.45938
RBPome DOWN	GOBP	cell development	21846	139	595	17	0.652285	4.03703	6.6885
RBPome DOWN	GOMF	actin filament binding	21846	139	80	7	1.13837	3.9588	6.13129
RBPome DOWN	GOCC	intrinsic to membrane	21846	139	5694	15	-0.382968	3.95269	5.35528
RBPome DOWN	KEGG	Arrhythmogenic right ventricular cardiomyopathy (ARVC)	21846	139	70	6	1.1294	3.83681	5.27771
RBPome DOWN	KEGG	Oocyte meiosis	21846	139	106	7	1.01616	3.83681	5.31514
RBPome DOWN	GOBP	regulation of biological quality	21846	139	2168	34	0.391782	3.80802	6.44246
RBPome DOWN	GOMF	cell adhesion molecule binding	21846	139	55	6	1.23414	3.73779	5.89323
RBPome DOWN	GOMF	hydrolase activity	21846	139	2313	34	0.363668	3.67848	5.81756
RBPome DOWN	GOMF	protein complex binding	21846	139	281	11	0.789045	3.65708	5.78036
RBPome DOWN	GOBP	macromolecular complex assembly	21846	139	876	20	0.554889	3.63322	6.25127
RBPome DOWN	GOCC	podosome	21846	139	22	4	1.456	3.60187	4.98847
RBPome DOWN	GOCC	cell cortex	21846	139	119	7	0.965907	3.60187	4.98805
RBPome DOWN	GOBP	actin filament-based movement	21846	139	27	5	1.46397	3.57795	6.16497
RBPome DOWN	GOBP	anatomical structure development	21846	139	2443	36	0.364739	3.57795	6.17953
RBPome DOWN	GOCC	cell-cell contact zone	21846	139	47	5	1.22324	3.56149	4.93972
RBPome DOWN	KEGG	Hypertrophic cardiomyopathy (HCM)	21846	139	81	6	1.06603	3.51385	4.91339
RBPome DOWN	KEGG	Vascular smooth muscle contraction	21846	139	128	7	0.934246	3.42293	4.78465
RBPome DOWN	GOMF	protein kinase binding	21846	139	364	12	0.714439	3.38486	5.49289
RBPome DOWN	GOMF	calcium ion binding	21846	139	653	16	0.585562	3.38462	5.47792
RBPome DOWN	GOCC	cytoplasmic membrane-bounded vesicle	21846	139	667	15	0.548328	3.37399	4.74439
RBPome DOWN	GOBP	cellular macromolecular complex subunit organization	21846	139	529	15	0.648994	3.34952	5.9218
RBPome DOWN	GOCC	cytoplasmic vesicle	21846	139	768	16	0.515118	3.26741	4.63012
RBPome DOWN	GOCC	cortical actin cytoskeleton	21846	139	27	4	1.36706	3.26673	4.62189
RBPome DOWN	GOBP	cell projection organization	21846	139	613	16	0.613017	3.2634	5.82145
RBPome DOWN	GOCC	pigment granule	21846	139	93	6	1.00604	3.23406	4.5745
RBPome DOWN	GOCC	melanosome	21846	139	93	6	1.00604	3.23406	4.5745
RBPome DOWN	GOBP	cellular component movement	21846	139	864	19	0.538599	3.18412	5.72839
RBPome DOWN	GOCC	extrinsic to internal side of plasma membrane	21846	139	96	6	0.992235	3.17128	4.49748
RBPome DOWN	GOCC	blood microparticle	21846	139	96	6	0.992235	3.17128	4.49748
RBPome DOWN	GOCC	plasma membrane part	21846	139	2248	30	0.321681	3.07269	4.39194
RBPome DOWN	GOCC	plasma membrane	21846	139	3343	39	0.263281	3.01331	4.32573
RBPome DOWN	GOCC	fascia adherens	21846	139	12	3	1.59429	2.97474	4.28044
RBPome DOWN	GOMF	calcium-dependent protein binding	21846	139	45	5	1.24212	2.95413	5.03319
RBPome DOWN	GOMF	protein domain specific binding	21846	139	412	12	0.660638	2.89644	4.96174
RBPome DOWN	GOMF	kinase binding	21846	139	418	12	0.654359	2.84894	4.90084
RBPome DOWN	GOCC	extrinsic to membrane	21846	139	224	8	0.749203	2.786	4.08506
RBPome DOWN	GOCC	heterotrimeric G-protein complex	21846	139	37	4	1.23022	2.78078	4.0733
RBPome DOWN	GOMF	catalytic activity	21846	139	5356	56	0.215717	2.77835	4.8173
RBPome DOWN	GOBP	regulation of cellular component organization	21846	139	1597	26	0.408019	2.73719	5.2681
RBPome DOWN	GOMF	motor activity	21846	139	130	7	0.927514	2.71532	4.7417
RBPome DOWN	GOMF	oxidoreductase activity, acting on the aldehyde or oxo group of donors	21846	139	53	5	1.17105	2.66965	4.68378
RBPome DOWN	GOBP	response to inorganic substance	21846	139	392	12	0.682253	2.65514	5.17308
RBPome DOWN	GOCC	tubulin complex	21846	139	3	2	2.02028	2.6417	3.92143
RBPome DOWN	GOCC	extracellular space	21846	139	1181	19	0.402863	2.6417	3.92169
RBPome DOWN	GOBP	regulation of actin filament depolymerization	21846	139	43	5	1.26186	2.62604	5.13138
RBPome DOWN	GOCC	filopodium membrane	21846	139	16	3	1.46937	2.61202	3.88552
RBPome DOWN	GOBP	G-protein signaling, coupled to cAMP nucleotide second messenger	21846	139	117	7	0.973271	2.54254	5.03566
RBPome DOWN	GOCC	costamere	21846	139	17	3	1.44303	2.53658	3.80391
RBPome DOWN	GOBP	response to abiotic stimulus	21846	139	713	16	0.547393	2.53096	5.01217
RBPome DOWN	KEGG	Viral myocarditis	21846	139	80	5	0.992235	2.50607	3.83304
RBPome DOWN	GOCC	actin filament	21846	139	45	4	1.1452	2.48028	3.74153
RBPome DOWN	GOBP	muscle fiber development	21846	139	47	5	1.22324	2.4701	4.93972
RBPome DOWN	GOBP	striated muscle cell development	21846	139	48	5	1.21408	2.44728	4.89463
RBPome DOWN	GOBP	anatomical structure morphogenesis	21846	139	1374	23	0.420104	2.44728	4.89562
RBPome DOWN	GOBP	muscle cell development	21846	139	82	6	1.0607	2.44641	4.88303
RBPome DOWN	GOBP	actin crosslink formation	21846	139	8	3	1.77039	2.43766	4.86382
RBPome DOWN	GOCC	neuron projection	21846	139	656	13	0.493402	2.41423	3.66951
RBPome DOWN	GOMF	beta-2 adrenergic receptor binding	21846	139	2	2	2.19637	2.39361	4.39583
RBPome DOWN	GOBP	G-protein signaling, coupled to cyclic nucleotide second messenger	21846	139	127	7	0.937653	2.39049	4.80643
RBPome DOWN	GOCC	sarcoplasm	21846	139	4	2	1.89533	2.38537	3.62315
RBPome DOWN	GOCC	oxoglutarate dehydrogenase complex	21846	139	4	2	1.89533	2.38537	3.62315
RBPome DOWN	GOCC	actin cap	21846	139	4	2	1.89533	2.38537	3.62315
RBPome DOWN	GOCC	contractile fiber	21846	139	49	4	1.10823	2.36732	3.59943
RBPome DOWN	GOCC	apical part of cell	21846	139	91	5	0.936287	2.34948	3.57598
RBPome DOWN	GOBP	muscle system process	21846	139	182	8	0.839377	2.30263	4.70859
RBPome DOWN	GOCC	filamentous actin	21846	139	21	3	1.35126	2.30247	3.52343
RBPome DOWN	GOBP	dopamine receptor signaling pathway	21846	139	26	4	1.38344	2.30133	4.68884
RBPome DOWN	GOBP	homotypic cell-cell adhesion	21846	139	53	5	1.17105	2.30133	4.68378
RBPome DOWN	GOBP	cAMP-mediated signaling	21846	139	133	7	0.917605	2.30133	4.67863
RBPome DOWN	GOMF	actin-dependent ATPase activity	21846	139	12	3	1.59429	2.28979	4.28044
RBPome DOWN	KEGG	Regulation of actin cytoskeleton	21846	139	206	7	0.72759	2.22242	3.5172
RBPome DOWN	GOCC	cell body	21846	139	357	9	0.597936	2.20542	3.42093
RBPome DOWN	GOBP	cell cycle process	21846	139	609	14	0.557868	2.19855	4.56671
RBPome DOWN	GOBP	activation of adenylate cyclase activity by dopamine receptor signaling pathway	21846	139	10	3	1.67348	2.18034	4.53825
RBPome DOWN	GOBP	cellular macromolecular complex assembly	21846	139	457	12	0.615624	2.18034	4.53078
RBPome DOWN	GOBP	sarcomere organization	21846	139	29	4	1.33602	2.15404	4.49588
RBPome DOWN	KEGG	Meiosis - yeast	21846	139	57	4	1.04254	2.1137	3.35049
RBPome DOWN	KEGG	Chagas disease (American trypanosomiasis)	21846	139	101	5	0.891008	2.1137	3.37154
RBPome DOWN	GOCC	myosin complex	21846	139	58	4	1.03499	2.11204	3.32215
RBPome DOWN	GOBP	epithelial cell differentiation	21846	139	199	8	0.800593	2.10386	4.43727
RBPome DOWN	KEGG	Phototransduction	21846	139	25	3	1.27554	2.08596	3.29642
RBPome DOWN	GOBP	epithelial cell differentiation involved in salivary gland development	21846	139	2	2	2.19637	2.07881	4.39583
RBPome DOWN	GOBP	female meiosis	21846	139	11	3	1.63208	2.07881	4.40266
RBPome DOWN	GOBP	cyclic-nucleotide-mediated signaling	21846	139	148	7	0.871193	2.07728	4.38633
RBPome DOWN	GOCC	photoreceptor outer segment	21846	139	61	4	1.01309	2.03556	3.24034
RBPome DOWN	GOCC	glycogen granule	21846	139	6	2	1.71923	2.03115	3.23067
RBPome DOWN	GOCC	filopodium	21846	139	62	4	1.00604	2.01976	3.21408
RBPome DOWN	GOMF	oxidoreductase activity, acting on the aldehyde or oxo group of donors, NAD or NADP as acceptor	21846	139	39	4	1.20737	2.00403	3.98338
RBPome DOWN	GOMF	thioredoxin peroxidase activity	21846	139	3	2	2.02028	1.97428	3.92143
RBPome DOWN	GOMF	oxoglutarate dehydrogenase (succinyl-transferring) activity	21846	139	3	2	2.02028	1.97428	3.92143
RBPome DOWN	GOMF	G-protein coupled photoreceptor activity	21846	139	3	2	2.02028	1.97428	3.92143
RBPome DOWN	GOMF	G-protein-coupled receptor binding	21846	139	178	7	0.791038	1.95715	3.89412
RBPome DOWN	KEGG	Amoebiasis	21846	139	114	5	0.838421	1.95284	3.13849
RBPome DOWN	GOCC	growth cone	21846	139	114	5	0.838421	1.94931	3.13849
RBPome DOWN	GOCC	PTW/PP1 phosphatase complex	21846	139	7	2	1.65229	1.92292	3.08727
RBPome DOWN	GOCC	protein phosphatase type 1 complex	21846	139	7	2	1.65229	1.92292	3.08727
RBPome DOWN	GOCC	cAMP-dependent protein kinase complex	21846	139	7	2	1.65229	1.92292	3.08727
RBPome DOWN	GOCC	immunological synapse	21846	139	29	3	1.21107	1.92292	3.10624
RBPome DOWN	GOCC	site of polarized growth	21846	139	117	5	0.827143	1.92292	3.08914
RBPome DOWN	GOCC	intracellular membrane-bounded organelle	21846	139	7710	66	0.128851	1.90791	3.06746
RBPome DOWN	KEGG	Bacterial invasion of epithelial cells	21846	139	68	4	0.965907	1.90382	3.06596
RBPome DOWN	GOBP	response to external stimulus	21846	139	1026	18	0.440484	1.89198	4.19321
RBPome DOWN	GOCC	cell surface	21846	139	492	10	0.504389	1.88609	3.04091
RBPome DOWN	KEGG	Citrate cycle (TCA cycle)	21846	139	31	3	1.18213	1.88183	3.02171
RBPome DOWN	KEGG	Cardiac muscle contraction	21846	139	71	4	0.947159	1.8787	2.9974
RBPome DOWN	GOMF	structural constituent of muscle	21846	139	17	3	1.44303	1.87693	3.80391
RBPome DOWN	GOCC	nucleus	21846	139	4599	44	0.177132	1.84451	2.9946
RBPome DOWN	GOCC	myofibril	21846	139	32	3	1.16832	1.83621	2.98167
RBPome DOWN	GOCC	MLL5-L complex	21846	139	8	2	1.59429	1.83324	2.96505
RBPome DOWN	GOCC	contractile ring	21846	139	8	2	1.59429	1.83324	2.96505
RBPome DOWN	GOCC	catenin complex	21846	139	8	2	1.59429	1.83324	2.96505
RBPome DOWN	GOCC	cell leading edge	21846	139	33	3	1.15497	1.81562	2.94298
RBPome DOWN	GOMF	myosin binding	21846	139	46	4	1.13567	1.78752	3.70474
RBPome DOWN	GOBP	platelet aggregation	21846	139	37	4	1.23022	1.77976	4.0733
RBPome DOWN	GOBP	cellular component morphogenesis	21846	139	517	12	0.562043	1.7499	4.03589
RBPome DOWN	GOMF	ubiquitin activating enzyme activity	21846	139	4	2	1.89533	1.74292	3.62315
RBPome DOWN	GOMF	phosphoserine binding	21846	139	4	2	1.89533	1.74292	3.62315
RBPome DOWN	GOMF	glyceraldehyde-3-phosphate dehydrogenase (NAD+) (phosphorylating) activity	21846	139	4	2	1.89533	1.74292	3.62315
RBPome DOWN	GOMF	signaling receptor activity	21846	139	2205	3	-0.669931	1.74292	3.64373
RBPome DOWN	GOBP	response to radiation	21846	139	368	10	0.630509	1.71175	3.99034
RBPome DOWN	GOCC	photoreceptor inner segment	21846	139	36	3	1.11717	1.71137	2.83431

## Sheet: Dataset legend
List of protein categories that are over-represented amongst the downregulated RBPome of iKras PDAC cells, following Kras G12D induction. Categories from GO and KEGG databases were used to annotate the identified proteins in the iKras PDAC RBPome (Dataset EV1), before performing a Fisher's exact test analysis to reveal the over-represented categories amongst the significantly downregulated RBPs, …
