# Supplementary material for: An ERK1/2‐driven RNA‐binding switch in nucleolin drives ribosome biogenesis and pancreatic tumorigenesis downstream of RAS oncogene
Source: EMBO J. 2023 Apr 11;42(11):e110902. doi: 10.15252/embj.2022110902 (PMC10233377; doi:10.15252/embj.2022110902)
Supplement: Supplementary file 5 — Dataset EV4 [file EMBJ-42-e110902-s020.xlsx]

## Sheet: EV4
(-Log10 uncorrected p-value)	(-Log10 Benj. Hochberg FDR)	T-test Difference score	Gene names	Protein names	Uniprot Protein IDs	Majority protein IDs	Significant?	Peptides	Razor + unique peptides	Unique peptides	Sequence coverage [%]	Unique + razor sequence coverage [%]	Unique sequence coverage [%]	Mol. weight [kDa]	Log2 Ratio H/L normalized OOPS+Trametinib_1	Log2 Ratio H/L normalized OOPS+Trametinib_2	Log2 Ratio H/L normalized OOPS+Trametinib_3	Log2 Ratio H/L normalized OOPS+Trametinib_4
4.46167	1.45631	0.286043	Pml	Protein PML	Q60953-2;Q60953;F7BTZ2;D3Z3A6;D3YXR5;F6XUT1	Q60953-2;Q60953;F7BTZ2;D3Z3A6;D3YXR5	+	4	4	4	6.7	6.7	6.7	93.262	0.264957	0.296898	0.291769	0.290551
4.201	1.45631	0.200888	Baz1b	Tyrosine-protein kinase BAZ1B	Q9Z277;Q9Z277-2	Q9Z277;Q9Z277-2	+	11	11	11	13.3	13.3	13.3	170.65	0.215989	0.200253	0.20141	0.185901
3.6266	1.06361	-0.207835	Akr1b8	Aldose reductase-related protein 2	P45377	P45377		11	11	8	50.6	50.6	37.7	36.12	-0.231566	-0.215161	-0.198494	-0.18612
3.50726	1.06361	0.116247	Cbx3	Chromobox protein homolog 3	Q9DCC5;P23198;D3Z313;D3Z1A9;D3YV86	Q9DCC5;P23198;D3Z313		10	10	8	60.7	60.7	45.4	20.811	0.126048	0.0985544	0.119197	0.121188
3.40824	1.0615	-0.217825	Ctsb	Cathepsin B;Cathepsin B light chain;Cathepsin B heavy chain	P10605	P10605		9	9	9	38.3	38.3	38.3	37.279	-0.241987	-0.220328	-0.183709	-0.225275
3.24447	0.976912	-0.155237	Hnrnpul2	Heterogeneous nuclear ribonucleoprotein U-like protein 2	F8VPM4;Q00PI9	F8VPM4;Q00PI9		19	19	19	31.5	31.5	31.5	84.939	-0.18472	-0.14749	-0.141302	-0.147437
3.04854	0.850279	-0.191779	S100a6	Protein S100;Protein S100-A6	Q545I9;P14069	Q545I9;P14069		8	8	8	87.6	87.6	87.6	10.051	-0.191376	-0.161573	-0.230203	-0.183963
2.9929	0.850279	-0.323545	Vnn1	Pantetheinase	Q9Z0K8	Q9Z0K8		10	10	10	29.5	29.5	29.5	57.091	-0.343513	-0.359212	-0.248899	-0.342555
2.78464	0.789097	0.324868	Vim	Vimentin	E9PZV5;Q5FWJ3;P20152;A2AKJ2;Q3V1K9;P31001;G5E846;G3X981;P15331-3;P15331;P15331-2;D3YZ35;P46660;P08553;F7A3A1;P08551;P19246	E9PZV5;Q5FWJ3;P20152		50	50	50	80.1	80.1	80.1	52.201	0.245374	0.320889	0.346683	0.386525
2.65783	0.789097	0.239487	Nop2	Probable 28S rRNA (cytosine-C(5))-methyltransferase	E9QN31;Q922K7	E9QN31;Q922K7		17	17	17	29.5	29.5	29.5	86.906	0.235359	0.201006	0.212668	0.308913
2.60436	0.789097	-0.107152	Hnrnpa2b1	Heterogeneous nuclear ribonucleoproteins A2/B1	F6U106;O88569;O88569-2;O88569-3	F6U106;O88569;O88569-2;O88569-3		29	29	29	72.2	72.2	72.2	37.27	-0.0734388	-0.119918	-0.115033	-0.120219
2.81587	0.789097	0.897312	Kpna2	Importin subunit alpha;Importin subunit alpha-1	Q52L97;P52293;Q641N9;A2A600;A2A601;A6PW68;F2Z431;A2A602	Q52L97;P52293;Q641N9		12	12	12	41.8	41.8	41.8	57.927	0.80149	1.10259	0.74311	0.942058
2.61977	0.789097	-0.179279	C1qbp	Complement component 1 Q subcomponent-binding protein, mitochondrial	Q8R5L1;O35658	Q8R5L1;O35658		7	7	7	48.7	48.7	48.7	31.025	-0.17568	-0.162363	-0.232415	-0.146655
2.71738	0.789097	-0.399346	Lrp1	Prolow-density lipoprotein receptor-related protein 1;Low-density lipoprotein receptor-related protein 1 85 kDa subunit;Low-density lipoprotein receptor-related protein 1 515 kDa subunit;Low-density lipoprotein receptor-related protein 1 intracellular domain	Q91ZX7;Q3U5J2;D3Z5M3;E9Q202;A2API5;Q9JI18	Q91ZX7		49	49	49	15.8	15.8	15.8	504.74	-0.435124	-0.410754	-0.288299	-0.463204
2.61242	0.789097	0.297344	Abcf2	ATP-binding cassette sub-family F member 2	Q99LE6	Q99LE6		7	7	7	14.6	14.6	14.6	71.781	0.235605	0.299596	0.272019	0.382156
2.74882	0.789097	0.187981	Rrp15	RRP15-like protein	Q9CYX7	Q9CYX7		2	2	2	6.4	6.4	6.4	31.058	0.14104	0.187388	0.226324	0.19717
2.72172	0.789097	-0.466325	Dpp7	Dipeptidyl peptidase 2	Q9ET22	Q9ET22		6	6	6	19	19	19	56.253	-0.529968	-0.55686	-0.389897	-0.388575
2.42957	0.781796	-0.267996	Lrpap1	Alpha-2-macroglobulin receptor-associated protein	Q52KI7;F6SY09;P55302;F6WMD1	Q52KI7;F6SY09;P55302		5	5	5	15.3	15.3	15.3	42.215	-0.251728	-0.245745	-0.212632	-0.361881
2.52922	0.781796	0.170948	Hsp90ab1	Heat shock protein HSP 90-beta	Q71LX8;P11499;E9Q3D6;E9PX27;D3Z1R1;E9Q0C3	Q71LX8;P11499		46	46	32	57.5	57.5	46.3	83.28	0.14978	0.180148	0.133416	0.220446
2.42991	0.781796	0.324884	Usp10	Ubiquitin carboxyl-terminal hydrolase 10	P52479;P52479-2;G3X9U6	P52479;P52479-2		8	8	8	15.9	15.9	15.9	87.021	0.389126	0.380951	0.21969	0.309771
2.46099	0.781796	-0.259875	Axl	Receptor protein-tyrosine kinase;Tyrosine-protein kinase receptor UFO	Q6PE80;Q00993;F6YPR4;A2AN77;Q60805	Q6PE80;Q00993		11	11	11	19.9	19.9	19.9	97.222	-0.258132	-0.346481	-0.227495	-0.207393
2.45613	0.781796	-0.133075	Metap1	Methionine aminopeptidase 1	Q4VAA9;Q8BP48	Q4VAA9;Q8BP48		9	9	9	34.7	34.7	34.7	43.221	-0.172165	-0.105349	-0.145091	-0.109695
2.55529	0.781796	-0.197289	Msln	Mesothelin;Megakaryocyte-potentiating factor;Mesothelin, cleaved form	Q61468	Q61468		11	11	11	26.6	26.6	26.6	69.422	-0.237234	-0.203352	-0.13606	-0.212507
2.49144	0.781796	0.131566	Etf1	Eukaryotic peptide chain release factor subunit 1	Q8BWY3	Q8BWY3		6	6	6	21.1	21.1	21.1	49.03	0.130931	0.174406	0.106281	0.114644
2.49618	0.781796	-0.381057	Vwa5a	von Willebrand factor A domain-containing protein 5A	Q99KC8;F6TIL5	Q99KC8		11	11	11	18.9	18.9	18.9	87.142	-0.412942	-0.488734	-0.29337	-0.329181
2.39895	0.778535	-0.532523	Pdcd4	Programmed cell death protein 4	Q61823	Q61823		8	8	8	17.5	17.5	17.5	51.702	-0.694625	-0.559367	-0.376624	-0.499476
2.39288	0.778535	-0.103883	Hnrnpll	Heterogeneous nuclear ribonucleoprotein L-like	Q921F4;F6SB69;Q921F4-4;Q921F4-5	Q921F4;F6SB69		19	19	19	46.9	46.9	46.9	64.124	-0.0725586	-0.11115	-0.0973411	-0.134484
2.36298	0.771216	0.280622	Fasn	Fatty acid synthase;[Acyl-carrier-protein] S-acetyltransferase;[Acyl-carrier-protein] S-malonyltransferase;3-oxoacyl-[acyl-carrier-protein] synthase;3-oxoacyl-[acyl-carrier-protein] reductase;3-hydroxyacyl-[acyl-carrier-protein] dehydratase;Enoyl-[acyl-carrier-protein] reductase;Oleoyl-[acyl-carrier-protein] hydrolase	P19096	P19096		78	78	78	48.4	48.4	48.4	272.43	0.209266	0.240742	0.300608	0.37187
2.35453	0.771216	0.170537	Lsg1	Large subunit GTPase 1 homolog	Q3UM18;Q3UM18-2;F7AMG0	Q3UM18;Q3UM18-2		7	7	7	14.1	14.1	14.1	73.156	0.148739	0.15082	0.236248	0.14634
2.29265	0.724061	-0.304265	Gns	N-acetylglucosamine-6-sulfatase	Q8BFR4	Q8BFR4		7	7	7	16	16	16	61.174	-0.320991	-0.370713	-0.184852	-0.340505
2.23989	0.685537	-0.20928	Mrpl44	39S ribosomal protein L44, mitochondrial	Q9CY73;Q9CY73-2	Q9CY73;Q9CY73-2		12	12	12	53.2	53.2	53.2	37.527	-0.195186	-0.155357	-0.29337	-0.193204
2.14902	0.644017	0.232145	Fn1	Fibronectin;Anastellin	G5E8M2;G5E8B8;G3X9J7;P11276	G5E8M2;G5E8B8;G3X9J7;P11276		43	43	43	28.2	28.2	28.2	262.84	0.328377	0.214995	0.159541	0.225666
2.15637	0.644017	0.224564	Pfas	Phosphoribosylformylglycinamidine synthase	Q5SUR0;G3UY86;F6RUL9	Q5SUR0		16	16	16	24.5	24.5	24.5	144.63	0.216734	0.311968	0.222734	0.146819
2.14566	0.644017	0.161077	Dnttip2	Deoxynucleotidyltransferase terminal-interacting protein 2	Q8R2M2	Q8R2M2		6	6	6	9.4	9.4	9.4	84.276	0.17031	0.213503	0.165337	0.0951576
2.18338	0.644017	-0.14914	Rbm47	RNA-binding protein 47	Q91WT8;D3YXZ5;Q91WT8-2;D3Z113;P86049;Q5YD48-3;Q5YD48-2;Q5YD48	Q91WT8;D3YXZ5;Q91WT8-2		20	20	20	54.6	54.6	54.6	64.061	-0.149697	-0.134287	-0.103934	-0.208642
2.10059	0.62308	0.0717378	Hist2h4;Hist1h4a	Histone H4	B2RTM0;P62806	B2RTM0;P62806		16	16	16	62.1	62.1	62.1	11.367	0.0436244	0.0672257	0.0978724	0.0782285
2.10932	0.62308	0.161777	Ran	GTP-binding nuclear protein Ran	P62827;A6H622;Q61820	P62827		10	10	5	41.2	41.2	28.7	24.423	0.123931	0.1125	0.210079	0.200598
2.05847	0.617856	0.434613	Nasp	Nuclear autoantigenic sperm protein	B1AU75;Q99MD9;B1AU76;B1AU77;Q99MD9-2	B1AU75;Q99MD9;B1AU76;B1AU77;Q99MD9-2		6	6	6	15.5	15.5	15.5	84.012	0.27262	0.537942	0.568195	0.359694
2.03183	0.617856	-0.142976	Hnrnph3		D3YWT1;D3Z3N4	D3YWT1;D3Z3N4		5	4	4	19.6	16.6	16.6	35.181	-0.154554	-0.174198	-0.170566	-0.072586
2.01936	0.617856	0.240382	Cct3	T-complex protein 1 subunit gamma	E9Q133;Q3U4U6;P80318;Q3U0I3;F6Q609;F6ZVG8	E9Q133;Q3U4U6;P80318;Q3U0I3;F6Q609		20	20	20	50.3	50.3	50.3	56.526	0.185232	0.239398	0.355258	0.18164
2.05864	0.617856	-0.248282	Ncstn	Nicastrin	F6UF97;P57716	F6UF97;P57716		9	9	9	15.4	15.4	15.4	79.757	-0.18996	-0.168334	-0.330558	-0.304277
2.02254	0.617856	-0.201805	Atp1b1	Sodium/potassium-transporting ATPase subunit beta-1	Q545P0;P14094	Q545P0;P14094		9	9	9	34.5	34.5	34.5	35.194	-0.280335	-0.218565	-0.116631	-0.191689
2.01036	0.617856	-0.324667	Msi2	RNA-binding protein Musashi homolog 2	Q2M2Q8;Q3TE41;Q920Q6-3;Q920Q6-2;Q920Q6;B1AT10;B1AT13;E9PY59;Q3UWR6	Q2M2Q8;Q3TE41;Q920Q6-3;Q920Q6-2;Q920Q6;B1AT10		6	6	6	32.9	32.9	32.9	35.165	-0.248673	-0.316241	-0.250598	-0.483158
2.02319	0.617856	0.198843	Eif3g	Eukaryotic translation initiation factor 3 subunit G	Q544H0;Q9Z1D1	Q544H0;Q9Z1D1		8	8	8	40	40	40	35.638	0.265677	0.192447	0.109234	0.228013
2.01954	0.617856	0.191278	Ppp2r2a;Ppp2r2d	Serine/threonine-protein phosphatase 2A 55 kDa regulatory subunit B;Serine/threonine-protein phosphatase 2A 55 kDa regulatory subunit B alpha isoform;Serine/threonine-protein phosphatase 2A 55 kDa regulatory subunit B delta isoform	Q9CWU3;Q6P1F6;Q571J7;Q925E7;F6RV17;Q6ZWR4-3;Q6ZWR4;Q6ZWR4-2;G3UZP6;G3UXS9;Q8BG02	Q9CWU3;Q6P1F6;Q571J7;Q925E7		5	5	5	19.9	19.9	19.9	42.605	0.126444	0.163885	0.277744	0.197038
1.99535	0.612392	-0.367954	Tpp1	Tripeptidyl-peptidase 1	O89023	O89023		5	5	5	18.5	18.5	18.5	61.341	-0.456247	-0.467753	-0.194717	-0.353097
1.94049	0.606773	-0.348478	Acp2	Lysosomal acid phosphatase	E9Q9I3;A2AGR5;P24638;B7ZCF5;B7ZCF4	E9Q9I3;A2AGR5;P24638;B7ZCF5		7	7	7	21.4	21.4	21.4	47	-0.250097	-0.230567	-0.448267	-0.464982
1.92821	0.606773	-0.132597	Ptbp3	Polypyrimidine tract-binding protein 3	G8JL74;G3UXA6;Q8BHD7-2;Q8BHD7;G3UZ01;G3UY95;G3UXZ6;F7C521;E9Q3N7	G8JL74;G3UXA6;Q8BHD7-2;Q8BHD7;G3UZ01;G3UY95		14	11	11	36.8	33.2	33.2	59.465	-0.119181	-0.0802252	-0.134878	-0.196103
1.93451	0.606773	-0.142287	Znf326;Zfp326	DBIRD complex subunit ZNF326	O88291;E9Q662;D3YXQ7;O88291-2;D6RG92;O88291-3	O88291;E9Q662;D3YXQ7		6	6	6	12.6	12.6	12.6	65.225	-0.167669	-0.168706	-0.0651587	-0.167615
1.93565	0.606773	0.16221	Bend3	BEN domain-containing protein 3	Q6PAL0	Q6PAL0		16	16	16	28	28	28	94.154	0.18409	0.219215	0.164302	0.0812322
1.93827	0.606773	-0.433841	Taco1	Translational activator of cytochrome c oxidase 1	Q8K0Z7	Q8K0Z7		6	6	6	40.1	40.1	40.1	32.314	-0.435007	-0.271879	-0.383608	-0.644871
1.95299	0.606773	-0.418828	Pkp2		Q9CQ73;E0CXK9;E0CX59;E9PW40	Q9CQ73;E0CXK9;E0CX59		8	8	8	15.3	15.3	15.3	88.103	-0.505636	-0.561665	-0.382612	-0.225398
1.94972	0.606773	-0.16419	Mrps30	28S ribosomal protein S30, mitochondrial	Q9D0G0	Q9D0G0		14	14	14	47.5	47.5	47.5	49.939	-0.124016	-0.108176	-0.190804	-0.233765
1.89932	0.591601	0.297657	Ftsj3	pre-rRNA processing protein FTSJ3	B1ARK1;Q9DBE9	B1ARK1;Q9DBE9		14	14	14	25.5	25.5	25.5	95.531	0.284514	0.432532	0.162541	0.311041
1.89695	0.591601	0.151209	Hspa8	Heat shock cognate 71 kDa protein	P63017;Q504P4;D3Z5E2;D3YW43	P63017;Q504P4		43	43	31	74.5	74.5	62.1	70.87	0.100709	0.104605	0.192793	0.206728
1.88761	0.59008	0.279392	Eif4g1	Eukaryotic translation initiation factor 4 gamma 1	E9PVC6;E9Q9E1;E9PVC5;Q6NZJ6;Q6NZJ6-2;E9Q298;E9Q770	E9PVC6;E9Q9E1;E9PVC5;Q6NZJ6;Q6NZJ6-2;E9Q298		29	29	26	24.5	24.5	23.1	171.28	0.294194	0.421695	0.18968	0.211999
1.85509	0.587523	-0.619284	Calcoco1	Calcium-binding and coiled-coil domain-containing protein 1	E9Q7U2;Q8CGU1	E9Q7U2;Q8CGU1		4	4	4	9.5	9.5	9.5	70.932	-0.826156	-0.430762	-0.394514	-0.825704
1.85675	0.587523	0.152446	Rpsa	40S ribosomal protein SA	P14206;D3YTT7	P14206;D3YTT7		18	18	18	64.1	64.1	64.1	32.838	0.0825664	0.128293	0.21486	0.184064
1.85637	0.587523	0.34762	Ipo5	Importin-5	Q8BKC5;E9PVZ5	Q8BKC5;E9PVZ5		25	25	5	34.4	34.4	4.5	123.59	0.314639	0.436055	0.172474	0.467314
1.87723	0.587523	0.328741	Ddx21	Nucleolar RNA helicase 2	Q9JIK5	Q9JIK5		35	35	35	50.4	50.4	50.4	93.55	0.403813	0.444243	0.164787	0.302119
1.83579	0.575411	-0.16452	Plxnb2	Plexin-B2	B2RXS4;E9Q832;E9PY77;Q3UH93	B2RXS4;E9Q832		25	25	24	23.2	23.2	22.8	206.23	-0.124346	-0.101567	-0.187768	-0.2444
1.7815	0.554649	-0.110981	Slc3a2	4F2 cell-surface antigen heavy chain	P10852;G3UWA6	P10852;G3UWA6		15	15	15	39.4	39.4	39.4	58.336	-0.0956507	-0.0944181	-0.177982	-0.0758749
1.78175	0.554649	-0.127795	Hnrnph1	Heterogeneous nuclear ribonucleoprotein H;Heterogeneous nuclear ribonucleoprotein H, N-terminally processed	Q811L7;Q8C2Q7;O35737	Q811L7;Q8C2Q7;O35737		25	23	17	63	60.8	45.2	49.199	-0.067062	-0.106451	-0.188148	-0.14952
1.77429	0.554649	-0.103795	Ywhaz	14-3-3 protein zeta/delta	P63101;D3YXN6;D3YXF4;D3YW45	P63101		24	24	20	73.1	73.1	64.9	27.771	-0.107508	-0.0460569	-0.14965	-0.111966
1.7973	0.554649	0.148743	Gnb2l1	Guanine nucleotide-binding protein subunit beta-2-like 1;Guanine nucleotide-binding protein subunit beta-2-like 1, N-terminally processed	P68040	P68040		20	20	20	77.3	77.3	77.3	35.076	0.115699	0.238665	0.127479	0.11313
1.77662	0.554649	-0.43762	Lamb2	Laminin subunit beta-2	Q61292	Q61292		23	23	23	17.3	17.3	17.3	196.58	-0.666324	-0.495614	-0.272859	-0.315682
1.8079	0.554649	-0.14102	Larp4b	La-related protein 4B	Q6A0A2;Q6A0A2-2;Q6A0A2-3	Q6A0A2;Q6A0A2-2;Q6A0A2-3		10	10	10	17.8	17.8	17.8	81.626	-0.215228	-0.0788988	-0.144568	-0.125387
1.75516	0.55454	-0.330181	Myrf	Myelin regulatory factor;Myelin regulatory factor, N-terminal;Myelin regulatory factor, C-terminal	Q3UR85-2;F8WJJ9;Q3UR85;E9QAN0	Q3UR85-2;F8WJJ9;Q3UR85;E9QAN0		10	10	10	22.1	22.1	22.1	85.066	-0.220295	-0.471509	-0.202386	-0.426533
1.76069	0.55454	-0.17091	Mdh2	Malate dehydrogenase, mitochondrial	P08249	P08249		17	17	17	60.7	60.7	60.7	35.611	-0.208161	-0.236537	-0.165944	-0.0729976
1.76534	0.55454	-0.239679	Scrn1	Secernin-1	Q9CZC8	Q9CZC8		5	5	5	14.7	14.7	14.7	46.325	-0.343971	-0.304808	-0.140909	-0.169027
1.73596	0.547581	0.270164	Zmynd8		A2A485;Q3UH28;E9Q8D1;A2A483;A2A482;E9Q8D3;A2A484;A2A481;A2A480;A2A486	A2A485;Q3UH28;E9Q8D1;A2A483;A2A482;E9Q8D3;A2A484;A2A481;A2A480		5	5	5	6.2	6.2	6.2	120.84	0.210763	0.381726	0.350265	0.137902
1.73607	0.547581	-0.11142	FAM120A	Constitutive coactivator of PPAR-gamma-like protein 1	Q6A0A9	Q6A0A9		40	40	39	46.2	46.2	45	121.64	-0.129134	-0.087856	-0.0600474	-0.168642
1.72765	0.545256	0.149431	Rps3	40S ribosomal protein S3	Q5YLW3;P62908	Q5YLW3;P62908		20	20	7	70	70	32.1	26.674	0.192447	0.214498	0.0803777	0.110402
1.71992	0.543435	-0.289071	Grpel1	GrpE protein homolog 1, mitochondrial	Q99LP6	Q99LP6		7	7	7	30	30	30	24.307	-0.435378	-0.349474	-0.201634	-0.169797
1.6977	0.527045	-0.161808	Fam129a	Protein Niban	Q3UW53;E9PYV4	Q3UW53;E9PYV4		10	10	3	18.4	18.4	7.5	102.65	-0.176984	-0.256614	-0.105276	-0.108357
1.67574	0.513379	-0.149239	Eif4g3	Eukaryotic translation initiation factor 4 gamma 3	A2AMI7;A2AMI2;E9QNX3;Q80XI3-2;Q80XI3-4;Q80XI3;Q80XI3-3	A2AMI7;A2AMI2;E9QNX3;Q80XI3-2;Q80XI3-4;Q80XI3;Q80XI3-3		13	10	10	17	14.8	14.8	113.16	-0.182164	-0.0531194	-0.156655	-0.205017
1.6726	0.513379	0.440622	Ipo4	Importin-4	Q8VI75;Q5U4C5;D6RES6	Q8VI75;Q5U4C5		11	11	11	15.6	15.6	15.6	119.27	0.700351	0.454702	0.384584	0.222852
1.66359	0.510956	-0.299564	Mrpl41;Gm6434	39S ribosomal protein L41, mitochondrial	A2AJ87;Q9CQN7;F7CXS7	A2AJ87;Q9CQN7;F7CXS7		6	6	6	45.2	45.2	45.2	15.261	-0.484853	-0.267132	-0.158208	-0.288063
1.65358	0.510956	-0.174306	Igf2r	Cation-independent mannose-6-phosphate receptor	Q07113;F6SFP4	Q07113		19	19	19	11.8	11.8	11.8	273.81	-0.119291	-0.150113	-0.135272	-0.292546
1.6557	0.510956	0.107411	Caprin1	Caprin-1	Q60865;F6YP03;F6YLI0;A2BH47	Q60865		18	18	18	28.4	28.4	28.4	78.168	0.0454429	0.11063	0.165564	0.108005
1.6471	0.509874	0.0961955	Ktn1	Kinectin	E9QJY4;F8VQC7;Q61595-5;Q61595;E9QQ66;Q61595-6;Q61595-9;Q61595-15	E9QJY4;F8VQC7;Q61595-5;Q61595;E9QQ66;Q61595-6;Q61595-9;Q61595-15		22	22	2	24.2	24.2	3.2	146.43	0.0311129	0.105276	0.123371	0.125022
1.61804	0.501742	-0.447235	Psap	Prosaposin	E9PZ00;Q8BFQ1;Q3UFE8;Q61207	E9PZ00;Q8BFQ1;Q3UFE8;Q61207		8	8	8	19.4	19.4	19.4	60.672	-0.411905	-0.743762	-0.244035	-0.389236
1.63067	0.501742	-0.320442	Habp4	Intracellular hyaluronan-binding protein 4	E9QKB2;Q9JKS5	E9QKB2;Q9JKS5		4	4	4	18.4	18.4	18.4	45.965	-0.43489	-0.41808	-0.109294	-0.319502
1.61896	0.501742	-0.179066	Nptn	Neuroplastin	H3BIX4;P97300-3;P97300-1;P97300;H3BLR4	H3BIX4;P97300-3;P97300-1;P97300;H3BLR4		3	3	2	18.1	18.1	12.7	24.293	-0.203618	-0.106871	-0.117828	-0.287945
1.62524	0.501742	-0.090514	Lrpprc	Leucine-rich PPR motif-containing protein, mitochondrial	Q6PB66;F6V2A3	Q6PB66		66	66	66	55.2	55.2	55.2	156.61	-0.103844	-0.0276309	-0.110096	-0.120485
1.61295	0.501735	0.0448777	Rars	Arginine--tRNA ligase, cytoplasmic	Q9D0I9	Q9D0I9		23	23	23	41.1	41.1	41.1	75.673	0.0223323	0.0592169	0.0664727	0.0314889
1.58722	0.50055	0.180443	Rps25	40S ribosomal protein S25	Q58EA6;D3YXG3;P62852	Q58EA6;D3YXG3;P62852		5	5	5	25.6	25.6	25.6	13.742	0.219587	0.252537	0.195781	0.0538681
1.59369	0.50055	-0.353016	Lamp2	Lysosome-associated membrane glycoprotein 2	Q8C5K0;P17047-3;P17047;P17047-2	Q8C5K0;P17047-3;P17047;P17047-2		5	5	5	11.5	11.5	11.5	45.797	-0.355405	-0.534349	-0.124725	-0.397584
1.59134	0.50055	-0.209205	Ctsd	Cathepsin D	Q3UCD9;P18242;Q8C243;F6Y6L6;F8WIR1;Q05BF3	Q3UCD9;P18242;Q8C243;F6Y6L6		9	9	9	39.8	39.8	39.8	44.953	-0.265188	-0.322686	-0.136848	-0.1121
1.59709	0.50055	0.332278	Skiv2l		Q6NZR5	Q6NZR5		3	3	3	3.2	3.2	3.2	137.52	0.290896	0.483158	0.125636	0.42942
1.5976	0.50055	0.280211	Rpl7l1	60S ribosomal protein L7-like 1	Q9D8M4;Q9D9F1	Q9D8M4		9	9	9	45.9	45.9	45.9	28.543	0.403377	0.388906	0.181199	0.147362
1.53838	0.498637	-0.237707	Akap13		E9Q394;E9Q474;E9PVD4;Q3UEI5;F6VCM8;F7CN81	E9Q394;E9Q474		7	7	7	4.7	4.7	4.7	303.97	-0.286005	-0.160024	-0.12075	-0.38405
1.55621	0.498637	0.198658	Larp4	La-related protein 4	G3X9Q6;Q8BWW4;F6YE50;E9Q066	G3X9Q6;Q8BWW4;F6YE50;E9Q066		13	13	13	22.1	22.1	22.1	79.762	0.215492	0.330558	0.142656	0.105923
1.53674	0.498637	-0.0572355	Ppia	Peptidyl-prolyl cis-trans isomerase;Peptidyl-prolyl cis-trans isomerase A;Peptidyl-prolyl cis-trans isomerase A, N-terminally processed	Q5SVY2;P17742;E9Q1E3;F8VPN3	Q5SVY2;P17742;E9Q1E3		14	14	14	86	86	86	17.971	-0.0252358	-0.053344	-0.0546401	-0.095722
1.56609	0.498637	0.188705	Eif1	Eukaryotic translation initiation factor 1	Q4V9T8;P48024;G3UW42;D3YXK8	Q4V9T8;P48024;G3UW42		10	10	6	85	85	49.6	12.746	0.217603	0.308011	0.110371	0.118837
1.55155	0.498637	-0.132837	Ewsr1	RNA-binding protein EWS	Q5SUT0;Q5SUS9;Q61545;Q5SUS8	Q5SUT0;Q5SUS9;Q61545		4	4	4	11.7	11.7	11.7	64.988	-0.176495	-0.198295	-0.101919	-0.0546401
1.53004	0.498637	-0.211135	Ogdh	2-oxoglutarate dehydrogenase, mitochondrial	Q60597-2;Q60597;Q60597-4;Q60597-3;E9Q1C6;Q5SVY0;Q5SVY1	Q60597-2;Q60597;Q60597-4;Q60597-3		20	20	15	26.6	26.6	23	115.42	-0.267444	-0.18349	-0.320196	-0.0734089
1.52267	0.498637	0.196841	Tmpo	Lamina-associated polypeptide 2, isoforms alpha/zeta	Q61033	Q61033		21	21	11	44.6	44.6	27	75.167	0.0861043	0.163628	0.32762	0.210012
1.56791	0.498637	-0.122772	Cd47	Leukocyte surface antigen CD47	Q61735-2;Q3U967;Q61735	Q61735-2;Q3U967;Q61735		3	3	3	14.8	14.8	14.8	35.316	-0.0834928	-0.0644799	-0.146003	-0.19711
1.53942	0.498637	0.194492	Tnpo1	Transportin-1	Q8BFY9-2;Q8BFY9	Q8BFY9-2;Q8BFY9		19	19	15	34.8	34.8	28.4	101.31	0.146655	0.0878702	0.313298	0.230144
1.58052	0.498637	0.195665	Pak2	Serine/threonine-protein kinase PAK 2;PAK-2p27;PAK-2p34	Q8CIN4;A3KGC1;A3KGC0;B1GX80;B1GX81;Q61036-2;Q61036;A3KGC3;A3KGC4;A3KGC5	Q8CIN4		8	8	6	22.5	22.5	15.8	57.93	0.178364	0.0790197	0.215362	0.309914
1.52832	0.498637	0.206928	Anxa13	Annexin A13;Annexin	Q99JG3;F6ZSM3	Q99JG3;F6ZSM3		13	13	13	52.1	52.1	52.1	35.921	0.0673633	0.232415	0.205264	0.322668
1.5202	0.498637	0.261691	Cacybp	Calcyclin-binding protein	Q9CXW3	Q9CXW3		12	12	12	57.2	57.2	57.2	26.51	0.282973	0.400429	0.286304	0.0770563
1.51905	0.498637	-0.0343791	Ilf2	Interleukin enhancer-binding factor 2	Q9CXY6	Q9CXY6		13	13	13	52.3	52.3	52.3	43.062	-0.00843551	-0.0415656	-0.0482362	-0.0392789
1.56636	0.498637	-0.153382	Mrpl19	39S ribosomal protein L19, mitochondrial	Q9D338;E9PYC4	Q9D338;E9PYC4		7	7	7	22.3	22.3	22.3	33.578	-0.193453	-0.181068	-0.0402613	-0.198746
1.52463	0.498637	0.151302	Ebna1bp2	Probable rRNA-processing protein EBP2	Q9D903;A2ACZ1	Q9D903;A2ACZ1		7	7	7	29.4	29.4	29.4	34.702	0.174662	0.081885	0.0981194	0.250543
1.50806	0.494754	0.0796378	Ruvbl1	RuvB-like 1	Q3U1C2;P60122;D3YW60	Q3U1C2;P60122		10	10	10	28.9	28.9	28.9	50.213	0.0984196	0.0413831	0.0497406	0.129008
1.50704	0.494754	0.190797	Rplp2	60S acidic ribosomal protein P2	P99027;G3UW69	P99027;G3UW69		9	9	9	80.9	80.9	80.9	11.651	0.264957	0.0451634	0.239498	0.213571
1.49842	0.494095	-0.0899028	Rbfox2	RNA binding protein fox-1 homolog 2	Q8BP71;G8JL50;Q8BP71-3;G8JL67;Q8BP71-7;Q8BP71-8;Q8BP71-2;Q8BP71-5;G8JL79;F6U8P6;F8WIB6;Q8BP71-4;Q8BP71-6;Q9JJ43-5;Q9JJ43-2;Q9JJ43-4;Q9JJ43-6;Q9JJ43;Q9JJ43-3;G8JL72;Q8BP71-9;A2A4W9;Q8BIF2-4;Q8BIF2-5;Q8BIF2-3;Q8BIF2-2;Q9JJ43-7;Q8BIF2;B7ZC11	Q8BP71;G8JL50;Q8BP71-3;G8JL67;Q8BP71-7;Q8BP71-8;Q8BP71-2;Q8BP71-5		9	9	9	36.3	36.3	36.3	47.33	-0.116708	-0.106917	-0.116498	-0.0194884
1.5004	0.494095	0.125911	Nxf1	Nuclear RNA export factor 1	Q99JX7	Q99JX7		8	8	8	19.6	19.6	19.6	70.299	0.139731	0.165944	0.168982	0.0289844
1.48637	0.489871	-0.169534	Mov10	Putative helicase MOV-10	D3YVL0;E9PW39;P23249;D3YYR1	D3YVL0;E9PW39;P23249		21	21	21	31.2	31.2	31.2	113.6	-0.143182	-0.0580674	-0.20989	-0.266996
1.48941	0.489871	-0.145521	Hnrnpul1	Heterogeneous nuclear ribonucleoprotein U-like protein 1	Q8VDM6;Q8VDM6-2;Q8VDM6-3	Q8VDM6;Q8VDM6-2		17	17	17	24.8	24.8	24.8	96.001	-0.0754136	-0.161201	-0.24732	-0.09815
1.47768	0.488866	-0.285563	Got1	Aspartate aminotransferase, cytoplasmic	P05201;F7ALS6	P05201;F7ALS6		14	14	14	56.2	56.2	56.2	46.247	-0.310021	-0.330501	-0.0708015	-0.430927
1.47814	0.488866	0.119621	Mtpn	Myotrophin	P62774	P62774		9	9	9	91.5	91.5	91.5	12.861	0.0870554	0.15017	0.049024	0.192233
1.46927	0.48801	0.271111	Fat1		E9PYL7;F2Z4A3	E9PYL7;F2Z4A3		22	22	22	8.6	8.6	8.6	505.98	0.332164	0.248535	0.423565	0.0801794
1.46964	0.48801	-0.155286	Esd	S-formylglutathione hydrolase	H3BKH6;Q9R0P3;H3BJP2;H3BLJ9;H3BJL6;H3BK43;H3BJC6;H3BL99	H3BKH6;Q9R0P3;H3BJP2;H3BLJ9;H3BJL6;H3BK43		14	14	14	63.7	63.7	63.7	32.829	-0.0724524	-0.100159	-0.252052	-0.196481
1.45913	0.481597	0.146108	Eif4a1	Eukaryotic initiation factor 4A-I	Q5F2A7;P60843;Q3TSJ4;D6RJ60;D6RJ11	Q5F2A7;P60843		25	25	17	67	67	43.1	46.153	0.0655723	0.185867	0.237251	0.0957433
1.45301	0.47918	-0.304542	Igf1r	Tyrosine-protein kinase receptor;Insulin-like growth factor 1 receptor;Insulin-like growth factor 1 receptor alpha chain;Insulin-like growth factor 1 receptor beta chain	Q3U1L4;E9QNX9;Q60751	Q3U1L4;E9QNX9;Q60751		7	7	6	8.3	8.3	7.5	133.08	-0.19808	-0.189664	-0.284751	-0.545672
1.44508	0.475361	0.197315	Rsl1d1	Ribosomal L1 domain-containing protein 1	E9Q0A1;Q3UL54;Q8BVY0	E9Q0A1;Q3UL54;Q8BVY0		17	17	17	40.8	40.8	40.8	43.939	0.286171	0.29337	0.0808353	0.128882
1.44189	0.475361	-0.0590155	Hnrnpk;Gm7964	Heterogeneous nuclear ribonucleoprotein K	Q5FWJ5;P61979-2;H7BXB7;P61979;H3BLL4;D3YWG1;H3BK96	Q5FWJ5;P61979-2;H7BXB7;P61979;H3BLL4;D3YWG1;H3BK96		26	26	2	54.5	54.5	8	51.028	-0.0998655	-0.0330085	-0.0706641	-0.032524
1.42597	0.466611	-0.112256	Pdia3	Protein disulfide-isomerase A3	P27773;F6Q404	P27773		35	35	35	65.1	65.1	65.1	56.678	-0.135634	-0.184048	-0.0361869	-0.0931545
1.42854	0.466611	-0.141851	Vdac2	Voltage-dependent anion-selective channel protein 2	Q60930;G3UX26;D3YZT5;D3YUN8	Q60930;G3UX26;D3YZT5		12	12	12	57.3	57.3	57.3	31.732	-0.15226	-0.0950651	-0.0709388	-0.249142
1.42198	0.466169	0.0952861	Eef1d	Elongation factor 1-delta	E9QN08;Q80T06;P57776;Q91VK2;P57776-3;D3YUQ9;D3YY68	E9QN08;Q80T06;P57776;Q91VK2;P57776-3;D3YUQ9;D3YY68		11	11	1	55.1	55.1	9.8	27.217	0.026021	0.090447	0.155084	0.109592
1.41376	0.464952	-0.112434	Farsa	Phenylalanine--tRNA ligase alpha subunit	E9PWY9;Q8C0C7;Q8BJG2;E9Q319;D6RIJ2	E9PWY9;Q8C0C7;Q8BJG2;E9Q319		9	9	9	18.7	18.7	18.7	57.47	-0.20229	-0.0552914	-0.107956	-0.0842003
1.41675	0.464952	-0.0762581	Srsf5	Serine/arginine-rich splicing factor 5	E9QKW3;Q9D8S5;Q640L9;O35326;E9Q4U8;A2A837	E9QKW3;Q9D8S5;Q640L9;O35326		7	7	6	29.5	29.5	26.1	30.833	-0.0659893	-0.120514	-0.097476	-0.0210533
1.40504	0.461767	0.197838	Pabpc1;Pabpc6	Polyadenylate-binding protein 1;Polyadenylate-binding protein	P29341;Q9D4E6;Q62029;F6ZAX1;Q8C7D3	P29341;Q9D4E6		28	28	19	46.4	46.4	31.6	70.67	0.268195	0.31429	0.0706635	0.138203
1.40368	0.461767	0.115927	Rrp12	RRP12-like protein	Q3UJA1;Q6P5B0	Q3UJA1;Q6P5B0		22	22	22	26.3	26.3	26.3	143.13	0.0963968	0.213876	0.084242	0.0691945
1.38434	0.44617	0.327729	Cad	CAD protein;Glutamine-dependent carbamoyl-phosphate synthase;Aspartate carbamoyltransferase;Dihydroorotase	E9QAI5;G3UWN2;B7ZN27;B2RQC6;E9QAT6	E9QAI5;G3UWN2;B7ZN27;B2RQC6;E9QAT6		31	31	31	21.6	21.6	21.6	236.25	0.137766	0.236829	0.355904	0.580418
1.37794	0.44617	0.116648	Cct6a	T-complex protein 1 subunit zeta	P80317;E9QPA6;B1AT05;Q497N0;Q61390	P80317;E9QPA6		19	19	19	44.8	44.8	44.8	58.004	0.132248	0.0160683	0.15975	0.158526
1.38055	0.44617	-0.0565884	Golph3	Golgi phosphoprotein 3	Q9CRA5;Q05BZ0;Q9CRA5-2	Q9CRA5		7	7	6	38.6	38.6	38.6	33.752	-0.0535536	-0.0422488	-0.0271541	-0.103397
1.36342	0.443963	0.0743483	Srrm1	Serine/arginine repetitive matrix protein 1	E9QKA4;A2A8V8;A2A8V9;E9PUK6;Q52KI8-2;Q52KI8;A2A983;F6T4M4;F6UK16	E9QKA4;A2A8V8;A2A8V9;E9PUK6;Q52KI8-2;Q52KI8;A2A983;F6T4M4		4	4	4	6	6	6	101.16	0.136716	0.0663992	0.0612099	0.0330676
1.35191	0.443963	0.0895905	Hist1h2bm;Hist1h2bc;Hist2h2bb;Hist1h2bh	Histone H2B;Histone H2B type 1-C/E/G;Histone H2B type 2-B;Histone H2B type 1-H;Histone H2B type 1-M	B2RTK3;Q6ZWY9;Q64525;Q64478;P10854;G3X9D5;Q64524;P70696	B2RTK3;Q6ZWY9;Q64525;Q64478;P10854;G3X9D5		8	8	1	58.7	58.7	17.5	13.936	0.0695647	0.127633	0.138188	0.0229766
1.34666	0.443963	-0.385481	Ctsa	Carboxypeptidase;Lysosomal protective protein;Lysosomal protective protein 32 kDa chain;Lysosomal protective protein 20 kDa chain	Q544R6;G3X8T3;P16675;A2A5J9;A2A5J8	Q544R6;G3X8T3;P16675		10	10	10	26.6	26.6	26.6	53.844	-0.711795	-0.388771	-0.24123	-0.200128
1.35725	0.443963	-0.126602	Purb	Transcriptional activator protein Pur-beta	O35295	O35295		14	14	12	61.1	61.1	55.2	33.901	-0.170751	-0.108876	-0.0282862	-0.198494
1.36228	0.443963	-0.327663	Lgals3bp	Galectin-3-binding protein	Q07797;E9Q5X5	Q07797		8	8	7	24.3	24.3	21.5	64.49	-0.137521	-0.193371	-0.432211	-0.547548
1.34739	0.443963	0.0990651	Snrnp200	U5 small nuclear ribonucleoprotein 200 kDa helicase	Q6P4T2;E9QAF6	Q6P4T2		38	38	38	27	27	27	244.54	0.0677764	0.0434844	0.180054	0.104946
1.34698	0.443963	-0.0798256	Sfpq	Splicing factor, proline- and glutamine-rich	Q8VIJ6	Q8VIJ6		19	19	18	34.5	34.5	33.3	75.441	-0.0412092	-0.0369551	-0.108759	-0.132379
1.35844	0.443963	0.28467	Xpo5	Exportin-5	Q924C1;Q924C1-2;Q924C1-3	Q924C1		11	11	11	14	14	14	136.97	0.289008	0.207393	0.124157	0.518122
1.36415	0.443963	0.101233	Zcchc8	Zinc finger CCHC domain-containing protein 8	Q9CYA6	Q9CYA6		11	11	11	26.9	26.9	26.9	78.025	0.0581087	0.144699	0.0417141	0.160411
1.33876	0.439172	-0.185856	Rbpms	RNA-binding protein with multiple splicing	Q78HG1;E9Q4D9;Q9CPU5;Q9WVB0;Q9CWY6;Q8VC52	Q78HG1;E9Q4D9;Q9CPU5;Q9WVB0		12	12	12	59.9	59.9	59.9	21.816	-0.330229	-0.196905	-0.158596	-0.0576928
1.33466	0.438344	0.15983	Qki	Protein quaking	F8WHX7;Q9QYS9-8;Q9QYS9-4;Q9QYS9-3;Q9QYS9-6;Q9QYS9-2;Q9QYS9;Q9QYS9-7;Q9QYS9-5	F8WHX7;Q9QYS9-8;Q9QYS9-4;Q9QYS9-3;Q9QYS9-6;Q9QYS9-2;Q9QYS9;Q9QYS9-7;Q9QYS9-5		6	6	6	27.3	27.3	27.3	37.698	0.0359054	0.233029	0.128551	0.241833
1.33177	0.438344	-0.167505	Vdac1	Voltage-dependent anion-selective channel protein 1	Q60932-2;Q60932;F2Z471	Q60932-2;Q60932;F2Z471		19	19	19	69.3	69.3	69.3	30.755	-0.142099	-0.0375472	-0.275007	-0.215368
1.31921	0.428831	-0.173327	Mrpl28	39S ribosomal protein L28, mitochondrial	Q9D1B9	Q9D1B9		8	8	8	36.6	36.6	36.6	30.169	-0.27235	-0.048845	-0.252295	-0.119821
1.31433	0.426982	-0.194358	Hnrnph2	Heterogeneous nuclear ribonucleoprotein H2	A2BDV8;P70333;D3Z6Y3	A2BDV8;P70333		19	12	12	47.7	29.8	29.8	49.279	-0.164949	-0.109888	-0.372061	-0.130536
1.3078	0.426435	-0.110349	Numa1		E9Q7G0;E9QAZ0	E9Q7G0		28	28	14	24	24	12.3	235.63	-0.118805	-0.20395	-0.0694271	-0.0492126
1.30923	0.426435	0.246936	Npm1;Gm5611	Nucleophosmin	Q5SQB0;Q5SQB7;Q61937;Q9DAY9;Q5SQB5;E9Q5T3	Q5SQB0;Q5SQB7;Q61937;Q9DAY9;Q5SQB5;E9Q5T3		9	9	9	35.6	35.6	35.6	29.524	0.383718	0.292546	0.0258966	0.285583
1.29502	0.419572	-0.351951	Grn	Granulins;Acrogranin;Granulin-1;Granulin-2;Granulin-3;Granulin-4;Granulin-5;Granulin-6;Granulin-7	Q3U9N4;P28798;H3BJE0;H3BLC9	Q3U9N4;P28798		13	13	9	33.9	33.9	24.1	65.018	-0.520128	-0.555015	-0.095587	-0.237074
1.29745	0.419572	0.157671	Acat2;Acat3	Acetyl-CoA acetyltransferase, cytosolic	Q8CAY6;G3XA25;Q80X81;F2Z459	Q8CAY6;G3XA25;Q80X81;F2Z459		11	11	11	44.1	44.1	44.1	41.297	0.151469	0.0294175	0.179466	0.27033
1.28912	0.416588	0.100359	Rpl13	60S ribosomal protein L13	P47963;E9PZ94;D3YX54	P47963;E9PZ94;D3YX54		11	11	11	42.7	42.7	42.7	24.305	0.00532815	0.142217	0.129008	0.124881
1.24586	0.413131	-0.233254	Sh3pxd2b	SH3 and PX domain-containing protein 2B	A2AAY5;O89032-3;O89032-2;O89032	A2AAY5		9	9	9	16.1	16.1	16.1	101.52	-0.339783	-0.0565962	-0.153027	-0.383608
1.23096	0.413131	0.115508	Pabpc4;Gm10110	Polyadenylate-binding protein	Q91YZ8;A3KFU5;A3KFU8;Q6PHQ9;D3Z5M2;E9PW32;E9PVY5	Q91YZ8;A3KFU5;A3KFU8;Q6PHQ9;D3Z5M2;E9PW32		17	9	9	31.7	17.9	17.9	67.852	0.160146	0.198368	0.0284841	0.0750336
1.26972	0.413131	0.287985	Vbp1	Prefoldin subunit 3	A3KGB1;P61759;Q3TIR6	A3KGB1;P61759;Q3TIR6		4	4	4	33.7	33.7	33.7	22.435	0.287354	0.221692	0.1005	0.542395
1.25037	0.413131	-0.19439	Erp44	Endoplasmic reticulum resident protein 44	B1AY76;Q9D1Q6	B1AY76;Q9D1Q6		6	6	6	20	20	20	46.852	-0.370657	-0.0648722	-0.157561	-0.184471
1.24695	0.413131	-0.139096	Dpysl3	Dihydropyrimidinase-related protein 3	E9PWE8;Q3TT92;Q62188;D3YUS0;D3Z567	E9PWE8;Q3TT92;Q62188;D3YUS0		18	16	15	36.5	33.1	32.1	73.884	-0.174849	-0.240878	-0.116764	-0.0238941
1.23387	0.413131	0.171902	Saal1	Protein SAAL1	G1UCX4;Q9D2C2;Q9D2C2-2	G1UCX4;Q9D2C2;Q9D2C2-2		6	6	6	20.9	20.9	20.9	52.768	0.117828	0.16092	0.0728317	0.336027
1.28219	0.413131	0.131031	Ldha	L-lactate dehydrogenase;L-lactate dehydrogenase A chain	Q564E2;P06151;G5E8N5;D3Z736;D3YZQ9;Q6NXW3;D3YVR7;D3YZE4;Q548Z6;P00342;D3Z7F0;P16125	Q564E2;P06151;G5E8N5;D3Z736;D3YZQ9		27	27	27	74.4	74.4	74.4	36.498	0.0422241	0.148739	0.238527	0.0946337
1.26617	0.413131	-0.270477	Lamp1	Lysosome-associated membrane glycoprotein 1	Q3TA96;P11438	Q3TA96;P11438		4	4	4	11.8	11.8	11.8	43.865	-0.166147	-0.221909	-0.162983	-0.53087
1.25779	0.413131	-0.162637	Itgav	Integrin alpha-V;Integrin alpha-V heavy chain;Integrin alpha-V light chain	P43406;A2AKI5;F6W6Q6;B7ZCI9;F6RWM8	P43406;A2AKI5		15	15	15	19.3	19.3	19.3	115.36	-0.101273	-0.0678935	-0.308128	-0.173255
1.25785	0.413131	-0.0334596	Psmc2	26S protease regulatory subunit 7	Q8BVQ9;P46471	Q8BVQ9;P46471		18	18	18	44.8	44.8	44.8	52.866	-0.0399035	-0.0205745	-0.0612924	-0.012068
1.24225	0.413131	0.0986478	Rps4x	40S ribosomal protein S4;40S ribosomal protein S4, X isoform	Q545X8;P62702;Q545F8	Q545X8;P62702;Q545F8		19	19	10	55.9	55.9	35.7	29.597	0.188021	0.065848	0.0369551	0.103767
1.27339	0.413131	0.150855	Cct5	T-complex protein 1 subunit epsilon	P80316;E0CZA1	P80316		19	19	19	44	44	44	59.623	0.115433	0.0356239	0.190602	0.26176
1.2337	0.413131	-0.0651621	Prdx5	Peroxiredoxin-5, mitochondrial	P99029-2;P99029;G3UZJ4;E9Q9H9;H3BJQ7	P99029-2;P99029;G3UZJ4;E9Q9H9;H3BJQ7		11	11	11	73.5	73.5	73.5	17.015	-0.0687557	-0.0580223	-0.0137839	-0.120086
1.23306	0.413131	-0.131356	Eif2ak2	Interferon-induced, double-stranded RNA-activated protein kinase	Q03963	Q03963		5	5	5	16.7	16.7	16.7	58.279	-0.200598	-0.0772846	-0.0359054	-0.211635
1.2378	0.413131	0.0552324	Hdlbp	Vigilin	Q3U4Z7;Q8VDJ3	Q3U4Z7;Q8VDJ3		42	42	42	41.9	41.9	41.9	141.74	0.00705191	0.0936954	0.0493823	0.0707998
1.27754	0.413131	0.109791	Usp15	Ubiquitin carboxyl-terminal hydrolase 15	Q3UZH0;Q8R5H1-2;Q8R5H1;Q99K46	Q3UZH0;Q8R5H1-2;Q8R5H1		11	11	10	21	21	20.1	109.22	0.0183493	0.190299	0.111477	0.11904
1.24931	0.413131	-0.173162	Trim25	E3 ubiquitin/ISG15 ligase TRIM25	Q61510;Q3TU94;Q5SU71;Q5SU72;Q3TAM2	Q61510;Q3TU94;Q5SU71;Q5SU72		20	20	20	36.4	36.4	36.4	71.726	-0.162299	-0.0401409	-0.170822	-0.319387
1.26197	0.413131	-0.18781	Acat1	Acetyl-CoA acetyltransferase, mitochondrial	Q8QZT1	Q8QZT1		9	9	9	37.5	37.5	37.5	44.816	-0.330121	-0.0511002	-0.240009	-0.130008
1.26806	0.413131	-0.219167	Mat2b	Methionine adenosyltransferase 2 subunit beta	Q99LB6-2;Q99LB6;E0CYU5	Q99LB6-2;Q99LB6		7	7	7	28.8	28.8	28.8	36.21	-0.214525	-0.0440029	-0.226262	-0.391878
1.25226	0.413131	0.14758	Nop16	Nucleolar protein 16	Q9CPT5;D3Z7M5	Q9CPT5;D3Z7M5		5	5	5	23.6	23.6	23.6	21.139	0.121015	0.258459	0.0287489	0.182098
1.22584	0.413122	-0.126048	Taf15		E9Q6D4;Q8BQ46;F6QCI0	E9Q6D4;Q8BQ46;F6QCI0		6	4	4	22.1	19.3	19.3	54.911	-0.0122862	-0.136331	-0.136979	-0.218595
1.2278	0.413122	0.0589794	Phgdh	D-3-phosphoglycerate dehydrogenase	Q61753;F6ZSB7;E9QAP9	Q61753		21	21	21	50.1	50.1	50.1	56.585	0.0183493	0.0560286	0.0481287	0.113411
1.22202	0.411839	0.188662	Kpnb1	Importin subunit beta-1	P70168	P70168		19	19	19	30.4	30.4	30.4	97.183	0.0617071	0.0962619	0.311238	0.285442
1.21427	0.411346	-0.332629	Trip6	Thyroid receptor-interacting protein 6	B2RS30;Q9Z1Y4;E9Q760	B2RS30;Q9Z1Y4;E9Q760		14	14	14	49.2	49.2	49.2	50.933	-0.544729	-0.4807	-0.0453032	-0.259785
1.21155	0.411346	0.932639	Lamb1	Laminin subunit beta-1	E9QN70;P02469;E9PZF8;E9PYT5;Q3TNZ8	E9QN70;P02469		12	12	12	11.1	11.1	11.1	202.44	1.59698	1.3282	0.224216	0.581152
1.21328	0.411346	-0.170382	Psmc4	26S protease regulatory subunit 6B	P54775	P54775		14	14	14	46.9	46.9	46.9	47.408	-0.327892	-0.0636504	-0.105008	-0.184979
1.21314	0.411346	0.167496	Qars		Q8BML9;D3Z158;Q8R1V9;F6TDS3	Q8BML9;D3Z158;Q8R1V9		15	15	15	27.2	27.2	27.2	87.676	0.065848	0.13711	0.331899	0.135126
1.19768	0.409644	-0.104317	Glo1	Lactoylglutathione lyase	A5GZX3;Q9CPU0	A5GZX3;Q9CPU0		5	5	5	31	31	31	20.809	-0.211264	-0.0840126	-0.0687396	-0.0532504
1.20232	0.409644	-0.117761	Mbnl1	Muscleblind-like protein 1	G3X9Q0;Q9JKP5;Q8CHF5;Q3U581;Q3U570;Q542D8;Q8R003	G3X9Q0;Q9JKP5;Q8CHF5		8	8	3	19.9	19.9	11.5	40.894	-0.113817	-0.0726648	-0.233397	-0.0511633
1.19837	0.409644	-0.156111	Mrps31	28S ribosomal protein S31, mitochondrial	Q61733	Q61733		5	5	5	16.1	16.1	16.1	43.88	-0.110246	-0.127936	-0.314639	-0.0716254
1.19934	0.409644	-0.0847367	Iars	Isoleucine--tRNA ligase, cytoplasmic	Q8BU30;E9Q866;F6Q6R1	Q8BU30		19	19	19	21.2	21.2	21.2	144.27	-0.0895129	-0.0639369	-0.0229004	-0.162597
1.20264	0.409644	0.167351	Eprs	Bifunctional glutamate/proline--tRNA ligase;Glutamate--tRNA ligase;Proline--tRNA ligase	Q8CGC7;E9Q1B1	Q8CGC7		39	39	39	36.6	36.6	36.6	170.08	0.0332292	0.177982	0.3138	0.144393
1.1932	0.407561	-0.330377	Mrps23	28S ribosomal protein S23, mitochondrial	Q5SXC8;Q8VE22;Q3TI14;F7ARZ1;E9Q6N1;A7M7Q8;Q5SXC9	Q5SXC8;Q8VE22;Q3TI14;F7ARZ1;E9Q6N1;A7M7Q8;Q5SXC9		7	7	7	40.1	40.1	40.1	20.348	-0.377894	-0.0836609	-0.625083	-0.234869
1.18634	0.404812	-0.263099	Traf4	TNF receptor-associated factor 4	Q61382	Q61382		4	4	4	12.8	12.8	12.8	53.503	-0.441164	-0.265865	-0.00805652	-0.337311
1.18571	0.404812	-0.146859	Pdia5	Protein disulfide-isomerase A5	Q921X9	Q921X9		8	8	8	18.4	18.4	18.4	59.266	-0.0615411	-0.0616765	-0.269751	-0.194465
1.17669	0.403679	-0.136447	Hspg2	Basement membrane-specific heparan sulfate proteoglycan core protein;Endorepellin;LG3 peptide	B1B0C7;E9PZ16;E9QL02;Q05793;Q3UHH3	B1B0C7;E9PZ16;E9QL02;Q05793;Q3UHH3		31	31	31	11.4	11.4	11.4	469.02	-0.0284841	-0.237115	-0.195852	-0.0843364
1.18069	0.403679	-0.077011	Tpi1	Triosephosphate isomerase	P17751;H7BXC3	P17751;H7BXC3		18	18	18	64.5	64.5	64.5	32.191	-0.116082	-0.126407	-0.0549179	-0.0106367
1.16895	0.403679	0.182996	Ranbp1	Ran-specific GTPase-activating protein	P34022;H7BX22	P34022;H7BX22		5	5	5	28.6	28.6	28.6	23.596	0.285461	0.302173	0.041046	0.103302
1.16823	0.403679	0.123233	Eef2	Elongation factor 2	P58252	P58252		50	50	50	65	65	65	95.313	0.0219061	0.0892269	0.227456	0.154345
1.169	0.403679	0.227075	Mcm6	DNA helicase;DNA replication licensing factor MCM6	Q3ULG5;Q542I2;P97311	Q3ULG5;Q542I2;P97311		12	12	12	21.8	21.8	21.8	89.783	0.194717	0.242938	0.038599	0.432046
1.16638	0.403679	0.16057	Mybbp1a	Myb-binding protein 1A	Q3U2W2;Q7TPV4;Q3TLF6	Q3U2W2;Q7TPV4;Q3TLF6		56	56	56	55.1	55.1	55.1	152.04	0.24184	0.263155	0.0157534	0.121534
1.16609	0.403679	0.345151	Nup88	Nuclear pore complex protein Nup88	Q5QNU0;Q5QNU1;Q5QNT9;Q8CEC0-3;Q8CEC0-2;Q8CEC0	Q5QNU0;Q5QNU1;Q5QNT9;Q8CEC0-3;Q8CEC0-2;Q8CEC0		5	5	5	12.7	12.7	12.7	83.665	0.0833836	0.190931	0.599834	0.506455
1.1663	0.403679	0.443662	Nifk	MKI67 FHA domain-interacting nucleolar phosphoprotein	Q91VE6;Q91VE6-2;E0CXU3	Q91VE6;Q91VE6-2		10	10	10	44.8	44.8	44.8	36.265	0.3639	0.326307	0.904845	0.179596
1.15175	0.402332	-0.190261	Idh1	Isocitrate dehydrogenase [NADP] cytoplasmic	F8WIY0;O88844;D3YVY3	F8WIY0;O88844		19	18	18	47.5	45.4	45.4	47.474	-0.385752	-0.157415	-0.15769	-0.0601858
1.16151	0.402332	0.198072	Tcea1	Transcription elongation factor A protein 1	Q3UWX7;P10711;E9PYD5;P10711-2	Q3UWX7;P10711;E9PYD5;P10711-2		8	8	8	33.9	33.9	33.9	33.88	0.403922	0.0923428	0.182033	0.113988
1.15273	0.402332	0.282581	Gatad2b	Transcriptional repressor p66-beta	Q8VHR5;Q8VHR5-2	Q8VHR5;Q8VHR5-2		4	4	4	12.3	12.3	12.3	65.41	0.118227	0.41738	0.497955	0.0967612
1.15138	0.402332	-0.0584748	Bzw1	Basic leucine zipper and W2 domain-containing protein 1	Q9CQC6	Q9CQC6		11	11	10	37.2	37.2	35.6	48.043	-0.0995872	-0.0307518	-0.0139266	-0.0896338
1.15748	0.402332	0.067332	Paics	Multifunctional protein ADE2;Phosphoribosylaminoimidazole-succinocarboxamide synthase;Phosphoribosylaminoimidazole carboxylase	Q9DCL9;D3Z6P1;D6RCU8	Q9DCL9		13	13	13	47.1	47.1	47.1	47.006	0.0756011	0.130667	0.0465038	0.0165558
1.15544	0.402332	-0.417113	Limd1	LIM domain-containing protein 1	Q9QXD8	Q9QXD8		9	9	9	30.4	30.4	30.4	71.421	-0.793057	-0.464922	-0.0640551	-0.346418
1.14198	0.39727	-0.34552	Maoa	Amine oxidase [flavin-containing] A	Q64133	Q64133		13	13	13	31.7	31.7	31.7	59.601	-0.6212	-0.498444	-0.157561	-0.104873
1.14195	0.39727	0.174888	Rtcb	tRNA-splicing ligase RtcB homolog	Q99LF4	Q99LF4		9	9	9	25.5	25.5	25.5	55.249	0.329181	0.0360461	0.111711	0.222616
1.12599	0.389373	-0.297219	Gyg1	Glycogenin-1	D3Z5N4;Q9R062;Q3TWR9	D3Z5N4;Q9R062;Q3TWR9		4	4	4	21.7	21.7	21.7	39.307	-0.139649	-0.135554	-0.306379	-0.607295
1.12546	0.389373	-0.0679169	Alcam	CD166 antigen	E9Q4G8;E9Q3Q6;Q54AJ5;Q61490;F6QH25;Q5MPX5	E9Q4G8;E9Q3Q6;Q54AJ5;Q61490;F6QH25		12	12	12	28.1	28.1	28.1	61.9	-0.0141644	-0.0459824	-0.132774	-0.0787465
1.12612	0.389373	0.0710006	Tcerg1	Transcription elongation regulator 1	Q3TH57;Q8CGF7-2;Q8CGF7;Q8CGF7-3	Q3TH57;Q8CGF7-2;Q8CGF7;Q8CGF7-3		10	10	10	13.1	13.1	13.1	123.79	0.0143553	0.0418037	0.0958666	0.131977
1.12677	0.389373	0.0386483	Ganab	Neutral alpha-glucosidase AB	Q8BHN3;A1A4T2;Q8BHN3-2;Q8BHN3-3	Q8BHN3;A1A4T2;Q8BHN3-2;Q8BHN3-3		23	23	23	38.6	38.6	38.6	106.91	0.00504059	0.0264459	0.0704211	0.0526854
1.10984	0.383794	0.428057	Nap1l1	Nucleosome assembly protein 1-like 1	Q8BSH9;E9PW66;P28656	Q8BSH9;E9PW66;P28656		10	10	8	44.6	44.6	42	44.597	0.527671	0.843341	0.154297	0.186919
1.11666	0.383794	0.16807	Eif3b	Eukaryotic translation initiation factor 3 subunit B	E9PX78;Q8JZQ9	E9PX78;Q8JZQ9		22	22	22	35.4	35.4	35.4	108.83	-0.00656479	0.271067	0.250217	0.15756
1.10521	0.383794	-0.19879	Map4	Microtubule-associated protein 4	E9QPW8;P27546-3;P27546-2;P27546;E9PWC0;E9QKJ8;E9PZ43;P27546-4;F7CK47;Q78TF3;F6XPV7;F6V4Z1	E9QPW8;P27546-3;P27546-2;P27546		15	15	15	25.8	25.8	25.8	113.74	-0.415942	-0.183507	-0.0764222	-0.11929
1.10317	0.383794	-0.333287	Atp6v1a	V-type proton ATPase catalytic subunit A	P50516;P50516-2;D3Z1B9;D3YWH3;D3YZ23	P50516;P50516-2		20	20	20	52.4	52.4	52.4	68.325	-0.55	-0.275018	-0.509949	0.00181892
1.1087	0.383794	0.0581756	Fxr1	Fragile X mental retardation syndrome-related protein 1	Q61584-4;Q61584-3;Q61584;F8WHA2;F6YLE3;F6R9D8;Q61584-5;Q61584-6;Q61584-7;F8WH60;Q61584-2;F7BNV1;E9PVJ4	Q61584-4;Q61584-3;Q61584;F8WHA2;F6YLE3;F6R9D8;Q61584-5;Q61584-6;Q61584-7;F8WH60;Q61584-2;F7BNV1;E9PVJ4		16	14	14	34.9	31.7	31.7	72.813	0.0479571	0.00360232	0.108721	0.072422
1.11456	0.383794	-0.102804	Hspa9	Stress-70 protein, mitochondrial	Q7TSZ0;P38647	Q7TSZ0;P38647		25	25	25	43.9	43.9	43.9	73.46	-0.137235	-0.164917	-0.119024	0.00996002
1.10385	0.383794	-0.152343	Znf622	Zinc finger protein 622	Q91VY9	Q91VY9		6	6	6	17.2	17.2	17.2	53.451	-0.248039	-0.245523	-0.10675	-0.00906043
1.11102	0.383794	-0.195717	Cs	Citrate synthase, mitochondrial	Q9CZU6;Q80X68	Q9CZU6		14	14	14	40.9	40.9	40.9	51.736	-0.352289	-0.0892673	-0.290424	-0.0508847
1.0911	0.374673	-0.559546	Sprr1a	Cornifin-A	Q62266	Q62266		18	18	18	96.5	96.5	96.5	15.765	-0.849778	-0.986073	-0.0650208	-0.337311
1.08997	0.374673	0.0600051	Prpf8	Pre-mRNA-processing-splicing factor 8	Q99PV0;E9Q3K7;B7ZC27	Q99PV0		52	52	52	29.3	29.3	29.3	273.61	0.0617071	0.0738202	0.107663	-0.00317045
1.0692	0.371793	0.328201	Rangap1	Ran GTPase-activating protein 1	F8WGD1;P46061;E9Q757;E9Q2J7	F8WGD1;P46061;E9Q757;E9Q2J7		13	13	13	28.6	28.6	28.6	69.436	-0.0200917	0.281312	0.522592	0.528989
1.0698	0.371793	0.110327	Rps26	40S ribosomal protein S26	Q497N1;P62855	Q497N1;P62855		4	4	4	33.9	33.9	33.9	13.015	0.140517	0.201634	-0.0057592	0.104915
1.08294	0.371793	0.0992716	Rbbp6	E3 ubiquitin-protein ligase RBBP6	P97868-2;P97868	P97868-2;P97868		9	9	9	8.7	8.7	8.7	195.31	0.00590291	0.18916	0.0772997	0.124723
1.07658	0.371793	0.210184	Btf3	Transcription factor BTF3	Q3UJR8;Q64152-2;Q64152	Q3UJR8;Q64152-2;Q64152		6	6	6	61.7	61.7	61.7	17.699	0.0122111	0.407951	0.170751	0.249822
1.07958	0.371793	-0.063597	Igf2bp2	Insulin-like growth factor 2 mRNA-binding protein 2	Q5SF07;A6X8Z3;Q5SF07-2	Q5SF07;A6X8Z3;Q5SF07-2		15	14	14	37	34.8	34.8	65.583	-0.0946029	-0.0609992	0.00555066	-0.104337
1.06977	0.371793	-0.147564	Cttn	Src substrate cortactin	Q60598;Q921L6	Q60598;Q921L6		9	9	9	20	20	20	61.249	-0.148705	-0.30768	-0.0347792	-0.0990932
1.07431	0.371793	0.42866	Nes	Nestin	Q6P5H2-2;Q6P5H2	Q6P5H2-2;Q6P5H2		17	17	17	15.9	15.9	15.9	201.77	0.868371	0.457542	0.0595851	0.329141
1.07588	0.371793	0.271803	Rbm19	Probable RNA-binding protein 19	Q8R3C6;Q8R3C6-2	Q8R3C6;Q8R3C6-2		14	14	14	21.3	21.3	21.3	106.08	0.467801	0.444561	0.0795695	0.0952809
1.07324	0.371793	-0.161832	Rbm5	RNA-binding protein 5	Q91YE7-2;Q91YE7	Q91YE7-2;Q91YE7		7	6	6	12	10.6	10.6	92.239	-0.0372956	-0.094187	-0.328837	-0.187008
1.05811	0.362639	0.174155	Naa15	N-alpha-acetyltransferase 15, NatA auxiliary subunit	G3X8Y3;Q80UM3	G3X8Y3;Q80UM3		18	18	17	29.2	29.2	28.1	101.09	0.165172	0.335826	-0.00273846	0.198361
1.05552	0.361992	0.170092	Nsun2	tRNA (cytosine(34)-C(5))-methyltransferase	Q1HFZ0;H3BKN0;Q1HFZ0-2;H3BJF3	Q1HFZ0;H3BKN0;Q1HFZ0-2		20	20	20	39.2	39.2	39.2	85.451	0.272023	0.29125	0.00487007	0.112225
1.05354	0.361933	0.195674	Ogt	UDP-N-acetylglucosamine--peptide N-acetylglucosaminyltransferase 110 kDa subunit	Q8CGY8;Q8CGY8-2	Q8CGY8;Q8CGY8-2		14	14	14	18.8	18.8	18.8	116.95	0.370053	0.0219061	0.277342	0.113395
1.04933	0.361514	0.0610254	Tinagl1	Tubulointerstitial nephritis antigen-like	Q4FJX7;H3BJ97;A3KFW2;Q99JR5;H3BKM8	Q4FJX7;H3BJ97;A3KFW2;Q99JR5		12	12	12	27.5	27.5	27.5	46.848	0.100574	0.103263	0.00320631	0.0370586
1.04739	0.361514	0.0709739	Atxn2l	Ataxin-2-like protein	Q7TQH0-2;Q7TQH0-3;Q7TQH0;Q3TGG2;E9Q5Q0	Q7TQH0-2;Q7TQH0-3;Q7TQH0;Q3TGG2;E9Q5Q0		21	21	21	28.1	28.1	28.1	113.04	0.112633	0.0874628	-0.0136409	0.0974401
1.04866	0.361514	0.134571	Eea1	Early endosome antigen 1	Q8BL66;E9PWF5	Q8BL66;E9PWF5		11	11	11	12.3	12.3	12.3	160.91	-0.00676763	0.105678	0.213387	0.225987
1.04323	0.359239	0.112313	Ybx1	Nuclease-sensitive element-binding protein 1	Q3UBT1;P62960;A2BGG7;B2RUF0;Q9Z2C8-2;Q9Z2C8;Q497N3	Q3UBT1;P62960		16	16	10	68.9	68.9	61.5	35.73	0.199248	0.171719	-0.000432815	0.078716
1.01262	0.358382	0.0800127	Rbm25	RNA-binding protein 25	B2RY56-2;B2RY56;B2RY56-3	B2RY56-2;B2RY56;B2RY56-3		11	11	11	15.6	15.6	15.6	99.551	0.063779	0.132906	-0.0082	0.131566
1.02254	0.358382	0.0713405	Rpl17	60S ribosomal protein L17	Q6ZWZ7;D3Z3R2;Q9CPR4;F8VQL2;F6VWT4;F8VQM6;B2RY53	Q6ZWZ7;D3Z3R2;Q9CPR4;F8VQL2;F6VWT4		10	10	10	41.3	41.3	41.3	21.397	0.0850168	0.141694	0.0596603	-0.00100953
1.01671	0.358382	-0.201323	Mrpl3	39S ribosomal protein L3, mitochondrial	F6W7C7;D3Z456;Q99N95	F6W7C7;D3Z456;Q99N95		2	2	2	33.3	33.3	33.3	12.896	-0.180675	-0.037414	-0.435735	-0.151469
1.00048	0.358382	-0.162988	Ncam1	Neural cell adhesion molecule 1	F7C5V8;P13595;F6RLF6;E9QB01;P13595-2;F7C5W6;E9Q589;P13595-3;P13595-4;F8VQH8	F7C5V8;P13595;F6RLF6;E9QB01;P13595-2;F7C5W6;E9Q589;P13595-3;P13595-4		14	14	5	20.4	20.4	8.4	118.14	-0.274547	-0.258425	0.0257203	-0.144699
1.01171	0.358382	-0.299708	Npc1	Niemann-Pick C1 protein	Q3U2B2;G3X8W9;O35604	Q3U2B2;G3X8W9;O35604		4	4	4	7.3	7.3	7.3	122.35	-0.11299	-0.204682	-0.210139	-0.671022
1.01699	0.358382	0.111016	Eif3d	Eukaryotic translation initiation factor 3 subunit D	O70194	O70194		16	16	16	44.9	44.9	44.9	63.988	0.11023	0.232415	0.0939252	0.00749258
1.01894	0.358382	-0.114125	Pura	Transcriptional activator protein Pur-alpha	P42669	P42669		11	10	10	37.7	34.9	34.9	34.883	-0.212083	-0.178192	-0.0447438	-0.0214797
1.03562	0.358382	-0.102914	Hdgf	Hepatoma-derived growth factor	P51859;E0CXA0;E0CYW7	P51859;E0CXA0;E0CYW7		8	8	8	47.7	47.7	47.7	26.268	-0.0972395	-0.115582	0.00317744	-0.20201
0.999262	0.358382	0.108377	G3bp2	Ras GTPase-activating protein-binding protein 2	Q542W3;P97379-2;Q3U541;P97379	Q542W3;P97379-2;Q3U541;P97379		8	7	7	23.2	20.5	20.5	50.784	0.150949	0.208143	0.0796	-0.00518438
1.02683	0.358382	0.211281	Fabp5	Fatty acid-binding protein, epidermal	Q497I3;Q05816;E9Q964	Q497I3;Q05816;E9Q964		12	12	12	85.9	85.9	85.9	15.137	0.44668	0.0576928	0.23737	0.103379
1.01718	0.358382	0.212355	Lyar	Cell growth-regulating nucleolar protein	Q08288;D3Z5X8;D3Z7N3;D3Z345;D3YU83	Q08288;D3Z5X8;D3Z7N3;D3Z345		4	4	4	13.1	13.1	13.1	43.735	0.195222	0.0440444	0.149585	0.460568
1.00619	0.358382	0.0562565	Ddx3x;D1Pas1	ATP-dependent RNA helicase DDX3X;Putative ATP-dependent RNA helicase Pl10	Q3TQX5;Q62167;B9EIA2;P16381;Q3V086;Q61496	Q3TQX5;Q62167;B9EIA2;P16381		33	32	13	56.6	56.6	30.2	73.101	0.0514416	0.114367	0.0608035	-0.00158601
0.999859	0.358382	0.153439	Ddx56	Probable ATP-dependent RNA helicase DDX56	Q5SVX3;Q9D0R4;Q5SVX2	Q5SVX3;Q9D0R4;Q5SVX2		12	12	12	44	44	44	61.211	0.302758	0.194339	-0.00863037	0.12529
1.01544	0.358382	0.0673664	Ddx5	Probable ATP-dependent RNA helicase DDX5	Q8BTS0;Q61656;B1ARB9;B1ARC0;B1ARB8	Q8BTS0;Q61656		33	25	25	50.7	41.8	41.8	69.265	0.028852	0.0462816	0.151058	0.0432742
1.03915	0.358382	-0.406044	Nipbl	Nipped-B-like protein	Q6KCD5-2;Q6KCD5;Q6KCD5-4	Q6KCD5-2;Q6KCD5		7	7	7	4.2	4.2	4.2	303.76	-0.737735	-0.240026	-0.620962	-0.0254541
1.00967	0.358382	-0.221097	Mrps35	28S ribosomal protein S35, mitochondrial	Q8BJZ4	Q8BJZ4		5	5	5	20.3	20.3	20.3	35.975	-0.170232	-0.200167	-0.478506	-0.0354831
0.999976	0.358382	0.220026	Gnl3	Guanine nucleotide-binding protein-like 3	Q8CI11-2;Q8CI11	Q8CI11-2;Q8CI11		20	20	20	49.5	49.5	49.5	57.187	0.291368	0.434882	-0.00273846	0.156595
1.01708	0.358382	-0.134454	Bclaf1	Bcl-2-associated transcription factor 1	Q8K019-2;Q8K019;H7BX81;F8WI22;Q8K019-3;E9Q5V0	Q8K019-2;Q8K019;H7BX81;F8WI22;Q8K019-3		16	16	15	17	17	17	105.83	-0.0274691	-0.0567163	-0.266876	-0.186754
1.00595	0.358382	0.1917	Ppil4	Peptidyl-prolyl cis-trans isomerase-like 4	Q9CXG3;D6RJ77	Q9CXG3		9	9	9	27.4	27.4	27.4	57.23	0.358059	0.298658	0.0223024	0.0877794
1.03077	0.358382	0.136923	Ngdn	Neuroguidin	Q9DB96	Q9DB96		6	6	6	29.2	29.2	29.2	35.658	0.227864	0.234501	0.0778326	0.00749258
1.02272	0.358382	0.213529	Ranbp2	E3 SUMO-protein ligase RanBP2	Q9ERU9	Q9ERU9		30	30	30	13.9	13.9	13.9	341.12	0.016639	0.15549	0.439657	0.242328
1.02402	0.358382	0.619197	Plod3	Procollagen-lysine,2-oxoglutarate 5-dioxygenase 3	Q9R0E1	Q9R0E1		7	7	7	15.9	15.9	15.9	84.921	1.25023	0.0773797	0.790609	0.358565
1.03851	0.358382	-0.222039	Npc2	Epididymal secretory protein E1	Q9Z0J0	Q9Z0J0		7	7	7	47.7	47.7	47.7	16.442	-0.184539	-0.00818885	-0.248535	-0.446891
1.00705	0.358382	0.177342	Sart1	U4/U6.U5 tri-snRNP-associated protein 1	Q9Z315	Q9Z315		9	9	9	15.3	15.3	15.3	90.884	0.14952	-0.0232405	0.295163	0.287924
0.989665	0.357251	0.200541	Smad3;Smad9	Mothers against decapentaplegic homolog 3;Mothers against decapentaplegic homolog;Mothers against decapentaplegic homolog 9	B1B1A2;Q8BUN5;A2CG44;F7BUP2;Q3UVC6;Q9JIW5;A2CG45	B1B1A2;Q8BUN5;A2CG44;F7BUP2;Q3UVC6;Q9JIW5		5	5	1	13.6	13.6	2.8	48.08	-0.000692654	0.135798	0.400797	0.266264
0.991714	0.357251	-0.0748795	Hnrnpl	Heterogeneous nuclear ribonucleoprotein L	E9Q8W8;G5E924;Q8R081;G3UY38;G3UY56;G3UYY3	E9Q8W8;G5E924;Q8R081;G3UY38		25	25	25	67.7	67.7	67.7	64.062	-0.00252692	-0.0909566	-0.154454	-0.0515809
0.993135	0.357251	0.121081	Txlna	Alpha-taxilin	Q3UD58;Q6PAM1;Q6PAM1-2;A2ADZ3;A2ADZ4;A2ADZ2;A8Y5J8	Q3UD58;Q6PAM1;Q6PAM1-2		14	14	14	31.9	31.9	31.9	62.368	-0.0127374	0.126709	0.240333	0.130018
0.990169	0.357251	0.097438	Rps12	40S ribosomal protein S12	Q6ZWZ6;P63323;D3Z6B6;D3Z1P4	Q6ZWZ6;P63323;D3Z6B6;D3Z1P4		11	11	11	78	78	78	14.515	0.129085	0.193204	-0.00317045	0.0706331
0.991841	0.357251	0.174291	Irf2bpl	Interferon regulatory factor 2-binding protein-like	Q8K3X4;E9Q1P8	Q8K3X4		10	10	10	19.6	19.6	19.6	80.564	0.0361869	0.346758	0.0633489	0.250869
0.983022	0.354669	0.137482	Grwd1	Glutamate-rich WD repeat-containing protein 1	Q8BIF7;Q810D6;G3UVT6;Q8K335;D6REU5	Q8BIF7;Q810D6;G3UVT6;Q8K335		7	7	7	19.5	19.5	19.5	45.971	0.205393	0.177216	-0.0398403	0.207161
0.984201	0.354669	0.137981	Csde1	Cold shock domain-containing protein E1	Q3U1S6;Q91W50;Q80TP8	Q3U1S6;Q91W50;Q80TP8		34	34	34	50.5	50.5	50.5	88.79	0.221073	0.25882	0.0499497	0.0220827
0.981989	0.354669	0.259727	Heatr3	HEAT repeat-containing protein 3	Q8BQM4;E9PWH6;E9Q5L5	Q8BQM4;E9PWH6		4	4	4	7.4	7.4	7.4	74.305	0.342327	-0.0553814	0.278934	0.47303
0.980427	0.354669	-0.297846	Ndufs1	NADH-ubiquinone oxidoreductase 75 kDa subunit, mitochondrial	Q91VD9	Q91VD9		14	14	14	26.7	26.7	26.7	79.776	-0.650907	-0.245643	-0.265557	-0.0292761
0.976507	0.353432	0.326666	Rps19	40S ribosomal protein S19	D3Z722;Q9CZX8;D3YUG3;F6Q5Z8;D3Z5R8;D3YUT3;F8VQH5;F8VQL3	D3Z722;Q9CZX8;D3YUG3;F6Q5Z8;D3Z5R8;D3YUT3;F8VQH5		8	8	8	24.1	24.1	24.1	23.104	0.737081	0.224658	0.264409	0.080515
0.9759	0.353432	0.0725527	Cct8	T-complex protein 1 subunit theta	Q3UL22;P42932;H3BL49;H3BJB6;H3BLL1;H3BKG2;H3BKR8	Q3UL22;P42932;H3BL49		22	22	22	46.5	46.5	46.5	59.555	-0.014383	0.0835197	0.137505	0.0835692
0.973968	0.353136	-0.10133	Ugdh	UDP-glucose 6-dehydrogenase	Q3TS38;O70475;D3Z3F7;D3YXP9;F6ZQT4	Q3TS38;O70475;D3Z3F7		33	33	33	70.2	70.2	70.2	54.831	-0.157335	-0.171206	-0.100036	0.0232551
0.964825	0.350053	0.29221	Slc12a2	Solute carrier family 12 member 2	E9QM38;P55012	E9QM38;P55012		11	11	11	13.9	13.9	13.9	130.67	0.29007	0.306262	-0.0295589	0.602066
0.964615	0.350053	0.0820835	Hsp90aa1	Heat shock protein HSP 90-alpha	Q80Y52;P07901;B7ZC50;A2A6A2;B7ZC49	Q80Y52;P07901		40	28	28	50.1	38.1	38.1	84.787	-0.00804374	0.0847447	0.0821482	0.169485
0.964404	0.350053	-0.163943	Aldh2	Aldehyde dehydrogenase, mitochondrial	Q544B1;P47738;D3YYF3	Q544B1;P47738		27	27	27	60.3	60.3	60.3	56.537	-0.18236	-0.290286	-0.226015	0.0428878
0.965203	0.350053	0.16562	Eif3e	Eukaryotic translation initiation factor 3 subunit E	Q3UIG0;P60229	Q3UIG0;P60229		12	12	12	33.5	33.5	33.5	52.22	0.164271	0.340049	0.175794	-0.0176369
0.960774	0.348029	0.0911314	Serbp1	Plasminogen activator inhibitor 1 RNA-binding protein	Q9CY58;Q9CY58-3;Q9CY58-2;Q9CY58-4	Q9CY58;Q9CY58-3;Q9CY58-2;Q9CY58-4		16	16	16	40.8	40.8	40.8	44.714	0.139993	0.179129	0.0299857	0.015418
0.945538	0.334393	-0.159406	Aco2	Aconitate hydratase, mitochondrial	Q99KI0	Q99KI0		26	26	26	47.2	47.2	47.2	85.462	-0.191195	-0.29713	-0.192321	0.0430215
0.94374	0.334188	-0.118302	Ptbp2	Polypyrimidine tract-binding protein 2	Q91Z31;Q91Z31-2	Q91Z31;Q91Z31-2		6	6	6	26.2	26.2	26.2	57.488	-0.0392066	-0.0131013	-0.209765	-0.211137
0.938746	0.332364	0.0824696	Rps8	40S ribosomal protein S8	Q497E9;P62242;Q5SZV3;G3XA55;D3YW44	Q497E9;P62242;Q5SZV3;G3XA55;D3YW44		17	17	17	61.1	61.1	61.1	24.205	0.0798389	0.151989	0.118962	-0.0209111
0.939815	0.332364	0.0797884	Rps14	40S ribosomal protein S14	P62264;D3Z1P6;D3YVF4;D3Z7I1	P62264;D3Z1P6;D3YVF4;D3Z7I1		8	8	8	43	43	43	16.273	0.0862402	0.176961	0.00688366	0.0490688
0.932004	0.328615	0.150261	Rbbp4	Histone-binding protein RBBP4	E9PYH8;Q60972	E9PYH8;Q60972		11	11	6	37.5	37.5	32.3	51.771	0.0912597	-0.00760859	0.209195	0.308198
0.931849	0.328615	-0.110307	Pebp1	Phosphatidylethanolamine-binding protein 1;Hippocampal cholinergic neurostimulating peptide	Q5EBQ2;P70296;D3Z1V4;D6RHS6	Q5EBQ2;P70296;D3Z1V4;D6RHS6		13	13	13	87.7	87.7	87.7	20.83	-0.0548867	-0.259996	-0.0820213	-0.0443242
0.92925	0.327581	0.332744	Nup214	Nuclear pore complex protein Nup214	Q80U93;Q8CHS9;A2ATN3	Q80U93;Q8CHS9		10	10	10	9.8	9.8	9.8	212.98	0.00460933	0.154713	0.505513	0.666141
0.925689	0.325579	0.24665	Coil	Coilin	E9Q284;Q5SU73;A6PWE1	E9Q284;Q5SU73;A6PWE1		4	4	4	14.1	14.1	14.1	62.262	0.0728604	0.555227	0.281211	0.0772997
0.920304	0.322915	-0.184642	Lsm2	U6 snRNA-associated Sm-like protein LSm2	Q3U9X2;O35900;Q9EP83;O35901	Q3U9X2;O35900;Q9EP83;O35901		3	3	3	29.5	29.5	29.5	10.834	-0.121188	0.028852	-0.314755	-0.331476
0.919923	0.322915	-0.134404	Samhd1	Deoxynucleoside triphosphate triphosphohydrolase SAMHD1	Q60710;F8WJE0;F6TVP2;E9Q0K6;E9PYG9;Q6ZQM3;E0CXZ5	Q60710;F8WJE0;F6TVP2;E9Q0K6;E9PYG9		11	11	11	27.1	27.1	27.1	72.65	-0.0390436	-0.19512	-0.280838	-0.0226164
0.913527	0.32159	0.204507	Plec	Plectin	E9QPE8;Q9QXS1-2;Q9QXS1;E9QN87	E9QPE8;Q9QXS1-2;Q9QXS1;E9QN87		184	184	1	46	46	0.2	533.5	0.0597706	0.0233263	0.405299	0.329631
0.915147	0.32159	-0.129588	Gnas	Guanine nucleotide-binding protein G(s) subunit alpha isoforms short;Guanine nucleotide-binding protein G(s) subunit alpha isoforms XLas	P63094;Q6R0H7;P63094-3;P63094-2;Q6R0H7-4;A2A610	P63094;Q6R0H7;P63094-3;P63094-2;Q6R0H7-4		12	11	11	39.3	36.5	36.5	45.663	-0.157078	-0.221977	-0.186754	0.0474577
0.912459	0.32159	0.239928	Utp18	U3 small nucleolar RNA-associated protein 18 homolog	Q3U3Q3;Q5SSI6;Q3TJX6	Q3U3Q3;Q5SSI6;Q3TJX6		10	10	10	31.5	31.5	31.5	61.217	0.27011	0.341758	0.430276	-0.0824301
0.912682	0.32159	-0.0441866	Farsb	Phenylalanine--tRNA ligase beta subunit	Q9WUA2;E9PXM4	Q9WUA2;E9PXM4		14	14	14	27.8	27.8	27.8	65.696	-0.105209	-0.0245165	-0.0326651	-0.0143553
0.909541	0.320764	0.132439	Kars	Lysine--tRNA ligase	Q3TIV6;Q99MN1;Q8R2P8	Q3TIV6;Q99MN1;Q8R2P8		14	14	14	33.9	33.9	33.9	67.839	0.140779	0.300768	0.0091903	0.0790208
0.908597	0.320764	-0.101842	Mtdh	Protein LYRIC	Q80WJ7;F6QHD1;F6QFT1;E9PUX0;F6ZQL0;F6ZSG0	Q80WJ7;F6QHD1;F6QFT1		17	17	17	37.1	37.1	37.1	63.845	-0.23099	-0.106886	-0.00460933	-0.0648829
0.897811	0.317814	-0.126612	Ly75	Lymphocyte antigen 75	A2AW86;Q60767;Q3TZE4	A2AW86;Q60767;Q3TZE4		8	8	8	5.6	5.6	5.6	197.38	-0.00526098	-0.0439136	-0.253384	-0.20389
0.896408	0.317814	0.0655883	Ythdf3	YTH domain-containing family protein 3	F8WIR8;Q8BYK6;Q8BYK6-2;Q8BYK6-3	F8WIR8;Q8BYK6;Q8BYK6-2;Q8BYK6-3		8	8	6	15.6	15.6	13.6	64.644	0.0626743	0.154454	0.0142227	0.0310025
0.893706	0.317814	0.25965	Hmbs	Porphobilinogen deaminase	Q3UPG1;P22907-2;P22907	Q3UPG1;P22907-2;P22907		4	4	4	17.7	17.7	17.7	37.78	0.291839	0.185105	0.578866	-0.0172092
0.900324	0.317814	0.113762	Eif3a	Eukaryotic translation initiation factor 3 subunit A	P23116;Q3UM46	P23116;Q3UM46		39	39	39	31	31	31	161.93	0.167101	0.240131	0.0284105	0.0194044
0.904104	0.317814	-0.357809	Cdh6	Cadherin-6	P97326;H3BKV8;F8WHU6;P70407;P70408	P97326		16	16	16	25.7	25.7	25.7	88.354	-0.662095	-0.605486	0.0541976	-0.217851
0.900222	0.317814	-0.196851	Akr1a1	Alcohol dehydrogenase [NADP(+)]	Q540D7;Q9JII6;B1AXW3	Q540D7;Q9JII6		14	14	14	57.5	57.5	57.5	36.586	-0.122586	-0.195715	-0.0149266	-0.454176
0.893857	0.317814	0.109505	Rbm17	Splicing factor 45	Q8JZX4;A2AP40	Q8JZX4		9	9	9	23.5	23.5	23.5	45.303	0.0221902	0.0619835	0.260428	0.0934172
0.894762	0.317814	-0.091361	Rnmt	mRNA cap guanine-N7 methyltransferase	Q9D0L8;Q9D0L8-3;Q9D0L8-2;D3Z478;D3YYS7;D3Z4K1	Q9D0L8;Q9D0L8-3;Q9D0L8-2;D3Z478;D3YYS7		6	6	6	17.2	17.2	17.2	53.291	-0.0433634	-0.174784	-0.154194	0.00689809
0.890656	0.316234	0.091991	Znf207;Zfp207	BUB3-interacting and GLEBS motif-containing protein ZNF207	Q99LA2;E9PW12;Q9JMD0;Q8CCB2;B1AQG7	Q99LA2;E9PW12;Q9JMD0;Q8CCB2		4	4	4	8.2	8.2	8.2	49.791	0.220949	0.0579701	0.0680749	0.0209697
0.879442	0.306484	-0.0917138	Raly	RNA-binding protein Raly	Q3U3F6;A2AU62;Q64012-2;Q64012;A2AU61;A2AU60	Q3U3F6;A2AU62;Q64012-2;Q64012;A2AU61;A2AU60		15	15	15	44.6	44.6	44.6	31.198	0.0298416	-0.0822399	-0.171847	-0.142609
0.875065	0.304305	0.0482158	Cpsf6	Cleavage and polyadenylation specificity factor subunit 6	H3BJ30;H3BJW3;Q6NVF9;H3BKW0;H3BLM9	H3BJ30;H3BJW3;Q6NVF9;H3BKW0		8	8	8	19.4	19.4	19.4	59.308	-0.0203111	0.0817487	0.0765389	0.0548867
0.874348	0.304305	-0.351617	Cat	Catalase	P24270;A2AL20	P24270		16	16	16	37.2	37.2	37.2	59.795	-0.63601	-0.662757	-0.0453032	-0.062398
0.864996	0.300888	-0.196594	Ywhab	14-3-3 protein beta/alpha;14-3-3 protein beta/alpha, N-terminally processed	A2A5N2;Q9CQV8;Q9CQV8-2;A2A5N1;O70456	A2A5N2;Q9CQV8;Q9CQV8-2;A2A5N1		18	14	13	67.9	54.1	47.6	28.086	-0.406541	-0.316079	-0.010923	-0.0528332
0.863729	0.300888	-0.16212	Crkl	Crk-like protein	A2RS58;P47941	A2RS58;P47941		4	4	4	23.8	23.8	23.8	33.83	-0.225919	-0.275716	0.0760826	-0.222928
0.866876	0.300888	0.350965	Cnbp	Cellular nucleic acid-binding protein	Q5QJQ9;P53996	Q5QJQ9;P53996		9	2	2	52.8	13.5	13.5	19.592	0.564622	0.723952	0.0172127	0.0980731
0.868261	0.300888	-0.32139	Asah1	Acid ceramidase;Acid ceramidase subunit alpha;Acid ceramidase subunit beta	Q78P93;Q9WV54;D3Z505;D3Z015	Q78P93;Q9WV54		6	6	6	18.5	18.5	18.5	44.669	-0.486449	-0.398684	-0.545474	0.145047
0.864507	0.300888	-0.069439	Rbm14	RNA-binding protein 14	Q8C2Q3;E9Q205;E9QL13;Q8C2Q3-2;E9PXP4	Q8C2Q3;E9Q205;E9QL13;Q8C2Q3-2;E9PXP4		20	20	16	35.3	35.3	23.5	69.448	-0.0840279	-0.125227	0.0304571	-0.0989585
0.861058	0.299898	0.111099	Cherp	Calcium homeostasis endoplasmic reticulum protein	G5E8I8;Q8CGZ0	G5E8I8;Q8CGZ0		12	12	12	13.9	13.9	13.9	106.41	0.219835	-0.000923584	0.0346184	0.190866
0.85989	0.299898	0.10279	Ahsa1	Activator of 90 kDa heat shock protein ATPase homolog 1	Q8BK64	Q8BK64		8	8	8	25.7	25.7	25.7	38.117	0.244522	0.00259443	0.0964063	0.0676364
0.850104	0.291528	-0.160257	Atp5a1	ATP synthase subunit alpha, mitochondrial;ATP synthase subunit alpha	Q03265;D3Z6F5;D6RJ16	Q03265;D3Z6F5		33	33	33	57.1	57.1	57.1	59.752	-0.215128	-0.362177	-0.00561564	-0.0581087
0.848644	0.291481	0.14525	Plcb3	1-phosphatidylinositol 4,5-bisphosphate phosphodiesterase beta-3	P51432	P51432		13	13	13	20.7	20.7	20.7	139.49	0.269153	0.257493	0.0926478	-0.0382958
0.845184	0.289428	0.131318	Gspt1	Eukaryotic peptide chain release factor GTP-binding subunit ERF3A	Q8R050-2;Q8R050;F7CE88	Q8R050-2;Q8R050		7	7	6	18.7	18.7	17	68.526	0.10608	0.0272956	0.324925	0.0669714
0.842173	0.287821	0.150369	Hsph1	Heat shock protein 105 kDa	E9Q0U7;Q61699-2;Q61699;D3Z027;D3Z3I9	E9Q0U7;Q61699-2;Q61699		18	17	17	27.4	25.7	25.7	91.677	0.0251707	0.0150693	0.313746	0.247491
0.840388	0.287434	-0.419118	Vill	Villin-like protein	G5E8C6;G5E8H0;Q91YD6;Q91YD6-2;Q91YD6-3;D3Z669;D3YWZ2;D3YZN9	G5E8C6;G5E8H0;Q91YD6;Q91YD6-2;Q91YD6-3;D3Z669		10	10	10	21	21	21	96.596	-0.736293	-0.631511	-0.515612	0.206945
0.834948	0.287077	0.092666	Dnajc2	DnaJ homolog subfamily C member 2;DnaJ homolog subfamily C member 2, N-terminally processed	E9Q9H3;P54103;E9Q9H2;Q3TRX6	E9Q9H3;P54103;E9Q9H2;Q3TRX6		10	10	10	25.2	25.2	25.2	71.274	0.0176369	0.229219	0.0404227	0.0833857
0.837827	0.287077	-0.260055	Mex3c	RNA-binding E3 ubiquitin-protein ligase MEX3C	Q05A36	Q05A36		4	4	2	10.9	10.9	6.4	68.573	-0.218716	-0.0680296	-0.106482	-0.646992
0.834574	0.287077	0.0264508	Lrrc59	Leucine-rich repeat-containing protein 59	Q3TF84;Q922Q8	Q3TF84;Q922Q8		12	12	12	73.1	73.1	73.1	20.408	0.0169242	0.0464211	-0.00762616	0.0500842
0.83448	0.287077	-0.05427	Pdia6	Protein disulfide-isomerase A6	Q922R8;Q3TML0	Q922R8;Q3TML0		15	15	15	47.3	47.3	47.3	48.1	-0.111789	-0.0719064	0.0211161	-0.0545011
0.830852	0.284825	-0.0900264	Skp1a;Skp1	S-phase kinase-associated protein 1	Q5SUR3;Q9WTX5;E9PUV4	Q5SUR3;Q9WTX5		6	6	6	33.1	33.1	33.1	18.672	-0.190108	-0.0694973	-0.128425	0.027925
0.82884	0.284185	0.120315	Gcn1l1		E9PVA8;Q8BIX2;E9Q005;Q6NV94	E9PVA8		39	39	39	21.7	21.7	21.7	293.02	0.00748262	0.0289935	0.175273	0.269512
0.825512	0.28351	0.207136	Nid1	Nidogen-1	P10493	P10493		17	17	17	21.3	21.3	21.3	136.54	0.405775	0.364797	-0.0441843	0.102155
0.825433	0.28351	-0.113483	Esrp2	Epithelial splicing regulatory protein 2	Q8K0G8;D3Z139;Q3TH23	Q8K0G8;D3Z139;Q3TH23		11	11	11	25.9	25.9	25.9	77.36	-0.28495	-0.0520572	-0.0927488	-0.0241777
0.822072	0.282143	0.285837	Mcm3	DNA helicase;DNA replication licensing factor MCM3	Q3UI57;P25206	Q3UI57;P25206		16	16	16	28.8	28.8	28.8	91.545	0.318346	0.460585	-0.144046	0.508465
0.821352	0.282143	-0.252975	Ppp1r13l	RelA-associated inhibitor	Q3TCU2;Q5I1X5;D3YXE7;D3Z5Q5;D3YVH2	Q3TCU2;Q5I1X5		13	13	13	24.2	24.2	24.2	88.975	-0.515522	-0.444478	-0.0264459	-0.0254541
0.817513	0.279655	0.178487	Ybx3	Y-box-binding protein 3	Q9JKB3;F6TIF5	Q9JKB3;F6TIF5		15	9	2	55.7	49	3.9	38.813	-0.0472787	0.405339	0.14307	0.212818
0.808573	0.27231	0.0334388	Matr3	Matrin-3	Q5BL18;Q6ZQ61;Q8K310	Q5BL18;Q6ZQ61;Q8K310		32	32	32	47.2	47.2	47.2	94.629	0.0253123	-0.0102215	0.044345	0.0743195
0.807479	0.27231	0.198855	Dgcr8	Microprocessor complex subunit DGCR8	Q9EQM6	Q9EQM6		4	4	4	5.7	5.7	5.7	86.32	0.1141	0.352646	0.388167	-0.0594937
0.802931	0.271596	0.0886373	Hist1h2ah;Hist1h2ad;Hist3h2a;H2afj;Hist1h2ak;Hist1h2af;Hist1h2ab;Hist1h2aa	Histone H2A;Histone H2A type 1-H;Histone H2A.J;Histone H2A type 1-K;Histone H2A type 1-F;Histone H2A type 3;Histone H2A type 1	A3KPD0;B2RVF0;A2AB79;Q8CGP6;Q8R1M2;Q8CGP7;Q8CGP5;Q8BFU2;P22752;Q8CGP4	A3KPD0;B2RVF0;A2AB79;Q8CGP6;Q8R1M2;Q8CGP7;Q8CGP5;Q8BFU2;P22752;Q8CGP4		9	9	2	62.5	62.5	14.1	13.95	0.111833	0.212632	0.0206624	0.00942268
0.805062	0.271596	0.122301	Eif4b	Eukaryotic translation initiation factor 4B	Q8BGD9;Q3TDD8	Q8BGD9;Q3TDD8		28	28	28	43.2	43.2	43.2	68.839	0.210514	0.256769	0.0184541	0.0034666
0.802762	0.271596	-0.27616	Ptgfrn	Prostaglandin F2 receptor negative regulator	Q9WV91	Q9WV91		4	4	4	8.1	8.1	8.1	98.72	-0.454012	-0.574047	0.0774825	-0.154065
0.800561	0.27076	-0.0646916	Dazap1	DAZ-associated protein 1	Q3UGB5;Q9JII5-2;Q9JII5;D3Z4J1	Q3UGB5;Q9JII5-2;Q9JII5;D3Z4J1		11	11	11	28.3	28.3	28.3	43.157	0.00288247	-0.0322117	-0.157949	-0.0714881
0.799278	0.27076	-0.159453	Rnps1	RNA-binding protein with serine-rich domain 1	Q99M28-2;Q99M28;E9PVX3	Q99M28-2;Q99M28;E9PVX3		4	4	4	20.6	20.6	20.6	31.709	0.0507454	-0.115207	-0.219463	-0.353888
0.794959	0.269437	-0.197036	Cirbp	Cold-inducible RNA-binding protein	D3YU80;P60824	D3YU80;P60824		4	4	4	37	37	37	11.782	0.00705191	-0.129702	-0.49416	-0.171335
0.794013	0.269437	-0.0680825	Anxa4	Annexin A4;Annexin	P97429;F7ANV6;D3Z0S1;E9Q073	P97429;F7ANV6;D3Z0S1		20	20	20	69.9	69.9	69.9	35.915	-0.0846856	-0.15938	-0.0436244	0.0153596
0.794071	0.269437	0.194591	Wdr43	WD repeat-containing protein 43	Q6ZQL4	Q6ZQL4		11	11	11	31.3	31.3	31.3	75.38	0.353436	0.384271	-0.0508847	0.0915406
0.790787	0.267517	0.103193	Rps10	40S ribosomal protein S10	Q5M9K7;P63325;Q3UW83	Q5M9K7;P63325;Q3UW83		9	9	9	54.5	54.5	54.5	18.916	0.165301	0.227741	-0.00834347	0.0280721
0.765454	0.264789	0.18057	Ubap2	Ubiquitin-associated protein 2	A2AMY5;Q91VX2;F6PYV5;A2AMY7	A2AMY5;Q91VX2		14	14	14	27.4	27.4	27.4	117.83	0.29901	0.285106	-0.121281	0.259444
0.781185	0.264789	-0.0275656	Rrbp1	Ribosome-binding protein 1	A2AVJ7;Q99PL5;E9PUZ4;Q99PL5-12;Q99PL5-11;Q99PL5-10;Q99PL5-9;Q99PL5-8;Q99PL5-7;Q99PL5-6;Q99PL5-5;Q99PL5-4;Q99PL5-3;Q99PL5-2	A2AVJ7;Q99PL5		36	36	36	30	30	30	158.39	-0.0452527	-0.0507116	-0.0301242	0.0158263
0.757835	0.264789	-0.13923	Rbm4	RNA-binding protein 4	B7ZN14;Q8C7Q4;Q5CZX8;Q8C7Q4-2;F6TBN8	B7ZN14;Q8C7Q4;Q5CZX8;Q8C7Q4-2;F6TBN8		5	4	0	12.7	8.3	0	40.045	0.0136409	-0.0246633	-0.303693	-0.242206
0.779403	0.264789	0.366299	Zfp36l2	Zinc finger protein 36, C3H1 type-like 2	B9EIF6;P23949	B9EIF6;P23949		3	3	2	10.1	10.1	7.4	50.069	0.383386	0.923263	0.15133	0.00721704
0.77815	0.264789	0.0583353	Tcof1	Treacle protein	E9PYV2;H3BL37;O08784;H3BIX0;F8WIZ3;Q05CS0;H3BK88	E9PYV2;H3BL37;O08784;H3BIX0;F8WIZ3;Q05CS0		13	13	13	17	17	17	130.18	0.0970713	0.0713507	0.100824	-0.0359054
0.764311	0.264789	0.115726	Prrc2c	Protein PRRC2C	E9QKG5;D3Z3U3;D3Z7M2;Q3TLH4;Q3TLH4-2;Q3TLH4-5;Q3TLH4-3;Q3TLH4-4	E9QKG5;D3Z3U3;D3Z7M2;Q3TLH4;Q3TLH4-2;Q3TLH4-5;Q3TLH4-3		30	30	30	16.5	16.5	16.5	310.89	0.196481	0.210264	0.126959	-0.0708015
0.786625	0.264789	-0.040131	Dhx9	ATP-dependent RNA helicase A	E9QNN1;O70133-2;O70133;O70133-3	E9QNN1;O70133-2;O70133;O70133-3		44	44	44	40.1	40.1	40.1	149.69	0.0177795	-0.0310909	-0.0784732	-0.0687396
0.761928	0.264789	-0.055281	Nono	Non-POU domain-containing octamer-binding protein	Q4FK11;F6XLC7;Q99K48;Q99K48-2;B1AXT0	Q4FK11;F6XLC7;Q99K48		16	15	15	46.9	45.2	45.2	54.54	-0.00555066	-0.00733303	-0.135929	-0.0723116
0.771355	0.264789	-0.102616	Gsto1	Glutathione S-transferase omega-1	O09131;D3Z1Q9;E9Q299;Q8K2Q2	O09131		15	15	15	69.2	69.2	69.2	27.497	-0.196707	-0.195765	-0.0528332	0.03484
0.760243	0.264789	-0.178294	Adam10	Disintegrin and metalloproteinase domain-containing protein 10	O35598;E9PYF2;D3Z1E6;E9Q162	O35598;E9PYF2;D3Z1E6;E9Q162		4	4	4	6.8	6.8	6.8	83.967	-0.262919	-0.412712	0.0437946	-0.0813396
0.766984	0.264789	0.0549511	Ezr	Ezrin	Q4KML7;P26040	Q4KML7;P26040		26	19	19	45.7	36.3	36.3	69.406	0.03492	0.1145	0.0924325	-0.0220482
0.778634	0.264789	-0.0582613	Pcbp1	Poly(rC)-binding protein 1	P60335	P60335		17	17	13	86.5	86.5	73.9	37.497	0.00647761	-0.0136401	-0.104337	-0.121546
0.767792	0.264789	0.0934505	Arhgef40	Rho guanine nucleotide exchange factor 40	Q3UPH7-3;Q3UPH7-6;Q3UPH7-2;Q3UPH7;Q3UPH7-4;Q3UPH7-5	Q3UPH7-3;Q3UPH7-6;Q3UPH7-2;Q3UPH7;Q3UPH7-4		9	9	9	8.8	8.8	8.8	160.17	-0.0443896	0.14991	0.193552	0.0747297
0.758521	0.264789	-0.446545	Dag1	Dystroglycan;Alpha-dystroglycan;Beta-dystroglycan	Q544G5;Q62165	Q544G5;Q62165		3	3	3	5.5	5.5	5.5	96.904	-0.338196	-0.074669	-0.188654	-1.18466
0.766411	0.264789	-0.0710756	Gdi2	Rab GDP dissociation inhibitor beta	Q61598;Q61598-2	Q61598;Q61598-2		22	22	18	61.6	61.6	51.9	50.537	-0.125242	-0.0934634	-0.111966	0.0463697
0.766755	0.264789	-0.370559	Lpp	Lipoma-preferred partner homolog	Q8BFW7;Q8BFW7-4;Q8BFW7-5;Q8BFW7-3;Q8BFW7-2	Q8BFW7;Q8BFW7-4;Q8BFW7-5		21	21	21	44.7	44.7	44.7	65.89	-0.86457	-0.526224	0.0846244	-0.176067
0.783279	0.264789	0.0528819	Srrm2	Serine/arginine repetitive matrix protein 2	Q8BTI8-3;Q8BTI8-2;Q8BTI8	Q8BTI8-3;Q8BTI8-2;Q8BTI8		17	17	17	11.1	11.1	11.1	285.15	0.120617	0.0783365	-0.00863037	0.021204
0.760306	0.264789	0.294564	Dpp3	Dipeptidyl peptidase 3	Q99KK7	Q99KK7		16	16	16	37.3	37.3	37.3	82.897	-0.0695881	0.613626	0.534308	0.0999119
0.766998	0.264789	0.149779	Luc7l	Putative RNA-binding protein Luc7-like 1	Q9CYI4;Q9CYI4-2;D3Z765;D6REI1;D6RGP6;F6QU81	Q9CYI4;Q9CYI4-2;D3Z765		7	4	4	22.6	14.3	14.3	43.934	0.235114	0.341303	0.0389102	-0.016211
0.758642	0.264789	0.0389485	Ola1	Obg-like ATPase 1	Q9CZ30;B1AYJ9;Q9CZ30-2	Q9CZ30;B1AYJ9;Q9CZ30-2		9	9	9	35.1	35.1	35.1	44.729	-0.0224489	0.0747794	0.037414	0.0660497
0.768223	0.264789	-0.119693	Plin3	Perilipin-3	Q9DBG5	Q9DBG5		16	16	16	53.8	53.8	53.8	47.262	-0.159895	-0.266663	0.053329	-0.105544
0.785201	0.264789	0.0997321	Riok3	Serine/threonine-protein kinase RIO3	Q9DBU3	Q9DBU3		4	4	4	11.4	11.4	11.4	58.704	0.135404	0.237197	0.0258379	0.000490578
0.773791	0.264789	0.0729768	Cars	Cysteine--tRNA ligase, cytoplasmic	Q9ER72;Q3U716;Q9ER72-2;F6UYH5	Q9ER72;Q3U716;Q9ER72-2		21	21	21	32.9	32.9	32.9	94.859	-0.0469657	0.123931	0.0977025	0.11724
0.771808	0.264789	-0.0960918	Ilf3	Interleukin enhancer-binding factor 3	Q9Z1X4;Q9Z1X4-3;Q45VK5;F6UW33;Q9Z1X4-2	Q9Z1X4;Q9Z1X4-3;Q45VK5;F6UW33;Q9Z1X4-2		20	20	19	29.5	29.5	27.6	96.02	0.0567222	-0.140969	-0.188021	-0.1121
0.756298	0.264467	-0.295738	Echs1	Enoyl-CoA hydratase, mitochondrial	Q8BH95;F6T930	Q8BH95;F6T930		4	4	4	19.7	19.7	19.7	31.474	-0.278199	-0.534642	0.171303	-0.541416
0.753447	0.264036	0.23756	Cnbp	Cellular nucleic acid-binding protein	P53996-2;Q3ULK8;P53996-3;D3YYF6	P53996-2;Q3ULK8;P53996-3;D3YYF6		10	10	3	55.9	55.9	23.5	18.742	0.420294	0.510354	-0.0483758	0.067969
0.753519	0.264036	0.153609	Tuba1a;Tuba3a	Tubulin alpha-1A chain;Tubulin alpha-3 chain	P68369;Q5FW91;P05214	P68369;Q5FW91;P05214		28	3	1	64.7	6.2	3.1	50.135	0.181675	-0.0999737	0.247046	0.285689
0.749316	0.261743	-0.0972901	Gstp1;Gstp2	Glutathione S-transferase P 1;Glutathione S-transferase P 2	F8WJD9;P19157;P46425	F8WJD9;P19157;P46425		10	10	10	67	67	67	23.478	-0.0856192	0.0554733	-0.182819	-0.176195
0.748749	0.261743	-0.075732	Ptbp1	Polypyrimidine tract-binding protein 1	Q8BGJ5;Q922I7;E9Q4L8;Q8CB58;P17225;Q8C2R5;E9QMW9;F7DCW4;F7AXP1;E9Q0W3;E9Q279	Q8BGJ5;Q922I7;E9Q4L8;Q8CB58;P17225;Q8C2R5;E9QMW9		23	23	20	66	66	62.2	56.891	0.00345838	-0.0172127	-0.185105	-0.104068
0.747328	0.26152	-0.136269	Me1	NADP-dependent malic enzyme;Malic enzyme	P06801;Q3TQP6	P06801;Q3TQP6		20	20	20	58.2	58.2	58.2	63.953	-0.282456	-0.126108	-0.213627	0.0771171
0.745845	0.261232	0.201668	Nop56	Nucleolar protein 56	A2APD6;Q9D6Z1;A2APD7;F7CHQ7;E0CXZ0;F6U250;F6V095;F7CHP9;F6USW7	A2APD6;Q9D6Z1;A2APD7		19	19	19	44	44	44	64.464	0.10809	0.131589	0.541786	0.0252064
0.742347	0.260491	-0.114076	Fnbp1l	Formin-binding protein 1-like	E9PUK3;E9PUI5;Q8K012-2;Q8K012;F6Q0N9	E9PUK3;E9PUI5;Q8K012-2;Q8K012;F6Q0N9		7	7	7	19.2	19.2	19.2	63.974	-0.267792	-0.176397	0.0160305	-0.0281448
0.741539	0.260491	-0.13815	Lrrfip1	Leucine-rich repeat flightless-interacting protein 1	Q3UZ39;E9Q9T1;E9Q2D5;Q3UZ39-3;Q3UZ39-2	Q3UZ39		13	13	9	33.6	33.6	25.9	79.248	-0.325377	-0.182704	0.0560562	-0.100574
0.741575	0.260491	-0.145199	Atp5o	ATP synthase subunit O, mitochondrial	Q9DB20;D3Z4J0;F7D3P8;F6XVM5	Q9DB20;D3Z4J0		12	12	12	59.6	59.6	59.6	23.363	-0.207278	-0.128014	-0.321466	0.0759609
0.739371	0.260119	0.119848	Eef1a1	Elongation factor 1-alpha;Elongation factor 1-alpha 1	Q58E64;P10126;D3YZ68;D3Z3I8;P62631;B7ZBW3	Q58E64;P10126;D3YZ68		25	25	25	61.3	61.3	61.3	50.113	-0.0563712	0.0765591	0.247371	0.211832
0.738807	0.260119	-0.180135	Taldo1	Transaldolase	Q93092	Q93092		12	12	12	32.6	32.6	32.6	37.387	-0.136236	-0.475515	0.0150097	-0.123799
0.733646	0.256133	-0.100537	Tra2a	Transformer-2 protein homolog alpha	E9QP00;Q6PFR5;Q3TAP5	E9QP00;Q6PFR5;Q3TAP5		8	8	8	25.5	25.5	25.5	32.578	0.00129789	-0.00872582	-0.240009	-0.154713
0.726137	0.250965	-0.0630939	Acin1	Apoptotic chromatin condensation inducer in the nucleus	F6RJ39;Q9JIX8-4;Q9JIX8;Q52KR6;B8JJ95;B8JJ92;B8JJ93;B8JJ91;Q9JIX8-3;Q9JIX8-2;B8JJ89;B8JJ90;F6Q8C0	F6RJ39;Q9JIX8-4;Q9JIX8;Q52KR6;B8JJ95;B8JJ92;B8JJ93;B8JJ91;Q9JIX8-3;Q9JIX8-2		15	15	15	13.5	13.5	13.5	143.54	-0.105085	-0.0387916	0.0295291	-0.138028
0.72664	0.250965	0.141166	Cbx5	Chromobox protein homolog 5	Q61686	Q61686		3	2	2	20.9	14.7	14.7	22.186	0.0227584	0.384381	0.108472	0.0490538
0.720265	0.250591	-0.0433666	Ywhae	14-3-3 protein epsilon	Q5SS40;P62259;F6WA09;D6REF3	Q5SS40;P62259;F6WA09		18	16	16	68.2	68.2	68.2	29.174	-0.1031	0.0226164	-0.0467006	-0.0462816
0.719964	0.250591	-0.140076	Rab1;Rab1A	Ras-related protein Rab-1A	Q0PD67;P62821;D3YX72;H7BX41;D3Z5G6	Q0PD67;P62821;D3YX72;H7BX41		8	8	1	39.5	39.5	5.9	22.677	-0.201908	-0.0552015	-0.340847	0.0376509
0.720242	0.250591	0.232823	Fam208b	Protein FAM208B	Q5DTT3	Q5DTT3		3	3	3	1.5	1.5	1.5	264.28	0.470823	0.467071	0.0509507	-0.0575542
0.722912	0.250591	-0.251394	Optn	Optineurin	Q8K3K8	Q8K3K8		12	12	12	25.5	25.5	25.5	67.017	-0.547974	-0.44839	0.0859713	-0.0951818
0.720743	0.250591	0.367945	Eif3f	Eukaryotic translation initiation factor 3 subunit F	Q9DCH4	Q9DCH4		11	11	11	41.8	41.8	41.8	37.984	1.01949	0.17479	0.1839	0.093602
0.716987	0.248765	-0.0973137	M6pr	Cation-dependent mannose-6-phosphate receptor	Q3UKQ5;P24668	Q3UKQ5;P24668		3	3	3	21.2	21.2	21.2	31.172	-0.0434824	-0.0296617	-0.270947	-0.0451634
0.712502	0.246541	-0.396671	Ilkap	Integrin-linked kinase-associated serine/threonine phosphatase 2C	Q8R0F6;Q8R0F6-2	Q8R0F6;Q8R0F6-2		3	3	3	11.7	11.7	11.7	42.774	-0.312312	-0.280475	-1.06164	0.0677423
0.712471	0.246541	0.0821042	Pcm1	Pericentriolar material 1 protein	Q9R0L6;Q9R0L6-2	Q9R0L6;Q9R0L6-2		8	8	8	4.6	4.6	4.6	228.84	-0.00876934	0.213254	0.0245459	0.0993862
0.707014	0.242225	-0.0571428	Lrrc47	Leucine-rich repeat-containing protein 47	B1AX98;Q505F5;E9PV22;F6Z4L9;F6YT33	B1AX98;Q505F5;E9PV22		19	19	19	53.4	53.4	53.4	63.589	-0.109421	-0.0209844	0.0220534	-0.120219
0.705565	0.241914	0.0890347	Mia3	Melanoma inhibitory activity protein 3	Q8BI84;Q8BI84-2;Q8BI84-3	Q8BI84;Q8BI84-2		5	5	5	4.2	4.2	4.2	213.67	0.0443242	-0.00079366	0.244941	0.0676666
0.703169	0.240654	0.0582711	Safb2	Scaffold attachment factor B2	Q80YR5;F6X6Q7;F6TC77;D6RJ78;D6RHP9;F6VRR0;F6XJ79;F6Z0Y5	Q80YR5;F6X6Q7;F6TC77		17	8	8	19.8	10.1	10.1	111.84	0.105544	0.0413831	0.120655	-0.0344974
0.700996	0.24021	-0.0804635	Glg1	Golgi apparatus protein 1	F8WHM5;Q53WR6;Q61543;F6RSH1;E9PWD8	F8WHM5;Q53WR6;Q61543		11	11	11	12.5	12.5	12.5	132.35	-0.189072	0.0326651	-0.0368901	-0.128557
0.700464	0.24021	-0.105154	Ptrh2	Peptidyl-tRNA hydrolase 2, mitochondrial	Q5SXR0;Q8R2Y8	Q5SXR0;Q8R2Y8		4	4	4	23.2	23.2	23.2	19.526	-0.0642084	-0.236996	-0.173895	0.0544822
0.695136	0.236009	0.123057	Pin1	Peptidyl-prolyl cis-trans isomerase NIMA-interacting 1	Q9QUR7	Q9QUR7		5	5	5	55.2	55.2	55.2	18.37	0.0688772	-0.0562662	0.184523	0.295093
0.692101	0.234212	0.0668886	Ankhd1		E9Q1M6;E9PUR0;E9PUP5;F7C545;F7DE17;F6RUI8;F6SI14;F6YYD3;F6RRY0	E9Q1M6;E9PUR0		25	25	16	17.3	17.3	12.4	263.4	0.151469	0.110497	-0.0367495	0.0423379
0.691094	0.234212	-0.186153	Tia1		Q8CII5;G5E8L2;Q80ZW7	Q8CII5;G5E8L2;Q80ZW7		7	4	0	32.3	16.5	0	31.58	0.0361869	-0.0230352	-0.442545	-0.315218
0.68672	0.232711	-0.100052	H3f3a;H3f3c	Histone H3;Histone H3.3;Histone H3.3C	E0CZ27;A2A852;P84244;P02301;F8WI35;E9PV77;E0CYR7;E0CYN1	E0CZ27;A2A852;P84244;P02301;F8WI35;E9PV77		9	2	2	56.3	27.7	27.7	13.322	-0.118852	0.0329472	-0.0528332	-0.261471
0.685559	0.232711	0.154679	Hcfc1	Host cell factor 1;HCF N-terminal chain 1;HCF N-terminal chain 2;HCF N-terminal chain 3;HCF N-terminal chain 4;HCF N-terminal chain 5;HCF N-terminal chain 6;HCF C-terminal chain 1;HCF C-terminal chain 2;HCF C-terminal chain 3;HCF C-terminal chain 4;HCF C-terminal chain 5;HCF C-terminal chain 6	B1AUX2;Q61191;F6SJS2	B1AUX2;Q61191		14	14	14	12	12	12	215.05	-0.0394142	0.0231843	0.277989	0.356957
0.685154	0.232711	0.0950296	Cgnl1	Cingulin-like protein 1	B2RSU6;Q6AW69-5;Q6AW69-4;Q6AW69;D3Z3H4;Q6AW69-3;Q6AW69-2	B2RSU6;Q6AW69-5;Q6AW69-4;Q6AW69;D3Z3H4;Q6AW69-3		20	19	19	21.2	20.3	20.3	148.17	-0.0587133	0.118493	0.228368	0.0919711
0.684187	0.232711	0.0585759	Eef1g	Elongation factor 1-gamma	Q4FZK2;Q9D8N0	Q4FZK2;Q9D8N0		15	15	15	55.1	55.1	55.1	50.06	0.00633396	0.104739	-0.0129261	0.136157
0.684032	0.232711	0.167508	Rbm27	RNA-binding protein 27	Q5SFM8;Q5SFM8-3;Q5SFM8-2	Q5SFM8;Q5SFM8-3;Q5SFM8-2		8	8	8	9.2	9.2	9.2	118.55	0.0182068	0.0230425	0.463589	0.165192
0.682724	0.232506	-0.0533964	Safb	Scaffold attachment factor B1	D3YXK2;E9PZM6	D3YXK2;E9PZM6		17	17	8	19.2	19.2	9	105.1	-0.00781167	-0.0599761	-0.000576886	-0.145221
0.681503	0.232386	0.288378	Nup107	Nuclear pore complex protein Nup107	Q8BH74;E9Q4V9	Q8BH74;E9Q4V9		6	6	6	10.5	10.5	10.5	106.72	-0.114363	0.19711	0.756697	0.314069
0.677166	0.229147	0.100382	2700060E02Rik	UPF0568 protein C14orf166 homolog	Q4VA29;Q9CQE8	Q4VA29;Q9CQE8		11	11	11	59.8	59.8	59.8	28.152	0.032242	-0.00111126	0.281544	0.088853
0.675098	0.228174	-0.138064	Sdha	Succinate dehydrogenase [ubiquinone] flavoprotein subunit, mitochondrial	Q8K2B3	Q8K2B3		11	11	11	26.2	26.2	26.2	72.585	-0.130444	-0.231769	-0.293253	0.103209
0.670434	0.227588	-0.104577	Prpf40a	Pre-mRNA-processing factor 40 homolog A	A2AQW5;Q9R1C7;Q9R1C7-2;A2AQW6	A2AQW5;Q9R1C7;Q9R1C7-2		12	12	12	15.9	15.9	15.9	108.48	-0.0277632	-0.0616916	-0.302407	-0.0264459
0.670356	0.227588	-0.11513	Anxa5	Annexin A5	P48036	P48036		27	27	27	77.7	77.7	77.7	35.752	-0.246772	-0.236809	0.0132177	0.00984383
0.670157	0.227588	-0.398022	Fblim1	Filamin-binding LIM protein 1	Q71FD7;A2ADE7;A2ADE5;A2ADE6;A2ADF2;A2ADF1;A2ADE8;A2ADE9;A2ADF3;A2ADF4	Q71FD7		20	20	20	60.8	60.8	60.8	41.026	-0.968492	-0.664562	0.12367	-0.0827026
0.67177	0.227588	0.0587138	Aars	Alanine--tRNA ligase, cytoplasmic	Q8BGQ7	Q8BGQ7		21	21	21	34.6	34.6	34.6	106.91	0.0263043	-0.00945167	0.0547668	0.163236
0.65778	0.217889	-0.110972	Rai1	Retinoic acid-induced protein 1	B1AU86;Q61818-2;Q61818;B1AU85	B1AU86;Q61818-2;Q61818		14	14	14	14.2	14.2	14.2	196.08	0.0490731	-0.286287	-0.155231	-0.0514416
0.659073	0.217889	-0.119067	Pcyt1a	Choline-phosphate cytidylyltransferase A	P49586;D3Z3T5;A2A451;A2A450;Q811Q9-2;Q811Q9	P49586;D3Z3T5		9	9	9	39.2	39.2	39.2	41.666	-0.309735	-0.0743499	0.0586383	-0.15082
0.657222	0.217889	-0.128901	Rnh1	Ribonuclease inhibitor	Q91VI7	Q91VI7		30	30	30	93.4	93.4	93.4	49.816	-0.24127	-0.300857	-0.00877379	0.0352982
0.654072	0.215813	-0.0800408	Ccdc47	Coiled-coil domain-containing protein 47	Q0VBU4;Q9D024-2;Q9D024;B1AR93;F7C265;Q9D024-3	Q0VBU4;Q9D024-2;Q9D024		5	5	5	11	11	11	55.843	-0.231701	-0.018498	-0.0060466	-0.0639171
0.652387	0.215199	0.0958567	Cstf2	Cleavage stimulation factor subunit 2	E9PZ33;Q8BIQ5;A2AEK1;Q8BIQ5-2;A2AEJ8;A2AEK3;F6ZKC7	E9PZ33;Q8BIQ5;A2AEK1;Q8BIQ5-2		10	10	6	25.9	25.9	16	66.456	0.208392	0.192573	-0.0472592	0.0297206
0.634682	0.212467	0.0880938	Edc3	Enhancer of mRNA-decapping protein 3	A0ELI5;Q8K2D3;D6RCX6;D3YYS4	A0ELI5;Q8K2D3		6	6	6	20.5	20.5	20.5	55.957	-0.0869977	0.158725	0.157544	0.123104
0.638721	0.212467	0.169187	Xpo1	Exportin-1	A2AKT7;Q6P5F9;F6YA11;A2AKT6	A2AKT7;Q6P5F9		13	13	13	17.2	17.2	17.2	123.09	-0.0158847	0.012068	0.471589	0.208978
0.622138	0.212467	-0.0980871	Ubtf	Nucleolar transcription factor 1	A2AWT6;A2AWT7;A2AWT5;P25976-2;P25976;E9Q4A8;G3UZW9	A2AWT6;A2AWT7;A2AWT5;P25976-2;P25976		18	18	18	21.3	21.3	21.3	85.009	0.0553346	-0.0274103	-0.207143	-0.213129
0.637975	0.212467	0.125526	Gmps	GMP synthase [glutamine-hydrolyzing]	B2RRH9;Q3THK7	B2RRH9;Q3THK7		18	18	18	38.8	38.8	38.8	76.723	0.0150693	-0.0121553	0.354225	0.144967
0.628981	0.212467	-0.0639466	Hnrnpm	Heterogeneous nuclear ribonucleoprotein M	Q3THB3;B8JK30;Q9D0E1-2;Q9D0E1;B8JK33;B8JK32;E9Q0P7;F6W322;F7C9U3	Q3THB3;B8JK30;Q9D0E1-2;Q9D0E1;B8JK33;B8JK32;E9Q0P7		32	32	32	52.2	52.2	52.2	73.74	-0.00505827	0.00920381	-0.179001	-0.0809305
0.622774	0.212467	-0.124115	Cask	Peripheral plasma membrane protein CASK	B9EJ23;F8WGK4;O70589-3;O70589-4;O70589-5;O70589;E9QM23;O70589-2;F6ZQR2;B1AUH6;B1AUH5	B9EJ23;F8WGK4;O70589-3;O70589-4;O70589-5;O70589;E9QM23;O70589-2;F6ZQR2		4	4	4	7.6	7.6	7.6	100.19	-0.289298	-0.210279	-0.0970713	0.10019
0.631148	0.212467	-0.0479978	Ylpm1	YLP motif-containing protein 1	D3YWX2;F6YTL8;E9Q803;Q9R0I7;E9QAW2	D3YWX2;F6YTL8;E9Q803;Q9R0I7		30	30	30	21.7	21.7	21.7	241.05	-0.0503979	-0.109717	0.0416695	-0.073546
0.623128	0.212467	0.214325	Usp7	Ubiquitin carboxyl-terminal hydrolase;Ubiquitin carboxyl-terminal hydrolase 7	F8VPX1;E9QLK0;E9PXY8;Q6A4J8-3;Q6A4J8;Q6A4J8-2;G3UWR8	F8VPX1;E9QLK0;E9PXY8;Q6A4J8-3;Q6A4J8;Q6A4J8-2		6	6	6	9.6	9.6	9.6	128.47	-0.0410015	0.235359	0.0465485	0.616392
0.64554	0.212467	0.146146	Ldlr	Low-density lipoprotein receptor	E9Q3S1;Q6GTJ9;P35951	E9Q3S1;Q6GTJ9;P35951		11	11	11	19.1	19.1	19.1	89.44	0.298189	0.326767	-0.0263043	-0.0140695
0.638504	0.212467	-0.0887409	Zc3h7b		F8VPP8;E9Q1Z4	F8VPP8		11	11	10	16.2	16.2	14.6	110.29	-0.054677	-0.148961	-0.211137	0.0598107
0.623936	0.212467	0.0695668	Srp72	Signal recognition particle subunit SRP72	F8VQC1;E9Q740	F8VQC1;E9Q740		11	11	11	25.6	25.6	25.6	74.656	0.017922	-0.0348548	0.171027	0.124173
0.627407	0.212467	0.045977	Sf3b1	Splicing factor 3B subunit 1	G5E866;Q99NB9	G5E866;Q99NB9		22	22	22	25.2	25.2	25.2	145.83	0.0267293	0.0542234	0.125998	-0.0230425
0.627294	0.212467	-0.122408	Itgb5	Integrin beta;Integrin beta-5	Q6PE70;G5E8F8;O70309;O70309-2	Q6PE70;G5E8F8;O70309;O70309-2		6	6	6	12.4	12.4	12.4	88.051	-0.259461	-0.245232	0.0931248	-0.0780633
0.636471	0.212467	0.0213403	Son	Protein SON	H9KV00;H9KV01;H9KV15;Q9QX47-4;Q9QX47-3;Q9QX47;H9KUX7;Q9QX47-2;H9KV02;F7CU80	H9KV00;H9KV01;H9KV15;Q9QX47-4;Q9QX47-3;Q9QX47;H9KUX7;Q9QX47-2		15	15	15	10.3	10.3	10.3	268.82	0.00690831	0.051024	0.0384952	-0.0110662
0.621693	0.212467	-0.142032	Calu	Calumenin	Q3TUF3;O35887;G3UY49;G3UWR0;G3UWV3;G3V004;G3UYI3;G3UXA8	Q3TUF3;O35887;G3UY49;G3UWR0;G3UWV3		6	6	3	14.6	14.6	7.3	37.063	-0.35032	-0.0641933	0.0885922	-0.242206
0.628366	0.212467	-0.0663492	Wdr1	WD repeat-containing protein 1	Q3TJY2;O88342	Q3TJY2;O88342		15	15	15	42.2	42.2	42.2	66.406	-0.133068	0.065848	-0.0953169	-0.10286
0.639546	0.212467	0.146038	Ncl	Nucleolin	P09405	P09405		45	45	45	42.1	42.1	42.1	76.722	0.35242	0.262433	-0.0639171	0.0332151
0.627793	0.212467	0.0825604	Rpl12	60S ribosomal protein L12	Q5BLK0;P35979;D3YX33;F8VQK7	Q5BLK0;P35979		9	9	9	58.8	58.8	58.8	17.804	0.0886844	0.216362	-0.0568609	0.0820565
0.622079	0.212467	0.0690244	Shc1	SHC-transforming protein 1	P98083-2;P98083;P98083-3;D3Z2I8;D3Z5U6;D3YXZ9;D3YZV5;E9QLZ0;Q8BMC3	P98083-2;P98083;P98083-3		7	7	7	26	26	26	51.409	-0.0546021	0.0900404	0.173189	0.0674701
0.6228	0.212467	0.187595	Cdc5l	Cell division cycle 5-like protein	Q3UCF2;Q6A068;E9Q5F8	Q3UCF2;Q6A068;E9Q5F8		11	11	11	19	19	19	92.188	-0.0646609	0.0574155	0.524044	0.233583
0.634563	0.212467	0.16159	Git1	ARF GTPase-activating protein GIT1	Q5F258;Q68FF6	Q5F258;Q68FF6		4	4	3	7.9	7.9	5.9	84.194	0.0942361	-0.0935711	0.419507	0.226189
0.648201	0.212467	-0.0486911	Abcf1	ATP-binding cassette sub-family F member 1	Q6P542	Q6P542		18	18	18	35.4	35.4	35.4	94.944	-0.0136837	0.0163537	-0.128557	-0.0688772
0.641201	0.212467	-0.197204	Etfb	Electron transfer flavoprotein subunit beta	Q9DCW4	Q9DCW4		8	8	8	36.1	36.1	36.1	27.623	-0.460251	-0.366355	-0.0640551	0.101846
0.632729	0.212467	0.0678004	Upf1	Regulator of nonsense transcripts 1	Q9EPU0-2;Q9EPU0	Q9EPU0-2;Q9EPU0		36	36	36	40.4	40.4	40.4	122.66	0.134747	0.156914	0.000735929	-0.0211954
0.630735	0.212467	0.148041	Aatf	Protein AATF	Q9JKX4;Q9JKX4-2;Q9JKX4-3	Q9JKX4;Q9JKX4-2;Q9JKX4-3		8	8	8	26.6	26.6	26.6	59.481	0.318924	0.31904	-0.0564447	0.010643
0.643032	0.212467	0.0449977	Eif4h;mKIAA0038	Eukaryotic translation initiation factor 4H	Q9WUK2-2;Q564E5;Q9WUK2;Q80U88	Q9WUK2-2;Q564E5;Q9WUK2;Q80U88		14	14	14	64.9	64.9	64.9	25.186	0.0480967	0.127897	0.00615901	-0.00216244
0.633852	0.212467	-0.287771	Dnpep	Aspartyl aminopeptidase	Q9Z2W0;Q8BPW9	Q9Z2W0;Q8BPW9		19	19	19	58.8	58.8	58.8	52.206	-0.639962	-0.601081	0.0105412	0.0794171
0.620623	0.212399	0.0572361	Sf1	Splicing factor 1	D3YZC9;E9Q4Q2;D3YZD0;Q3UI45;Q64213-2;Q64213-3;Q64213;D3YVH4;F8WHF9;D6RDB7;F6SRV1	D3YZC9;E9Q4Q2;D3YZD0;Q3UI45;Q64213-2;Q64213-3;Q64213;D3YVH4		14	14	14	26.1	26.1	26.1	61.755	0.0236102	0.171463	0.0384804	-0.00460933
0.615884	0.211644	0.0722651	Rpl26	60S ribosomal protein L26	B1ARA3;Q4FZH2;P61255;B1ARA5;G3UW96;D3Z3Q9	B1ARA3;Q4FZH2;P61255;B1ARA5;G3UW96		6	6	6	33	33	33	12.217	0.11836	0.189287	-0.026021	0.00743459
0.618423	0.211644	-0.0939263	Cdh1	Cadherin-1;E-Cad/CTF1;E-Cad/CTF2;E-Cad/CTF3	P09803	P09803		11	11	11	20.6	20.6	20.6	98.255	-0.28079	-0.0535686	0.0145432	-0.0558898
0.616276	0.211644	-0.0905097	Slirp	SRA stem-loop-interacting RNA-binding protein, mitochondrial	Q14AR0;Q9D8T7-2;Q9D8T7;F8WHU8;F7DE82	Q14AR0;Q9D8T7-2;Q9D8T7;F8WHU8		5	5	5	58	58	58	12.605	0.0720372	-0.152212	-0.215741	-0.0661237
0.616309	0.211644	-0.129675	Gtf2f1	General transcription factor IIF subunit 1	Q3THK3;E9Q7N7	Q3THK3		9	9	9	19.3	19.3	19.3	57.241	0.0267293	-0.0232551	-0.373175	-0.148999
0.613787	0.210537	0.193799	Chd4	Chromodomain-helicase-DNA-binding protein 4	E9QAS4;E9QAS5;Q6PDQ2;E9PYU4;E9PYL1;A2A8L1;F6SLC9;F6WR45	E9QAS4;E9QAS5;Q6PDQ2		20	20	14	12.1	12.1	10.1	216.37	-0.0391473	0.0812032	0.576562	0.156579
0.610774	0.208558	0.0741705	Rps13	40S ribosomal protein S13	Q921R2;Q5BLJ7;P62301	Q921R2;Q5BLJ7;P62301		12	12	12	50	50	50	16.142	0.1121	0.190678	-0.0521377	0.046042
0.609833	0.208558	0.085312	Ranbp3	Ran-binding protein 3	Q9CT10	Q9CT10		2	2	2	6.9	6.9	6.9	52.572	0.170181	0.0798389	0.171612	-0.0803847
0.608636	0.208344	-0.133277	Pmpca	Mitochondrial-processing peptidase subunit alpha	A2AIW8;Q9DC61;A2AIW9	A2AIW8;Q9DC61;A2AIW9		6	6	6	17.9	17.9	17.9	58.278	-0.0978415	-0.127148	-0.378845	0.0707241
0.606583	0.207273	0.105913	Tpt1	Translationally-controlled tumor protein	P63028;D3YU75	P63028		5	5	5	31.4	31.4	31.4	19.462	0.274292	0.169284	-0.0663992	0.046474
0.605434	0.207103	0.0687787	Rps9	40S ribosomal protein S9	Q6ZWN5;F7CJS8;D3YWH9;Q9CXW7;D3Z673;D3YUV6	Q6ZWN5;F7CJS8;D3YWH9;Q9CXW7		14	14	14	38.1	38.1	38.1	22.591	-0.0727103	0.119423	0.0913101	0.137092
0.602578	0.205224	-0.0745429	Psmc3	26S protease regulatory subunit 6A	B7ZCF1;O88685;A2AGN7;F6Q2E3	B7ZCF1;O88685;A2AGN7		12	12	12	39	39	39	50.395	-0.124943	-0.133132	-0.122474	0.0823773
0.60103	0.204651	0.0631392	Aip	AH receptor-interacting protein	O08915;D3YW40	O08915;D3YW40		5	5	5	25.2	25.2	25.2	37.605	-0.0192873	0.0172092	0.069997	0.184638
0.596459	0.201052	0.0751218	Sf3b2		Q3UJB0	Q3UJB0		15	15	15	21.1	21.1	21.1	98.197	-0.0397552	0.215119	0.0409421	0.0841809
0.593184	0.199791	-0.109334	Calr	Calreticulin	B2MWM9;P14211	B2MWM9;P14211		14	14	14	47.6	47.6	47.6	47.994	-0.231583	-0.237915	0.0865227	-0.0543624
0.592535	0.199791	-0.088225	Anp32a	Acidic leucine-rich nuclear phosphoprotein 32 family member A	O35381;D3YYE1;D3Z7M9;F6UFG6;Q64G17	O35381;D3YYE1;D3Z7M9;F6UFG6		13	13	13	48.6	48.6	48.6	28.537	-0.013509	0.0416635	-0.236095	-0.14496
0.592292	0.199791	0.382093	Cd14	Monocyte differentiation antigen CD14	Q4FJP7;P10810	Q4FJP7;P10810		5	5	5	29.5	29.5	29.5	39.203	0.635615	0.54962	-0.424815	0.767953
0.590391	0.198853	0.0913333	Ddx3y	ATP-dependent RNA helicase DDX3Y	Q62095	Q62095		22	2	2	29.2	4	4	73.427	-0.0872428	0.206143	0.168966	0.0774672
0.586315	0.197578	0.119944	Smarcc1	SWI/SNF complex subunit SMARCC1	D3Z1X8;Q3UNN4;P97496-2;P97496;Q3UZD0	D3Z1X8;Q3UNN4;P97496-2;P97496;Q3UZD0		13	13	7	18.7	18.7	12.7	107.01	0.23131	0.257373	-0.121413	0.112506
0.586236	0.197578	0.101764	Pacsin2	Protein kinase C and casein kinase substrate in neurons protein 2	Q3TDA7;Q9WVE8	Q3TDA7;Q9WVE8		8	8	8	15.6	15.6	15.6	55.832	-0.0134653	-0.0249568	0.277079	0.168398
0.586609	0.197578	-0.310569	Vcl	Vinculin	Q64727;E9Q9D0	Q64727		43	43	43	54.2	54.2	54.2	116.72	-0.762754	-0.605201	0.18531	-0.0596321
0.577096	0.194901	-0.053126	Myef2	Myelin expression factor 2	A2ATP6;Q8C854;A2ATP5;Q8C854-3;Q8C854-1;Q8C854-2;G8JL68;F6XJA1	A2ATP6;Q8C854;A2ATP5;Q8C854-3;Q8C854-1;Q8C854-2;G8JL68;F6XJA1		25	25	25	53.8	53.8	53.8	61.103	0.00992034	0.0154976	-0.0996318	-0.13829
0.574098	0.194901	-0.153425	Hnf1b	Hepatocyte nuclear factor 1-beta	Q5SS48;Q5SS49;P27889-2;P27889	Q5SS48;Q5SS49;P27889-2;P27889		2	2	2	7.1	7.1	7.1	58.643	-0.367062	-0.297484	0.130413	-0.0795658
0.575166	0.194901	0.0811727	Hspa4l	Heat shock 70 kDa protein 4L	P48722;P48722-2;E0CY23;F6SMW7;F6TFH3	P48722;P48722-2;E0CY23		23	21	21	39.1	35.6	35.6	94.381	-0.0321969	0.232783	0.116582	0.00752163
0.578251	0.194901	0.0850373	G6pdx	Glucose-6-phosphate 1-dehydrogenase;Glucose-6-phosphate 1-dehydrogenase X	Q790Y8;Q00612;A3KG36;G3UWD6;P97324;REV__Q3TIW4;REV__Q5NCK4;REV__P46662	Q790Y8;Q00612;A3KG36		13	13	13	29.7	29.7	29.7	59.262	0.169797	-0.00929199	-0.0328061	0.212451
0.576185	0.194901	0.0643853	Wasl	Neural Wiskott-Aldrich syndrome protein	Q3TXX8;Q91YD9;Q9CXQ9	Q3TXX8;Q91YD9;Q9CXQ9		6	6	6	19.8	19.8	19.8	54.274	0.0882773	0.0478175	0.174279	-0.0528332
0.575096	0.194901	0.312204	Tubb6	Tubulin beta-6 chain	Q3UMM1;Q922F4	Q3UMM1;Q922F4		19	9	7	50.6	23.7	18.6	50.09	0.00403388	0.0612924	0.988533	0.194955
0.579714	0.194901	-0.156648	Fkbp10	Peptidyl-prolyl cis-trans isomerase FKBP10	Q61576;A2A4H9	Q61576;A2A4H9		4	4	4	13.6	13.6	13.6	64.697	-0.0255148	0.0949116	-0.38228	-0.31371
0.575422	0.194901	-0.0739508	Atrx	Transcriptional regulator ATRX	Q61687;Q8C2S3;F6RDB7;E9QAC3;Q3TA30;A6PWK7;Q3UY26	Q61687		12	12	12	7.2	7.2	7.2	278.58	-0.0939407	-0.0197114	-0.216238	0.0340865
0.580287	0.194901	-0.0941616	Igf2bp3	Insulin-like growth factor 2 mRNA-binding protein 3	Q9CPN8	Q9CPN8		18	18	16	38.7	38.7	36.4	63.574	0.0129261	0.00360232	-0.281075	-0.1121
0.574475	0.194901	-0.177911	Mcts1;Mcts2	Malignant T-cell-amplified sequence 1;Malignant T-cell-amplified sequence 2	Q9DB27;Q9DB27-2;Q9CQ21	Q9DB27;Q9DB27-2;Q9CQ21		4	4	4	40.9	40.9	40.9	20.555	-0.412366	-0.369278	0.140937	-0.0709388
0.572252	0.193991	-0.213498	Acaa1a;Acaa1b	3-ketoacyl-CoA thiolase A, peroxisomal;3-ketoacyl-CoA thiolase B, peroxisomal	Q921H8;H3BJZ9;H3BKL5;Q3UKM0;Q8VCH0;Q8BLD7;H3BKA1;H3BJC1;H3BJG8	Q921H8;H3BJZ9;H3BKL5;Q3UKM0;Q8VCH0;Q8BLD7		12	12	12	43.4	43.4	43.4	43.953	-0.479432	-0.46556	0.16482	-0.0738202
0.570988	0.19366	-0.212135	Vat1	Synaptic vesicle membrane protein VAT-1 homolog	Q499X4;Q62465	Q499X4;Q62465		11	11	11	32.3	32.3	32.3	43.096	-0.510868	-0.449611	0.10552	0.00641984
0.557702	0.186849	0.222775	Nolc1		E9Q5C9	E9Q5C9		8	8	2	12.1	12.1	5.1	73.697	0.524365	0.423417	-0.230326	0.173645
0.561424	0.186849	-0.0611076	Anxa3	Annexin A3	O35639	O35639		31	31	31	82.7	82.7	82.7	36.384	-0.178682	-0.0545121	0.0452081	-0.0564447
0.557904	0.186849	0.193051	Rad23b	UV excision repair protein RAD23 homolog B	P54728;Q3TJ52	P54728;Q3TJ52		7	7	7	24.3	24.3	24.3	43.512	-0.224722	0.214	0.373552	0.409374
0.563193	0.186849	0.030085	Fscn1	Fascin	Q61553;F7BDR1;D3Z1X1;D3YWW3	Q61553		13	13	13	39.4	39.4	39.4	54.507	-0.0143976	0.0897694	0.00808732	0.0368811
0.560016	0.186849	0.100939	Rbm12b1	RNA-binding protein 12B-A	Q80YR9	Q80YR9		6	6	1	8.1	8.1	1.7	96.594	0.0980152	0.191436	0.226004	-0.111699
0.558921	0.186849	-0.0981467	Nhp2l1	NHP2-like protein 1;NHP2-like protein 1, N-terminally processed	Q9D0T1;E9PZS4	Q9D0T1		5	5	5	60.2	60.2	60.2	14.173	-0.20563	0.0731348	-0.0237522	-0.23634
0.560671	0.186849	-0.0926316	Tjp2	Tight junction protein ZO-2	Q9Z0U1;Q921G9;E9QL54;Q9QXY1	Q9Z0U1		31	31	31	33.2	33.2	33.2	131.28	-0.245095	-0.0682111	0.0853896	-0.142609
0.550726	0.181706	-0.0309924	Col18a1	Collagen alpha-1(XVIII) chain;Endostatin	E9QPX1;P39061-2;P39061-1;P39061	E9QPX1;P39061-2;P39061-1;P39061		6	6	6	5.9	5.9	5.9	182.29	-0.00476878	-0.0951884	-0.0363276	0.0123153
0.55158	0.181706	-0.11969	Arhgef2	Rho guanine nucleotide exchange factor 2	H3BJU7;H3BJX8;H3BJ45;H3BJ40;H3BKH9;Q60875-5;Q60875-4;Q60875;Q60875-2;Q60875-3;H3BL15;H3BLJ1;H3BIX8;H3BLF9;H3BJ59;H3BJM4;H3BJ48	H3BJU7;H3BJX8;H3BJ45;H3BJ40;H3BKH9;Q60875-5;Q60875-4;Q60875;Q60875-2;Q60875-3		16	16	16	24.7	24.7	24.7	108.59	-0.132451	0.0451634	-0.370276	-0.0211954
0.548598	0.181375	-0.135354	Etl4;Skt	Sickle tail protein	E9QAU4;A2AQ25;A2AQ25-2;D3Z781;A2AQ25-4;A2AQ25-3;A2AQ25-8;F8WHU1;A2AQ25-9;A2AQ25-6;A2AQ25-5;Q8BHR1;A2AQ25-7	E9QAU4;A2AQ25;A2AQ25-2;D3Z781;A2AQ25-4;A2AQ25-3;A2AQ25-8		18	18	18	15.1	15.1	15.1	218.44	-0.393027	-0.115879	0.113754	-0.146264
0.548429	0.181375	0.0671821	Aim1		E9PVP1;F6Y889	E9PVP1;F6Y889		11	11	11	11.9	11.9	11.9	184.73	0.0356239	0.219835	0.0154326	-0.00216244
0.546754	0.181375	-0.0930062	Tardbp	TAR DNA-binding protein 43	Q544R5;Q921F2;Q8BLD4;Q6VYI5;Q6VYI4;F8WIJ9	Q544R5;Q921F2;Q8BLD4;Q6VYI5;Q6VYI4;F8WIJ9		17	17	1	52.4	52.4	4.3	44.547	0.0594937	-0.0221413	-0.268075	-0.141302
0.547174	0.181375	-0.1118	2200002D01Rik		Q9D809	Q9D809		3	3	3	39.5	39.5	39.5	12.123	0.0569996	0.00532815	-0.203264	-0.306262
0.543846	0.179374	0.0280533	Igf2bp1	Insulin-like growth factor 2 mRNA-binding protein 1	O88477	O88477		16	15	15	34.3	34.3	34.3	63.45	0.0267293	0.0866479	-0.0172092	0.0160451
0.541113	0.177544	-0.170099	Pcbp3	Poly(rC)-binding protein 3	G5E916;F7A4C5;P57722-2;P57722;E9Q7D8;G3UYM5	G5E916;F7A4C5;P57722-2;P57722;E9Q7D8		9	3	3	35.7	14.7	14.7	35.908	-0.344337	-0.382739	-0.147567	0.194245
0.518294	0.175197	0.0571733	Prdm16	PR domain zinc finger protein 16	E9PYH5;A2A934;A2A930;A2A931;A2A933;A2A935-2;A2A935;A2A935-3	E9PYH5;A2A934;A2A930;A2A931;A2A933;A2A935-2;A2A935;A2A935-3		1	1	1	0.8	0.8	0.8	126.8	-0.00662275	-0.0360525	0.121031	0.150337
0.525509	0.175197	-0.697222	Pygb	Glycogen phosphorylase, brain form	A2AWQ5;Q8CI94;E9PUM3;Q9WUB3	A2AWQ5;Q8CI94		22	22	20	33.9	33.9	31.6	96.729	-0.231684	-0.232616	-2.35301	0.0284251
0.536138	0.175197	-0.0350418	Snrnp70	U1 small nuclear ribonucleoprotein 70 kDa	A2RS68;Q62376;Q6ZWP0;Q62376-2;Q99LY5	A2RS68;Q62376;Q6ZWP0;Q62376-2		15	15	15	30.6	30.6	30.6	51.991	0.00949053	-0.0161327	-0.0184917	-0.115033
0.514648	0.175197	-0.0664696	Tjp1	Tight junction protein ZO-1	B9EHJ3;P39447	B9EHJ3;P39447		46	46	46	34.1	34.1	34.1	188.85	-0.171905	-0.0250155	0.0656571	-0.134615
0.516486	0.175197	-0.0986478	Syne2	Nesprin-2	E9QP46;Q6ZWQ0;Q6DFZ2;Q6ZWQ0-3;F6W8R9;Q6ZWN0;Q6ZWQ0-2;F7BX34;D3Z2J8;D6RH38;D3Z2P5;D3Z412;D3YVK9	E9QP46;Q6ZWQ0		35	35	35	7.6	7.6	7.6	782.13	-0.262729	-0.203668	0.00203565	0.0697698
0.529287	0.175197	0.0416718	Rps18	40S ribosomal protein S18	Q561N5;F5H8M6;P62270;G3UZW2;F6YVP7;D3YWV7	Q561N5;F5H8M6;P62270;G3UZW2		12	12	12	50	50	50	17.718	-0.00811629	0.102591	0.0944026	-0.0221902
0.517298	0.175197	-0.0954374	Pabpn1;Gm20521	Polyadenylate-binding protein 2	G3UY42;Q8CCS6-2;Q8CCS6;D3YUB9;D3Z055;G3UWS5;D3Z5F7;G3UWY6;G3UX74;Q5XFR0	G3UY42;Q8CCS6-2;Q8CCS6;D3YUB9;D3Z055;G3UWS5;D3Z5F7		4	4	4	21.3	21.3	21.3	34.003	0.0630888	-0.00268594	-0.27608	-0.166073
0.533913	0.175197	0.13929	Metap2	Methionine aminopeptidase 2	Q58E65;O08663	Q58E65;O08663		5	5	5	16.5	16.5	16.5	52.921	0.241962	0.247806	-0.188654	0.256046
0.514193	0.175197	-0.226146	Ctnna1	Catenin alpha-1	Q545R0;P26231;Q65CL1	Q545R0;P26231		42	42	37	64.6	64.6	59.3	100.11	-0.577164	-0.498607	0.16694	0.00424777
0.52916	0.175197	0.133806	Apex1	DNA-(apurinic or apyrimidinic site) lyase;DNA-(apurinic or apyrimidinic site) lyase, mitochondrial	Q544Z7;P28352;F6QA74;D3Z124	Q544Z7;P28352;F6QA74;D3Z124		11	11	11	56.5	56.5	56.5	35.49	-0.106591	0.0877344	0.406751	0.14733
0.515896	0.175197	-0.127192	Tkt	Transketolase	P40142	P40142		26	26	26	58.6	58.6	58.6	67.63	-0.331681	-0.277219	0.040126	0.0600062
0.518971	0.175197	-0.0830347	Cast	Calpastatin	Q8CE80;P51125-6;P51125-3;P51125-2;P51125;Q921U7;Q8CE04;P51125-7;P51125-5;P51125-4	Q8CE80;P51125-6;P51125-3;P51125-2;P51125;Q921U7;Q8CE04;P51125-7		16	16	16	29.4	29.4	29.4	81.44	-0.201095	-0.0715728	0.100546	-0.160017
0.53784	0.175197	-0.169057	Atp5b	ATP synthase subunit beta, mitochondrial	P56480	P56480		29	29	29	78.4	78.4	78.4	56.3	-0.432046	-0.359749	0.0660347	0.0495316
0.521124	0.175197	0.275092	Erp29	Endoplasmic reticulum resident protein 29	P57759;F8WJI4;F8WIM7;D6RG87	P57759		7	7	7	34.7	34.7	34.7	28.823	0.826843	0.434668	-0.0483758	-0.112767
0.525867	0.175197	0.0909082	Gnb1	Guanine nucleotide-binding protein G(I)/G(S)/G(T) subunit beta-1	Q3TQ70;P62874;H3BKR2;H3BLF7	Q3TQ70;P62874;H3BKR2;H3BLF7		10	7	7	36.8	24.7	24.7	37.377	0.136454	-0.108472	0.100082	0.235569
0.521255	0.175197	0.184548	Eif4e	Eukaryotic translation initiation factor 4E	Q3TK95;P63073	Q3TK95;P63073		6	6	6	23	23	23	25.053	0.19131	0.60027	-0.00403388	-0.049352
0.520352	0.175197	-0.164136	Ppp1cc	Serine/threonine-protein phosphatase;Serine/threonine-protein phosphatase PP1-gamma catalytic subunit	Q6ZWM8;P63087;P63087-2	Q6ZWM8;P63087;P63087-2		14	3	2	50.8	10.8	7.4	36.983	0.0746424	-0.20405	-0.0082	-0.518938
0.523232	0.175197	0.101295	Tubb4b	Tubulin beta-4B chain	P68372	P68372		35	35	2	82.5	82.5	3.6	49.83	-0.0275279	-0.048845	0.222263	0.259288
0.520801	0.175197	0.0524117	Erh	Enhancer of rudimentary homolog	Q4FZH7;P84089;G3UW85	Q4FZH7;P84089;G3UW85		5	5	5	48.1	48.1	48.1	12.259	-0.0714364	0.0938305	0.0735451	0.113707
0.52934	0.175197	-0.175937	Ckb	Creatine kinase B-type	Q04447	Q04447		10	10	10	44.9	44.9	44.9	42.713	-0.386676	-0.445617	0.0613755	0.0671678
0.530799	0.175197	0.0900194	Hspa4	Heat shock 70 kDa protein 4	Q3U2G2;Q61316	Q3U2G2;Q61316		40	40	38	58.6	58.6	56.9	94.208	-0.0170229	-0.0180743	0.113052	0.282123
0.523083	0.175197	-0.0736911	Clic1	Chloride intracellular channel protein;Chloride intracellular channel protein 1	Q542F1;Q9Z1Q5	Q542F1;Q9Z1Q5		15	15	15	78.4	78.4	78.4	27.013	-0.122114	0.0969364	-0.171975	-0.0976109
0.52527	0.175197	0.0951279	Itga6	Integrin alpha-6;Integrin alpha-6 heavy chain;Integrin alpha-6 light chain	Q8CC06;Q61739-2;Q61739;F8WI09;F6VSK8	Q8CC06;Q61739-2;Q61739;F8WI09;F6VSK8		20	20	20	25.4	25.4	25.4	119.6	0.160662	0.276199	-0.00115371	-0.0551957
0.524977	0.175197	-0.0165688	Ubap2l	Ubiquitin-associated protein 2-like	Q80X50-2	Q80X50-2		18	18	1	29.8	29.8	3	107.24	-0.0389546	-0.0368367	0.0164244	-0.00690831
0.525297	0.175197	-0.118662	Map1s	Microtubule-associated protein 1S;MAP1S heavy chain;MAP1S light chain	Q8C052	Q8C052		8	8	8	13.6	13.6	13.6	102.94	-0.35275	-0.167604	-0.0479571	0.0936635
0.535122	0.175197	-0.152509	Paf1	RNA polymerase II-associated factor 1 homolog	Q8K2T8	Q8K2T8		8	8	8	20.4	20.4	20.4	60.518	0.00345838	0.0569996	-0.46999	-0.200504
0.516315	0.175197	0.0852991	Setd3	Histone-lysine N-methyltransferase setd3	Q91WC0;F2Z420;F2Z438;Q91WC0-2;Q91WC0-3;D6RCY6;Q91WC0-4	Q91WC0;F2Z420;F2Z438;Q91WC0-2		9	9	9	24.2	24.2	24.2	67.175	0.03492	0.218967	-0.0854246	0.172734
0.531197	0.175197	0.125457	Wbp11	WW domain-binding protein 11	Q923D5;H7BWZ5	Q923D5;H7BWZ5		4	4	4	8.4	8.4	8.4	69.874	-0.101103	0.0213375	0.272733	0.308859
0.512942	0.174798	0.0600727	Gigyf2	PERQ amino acid-rich with GYF domain-containing protein 2	G3UYG6;Q6Y7W8;G3UWR2;G3UYR9;E9Q2M5;Q6Y7W8-2;G3UZX7	G3UYG6;Q6Y7W8;G3UWR2;G3UYR9;E9Q2M5		15	15	15	19.7	19.7	19.7	148.58	0.0370308	0.0909888	0.172734	-0.0604624
0.510332	0.174347	-0.0705999	Otub1	Ubiquitin thioesterase OTUB1	D3YWF6;Q7TQI3;D3Z7K0	D3YWF6;Q7TQI3;D3Z7K0		9	9	9	49.4	49.4	49.4	28.036	-0.209261	0.0618453	-0.107688	-0.0272956
0.509943	0.174347	-0.124809	Gss	Glutathione synthetase	Q541E2;P51855;Q3UEE2;A2AQN9;Q3TF63;A2AQN7;H3BKH4	Q541E2;P51855;Q3UEE2;A2AQN9		10	10	10	34.4	34.4	34.4	52.246	0.088413	-0.220614	-0.00504059	-0.361993
0.511059	0.174347	0.136127	Utp14a	U3 small nucleolar RNA-associated protein 14 homolog A	Q640M1;Q640M1-2;Q6EJB6;E9Q9S3	Q640M1		16	16	16	29.7	29.7	29.7	87.264	0.346078	0.253505	-0.163499	0.108425
0.508774	0.174023	0.0449078	G3bp1	Ras GTPase-activating protein-binding protein 1	Q5NCU1;P97855;Q3UR88	Q5NCU1;P97855;Q3UR88		16	16	15	44.3	44.3	41.7	51.828	0.0177795	0.141564	0.0536584	-0.0333701
0.504265	0.170358	-0.203186	Slc9a3r2	Na(+)/H(+) exchange regulatory cofactor NHE-RF;Na(+)/H(+) exchange regulatory cofactor NHE-RF2	Q6NS54;Q9JHL1;Q9JHL1-2	Q6NS54;Q9JHL1;Q9JHL1-2		3	3	3	13	13	13	35.299	-0.653945	-0.253223	0.109063	-0.014641
0.502787	0.169722	-0.0862765	Rbms2	RNA-binding motif, single-stranded-interacting protein 2	E9PV56;Q8VC70;E9Q7G6	E9PV56;Q8VC70;E9Q7G6		7	7	7	29	29	29	37.73	-0.170248	0.107554	-0.067914	-0.214498
0.500079	0.169533	-0.0640981	Stau1		A2A5S3	A2A5S3		8	8	1	22.2	22.2	3.2	54.855	-0.012912	0.0436244	-0.0828389	-0.204266
0.50088	0.169533	-0.223714	Lxn	Latexin	Q14BZ3;P70202	Q14BZ3;P70202		4	4	4	20.3	20.3	20.3	25.492	-0.523401	-0.544729	0.209461	-0.0361869
0.500951	0.169533	0.204623	Racgap1	Rac GTPase-activating protein 1	Q9WVM1;E9Q9N9;E9Q851;F6WD40	Q9WVM1		11	11	11	27.1	27.1	27.1	70.158	0.314639	0.618427	-0.173767	0.0591943
0.499179	0.169469	-0.177025	Uap1l1	UDP-N-acetylhexosamine pyrophosphorylase-like protein 1	F7AWB4;Q3TW96;Q3TW96-2;Q6P549	F7AWB4;Q3TW96;Q3TW96-2		17	17	16	36.5	36.5	33.9	56.89	-0.395018	-0.459239	0.00375591	0.142401
0.497264	0.168388	0.0583893	Ascc2	Activating signal cointegrator 1 complex subunit 2	E9Q3P7;Q5NCK0;Q91WR3-2;Q91WR3;Q91WR3-3	E9Q3P7;Q5NCK0;Q91WR3-2;Q91WR3;Q91WR3-3		8	8	8	14.7	14.7	14.7	83.579	-0.0831412	0.11836	0.0697092	0.128629
0.494423	0.167211	0.0816207	Rpl23a	60S ribosomal protein L23a	D3YU45;D3Z5J9;D3Z5J8;Q5M9M5;D3Z1D6;D3YWP3;P62751;F8WH61;D3YTY6;D3Z2I1;D3YW68;D3YTY5;D3YU46	D3YU45;D3Z5J9;D3Z5J8;Q5M9M5;D3Z1D6;D3YWP3;P62751;F8WH61		5	5	5	25.2	25.2	25.2	16.225	0.265917	0.0124972	0.0990927	-0.051024
0.494671	0.167211	0.139639	Sptbn1	Spectrin beta chain, non-erythrocytic 1	Q62261;Q62261-2	Q62261;Q62261-2		58	58	57	32	32	31.4	274.22	-0.0866758	-0.0393104	0.330447	0.354095
0.490116	0.164433	0.0276212	Gm9493;Rps7	40S ribosomal protein S7	F6SVV1;Q4FZE6;P62082	F6SVV1;Q4FZE6;P62082		13	13	13	57.8	57.8	57.8	21.882	0.0422241	0.0856966	-0.0221902	0.00475429
0.489987	0.164433	-0.142741	5730559C18Rik	Uncharacterized protein C1orf106 homolog	G3X9Z8;Q7TN12;D3YZT8;D3YZL7	G3X9Z8;Q7TN12;D3YZT8;D3YZL7		4	4	4	8.6	8.6	8.6	74.096	-0.446463	0.143132	-0.102591	-0.165044
0.484172	0.164362	0.124738	Strap	Serine-threonine kinase receptor-associated protein	B2RUC7;Q9Z1Z2	B2RUC7;Q9Z1Z2		9	9	9	44.9	44.9	44.9	38.442	-0.0258966	-0.0910949	0.329957	0.285988
0.486569	0.164362	-0.136372	Sorbs1	Sorbin and SH3 domain-containing protein 1	F6PZD9;E9Q6A3;F7CZS7;E9PYX6;E9QNA7;F6X019;D3Z5J3;F6PZC9;Q62417-5;Q62417-6;Q62417-4;Q62417-3;Q62417-2;Q62417;F6XUF0;Q62417-7	F6PZD9;E9Q6A3;F7CZS7;E9PYX6;E9QNA7;F6X019;D3Z5J3;F6PZC9;Q62417-5;Q62417-6;Q62417-4;Q62417-3;Q62417-2;Q62417;F6XUF0;Q62417-7		11	10	10	23.7	22.1	22.1	79.075	-0.413192	-0.233787	0.108254	-0.0067647
0.486348	0.164362	0.100631	Anp32e	Acidic leucine-rich nuclear phosphoprotein 32 family member E	E9Q5H2;E9PZF5;P97822-2;P97822;E9Q0X5	E9Q5H2;E9PZF5;P97822-2;P97822		8	8	8	57.9	57.9	57.9	12.078	0.199876	0.149129	-0.154324	0.207844
0.486009	0.164362	-0.0122687	Scaf11		E9PZM7;F7BGY9	E9PZM7;F7BGY9		10	10	10	10.2	10.2	10.2	162.1	0.0177795	-0.0280426	-0.0136409	-0.0251707
0.484779	0.164362	0.111396	Casp8	Caspase-8;Caspase-8 subunit p18;Caspase-8 subunit p10	Q3U607;O89110	Q3U607;O89110		12	12	12	35	35	35	55.356	0.0549179	-0.13348	0.242533	0.281614
0.484108	0.164362	-0.0348704	Fus	RNA-binding protein FUS	Q8CFQ9;Q564D0;P56959;G3UXT7;G3UZD2;Q91VQ2	Q8CFQ9;Q564D0;P56959;G3UXT7		13	13	11	25.3	25.3	25.3	52.601	0.0122111	-0.0377545	-0.11836	0.00442139
0.483349	0.164362	-0.0777949	Rbm15		Q0VBL3	Q0VBL3		14	14	13	23.7	23.7	23	105.72	0.0308304	0.040682	-0.222805	-0.159888
0.485576	0.164362	0.17826	Cep55	Centrosomal protein of 55 kDa	Q8BT07;Q8BT07-2	Q8BT07;Q8BT07-2		11	11	11	28.1	28.1	28.1	53.93	-0.113146	0.576087	0.00200671	0.248091
0.480715	0.163062	0.0570899	Zc3h4	Zinc finger CCCH domain-containing protein 4	E9Q8K8;Q6ZPZ3-2;Q6ZPZ3	E9Q8K8;Q6ZPZ3-2;Q6ZPZ3		11	11	11	13.3	13.3	13.3	136.02	0.0965318	0.032242	-0.0661237	0.16571
0.480422	0.163062	0.0363924	Rpl6;Gm5428	60S ribosomal protein L6	Q3UCH0;P47911;E9PUX4;D3Z4I7	Q3UCH0;P47911;E9PUX4;D3Z4I7		14	14	14	40.9	40.9	40.9	33.509	0.0448837	0.119423	0.00940814	-0.0281448
0.47396	0.161188	-0.0994055	Luc7l2	Putative RNA-binding protein Luc7-like 2	E9PZ93;E9QNA0;Q7TNC4-2;Q7TNC4-3;Q7TNC4;E9Q715;E9PX54;E9PXU4;Q05CX5	E9PZ93;E9QNA0;Q7TNC4-2;Q7TNC4-3;Q7TNC4;E9Q715;E9PX54;E9PXU4;Q05CX5		10	10	7	40.6	40.6	31.1	38.611	0.106348	-0.018162	-0.226385	-0.259423
0.47415	0.161188	-0.172221	Mvp	Major vault protein	E9Q3X0;Q9EQK5;D3Z2N7	E9Q3X0;Q9EQK5		27	27	27	47.1	47.1	47.1	96.856	-0.46965	-0.382607	0.00998912	0.153382
0.471319	0.161188	0.0853355	Polr2a	DNA-directed RNA polymerase II subunit RPB1	P08775	P08775		17	17	17	14.6	14.6	14.6	217.17	0.037593	0.0054719	0.308341	-0.0100636
0.472281	0.161188	-0.053773		MLV-related proviral Env polyprotein;Surface protein;Transmembrane protein	P10404;P11370	P10404		16	16	14	32.3	32.3	31	69.612	0.0332292	0.0220482	-0.143132	-0.127237
0.475612	0.161188	-0.0616861	Map1b	Microtubule-associated protein 1B;MAP1B heavy chain;MAP1 light chain LC1	P14873;Q3UPV4	P14873		20	20	19	13.8	13.8	13.4	270.25	-0.157238	-0.145829	0.0623694	-0.0060466
0.471476	0.161188	0.123382	Tubb5	Tubulin beta-5 chain	P99024	P99024		33	7	6	78.4	20.5	17.1	49.67	-0.0645402	-0.0641933	0.309967	0.312294
0.471303	0.161188	0.0334873	Rpl4	60S ribosomal protein L4	Q564E8;Q9D8E6	Q564E8;Q9D8E6		27	27	27	42.7	42.7	42.7	47.153	0.00460933	0.113167	0.0390732	-0.0229004
0.471718	0.161188	-0.153629	Hadha	Trifunctional enzyme subunit alpha, mitochondrial;Long-chain enoyl-CoA hydratase;Long chain 3-hydroxyacyl-CoA dehydrogenase	Q8BMS1	Q8BMS1		24	24	24	45.2	45.2	45.2	82.669	-0.345253	-0.392705	0.187773	-0.0643311
0.477639	0.161188	-0.21023	Eps8l2	Epidermal growth factor receptor kinase substrate 8-like protein 2	Q99K30;Q99K30-2	Q99K30		23	23	23	46	46	46	82.228	-0.522095	-0.525289	0.161879	0.0445831
0.469359	0.160041	-0.0930964	Col4a2	Collagen alpha-2(IV) chain;Canstatin	B2RQQ8;P08122;D3YV27	B2RQQ8;P08122		6	6	6	5.2	5.2	5.2	167.32	0.0374524	-0.245078	-0.224781	0.0600213
0.4676	0.159078	-0.173162	Dsg2	Desmoglein-2	O55111;Q8VCE3;Q811I1	O55111;Q8VCE3;Q811I1		7	7	7	9	9	9	122.38	-0.622732	-0.0925401	0.0623242	-0.0396999
0.464749	0.157023	0.114839	Tuba1b	Tubulin alpha-1B chain	P05213;Q3UX10	P05213		28	28	0	64.7	64.7	0	50.151	-0.0695881	-0.0545271	0.286251	0.297218
0.463116	0.156183	-0.0404787	Rbm6		Q3ULB0;Q3TPF1	Q3ULB0		11	11	11	13.7	13.7	13.7	113.67	0.0159258	-0.005652	-0.145743	-0.0264459
0.460493	0.155786	-0.152023	Cox6b1	Cytochrome c oxidase subunit 6B1	P56391	P56391		8	8	8	72.1	72.1	72.1	10.071	-0.527346	0.0661237	0.0326395	-0.179511
0.460349	0.155786	-0.070632	Usp5	Ubiquitin carboxyl-terminal hydrolase;Ubiquitin carboxyl-terminal hydrolase 5	Q3U4W8;P56399;D3YYA5;D3Z4K7	Q3U4W8;P56399		20	20	20	32.2	32.2	32.2	93.354	-0.219253	-0.132799	0.0291463	0.0403782
0.461787	0.155786	0.114574	Cdc37	Hsp90 co-chaperone Cdc37;Hsp90 co-chaperone Cdc37, N-terminally processed	Q61081	Q61081		7	7	7	22.4	22.4	22.4	44.593	-0.173205	0.115699	0.291822	0.22398
0.457676	0.153901	-0.354998	Nudt21	Cleavage and polyadenylation specificity factor subunit 5	Q9CQF3	Q9CQF3		7	7	7	48.9	48.9	48.9	26.24	-0.141287	-0.116755	-1.29743	0.135475
0.453646	0.150657	0.0681235	Fubp1	Far upstream element-binding protein 1	Q3TUE1;Q91WJ8;Q91WJ8-2	Q3TUE1;Q91WJ8;Q91WJ8-2		22	19	19	45.5	42.5	42.5	67.443	0.185105	0.106348	-0.106616	0.0876567
0.450853	0.148648	-0.0990044	Map2	Microtubule-associated protein;Microtubule-associated protein 2	Q80X35;Q80ZL4;Q3TLQ0;P20357;G3UZJ2;G3UWW1;G3UZV6;E9Q8Y2;G3UZE9	Q80X35;Q80ZL4;Q3TLQ0;P20357;G3UZJ2;G3UWW1;G3UZV6		5	5	5	15.2	15.2	15.2	49.264	-0.222784	-0.195286	0.168447	-0.146394
0.45001	0.148618	0.136588	Dnaja1	DnaJ homolog subfamily A member 1	Q5NTY0;P63037;B1AXY1;B1AXX9;B1AXY0	Q5NTY0;P63037;B1AXY1;B1AXX9;B1AXY0		8	8	8	31.5	31.5	31.5	44.868	-0.127936	0.474774	0.0797829	0.11973
0.449257	0.148618	0.0702155	Uaca	Uveal autoantigen with coiled-coil domains and ankyrin repeats	Q8CGB3;Q8CGB3-3;Q8CIA8;Q8CGB3-2	Q8CGB3;Q8CGB3-3;Q8CIA8;Q8CGB3-2		10	10	10	10.4	10.4	10.4	160.81	-0.090972	0.0775164	0.0699666	0.224351
0.448262	0.148403	-0.236913	Arpc1b	Actin-related protein 2/3 complex subunit 1B	Q9WV32;D3Z6S0;F6VVE6;F6THG2	Q9WV32		12	12	11	43.8	43.8	37.6	41.063	-0.212283	0.037312	-0.85997	0.0872888
0.443974	0.144895	-0.145482	Mpp1	55 kDa erythrocyte membrane protein	Q542P4;P70290;B7ZCL8;A2AN84;B7ZCL9;B7ZCM0;E9Q7B7;B7ZCM1;D6RFD5	Q542P4;P70290;B7ZCL8;A2AN84;B7ZCL9;B7ZCM0		12	12	12	45.1	45.1	45.1	52.227	-0.399464	-0.342342	0.161895	-0.00201835
0.44193	0.143628	-0.0491008	2007-09-01	Septin-7	E9Q1G8;E9Q9F5;O55131;E9Q7K8;Q9DA97;E9QMM2	E9Q1G8;E9Q9F5;O55131		12	12	11	39.5	39.5	37.3	48.797	-0.102605	0.0874628	-0.0831112	-0.09815
0.439124	0.141598	-0.0421656	Pgam1	Phosphoglycerate mutase 1	Q3U7Z6;Q9DBJ1;Q5NCI4;O70250	Q3U7Z6;Q9DBJ1		17	17	17	73.6	73.6	73.6	28.832	-0.0900656	0.067501	-0.108223	-0.0378742
0.436924	0.140172	-0.123611	Cyb5b	Cytochrome b5 type B	Q9CQX2	Q9CQX2		5	5	5	58.2	58.2	58.2	16.318	0.0827026	-0.278916	-0.36614	0.0679085
0.431541	0.138644	0.274717	Rock2	Rho-associated protein kinase;Rho-associated protein kinase 2	F8VPK5;E9PYM9;P70336;P70336-2;E9Q9W8	F8VPK5;E9PYM9;P70336;P70336-2;E9Q9W8		13	13	10	13.4	13.4	11.7	160.61	1.05624	0.0633648	0.0117916	-0.032524
0.433229	0.138644	0.0298491	Rps20	40S ribosomal protein S20	Q5BLK2;P60867	Q5BLK2;P60867		5	5	5	42	42	42	13.373	-0.0286312	0.107286	0.0219948	0.0187465
0.432264	0.138644	-0.177177	Mrps9	28S ribosomal protein S9, mitochondrial	Q3UMV5;Q9D7N3;F6QIZ3	Q3UMV5;Q9D7N3		5	5	5	19.1	19.1	19.1	36.07	0.263515	-0.139109	-0.537743	-0.29537
0.43242	0.138644	0.0729513	Snw1	SNW domain-containing protein 1	Q9CSN1	Q9CSN1		9	9	9	21.3	21.3	21.3	61.475	-0.0547069	-0.0382137	0.205963	0.178763
0.433449	0.138644	0.183425	Baiap2l1	Brain-specific angiogenesis inhibitor 1-associated protein 2-like protein 1	Q9DBJ3	Q9DBJ3		3	3	3	8	8	8	57.187	-0.0977798	-0.0854048	0.285776	0.631109
0.430226	0.138095	-0.225391	Akr1b3;Akr1b1	Aldose reductase	G3UW73;Q3UDY1;P45376;D3YVJ7;F8WJG5	G3UW73;Q3UDY1;P45376		11	11	11	50.9	50.9	50.9	35.745	-0.414518	-0.717786	-0.0326651	0.263404
0.42793	0.138091	-0.0698755	Srsf11		Q3UIX4;E9Q6E5;D3Z4B0;F6TN80;D6RE22;F7B0U9;F6X2U6;B7ZNC5;Q8BV04	Q3UIX4;E9Q6E5;D3Z4B0;F6TN80;D6RE22;F7B0U9		6	6	6	16.6	16.6	16.6	53.102	0.0565835	-0.0216286	-0.257735	-0.0567222
0.428373	0.138091	-0.0407373	Sars	Serine--tRNA ligase, cytoplasmic	Q8C483;P26638;A2AFS0;A2AFS1	Q8C483;P26638;A2AFS0		27	27	27	54.5	54.5	54.5	61.166	0.00504059	0.044464	-0.0936954	-0.118758
0.429057	0.138091	0.0542861	Hyou1	Hypoxia up-regulated protein 1	Q9JKR6;F6TRP3;E0CYZ2	Q9JKR6		13	13	13	19.3	19.3	19.3	111.18	0.197865	0.0630888	-0.0238941	-0.0199154
0.424568	0.137009	-0.219956	Jup	Junction plakoglobin	A2A4H7;Q02257	A2A4H7;Q02257		20	20	17	41.7	41.7	37	81.8	-0.618052	-0.534726	0.256528	0.0164244
0.425147	0.137009	0.0554541	Rps3a1;Rps3a	40S ribosomal protein S3a	Q564F3;D3Z6C3;P97351;D3Z7W7	Q564F3;D3Z6C3;P97351;D3Z7W7		15	15	15	48.9	48.9	48.9	29.885	-0.00511617	0.205142	-0.0350608	0.0568513
0.424719	0.137009	0.0748659	Lmnb1	Lamin-B1	P14733	P14733		30	29	27	55.1	53.7	49.5	66.785	0.0918014	0.262072	0.0293819	-0.0837921
0.422454	0.135652	-0.112952	Pef1	Peflin	A3KFW0;Q8BFY6	A3KFW0;Q8BFY6		4	4	4	24.7	24.7	24.7	29.227	-0.185573	-0.279897	0.209261	-0.1956
0.420247	0.134875	-0.208707	Enpp4	Bis(5-adenosyl)-triphosphatase enpp4	D3YYS8;E9QLF5;B8JJY5;Q8BTJ4-2;Q8BTJ4;A2A5N7;Q3TIW9;D3Z6V6	D3YYS8;E9QLF5;B8JJY5;Q8BTJ4-2;Q8BTJ4		3	3	3	9.5	9.5	9.5	44.186	0.18916	-0.0478752	-0.766722	-0.209391
0.419414	0.134875	-0.0629019	Klc1	Kinesin light chain 1	Q5UE59;E9QM07;E9QKS0;E9Q7C9;Q7TNF4;D3Z5T6;Q8CD76;O88447;F6UYN4	Q5UE59;E9QM07;E9QKS0;E9Q7C9;Q7TNF4;D3Z5T6;Q8CD76;O88447		9	7	5	24.5	20.3	13.8	61.629	-0.0407343	-0.166567	0.101567	-0.145873
0.419771	0.134875	-0.15619	Ctnnb1	Catenin beta-1	Q02248;E9Q6A9;F7BAC9;F7CRC6;D3YUH4;D3Z5Q1;E9PW26;F6QZ47	Q02248;E9Q6A9		17	14	14	35.6	31.1	31.1	85.47	-0.458783	-0.322325	0.234822	-0.0784732
0.418518	0.134749	-0.147706	Prkra	Interferon-inducible double-stranded RNA-dependent protein kinase activator A	A2ATI5;Q9WTX2	A2ATI5;Q9WTX2		4	4	4	18.2	18.2	18.2	34.371	0.202888	-0.101072	-0.498047	-0.194591
0.416287	0.134749	0.180646	Pcna	Proliferating cell nuclear antigen	Q542J9;P17918;E9Q7Z3	Q542J9;P17918;E9Q7Z3		9	9	9	51.7	51.7	51.7	28.785	0.461948	0.511772	-0.100574	-0.15056
0.416765	0.134749	0.0537845	Rpl22l1	60S ribosomal protein L22-like 1	Q0VBA4;Q9D7S7-2;Q9D7S7	Q0VBA4;Q9D7S7-2;Q9D7S7		5	3	3	46.7	39.3	39.3	14.467	0.14496	0.143916	-0.0206267	-0.0531114
0.417002	0.134749	-0.4025	Dnajc10	DnaJ homolog subfamily C member 10	Q9DC23	Q9DC23		11	11	11	21.1	21.1	21.1	90.582	-0.0155492	0.0855606	-1.58092	-0.0990932
0.414672	0.133881	0.0783594	Parp1	Poly [ADP-ribose] polymerase 1	Q921K2;P11103;P11103-2	Q921K2;P11103		12	12	12	18.6	18.6	18.6	112.72	0.0812032	0.283566	-0.0880058	0.0366738
0.413768	0.133723	-0.138463	Rpl7a	60S ribosomal protein L7a	Q58ET1;F6TJZ4;P12970;D3YXT4;D3YU93;D3YVE6;D3Z3R0;F6U2H0;F6TIC7;F6ZVW4;F6YI27;F6VBB8;F6SSI5;F7AMA9	Q58ET1;F6TJZ4;P12970;D3YXT4;D3YU93;D3YVE6;D3Z3R0;F6U2H0		15	15	15	50.4	50.4	50.4	29.976	0.0871912	-0.0656118	-0.536152	-0.0392789
0.411963	0.132662	0.0656237	Aimp1	Aminoacyl tRNA synthase complex-interacting multifunctional protein 1;Endothelial monocyte-activating polypeptide 2	Q3UZG4;P31230	Q3UZG4;P31230		8	8	8	47.6	47.6	47.6	35.166	-0.000606022	0.256045	-0.0311129	0.0381693
0.40741	0.129153	-0.162493	Apob	Apolipoprotein B-100;Apolipoprotein B-48	E9Q414;E9Q1Y3;E9Q4G4	E9Q414;E9Q1Y3		22	22	21	7.5	7.5	7.2	509.43	-0.414057	-0.381198	0.291415	-0.146134
0.406969	0.129153	-0.0557459	Rbm10	RNA-binding protein 10	F8WGU1;Q99KG3-2;Q99KG3-3;Q99KG3	F8WGU1;Q99KG3-2;Q99KG3-3;Q99KG3		12	12	11	24.3	24.3	22.9	94.326	0.0268709	0.0501883	-0.178364	-0.121679
0.405151	0.128075	-0.142844	Etfa	Electron transfer flavoprotein subunit alpha, mitochondrial	B1B1B4;Q99LC5	B1B1B4;Q99LC5		12	12	12	52	52	52	35.009	-0.414038	-0.320522	-0.0630888	0.226274
0.401326	0.124989	0.137544	Usp14	Ubiquitin carboxyl-terminal hydrolase;Ubiquitin carboxyl-terminal hydrolase 14	E9PYI8;Q9JMA1	E9PYI8;Q9JMA1		9	9	9	33	33	33	52.318	-0.127951	-0.0417289	0.486509	0.233345
0.400132	0.124533	0.175056			E9PVC9	E9PVC9		7	1	1	10.9	3.5	3.5	69.002	0.436908	0.51248	-0.220454	-0.0287106
0.395239	0.122088	0.24072	Lmo7		E9PYP5;B7ZN52;F6TFN2;F6VG99;E9PYF4;E9PYI7;Q3UPW3	E9PYP5;B7ZN52;F6TFN2;F6VG99;E9PYF4;E9PYI7		19	19	19	29.7	29.7	29.7	130.8	-0.243387	-0.127242	0.70099	0.632517
0.394641	0.122088	0.182748	Fam21	WASH complex subunit FAM21	E9PY74;Q6PGL7-2;Q6PGL7	E9PY74;Q6PGL7-2;Q6PGL7		9	9	9	14.7	14.7	14.7	136.09	0.647453	-0.267114	0.231803	0.118852
0.395371	0.122088	-0.115449	Epb41l2;Epb4.1l2	Band 4.1-like protein 2	G3X9B8;Q811B2;Q80UE4;Q80UE5;O70318;G3X991;E9Q4H2	G3X9B8;Q811B2;Q80UE4;Q80UE5;O70318;G3X991;E9Q4H2		11	11	11	16.1	16.1	16.1	109.94	-0.42223	-0.172295	0.118931	0.0138002
0.394016	0.122088	-0.148632	Scpep1	Retinoid-inducible serine carboxypeptidase	Q920A5;Q3U5P4	Q920A5		3	3	3	11.3	11.3	11.3	50.964	-0.177914	-0.360323	-0.349931	0.293642
0.396032	0.122088	0.0551868	Srsf9	Serine/arginine-rich splicing factor 9	Q9D0B0	Q9D0B0		9	8	8	37.4	34.2	34.2	25.661	0.081476	0.188401	-0.0851526	0.0360229
0.388886	0.121595	0.157393	Nedd4l	E3 ubiquitin-protein ligase NEDD4-like	Q641N8;E9PXB7;Q8CFI0-3;Q8CFI0;G3X9H8;F7AT14;Q8CFI0-2	Q641N8;E9PXB7;Q8CFI0-3;Q8CFI0;G3X9H8;F7AT14;Q8CFI0-2		7	4	4	9.3	4.1	4.1	101.63	-0.127668	-0.0829273	0.267774	0.572394
0.388435	0.121595	-0.128622	Ctnnd1	Catenin delta-1	G3X9V2;E9Q8Z6;E9Q8Z8;P30999;E9Q8Z4;E9Q8Z9;D3Z2H2;E9Q901;E9Q904;E9Q8Z5;P30999-2;P30999-3;E9Q903;E9Q986;D3Z7H6;E9Q907;E9Q905;E9Q906;D3Z2H7	G3X9V2;E9Q8Z6;E9Q8Z8;P30999;E9Q8Z4;E9Q8Z9;D3Z2H2;E9Q901;E9Q904;E9Q8Z5;P30999-2;P30999-3;E9Q903;E9Q986;D3Z7H6;E9Q907;E9Q905;E9Q906;D3Z2H7		40	40	40	54.4	54.4	54.4	104.1	-0.416057	-0.277744	0.17989	-0.000576886
0.38844	0.121595	0.0695451	Eif4g2		G3XA17;F7CBP1;F6UU81;F6TW20	G3XA17;F7CBP1		17	17	1	27.6	27.6	1.4	102.1	-0.112069	0.122739	0.231769	0.0357418
0.389851	0.121595	-0.0303596	Alyref;Alyref2	THO complex subunit 4;Aly/REF export factor 2	O08583;O08583-2;Q9JJW6-2;G3X9I4;Q9JJW6	O08583;O08583-2;Q9JJW6-2;G3X9I4;Q9JJW6		7	7	7	47.1	47.1	47.1	26.94	0.00331442	0.0356239	-0.107822	-0.052555
0.390651	0.121595	0.0357199	Rpl7	60S ribosomal protein L7	Q5M9N8;P14148;F6XI62;D3Z6N4;F6ZA13	Q5M9N8;P14148;F6XI62;D3Z6N4		19	19	19	48.5	48.5	48.5	31.419	0.00144204	0.137766	0.0381693	-0.0344974
0.391107	0.121595	0.0931711	Pa2g4	Proliferation-associated protein 2G4	Q3TGU7;P50580;D3YVH7	Q3TGU7;P50580		19	19	19	52.5	52.5	52.5	43.698	0.308244	0.202386	-0.095722	-0.0422241
0.390942	0.121595	-0.0305377	Hspd1	60 kDa heat shock protein, mitochondrial	P63038;P63038-2;D3Z2F2;D3Z7J9	P63038		34	34	34	68.8	68.8	68.8	60.955	0.0221902	-0.12133	0.00102469	-0.024036
0.387375	0.121257	-0.0232601	Hnrnpa1	Heterogeneous nuclear ribonucleoprotein A1;Heterogeneous nuclear ribonucleoprotein A1, N-terminally processed	Q5EBP8;P49312;P49312-2	Q5EBP8;P49312;P49312-2		23	23	23	50.7	50.7	50.7	38.833	0.0257376	-0.00481218	-0.0893625	-0.0246034
0.386452	0.121055	0.114887	Tpr	Nucleoprotein TPR	Q7M739;E9PZZ3;F6ZDS4;F6RX08	Q7M739;E9PZZ3;F6ZDS4		24	24	24	16	16	16	266.92	-0.109125	-0.0764324	0.347197	0.29791
0.382207	0.120396	-0.292554	Anxa7	Annexin A7	F8WGC2;Q07076	F8WGC2;Q07076		12	12	12	33.8	33.8	33.8	52.27	-0.958645	-0.668547	0.338469	0.118508
0.382937	0.120396	-0.101709	Fbln2	Fibulin-2	Q3TGL4;G5E8B3;P37889-2;P37889	Q3TGL4;G5E8B3;P37889-2;P37889		19	19	19	25.4	25.4	25.4	126.5	-0.202306	-0.357067	0.0837833	0.0687557
0.384004	0.120396	-0.0324796	Srsf1	Serine/arginine-rich splicing factor 1	H7BX95;Q6PDM2;Q6PDM2-3;Q6PDM2-2;F7AI47;F6QXN3	H7BX95;Q6PDM2;Q6PDM2-3;Q6PDM2-2		17	17	16	56.5	56.5	53.8	28.329	-0.0156513	0.0560286	-0.0996318	-0.0706641
0.382623	0.120396	-0.198928	Fhl2	Four and a half LIM domains protein 2	Q543D7;O70433	Q543D7;O70433		13	13	13	50.5	50.5	50.5	32.072	-0.590071	-0.530385	0.224739	0.100005
0.38267	0.120396	-0.116009	Ppp1cb	Serine/threonine-protein phosphatase PP1-beta catalytic subunit	P62141	P62141		13	5	5	51.7	28.7	28.7	37.186	-0.369147	-0.216636	0.209211	-0.0874628
0.379891	0.118795	0.103731	Usp9x	Ubiquitin carboxyl-terminal hydrolase;Probable ubiquitin carboxyl-terminal hydrolase FAF-X	Q4FE56;P70398;F8VPU6;E9PWA9	Q4FE56;P70398		14	14	13	8.9	8.9	8.5	290.21	-0.0704514	-0.0720884	0.169371	0.388091
0.378926	0.118542	-0.0433995	Igfbp7	Insulin-like growth factor-binding protein 7	F8WII5;F8WH23;E9Q5D9;Q61581	F8WII5;F8WH23;E9Q5D9;Q61581		8	8	8	45.2	45.2	45.2	26.342	-0.146004	-0.0493524	0.079036	-0.057277
0.37746	0.117787	0.155176	Zc3h11a	Zinc finger CCCH domain-containing protein 11A	Q3UL31;Q6NZF1	Q3UL31;Q6NZF1		4	4	4	8.1	8.1	8.1	86.491	-0.341464	0.344488	0.279687	0.337995
0.375948	0.116986	0.0267337	Mphosph10	U3 small nucleolar ribonucleoprotein protein MPP10	Q810V0;E9Q4C9	Q810V0;E9Q4C9		11	11	11	24.2	24.2	24.2	78.734	0.00360232	0.00187425	0.112381	-0.010923
0.373587	0.115333	-0.13193	Lonp1	Lon protease homolog, mitochondrial	E9Q120;Q8CGK3	E9Q120;Q8CGK3		22	22	22	31.1	31.1	31.1	106.42	-0.502321	-0.184589	-0.00561564	0.164803
0.372647	0.115101	0.12002	Cdv3	Protein CDV3	Q4VAA2;Q4VAA2-2;F8WGL9	Q4VAA2;Q4VAA2-2		6	6	6	43.4	43.4	43.4	29.729	0.155102	-0.256494	0.318362	0.263109
0.370772	0.114639	0.0587543	Msn	Moesin	P26041	P26041		32	32	24	57.5	57.5	45.6	67.766	-0.0650684	-0.0311351	0.202954	0.128267
0.370806	0.114639	0.126131	Thoc1	THO complex subunit 1	Q8R3N6	Q8R3N6		4	4	4	6.2	6.2	6.2	75.435	0.42707	-0.216116	0.240077	0.0534937
0.368623	0.114122	-0.0852809	Gm9755;Tufm	Elongation factor Tu;Elongation factor Tu, mitochondrial	D3YVN7;Q8BFR5;Q8BFR5-2	D3YVN7;Q8BFR5;Q8BFR5-2		12	12	12	36.5	36.5	36.5	49.538	-0.203518	-0.282702	0.0442259	0.100871
0.368119	0.114122	0.0897065	Utrn		E9Q6R7;E9Q916;Q3TR59;Q61636	E9Q6R7		28	28	27	12.4	12.4	12.2	392.7	-0.0666238	-0.0863848	0.306288	0.205547
0.367241	0.114122	0.0412267	Pnn	Pinin	Q3TUQ5;O35691	Q3TUQ5;O35691		9	9	9	14.2	14.2	14.2	82.504	0.0673633	0.11063	0.0785789	-0.091666
0.368175	0.114122	-0.0296248	Eif6	Eukaryotic translation initiation factor 6	Q545K4;O55135;A6PWZ2;D6RG53;D6RJJ3;B1AZQ4	Q545K4;O55135		8	8	8	62	62	62	26.511	-0.0293524	0.00417777	-0.120485	0.0271603
0.366745	0.114122	0.120313	Spata5	Spermatogenesis-associated protein 5	Q3UMC0;D3Z0U5;D6RGM7;D3Z4J2;Q9D3R6-3;Q9D3R6	Q3UMC0		5	5	5	8.7	8.7	8.7	97.255	0.073546	-0.220799	0.225194	0.403313
0.365389	0.113465	0.102738	Fkbp1a	Peptidyl-prolyl cis-trans isomerase FKBP1A;Peptidyl-prolyl cis-trans isomerase	A2AT05;P26883;Q3UKJ3;F6X9I3;Q1JUQ8;Q1JUQ6	A2AT05;P26883;Q3UKJ3;F6X9I3		6	6	6	59.3	59.3	59.3	11.922	0.0751904	-0.203452	0.226814	0.312402
0.362997	0.111771	-0.0577522	Nop58	Nucleolar protein 58	Q6DFW4	Q6DFW4		13	13	13	28.9	28.9	28.9	60.342	0.0574155	0.032524	-0.218223	-0.102725
0.359692	0.11164	0.113104	Ctps1	CTP synthase 1	B1AS53;P70698	B1AS53;P70698		13	13	13	30.1	30.1	30.1	66.682	-0.148337	-0.0549917	0.365741	0.290004
0.359527	0.11164	-0.0471212	Pgk1	Phosphoglycerate kinase 1	P09411	P09411		29	29	25	79.1	79.1	71.5	44.55	-0.163349	-0.0634996	-0.0540844	0.0924479
0.359593	0.11164	-0.0794591	Hnrnpc	Heterogeneous nuclear ribonucleoproteins C1/C2	Q3U6P5;Q9Z204;Q9Z204-5	Q3U6P5;Q9Z204;Q9Z204-5		18	18	2	48.5	48.5	10.8	36.905	0.115965	0.00302647	-0.292782	-0.144046
0.361187	0.11164	0.0616752	Fam98b	Protein FAM98B	Q80VD1	Q80VD1		9	7	7	33.6	30.3	30.3	45.349	0.137897	0.152897	-0.141302	0.0972086
0.359395	0.11164	0.0741827	Rpn1	Dolichyl-diphosphooligosaccharide--protein glycosyltransferase subunit 1	Q91YQ5	Q91YQ5		14	14	14	36	36	36	68.527	-0.0503231	0.0156403	0.318866	0.0125482
0.357136	0.110715	-0.239402	Wibg	Partner of Y14 and mago	Q8CHP5-2;Q8CHP5	Q8CHP5-2;Q8CHP5		6	6	6	45	45	45	22.678	0.0211954	-1.04243	-0.0388575	0.102481
0.357088	0.110715	-0.0788212	Cndp2	Cytosolic non-specific dipeptidase	Q9D1A2;F6XEL6	Q9D1A2;F6XEL6		11	11	11	30.5	30.5	30.5	52.767	-0.3182	-0.0691037	0.108627	-0.0366088
0.356288	0.110604	-0.165698	Gnai2	Guanine nucleotide-binding protein G(i) subunit alpha-2	P08752;P18872-2;Q8JZT4;Q543S2;P18872;A2AE31;Q8C040;D3Z2M7;A2AE32;B2RVZ3;A2AE33;Q66L47;P20612;Q3V3I2;P50149;Q8CGK7	P08752		14	14	9	51.3	51.3	34.6	40.489	-0.240265	-0.657582	0.190026	0.0450295
0.35344	0.109129	-0.0642447	St13	Hsc70-interacting protein	F8WJK8;Q99L47;E9Q1V0;E9Q1X9	F8WJK8;Q99L47;E9Q1V0		12	12	12	29	29	29	40.538	-0.214357	-0.0988454	0.13538	-0.0791561
0.353803	0.109129	0.115754	Eif3c	Eukaryotic translation initiation factor 3 subunit C	Q8R1B4;E9Q3A8	Q8R1B4		17	17	17	18.8	18.8	18.8	105.53	0.328032	0.355355	-0.0771063	-0.143263
0.351769	0.108144	-0.0587597	Srsf3;Gm12355	Serine/arginine-rich splicing factor 3	Q3U781;P84104-2;B2KF41;P84104;A2A4X6	Q3U781;P84104-2;B2KF41;P84104;A2A4X6		8	7	7	66.1	66.1	66.1	14.203	0.00518438	0.0897694	-0.215492	-0.1145
0.342391	0.108115	0.0477204	Snrpn;Snrpb	Small nuclear ribonucleoprotein-associated protein;Small nuclear ribonucleoprotein-associated protein B;Small nuclear ribonucleoprotein-associated protein N	A2APD4;Q3UN87;P27048;P63163	A2APD4;Q3UN87;P27048;P63163		4	4	4	13	13	13	23.656	0.0865121	0.177599	0.0115153	-0.0847447
0.3438	0.108115	-0.147735	Mdh1	Malate dehydrogenase, cytoplasmic	P14152;B1ATQ3	P14152		8	8	8	35.3	35.3	35.3	36.511	-0.595467	-0.209245	0.207744	0.00602862
0.341317	0.108115	0.0922971	Capza2	F-actin-capping protein subunit alpha-2	Q5DQJ3;P47754;D6RCW7	Q5DQJ3;P47754;D6RCW7		9	9	8	44.8	44.8	41.3	32.967	-0.00597068	-0.112849	0.0986137	0.389394
0.348367	0.108115	-0.0762157	Gsr	Glutathione reductase, mitochondrial	P47791-2;F6ZDD7;P47791	P47791-2;F6ZDD7;P47791		10	10	10	32.5	32.5	32.5	51.073	-0.203469	0.173639	-0.0828389	-0.192194
0.345534	0.108115	-0.107812	Psmc6	26S protease regulatory subunit 10B	Q14AQ1;P62334	Q14AQ1;P62334		15	15	15	46	46	46	44.172	0.0768327	-0.475776	-0.03492	0.00261366
0.348162	0.108115	0.0804308	Cct2	T-complex protein 1 subunit beta	Q542X7;P80314	Q542X7;P80314		27	27	27	67.1	67.1	67.1	57.477	-0.0691492	-0.0704514	0.151875	0.309449
0.341219	0.108115	0.0586914	Cct4	T-complex protein 1 subunit delta	Q564F4;P80315;G5E839;G3UYW5	Q564F4;P80315;G5E839		19	19	19	49.5	49.5	49.5	58.066	0.0236102	0.145091	-0.119688	0.185753
0.342031	0.108115	-0.0349865	Puf60	Poly(U)-binding-splicing factor PUF60	Q3UEB3-3;Q3UEB3-2;Q3UEB3	Q3UEB3-3;Q3UEB3-2;Q3UEB3		11	11	11	39.5	39.5	39.5	54.028	0.0172092	0.0270125	-0.151079	-0.0330882
0.346579	0.108115	0.10934	Fdps	Farnesyl pyrophosphate synthase	Q4FJN9;Q920E5	Q4FJN9;Q920E5		17	17	17	56.9	56.9	56.9	40.581	-0.211298	0.049352	0.220698	0.378607
0.345982	0.108115	-0.0327243	Dstn	Destrin	Q4FK36;Q9R0P5	Q4FK36;Q9R0P5		10	10	10	73.3	73.3	73.3	18.521	-0.0620229	0.0357646	-0.126048	0.0214089
0.342077	0.108115	-0.0733257	Hspe1	10 kDa heat shock protein, mitochondrial	Q4KL76;Q64433	Q4KL76;Q64433		7	7	7	54.9	54.9	54.9	10.963	0.0149266	0.124725	-0.221444	-0.211511
0.341039	0.108115	-0.126669	Hadh	Hydroxyacyl-coenzyme A dehydrogenase, mitochondrial	Q61425	Q61425		8	8	8	38.2	38.2	38.2	34.463	-0.097718	-0.540757	0.159944	-0.0281448
0.349654	0.108115	0.0475897	Snd1	Staphylococcal nuclease domain-containing protein 1	Q78PY7;Q3TJ56;E9Q3E9	Q78PY7;Q3TJ56		39	39	39	57.3	57.3	57.3	102.09	0.111566	0.168129	-0.0404014	-0.0489336
0.340916	0.108115	-0.0298008	Trim56	E3 ubiquitin-protein ligase TRIM56	Q80VI1;D3YVX5	Q80VI1		13	13	13	26.7	26.7	26.7	79.512	-0.111757	0.0545011	-0.010923	-0.051024
0.347767	0.108115	0.060535	Srek1	Splicing regulatory glutamine/lysine-rich protein 1	Q8BZX4-2;Q8BZX4	Q8BZX4-2		6	6	6	16.6	16.6	16.6	69.12	0.148609	0.199374	-0.10541	-0.000432815
0.346526	0.108115	-0.0724395	Tial1	Nucleolysin TIAR	Q921W2;Q545C1;P70318;D6RGU1;D3Z3Y4	Q921W2;Q545C1;P70318		10	10	7	38.4	38.4	26.4	41.53	0.0391384	0.0652966	-0.300768	-0.093425
0.338347	0.106214	0.0566003	Nufip2	Nuclear fragile X mental retardation-interacting protein 2	Q5F2E7;Q5F2E7-2	Q5F2E7;Q5F2E7-2		11	11	11	27.7	27.7	27.7	75.656	-0.00788421	0.245131	-0.0606008	0.0497556
0.335043	0.103577	0.0663492	Nedd4	E3 ubiquitin-protein ligase NEDD4	B2RSC8;P46935	B2RSC8;P46935		19	19	16	31.3	31.3	26.3	102.71	-0.0357123	-0.0937097	0.150561	0.244258
0.331738	0.102802	-0.301195	Filip1l	Filamin A-interacting protein 1-like	E0CYM1;E0CYH7;Q6P6L0-3;Q6P6L0	E0CYM1;E0CYH7;Q6P6L0-3;Q6P6L0		8	8	7	12.2	12.2	11.4	101.92	-1.02304	-0.822988	0.348133	0.293111
0.331613	0.102802	-0.0748597	Hmgb1	High mobility group protein B1	Q58EV5;P63158;D3Z351;D3YZ18;D3YVC6	Q58EV5;P63158;D3Z351;D3YZ18		17	17	13	47.4	47.4	35.8	24.893	0.0927488	0.0683268	-0.234869	-0.225645
0.333307	0.102802	-0.0449784	Hnrnpd	Heterogeneous nuclear ribonucleoprotein D0	Q60668-3;Q60668;F6ZV59;G5E8G0;G3X9W0;Q60668-4;Q60668-2;E9Q5B6;F6SHF3;Q9D3U4	Q60668-3;Q60668;F6ZV59;G5E8G0;G3X9W0;Q60668-4;Q60668-2;E9Q5B6		13	11	11	36.3	33	33	32.754	0.0629506	0.0207689	-0.174406	-0.0892269
0.331767	0.102802	-0.0968262	Celf2	CUGBP Elav-like family member 2	Q9Z0H4-2;Q9Z0H4-6;F6V6I8;Q9Z0H4-7;Q9Z0H4-5;Q9Z0H4-4;Q9Z0H4;Q9Z0H4-8;Q9Z0H4-9;A3KGT0;A3KGT2;E9QA47;Q9Z0H4-11;Q9Z0H4-3	Q9Z0H4-2;Q9Z0H4-6;F6V6I8;Q9Z0H4-7;Q9Z0H4-5;Q9Z0H4-4;Q9Z0H4;Q9Z0H4-8;Q9Z0H4-9;A3KGT0;A3KGT2;E9QA47;Q9Z0H4-11		15	15	12	27.1	27.1	23.1	55.409	0.149389	0.0536674	-0.289008	-0.301354
0.330682	0.102533	-0.0938326	Ptpn11	Tyrosine-protein phosphatase non-receptor type 11	P35235-2;P35235	P35235-2;P35235		6	6	6	14	14	14	68.034	0.0647449	-0.0772846	-0.418352	0.0555613
0.328389	0.101449	0.0714386			E9Q4S2;Q6PFD9;E9PZU1;E9PYP6	E9Q4S2		10	10	10	13.1	13.1	13.1	138.15	-0.00987292	-0.120451	0.140746	0.275332
0.328277	0.101449	0.070655	Rprd2	Regulation of nuclear pre-mRNA domain-containing protein 2	Q6NXI6-2;Q6NXI6;E9Q6Q9	Q6NXI6-2;Q6NXI6		10	10	10	13.8	13.8	13.8	151.4	-0.106249	-0.00860964	0.105163	0.292316
0.327386	0.101216	0.0908161	Otud4	OTU domain-containing protein 4	B2RRE7;E9QMS3;G3UXM1;G3UXQ0	B2RRE7;E9QMS3		14	14	14	15.7	15.7	15.7	123.05	0.340847	0.211012	-0.0797024	-0.108892
0.326294	0.100781	0.1854	Lad1	Ladinin-1	P57016	P57016		15	15	15	37.3	37.3	37.3	58.863	-0.296067	-0.102357	0.595315	0.544708
0.324812	0.0999557	0.030847	Cpd	Carboxypeptidase D	O89001	O89001		9	9	9	8.2	8.2	8.2	152.4	0.0847447	-0.0202381	0.105442	-0.0465608
0.321326	0.097125	0.0403376	Rbms1	RNA-binding motif, single-stranded-interacting protein 1	E9PZ21;Q3TTX8;Q91W59-2;Q91W59-3;Q91W59;Q3TTE1;G3UZJ9;Q8BWL5-4;Q8BWL5-6;Q8BWL5-3;Q8BWL5-2;Q8BWL5;Q8BWL5-5	E9PZ21;Q3TTX8;Q91W59-2;Q91W59-3;Q91W59		8	8	8	26.9	26.9	26.9	45.02	0.0922074	0.133958	-0.0945064	0.0296911
0.320507	0.0969615	-0.0798094	Cstb	Cystatin-B	Q62426	Q62426		8	8	8	81.6	81.6	81.6	11.045	-0.211765	-0.235025	0.194641	-0.067088
0.317266	0.0943738	-0.0727798	Prrc2b		F8WHT3;A2AN33;F6Q3E1;F6V431	F8WHT3		15	15	2	12.4	12.4	1.8	243.12	-0.0973784	0.0097772	0.110308	-0.313826
0.315357	0.093117	0.0860925	Dido1	Death-inducer obliterator 1	Q8C9B9;Q8C9B9-3;Q8C9B9-2	Q8C9B9;Q8C9B9-3		11	11	11	8.1	8.1	8.1	247.17	-0.179237	0.0728604	0.349272	0.101474
0.310449	0.0930213	-0.106911	Lmna	Prelamin-A/C;Lamin-A/C	P48678;B3RH23;P48678-2;B3RH24;P48678-3;D3YUF7	P48678;B3RH23;P48678-2;B3RH24;P48678-3		50	50	49	68.6	68.6	67.4	74.237	-0.312151	-0.258425	0.287501	-0.144568
0.311452	0.0930213	0.0739495	Zc3h7a		E9PWW6;E9Q0D3;E9Q8M5;D6RI42;D3YZY2;D3YVH9;D3Z5I3	E9PWW6;E9Q0D3;E9Q8M5;D6RI42		6	5	5	9.7	8	8	110.8	-0.0217751	0.257011	0.202257	-0.141694
0.311612	0.0930213	-0.130906	Rps17	40S ribosomal protein S17	Q5M9L7;F7BBI3;P63276;D3Z173	Q5M9L7;F7BBI3;P63276		7	7	7	55.6	55.6	55.6	15.524	0.059909	0.230572	-0.481712	-0.332393
0.311333	0.0930213	0.0822032	Anxa2	Annexin;Annexin A2	Q542G9;P07356;B0V2N7;B0V2N5;B0V2N8	Q542G9;P07356;B0V2N7;B0V2N5;B0V2N8		36	36	36	78.5	78.5	78.5	38.676	-0.0917558	-0.0975481	0.311488	0.206628
0.310075	0.0930213	0.125918	Pdcd6	Programmed cell death protein 6	P12815	P12815		6	6	6	55	55	55	21.867	0.116764	-0.219807	0.554464	0.0522516
0.313755	0.0930213	-0.103869	Dbn1	Drebrin	Q3TRK3;Q9QXS6-3;Q9QXS6;F7CPL2;Q9QXS6-2	Q3TRK3;Q9QXS6-3;Q9QXS6;F7CPL2;Q9QXS6-2		4	4	4	7.6	7.6	7.6	72.416	-0.263871	-0.381104	0.176723	0.0527753
0.311723	0.0930213	-0.0820487	Ttll12	Tubulin--tyrosine ligase-like protein 12	Q3UDE2;F2Z423	Q3UDE2		16	16	16	40.4	40.4	40.4	74.042	0.0233263	-0.109966	-0.360533	0.118978
0.313425	0.0930213	-0.0459981	Pum2	Pumilio homolog 2	Q3UR91;Q3TQ29;Q80U58-2;Q80U58;Q80U58-3;F6YD01;E9Q765;E9Q4Q6;E9PW51;E9Q0P1	Q3UR91;Q3TQ29;Q80U58-2;Q80U58;Q80U58-3		16	16	14	19.5	19.5	18.5	114.1	0.0360461	0.0705267	-0.159371	-0.131194
0.305252	0.0923972	-0.128075	Samd4b		G5E8A7	G5E8A7		4	4	1	6.6	6.6	2.2	74.993	0.258338	-0.54633	-0.0701146	-0.154194
0.303278	0.0923972	-0.0989515	Vcam1	Vascular cell adhesion protein 1	Q3UPN1;P29533;Q544V4;P29533-2	Q3UPN1;P29533		9	9	9	14.9	14.9	14.9	81.316	-0.102961	0.232292	-0.394734	-0.130404
0.307552	0.0923972	0.116293	Tuba4a	Tubulin alpha-4A chain	P68368	P68368		23	6	6	56.5	14.7	14.7	49.924	-0.0668051	-0.131471	0.530948	0.132499
0.303222	0.0923972	-0.0501662	Khsrp	Far upstream element-binding protein 2	Q3U0V1	Q3U0V1		41	41	38	59.9	59.9	57.5	76.775	0.0924781	0.000288558	-0.215368	-0.0780633
0.303748	0.0923972	0.115456	Pdcd11	Protein RRP5 homolog	Q6NS46	Q6NS46		42	42	42	32.3	32.3	32.3	207.78	0.303576	0.410341	-0.248778	-0.00331442
0.303987	0.0923972	-0.428883	Fnbp4	Formin-binding protein 4	Q6ZQ03;Q6ZQ03-2;Q6ZQ03-3	Q6ZQ03;Q6ZQ03-2;Q6ZQ03-3		4	4	4	4.8	4.8	4.8	111.24	-2.03884	-0.301444	0.287061	0.337685
0.305589	0.0923972	0.103283	2009-09-01	Septin-9	Q80UG5-3;A2A6U3;Q80UG5;Q80UG5-2;A2A6U5;A8Y5D3	Q80UG5-3;A2A6U3;Q80UG5		14	14	14	30.4	30.4	30.4	64.774	-0.17454	-0.074274	0.312473	0.349474
0.303055	0.0923972	-0.152913	Cstf2t	Cleavage stimulation factor subunit 2 tau variant	Q8C7E9	Q8C7E9		8	4	4	24.8	15	15	65.862	-0.300946	-0.647784	0.152949	0.18413
0.305934	0.0923972	-0.081108	Colgalt1	Procollagen galactosyltransferase 1	Q8K297	Q8K297		7	7	7	13.1	13.1	13.1	71.06	-0.378719	-0.0748817	0.0582026	0.0709665
0.306306	0.0923972	0.0688434	Tagln2	Transgelin-2	Q9WVA4;Q9R1Q8	Q9WVA4		21	21	21	87.9	87.9	87.9	22.395	-0.0249862	-0.12915	0.257735	0.171775
0.301505	0.0914817	0.0658093	Rpl35;Gm10269	60S ribosomal protein L35	Q6ZWV7;G3UWD7	Q6ZWV7;G3UWD7		5	5	5	34.1	34.1	34.1	14.552	-0.0420854	0.306379	0.0711181	-0.0721745
0.294496	0.0907668	-0.0495669	Gm17669;Rpl29;Gm10709;Gm5218	60S ribosomal protein L29	F6QL70;Q5M8M8;D3Z1N9;D3YU65;D3YTZ1;P47915;F6WZ54;G3UWG9;F6YH22;F6VZG1	F6QL70;Q5M8M8;D3Z1N9;D3YU65;D3YTZ1;P47915;F6WZ54;G3UWG9;F6YH22		4	4	4	20.8	20.8	20.8	16.966	0.00532815	0.090718	-0.0742315	-0.220082
0.299415	0.0907668	-0.0466217	Capns1	Calpain small subunit 1	D3YW48;O88456;Q9D7J7	D3YW48;O88456		8	8	8	64.3	64.3	64.3	25.31	-0.125982	-0.162864	0.106249	-0.00388999
0.299616	0.0907668	0.0444977	Psmd4	26S proteasome non-ATPase regulatory subunit 4	O35226;O35226-4;O35226-5	O35226;O35226-4;O35226-5		11	11	2	36.4	36.4	6.9	40.703	0.0119249	-0.0284251	0.217675	-0.0231843
0.295084	0.0907668	0.0956211	Nup43	Nucleoporin Nup43	P59235	P59235		3	3	3	10.8	10.8	10.8	41.989	-0.240231	0.0556121	0.351406	0.215697
0.294761	0.0907668	0.0593097	Rpl30	60S ribosomal protein L30	Q58DZ3;P62889;D3YU37;F7CZ57;D3Z2H8	Q58DZ3;P62889;D3YU37		7	7	7	53	53	53	12.784	0.146394	0.227987	-0.0132121	-0.123931
0.298564	0.0907668	0.0253754	Ppa1	Inorganic pyrophosphatase	Q4FK49;Q9D819;E9Q5Z3	Q4FK49;Q9D819;E9Q5Z3		14	14	14	61.6	61.6	61.6	32.667	0.075738	0.049352	-0.0731348	0.0495465
0.296461	0.0907668	-0.0878889	Txnl1	Thioredoxin-like protein 1	Q8CDN6	Q8CDN6		11	11	11	48.4	48.4	48.4	32.237	-0.141351	-0.392061	0.132325	0.0495316
0.294863	0.0907668	-0.101793	Pgls	6-phosphogluconolactonase	Q9CQ60;D3Z4X1;Q8CBG6;F6X8L5	Q9CQ60;D3Z4X1;Q8CBG6		10	10	10	70	70	70	27.254	-0.23382	-0.416712	0.0773606	0.166001
0.297132	0.0907668	0.0646554	Atic	Bifunctional purine biosynthesis protein PURH;Phosphoribosylaminoimidazolecarboxamide formyltransferase;IMP cyclohydrolase	Q9CWJ9	Q9CWJ9		26	26	26	60.3	60.3	60.3	64.217	0.180275	0.014641	-0.154842	0.218548
0.297779	0.0907668	-0.0765737	Cd2ap	CD2-associated protein	Q9JLQ0	Q9JLQ0		21	21	21	38.9	38.9	38.9	70.449	-0.307769	-0.183294	0.110449	0.0743195
0.292808	0.0901094	-0.0779924	Ppig	Peptidyl-prolyl cis-trans isomerase G;Peptidyl-prolyl cis-trans isomerase	A2AR02;A2AR01	A2AR02;A2AR01		4	4	4	7.2	7.2	7.2	88.324	0.120219	0.00460933	-0.369159	-0.0676387
0.292591	0.0901094	0.0579999	Grsf1	G-rich sequence factor 1	Q8C5Q4;E9Q179;D3YUN1;D3YV30	Q8C5Q4;E9Q179		11	11	11	27.1	27.1	27.1	53.076	0.134747	0.222434	-0.135141	0.00996002
0.291289	0.0894305	0.0569971	Gars	Glycine--tRNA ligase	Q9CZD3	Q9CZD3		19	19	19	34.7	34.7	34.7	81.877	-0.156113	0.108892	0.206529	0.06868
0.289526	0.0882895	-0.285179	Mex3d	RNA-binding protein MEX3D	E9QNA5;E9PUA0;D3YTR3;Q3UE17;Q3UE17-2;F6TY75	E9QNA5;E9PUA0;D3YTR3;Q3UE17;Q3UE17-2		6	6	6	18.5	18.5	18.5	65.4	0.063779	0.363676	-0.173383	-1.39479
0.287861	0.0878654	0.10904	Hmgb2	High mobility group protein B2	P30681;E9PYZ6	P30681		9	5	5	34.3	22.4	22.4	24.162	0.246834	0.447844	-0.220082	-0.0384361
0.2881	0.0878654	0.0380271	Akap8	A-kinase anchor protein 8	Q059U9;Q9DBR0	Q059U9;Q9DBR0		16	16	16	33.3	33.3	33.3	76.293	0.0454429	0.154713	-0.0970713	0.049024
0.284387	0.0856283	-0.0664877	Hnrnpdl	Heterogeneous nuclear ribonucleoprotein D-like	F6VQH5;D3YTQ3;Q9Z130	F6VQH5;D3YTQ3;Q9Z130		14	14	12	35.3	35.3	34.7	35.534	0.0480967	0.125651	-0.259423	-0.180275
0.284848	0.0856283	-0.109433	Sart3	Squamous cell carcinoma antigen recognized by T-cells 3	Q9JLI8;Q9JLI8-2	Q9JLI8		12	12	12	22.1	22.1	22.1	109.62	-0.0345149	0.0264459	-0.549817	0.120153
0.282787	0.084646	-0.30434	Nup50	Nuclear pore complex protein Nup50	Q9JIH2	Q9JIH2		6	6	6	29.6	29.6	29.6	49.485	-0.262798	0.123931	0.416077	-1.49457
0.281322	0.0837971	-0.0318475	U2af2	Splicing factor U2AF 65 kDa subunit	P26369;Q3KQM4	P26369;Q3KQM4		12	12	12	36.2	36.2	36.2	53.516	0.0743684	-0.0203258	-0.141171	-0.0402613
0.280451	0.0835417	-0.0626676	Rab2a	Ras-related protein Rab-2A	Q0PD65;P53994;Q3TEG7;Q0PD64;P59279;G3UXQ7;G3V022	Q0PD65;P53994		11	11	11	49.5	49.5	49.5	23.547	-0.132878	-0.244309	-0.040682	0.167199
0.279644	0.083349	0.0824479	Prpf19	Pre-mRNA-processing factor 19	Q99KP6;Q99KP6-2;Q4ADG5;Q99KP6-3	Q99KP6;Q99KP6-2;Q4ADG5;Q99KP6-3		13	13	13	43.3	43.3	43.3	55.238	0.138421	0.268674	-0.252658	0.175354
0.276802	0.0811213	-0.168644	Gtpbp1	GTP-binding protein 1	O08582	O08582		7	7	7	14.8	14.8	14.8	72.3	0.108759	-0.301746	0.293589	-0.775177
0.273517	0.0784493	-0.0842834	Pitrm1	Presequence protease, mitochondrial	Q8K411-3;Q8K411-2;Q8K411	Q8K411-3;Q8K411-2;Q8K411		14	14	14	22.8	22.8	22.8	112.84	-0.144616	-0.0621735	-0.354678	0.224334
0.271673	0.077217	-0.0244221	Rps27a;Uba52;Kxd1;Ubc;Ubb	Ubiquitin-40S ribosomal protein S27a;Ubiquitin;40S ribosomal protein S27a;Ubiquitin-60S ribosomal protein L40;Ubiquitin;60S ribosomal protein L40;Polyubiquitin-B;Ubiquitin;Polyubiquitin-C;Ubiquitin;Ubiquitin-related 1;Ubiquitin-related 2	Q642L7;P62983;E9Q9J0;Q66JP1;E9Q0Z8;E9Q4P0;E9Q5F6;E9QNP0;Q5SX22;Q78XY9;Q922Z8;Q8VC46;P62984;P0CG49;P0CG50;F6X7C4;D3YYZ2	Q642L7;P62983;E9Q9J0;Q66JP1;E9Q0Z8;E9Q4P0;E9Q5F6;E9QNP0;Q5SX22;Q78XY9;Q922Z8;Q8VC46;P62984;P0CG49;P0CG50;F6X7C4		10	10	10	63.5	63.5	63.5	17.951	-0.00294615	-0.0211747	0.0465187	-0.120086
0.269986	0.0761415	-0.166202	Tes	Testin	Q3ULB1;Q921W7;P47226-2;P47226;D6RH72;F7CXX4;B1AXB9	Q3ULB1;Q921W7;P47226-2;P47226		12	12	12	41.5	41.5	41.5	46.586	-0.663191	-0.470789	0.346885	0.122287
0.267132	0.0758502	0.0394953	Rpl19	Ribosomal protein L19;60S ribosomal protein L19	A2A547;Q5I0T8;P84099	A2A547;Q5I0T8;P84099		5	5	5	21.6	21.6	21.6	23.247	0.0807941	0.15562	0.0379323	-0.116365
0.26803	0.0758502	0.113094	Lsm14a	Protein LSM14 homolog A	A2BH30;Q8K2F8	A2BH30;Q8K2F8		3	3	3	4.8	4.8	4.8	50.545	-0.139522	-0.124833	0.559749	0.156981
0.264232	0.0758502	-0.0815581	Mllt4	Afadin	E9Q852;E9Q316;E9Q9C3;Q9QZQ1-2;Q9QZQ1;E9PYX7;F7C3I9;D3Z7L2;D3YUD2	E9Q852;E9Q316;E9Q9C3;Q9QZQ1-2;Q9QZQ1;E9PYX7		37	37	37	25.4	25.4	25.4	204.65	-0.342525	-0.221993	0.159509	0.0787769
0.26478	0.0758502	-0.0969048	Ahnak2		F7DBB3;Q3URZ6	F7DBB3		15	15	4	28	28	3.8	166.49	-0.353432	-0.327837	0.188611	0.105039
0.264807	0.0758502	-0.0948356	Gpx4	Glutathione peroxidase;Phospholipid hydroperoxide glutathione peroxidase, mitochondrial;Phospholipid hydroperoxide glutathione peroxidase, nuclear	Q76LV0;O70325-2;O70325;Q91XR9	Q76LV0;O70325-2;O70325;Q91XR9		5	5	5	27.7	27.7	27.7	29.193	-0.29869	-0.234228	0.312688	-0.159113
0.267045	0.0758502	0.0184962	Eif5	Eukaryotic translation initiation factor 5	Q3TQR3;P59325;Q05CM5;Q05CH7;Q8BVV6	Q3TQR3;P59325;Q05CM5;Q05CH7;Q8BVV6		9	9	9	22.4	22.4	22.4	48.968	-0.0322559	0.00705191	0.00473979	0.0944488
0.266181	0.0758502	0.0610642	Manf	Mesencephalic astrocyte-derived neurotrophic factor	Q80ZP8;Q3TMX5;F6USD5;F6T4L3;E0CXA8;Q9CXI5;F7C1S6	Q80ZP8;Q3TMX5;F6USD5;F6T4L3;E0CXA8;Q9CXI5		7	7	7	39.4	39.4	39.4	19.012	-0.167944	0.0416635	0.110075	0.260463
0.265348	0.0758502	0.017406	Rbm28	RNA-binding protein 28	Q8CGC6	Q8CGC6		11	11	11	17.5	17.5	17.5	84.213	0.0292761	0.0822938	-0.0057592	-0.0361869
0.266211	0.0758502	0.0859732	Skiv2l2	Superkiller viralicidic activity 2-like 2	Q9CZU3	Q9CZU3		10	10	10	14.8	14.8	14.8	117.64	-0.0716941	-0.0733781	0.0350321	0.453933
0.263517	0.0757385	-0.0420193	Rpl8	60S ribosomal protein L8	P62918	P62918		20	20	20	48.2	48.2	48.2	28.024	0.0479571	0.062398	-0.0764222	-0.20201
0.262144	0.0749672	-0.0714615	Gpc1	Glypican-1;Secreted glypican-1	Q3U379;Q9QZF2	Q3U379;Q9QZF2		12	12	12	31.4	31.4	31.4	61.359	-0.0574518	0.184471	-0.0809305	-0.331934
0.259441	0.0746631	-0.107617	Erbb2ip	Protein LAP2	B2RUJ2;B7ZNX6;B2RUK2;Q80TH2-1;Q80TH2;Q80TH2-2;B9EHV0;E9Q6L9;Q80TE7	B2RUJ2;B7ZNX6;B2RUK2;Q80TH2-1;Q80TH2;Q80TH2-2		11	11	11	13.1	13.1	13.1	145.09	-0.326444	-0.424513	0.25202	0.0684682
0.260681	0.0746631	-0.0539915	2002-09-01	Septin-2	P42208;E9Q3V6;F6WYM0;D3YYB1;D3Z3C0;D3Z1S1;D3YZU7;F6UKN5;D3YV76	P42208;E9Q3V6;F6WYM0;D3YYB1;D3Z3C0		13	13	13	42.7	42.7	42.7	41.525	-0.214977	-0.163914	0.0472341	0.115691
0.259776	0.0746631	-0.112921	Anxa11	Annexin A11;Annexin	P97384;D3Z7U0	P97384;D3Z7U0		11	11	11	27.6	27.6	27.6	54.079	-0.325811	-0.465401	0.100252	0.239277
0.260341	0.0746631	-0.0253636	Poldip3	Polymerase delta-interacting protein 3	Q3UDD3;Q8BG81;F6VR84;B2FDB3	Q3UDD3;Q8BG81;F6VR84;B2FDB3		10	10	10	34.5	34.5	34.5	42.935	-0.122303	0.0253123	-0.0469799	0.0425162
0.257872	0.0742895	-0.0608554	Fhl3	Four and a half LIM domains protein 3	F2Z455;A6H6N4;Q9R059	F2Z455;A6H6N4;Q9R059		6	6	6	35.4	35.4	35.4	31.165	-0.216568	-0.208144	0.0277485	0.153543
0.258043	0.0742895	-0.117437	Arvcf	Armadillo repeat protein deleted in velo-cardio-facial syndrome homolog	P98203-4;P98203-5;P98203-2;P98203;P98203-3;Q80WW5	P98203-4;P98203-5;P98203-2;P98203;P98203-3		4	4	4	9	9	9	97.164	-0.262106	-0.453992	0.369222	-0.122871
0.25655	0.0739217	-0.0893784	Pxn	Paxillin	F8VQ28;Q8VI36-2;Q8VI36	F8VQ28;Q8VI36-2;Q8VI36		7	7	7	22.8	22.8	22.8	64.506	-0.344593	-0.298531	0.157769	0.127841
0.256313	0.0739217	-0.0383298	Vcp	Transitional endoplasmic reticulum ATPase	Q01853	Q01853		39	39	39	64.3	64.3	64.3	89.321	-0.125022	-0.0336286	-0.117961	0.123293
0.253303	0.0721	-0.0232859	Rbmxl1	RNA binding motif protein, X-linked-like-1	Q91VM5	Q91VM5		17	17	3	36.6	36.6	6.4	42.161	0.00561564	0.0177795	-0.129349	0.0128102
0.253555	0.0721	0.0872582	Sh3glb1	Endophilin-B1	Q9JK48;Q9JK48-2;Q3TYR7	Q9JK48;Q9JK48-2;Q3TYR7		12	12	12	40.3	40.3	40.3	40.855	-0.182115	-0.0767976	0.398551	0.209395
0.252179	0.0720613	0.0997844	Prep	Prolyl endopeptidase	Q543B9;Q9QUR6;E9Q0H7	Q543B9;Q9QUR6;E9Q0H7		20	20	20	39.7	39.7	39.7	80.751	-0.24643	0.0157831	0.487399	0.142385
0.252079	0.0720613	0.0744393	Rai14	Ankycorbin	Q9EP71	Q9EP71		15	15	15	23.2	23.2	23.2	108.85	-0.0935711	-0.100639	0.383153	0.108814
0.251058	0.0716311	0.0761268	Ssrp1	FACT complex subunit SSRP1	A2AW05;A2AW06;F8WGL8;Q08943;Q08943-2	A2AW05;A2AW06;F8WGL8;Q08943;Q08943-2		15	15	15	35.2	35.2	35.2	71.527	0.34301	0.176195	-0.194213	-0.0204844
0.249918	0.0710818	0.0279506	Txn	Thioredoxin	A2AV97;P10639	A2AV97;P10639		7	7	7	57.1	57.1	57.1	11.675	-0.0444342	-0.0404375	0.133084	0.0635901
0.248508	0.0708499	0.0445724	Rbm38;Rbm24	RNA-binding protein 38;RNA-binding protein 24	Q3TLA1;Q62176;G3UWX7;D3Z4I3;G3UXG4;G3UWQ8;G3UXN1	Q3TLA1;Q62176;G3UWX7;D3Z4I3		3	3	3	29.9	29.9	29.9	17.948	0.191815	0.101919	-0.132643	0.017198
0.248786	0.0708499	0.0391859	Stk24	Serine/threonine-protein kinase 24;Serine/threonine-protein kinase 24 35 kDa subunit;Serine/threonine-protein kinase 24 12 kDa subunit	Q3U335;Q99KH8;D3Z359;Q9Z2W1;A2AD84;A2AD85;Q99JT2	Q3U335;Q99KH8		9	9	9	31.6	31.6	31.6	47.953	-0.113333	0.00647761	0.0958975	0.167701
0.245216	0.0703055	0.0873527	Edf1	Endothelial differentiation-related factor 1	A2AJA5;Q9JMG1	A2AJA5;Q9JMG1		3	3	3	18.9	18.9	18.9	16.369	-0.0163661	0.398898	0.201626	-0.234747
0.245246	0.0703055	0.0433391	Pum1	Pumilio homolog 1	Q3TQ21;B1ASF2;Q80U78-3;Q80U78;E9QL01;B1ASF3;Q80U78-2;Q3TTW5;E9Q6M7;Q80U78-4;A8WHM8	Q3TQ21;B1ASF2;Q80U78-3;Q80U78;E9QL01;B1ASF3;Q80U78-2;Q3TTW5;E9Q6M7		12	10	10	14.2	11.9	11.9	126.55	0.199876	0.0633648	-0.130931	0.041046
0.245201	0.0703055	0.161477	Napg	Gamma-soluble NSF attachment protein	D3Z4B2;Q9CWZ7	D3Z4B2;Q9CWZ7		3	3	3	15	15	15	39.366	0.655627	0.535953	-0.327572	-0.218099
0.244678	0.0703055	0.0431446	Lamc1	Laminin subunit gamma-1	F8VQJ3;P02468;F6SFQ3	F8VQJ3;P02468		21	21	21	18.9	18.9	18.9	177.19	0.219463	0.0794293	-0.0647449	-0.0615688
0.245258	0.0703055	-0.104303	Vps4b	Vacuolar protein sorting-associated protein 4B	Q3TN07;P46467;Q8VEJ9;E9QB03;Q8BPY9	Q3TN07;P46467		10	10	10	34.2	34.2	34.2	49.419	-0.352455	-0.412443	0.240537	0.10715
0.244351	0.0703055	-0.0927985	Clu	Clusterin;Clusterin;Clusterin beta chain;Clusterin alpha chain	Q549A5;Q06890;E9PUU2;E9PXG5;E9Q8Y5;E9Q9B8;E9Q2G2	Q549A5;Q06890;E9PUU2;E9PXG5;E9Q8Y5;E9Q9B8		14	14	14	29.5	29.5	29.5	51.655	0.233152	0.0639171	-0.396598	-0.271665
0.243863	0.0703055	0.016317	Nars	Asparagine--tRNA ligase, cytoplasmic	Q8BP47	Q8BP47		12	12	12	29.5	29.5	29.5	64.279	-0.0121699	0.0926134	-0.0159258	0.000750383
0.242917	0.069942	0.0113914	Xrn2	5-3 exoribonuclease 2	A2ATK1;Q9DBR1-2;Q9DBR1	A2ATK1;Q9DBR1-2;Q9DBR1		28	28	28	41.6	41.6	41.6	108.69	-0.015418	-0.0224197	0.0513095	0.0320937
0.240922	0.0685288	-0.0861536	Tnrc6b	Trinucleotide repeat-containing gene 6B protein	Q8BKI2;Q8BKI2-2;F8WJ18	Q8BKI2;Q8BKI2-2		9	9	9	10	10	10	191.96	-0.191854	0.323312	-0.223052	-0.253021
0.238497	0.0672649	-0.0660206	Cdh2	Cadherin-2	D3YYT0;P15116	D3YYT0;P15116		12	12	11	19.8	19.8	17.9	93.856	-0.245506	-0.246669	0.164367	0.0637258
0.238957	0.0672649	-0.17231	Lima1	LIM domain and actin-binding protein 1	Q9ERG0;Q8CD09;Q9ERG0-2	Q9ERG0;Q8CD09;Q9ERG0-2		15	15	15	26.7	26.7	26.7	84.059	-0.574111	-0.712457	0.393577	0.203751
0.237496	0.0672528	-0.118174	Cuta	Protein CutA	D5MCW4;Q9CQ89;Q9CQ89-3	D5MCW4;Q9CQ89		3	3	3	47.4	47.4	47.4	16.453	-0.544098	-0.290145	0.331209	0.0303393
0.237327	0.0672528	0.0794807	Mob1a	MOB kinase activator 1A	Q921Y0-2;Q921Y0	Q921Y0-2;Q921Y0		2	2	1	12.9	12.9	5	16.336	-0.223997	-0.0287048	0.220194	0.350431
0.235749	0.0662532	0.156828	Srpk1	SRSF protein kinase 1	Q3UB06;O70551;Q0VAW8;Q9Z0G2	Q3UB06;O70551		5	5	4	9.7	9.7	7.9	73.088	0.0643311	0.61664	0.467494	-0.521151
0.233261	0.0661132	-0.0373457	Srsf2	Serine/arginine-rich splicing factor 2	A2AA29;E9Q975;Q62093;F7CZ20	A2AA29;E9Q975;Q62093		4	4	4	21.7	21.7	21.7	25.476	0.0915306	0.038998	-0.113967	-0.165944
0.228756	0.0661132	-0.0227399	Thrap3	Thyroid hormone receptor-associated protein 3	A2AJI4;Q569Z6;Q8BZN7;F6YSQ2;F6YH92;F7AB07	A2AJI4;Q569Z6;Q8BZN7		10	9	9	17.5	17.5	17.5	108.18	0.0835197	-0.0202673	-0.0761487	-0.0780633
0.225169	0.0661132	-0.0674249	Prdx1	Peroxiredoxin-1	B1AXW7;P35700;B1AXW5;B1AXW6;B1AXW4;G3UW54	B1AXW7;P35700;B1AXW5;B1AXW6;B1AXW4;G3UW54		19	19	18	86.4	86.4	86.4	22.176	-0.288822	-0.206828	0.217994	0.00795675
0.227644	0.0661132	-0.0138317	Tra2b	Transformer-2 protein homolog beta	F8WJG3;P62996	F8WJG3;P62996		7	7	7	45.7	45.7	45.7	21.935	0.0524158	-0.023695	-0.0551957	-0.028852
0.2251	0.0661132	0.0830747	Edc4	Enhancer of mRNA-decapping protein 4	G5E896;Q3UJB9-2;Q3UJB9;D6RE33;F6ZJ27;F6V5I7	G5E896;Q3UJB9-2;Q3UJB9;D6RE33		16	16	16	18	18	18	152.48	-0.144138	-0.128819	0.449946	0.155309
0.232731	0.0661132	0.0379561	Prdx6	Peroxiredoxin-6	Q6GT24;O08709;D3Z0Y2;Q8BG37	Q6GT24;O08709;D3Z0Y2		15	15	15	69.2	69.2	69.2	24.826	0.0408223	-0.125557	0.176854	0.0597054
0.228094	0.0661132	-0.0215609	Rbm3	RNA-binding protein 3	Q545K5;O89086;Q5RJV3	Q545K5;O89086;Q5RJV3		13	13	4	67.3	67.3	16.3	16.604	0.0153548	0.0506061	-0.115033	-0.0371714
0.229327	0.0661132	-0.0454552	Actc1;Acta1;Actg2;Acta2	Actin, alpha skeletal muscle;Actin, alpha cardiac muscle 1;Actin, gamma-enteric smooth muscle;Actin, aortic smooth muscle	Q497E4;P68134;P68033;Q3UJ36;P63268;P62737;D3YZY0;D3Z2K3	Q497E4;P68134;P68033;Q3UJ36;P63268;P62737;D3YZY0;D3Z2K3		22	4	4	36.1	8.8	8.8	42.019	-0.0736817	-0.22238	-0.0304067	0.144648
0.229594	0.0661132	-0.0640867	Fkbp3	Peptidyl-prolyl cis-trans isomerase;Peptidyl-prolyl cis-trans isomerase FKBP3	Q3UBU9;Q62446	Q3UBU9;Q62446		4	4	4	17.9	17.9	17.9	25.147	0.0174944	0.0263043	0.0803625	-0.380508
0.230269	0.0661132	-0.148424	Plekha7	Pleckstrin homology domain-containing family A member 7	Q3UIL6-2;Q3UIL6-4;Q3UIL6-6;Q3UIL6;Q3UIL6-5;Q3UIL6-3	Q3UIL6-2;Q3UIL6-4;Q3UIL6-6;Q3UIL6;Q3UIL6-5;Q3UIL6-3		10	10	10	9.8	9.8	9.8	143.81	-0.301888	0.180784	0.300981	-0.773574
0.226646	0.0661132	0.0952954	Psat1	Phosphoserine aminotransferase	Q543K5;Q99K85;Q3U6K9;E9Q6P1	Q543K5;Q99K85;Q3U6K9		14	14	14	39.2	39.2	39.2	40.472	0.228603	0.143132	-0.363227	0.372673
0.227368	0.0661132	-0.0417347	Trim28	Transcription intermediary factor 1-beta	Q5EBP9;Q62318;Q62318-2	Q5EBP9;Q62318;Q62318-2		18	18	18	37.1	37.1	37.1	88.846	-0.240282	-0.0214089	0.0853436	0.00940814
0.228391	0.0661132	-0.248429	Zyx	Zyxin	Q62523;E9Q625;Q7TQE2	Q62523;E9Q625;Q7TQE2		10	10	10	38.8	38.8	38.8	60.545	-1.04406	-0.876678	0.559537	0.36749
0.234967	0.0661132	-0.0752003	Atp1a1	Sodium/potassium-transporting ATPase subunit alpha-1	Q8VDN2;E9QAV3;D3YYN7;Q3UHK5;Q8VCE0;Q6PIC6;Q6PIE5;Q9WV27;D3YVX6;Q91WH7;E9QNX7;Q64436;Q9Z1W8	Q8VDN2;E9QAV3		25	25	25	32.8	32.8	32.8	112.98	-0.262348	-0.300146	0.197832	0.0638615
0.225231	0.0661132	0.104443	Rrs1	Ribosome biogenesis regulatory protein homolog	Q9CYH6	Q9CYH6		5	5	5	20.3	20.3	20.3	41.551	0.411535	0.406319	-0.166073	-0.234011
0.232687	0.0661132	-0.0606603	Uqcrc1	Cytochrome b-c1 complex subunit 1, mitochondrial	Q9CZ13;Q8K2S8	Q9CZ13		13	13	13	36.7	36.7	36.7	52.851	-0.13193	-0.0983511	0.224469	-0.236829
0.224773	0.0661132	-0.014712	Dkc1	H/ACA ribonucleoprotein complex subunit 4	Q9ESX5;B7ZCL7;A2AN81;F6YUI5;F6S1S5	Q9ESX5;B7ZCL7;A2AN81;F6YUI5		10	10	10	22.6	22.6	22.6	57.401	0.0553346	-0.0253385	-0.062398	-0.0264459
0.23104	0.0661132	-0.296218	Palld	Palladin	Q9ET54-3;Q9ET54-4;Q9ET54-6;Q9ET54-5;Q9ET54;D3Z1J5;Q9ET54-2	Q9ET54-3;Q9ET54-4;Q9ET54-6;Q9ET54-5;Q9ET54;D3Z1J5;Q9ET54-2		10	10	10	31.4	31.4	31.4	72.367	-0.889663	-1.30144	0.841482	0.164755
0.227093	0.0661132	0.0759179	Copg1	Coatomer subunit gamma-1	Q9QZE5;E9Q5P4;Q7TNQ1	Q9QZE5;E9Q5P4		16	16	15	28.5	28.5	27.1	97.512	-0.111212	-0.17262	0.329976	0.257528
0.223122	0.0650256	-0.0467753	Cap1	Adenylyl cyclase-associated protein 1	P40124;B1ARS0	P40124		18	18	18	59.1	59.1	59.1	51.564	-0.23165	-0.122146	0.048845	0.11785
0.222427	0.0648925	0.0980813	Psmc1	26S protease regulatory subunit 4	Q542I9;P62192	Q542I9;P62192		10	10	10	28.2	28.2	28.2	49.184	0.0199154	-0.277989	0.118116	0.532282
0.219938	0.064802	-0.0488144	Ywhag	14-3-3 protein gamma;14-3-3 protein gamma, N-terminally processed	A8IP69;P61982	A8IP69;P61982		12	8	8	53.4	41.3	41.3	28.302	-0.187822	-0.158671	0.182066	-0.0308304
0.217674	0.064802	0.112338	Tpm3	Tropomyosin alpha-3 chain	Q8C7C3;E9Q7Q3;D3Z6I8;P21107;D3YVR0	Q8C7C3;E9Q7Q3;D3Z6I8;P21107		27	27	2	71.8	71.8	11.7	28.896	-0.140873	-0.298318	0.391872	0.496672
0.218471	0.064802	-0.0358091	Fmr1	Fragile X mental retardation protein 1 homolog	E9QAT0;P35922-3;Q6AXB7;E9QAS8;P35922-2;P35922;E9QAS9;P35922-9;D3Z6U8;E9QNF5;P35922-8;P35922-7;P35922-5;P35922-4;P35922-6;P35922-11;P35922-10;P35922-12	E9QAT0;P35922-3;Q6AXB7;E9QAS8;P35922-2;P35922;E9QAS9;P35922-9;D3Z6U8;E9QNF5;P35922-8;P35922-7;P35922-5;P35922-4;P35922-6;P35922-11;P35922-10;P35922-12		13	11	11	31.2	26.7	26.7	66.169	-0.145685	-0.117866	0.12751	-0.00719549
0.219006	0.064802	-0.0519012	Scaf8	Protein SCAF8	F6WUK6;Q6DID3;Q3TBS5	F6WUK6;Q6DID3		5	5	5	4.8	4.8	4.8	149.16	-0.115113	0.0646069	-0.275841	0.118743
0.217472	0.064802	-0.0526313	Magi3	Membrane-associated guanylate kinase, WW and PDZ domain-containing protein 3	G5E8T6;Q9EQJ9-2;Q9EQJ9	G5E8T6;Q9EQJ9-2;Q9EQJ9		12	12	11	10.9	10.9	10.4	161.62	-0.087764	0.171975	-0.0224743	-0.272262
0.217582	0.064802	-0.0414225	Zfr	Zinc finger RNA-binding protein	O88532;B2RUG7;F6QJP7;F6RTK9;F6V459;D3Z7V6;D3Z5G4	O88532;B2RUG7		14	14	14	21.2	21.2	21.2	116.86	0.00158601	0.0308304	-0.255078	0.0569714
0.220552	0.064802	-0.0218157	Fbl	rRNA 2-O-methyltransferase fibrillarin	P35550	P35550		12	12	10	49.2	49.2	41.6	34.306	-0.00349557	0.0751904	-0.063641	-0.0953169
0.217309	0.064802	0.0820377	Tmpo	Lamina-associated polypeptide 2, isoforms beta/delta/epsilon/gamma;Lamina-associated polypeptide 2, isoforms alpha/zeta	Q3TNH0;Q61029-3;Q61029;Q61029-2;Q61029-4;Q61033-2;F6QXX3;Q3TXQ1	Q3TNH0;Q61029-3;Q61029;Q61029-2;Q61029-4;Q61033-2		16	6	6	46.4	16.7	16.7	46.049	-0.222481	-0.0506668	0.440968	0.160331
0.218081	0.064802	-0.0949577	Cpsf7	Cleavage and polyadenylation specificity factor subunit 7	Q8BTV2-2;Q8BTV2;Q8BTV2-3	Q8BTV2-2;Q8BTV2		5	5	5	16.2	16.2	16.2	51.056	0.0781998	0.10809	-0.586885	0.0207648
0.215497	0.0640993	-0.0514652	Grb2	Growth factor receptor-bound protein 2	Q3U5I5;Q60631;B1AT92;B1AT94;Q60631-2;B1AT95	Q3U5I5;Q60631;B1AT92;B1AT94;Q60631-2		6	6	6	40.6	40.6	40.6	25.238	-0.188628	-0.213236	0.162493	0.0335105
0.215696	0.0640993	-0.0593576	Tars	Threonine--tRNA ligase, cytoplasmic	Q9D0R2	Q9D0R2		22	22	22	40.2	40.2	40.2	83.355	-0.00977119	0.0364681	-0.364348	0.100221
0.212063	0.0627347	0.0294615	Ythdf1	YTH domain-containing family protein 1	A2AWN9;A2AWN8;P59326	A2AWN9;A2AWN8;P59326		5	4	3	15.6	13.4	10.9	60.878	0.0942361	0.0844725	0.0661102	-0.126973
0.209792	0.0627347	-0.0738759	Tor1aip1	Torsin-1A-interacting protein 1	F6YC07;E9PZE1;Q921T2-3;Q921T2-2;Q921T2;E9PWW2	F6YC07;E9PZE1;Q921T2-3;Q921T2-2;Q921T2;E9PWW2		5	5	5	17.7	17.7	17.7	52.739	-0.181166	-0.252742	0.321477	-0.183074
0.209176	0.0627347	0.0174662	U2af1;U2af1l4	Splicing factor U2AF 35 kDa subunit;Splicing factor U2AF 26 kDa subunit	Q14C24;G3UW94;Q9D883;E9Q809;F8WH71;E9Q5Y2;E9PUZ3;E9PXR5;E9Q1I7;E9Q5J3;Q8BGJ9;E9PWX6;E9PWM2	Q14C24;G3UW94;Q9D883;E9Q809;F8WH71;E9Q5Y2;E9PUZ3;E9PXR5;E9Q1I7;E9Q5J3;Q8BGJ9		5	5	5	22.6	22.6	22.6	27.815	-0.0523263	0.00216244	0.0201941	0.0998346
0.210768	0.0627347	0.00774699	Lgals1	Galectin-1	P16045	P16045		9	9	9	86.7	86.7	86.7	14.866	-0.0247073	0.0180643	0.0400815	-0.00245056
0.209216	0.0627347	-0.0381099	Slc39a10	Zinc transporter ZIP10	Q6P5F6;F6YTC4	Q6P5F6;F6YTC4		3	3	3	5.8	5.8	5.8	94.393	0.0227584	-0.0666389	-0.214871	0.106312
0.209497	0.0627347	-0.0681233	Pcdh1		Q8CFX3	Q8CFX3		7	7	0	9.2	9.2	0	112.41	0.00245056	-0.257666	0.248759	-0.266037
0.210095	0.0627347	0.059137	Mepce	7SK snRNA methylphosphate capping enzyme	Q8K3A9;F6XIE4	Q8K3A9		7	7	7	20.3	20.3	20.3	72.05	0.231555	-0.0341012	0.236079	-0.196985
0.209373	0.0627347	0.0632981	Gtpbp4	Nucleolar GTP-binding protein 1	Q99ME9	Q99ME9		12	12	12	21.8	21.8	21.8	74.112	0.171463	0.226878	-0.273337	0.128188
0.213434	0.0627347	0.0393887	Hnrnpf	Heterogeneous nuclear ribonucleoprotein F;Heterogeneous nuclear ribonucleoprotein F, N-terminally processed	Q9Z2X1;Q9Z2X1-2	Q9Z2X1;Q9Z2X1-2		26	26	24	71.8	71.8	69.4	45.729	0.183074	0.130667	-0.10809	-0.0480967
0.207889	0.0619951	0.0250282	Rpl27a	60S ribosomal protein L27a	D3Z6J9;P14115;D3YZN6;E9QP28	D3Z6J9;P14115;D3YZN6		7	7	7	33.1	33.1	33.1	16.681	0.0918014	0.111699	-0.0298416	-0.073546
0.203831	0.0584838	0.0515864	Bag6	Large proline-rich protein BAG6	G3UYQ2;G3UZT6;Q3UF95;Q9Z1R2;Q3TDL4;G3UXT8;G3UYZ0;G3V013	G3UYQ2;G3UZT6;Q3UF95;Q9Z1R2;Q3TDL4;G3UXT8		7	7	7	11.5	11.5	11.5	113.37	-0.170962	-0.0329642	0.254272	0.156
0.199648	0.0581176	-0.0447804	Gpi;Gm1840	Glucose-6-phosphate isomerase	P06745;F6SAC3;CON__Q3ZBD7	P06745;F6SAC3		15	15	15	47.8	47.8	47.8	62.766	-0.18843	-0.186935	0.138537	0.057707
0.201247	0.0581176	-0.040954	Itgb1	Integrin beta-1	P09055;F8WH76	P09055		19	19	19	33.7	33.7	33.7	88.231	0.131326	0.0352017	-0.208268	-0.122076
0.202177	0.0581176	-0.0129901	P4hb	Protein disulfide-isomerase	P09103;E9Q8G8	P09103		36	36	36	64	64	64	57.058	-0.0500095	-0.0512795	0.0503381	-0.00100953
0.19911	0.0581176	0.0256164	Rpl13a	60S ribosomal protein L13a	Q5M9M0;P19253;E9Q5A0;Q3TDS9;D3YY61	Q5M9M0;P19253;E9Q5A0;Q3TDS9		8	8	8	33	33	33	23.464	0.0926134	0.0187766	0.0994327	-0.108357
0.199673	0.0581176	0.190123	Acadl	Long-chain specific acyl-CoA dehydrogenase, mitochondrial	P51174	P51174		11	11	11	35.8	35.8	35.8	47.907	-0.405623	-0.13204	1.21961	0.0785485
0.198711	0.0581176	-0.0495007	Actg1	Actin, cytoplasmic 2;Actin, cytoplasmic 2, N-terminally processed	Q4KL81;P63260;E9Q607;B1ATY1;G3UYG0	Q4KL81;P63260;E9Q607		37	37	2	86.9	86.9	4.8	41.792	-0.227152	-0.194311	0.102884	0.120577
0.200961	0.0581176	0.0332662	Ddx1	ATP-dependent RNA helicase DDX1	Q91VR5	Q91VR5		23	23	23	36.6	36.6	36.6	82.499	-0.0953271	-0.0356088	0.0792646	0.184736
0.202817	0.0581176	0.0268727	Rpp25l	Ribonuclease P protein subunit p25-like protein	Q99JH1	Q99JH1		4	4	4	21.5	21.5	21.5	17.675	-0.0448956	0.154583	-0.0590784	0.0568813
0.198576	0.0581176	-0.0838165	Pls3	Plastin-3	Q99K51;B1AX58;Q61233	Q99K51;B1AX58		22	22	20	49.2	49.2	45.1	70.741	-0.285038	-0.42194	0.196244	0.175468
0.19741	0.0574923	0.0329827	Rbm34	RNA-binding protein 34	B2RUP0;Q8C5L7;E9Q5Y4	B2RUP0;Q8C5L7		6	6	6	26.2	26.2	26.2	49.116	0.0918014	0.0160683	0.157625	-0.133564
0.196062	0.0574847	-0.0493785	Phf3		B2RQG2;E9PXX1	B2RQG2;E9PXX1		6	6	6	4	4	4	225.54	-0.0476665	0.00331442	-0.302875	0.149713
0.195729	0.0574847	-0.0689181	Ahnak2		F7CVJ5;E9PYB0	F7CVJ5;E9PYB0		12	1	1	67	11	11	115.14	-0.258995	-0.331717	0.138854	0.176185
0.19525	0.0574847	-0.0158672	Eif5a	Eukaryotic translation initiation factor 5A-1	P63242;Q8BGY2	P63242		13	13	13	63	63	63	16.832	-0.057797	0.015212	0.0540328	-0.0749164
0.196086	0.0574847	0.117607	Ddx27	Probable ATP-dependent RNA helicase DDX27	Q921N6;H3BLJ6;Q921N6-2	Q921N6;H3BLJ6;Q921N6-2		7	7	7	10.1	10.1	10.1	85.938	0.325386	0.541416	-0.500496	0.104124
0.193909	0.0566804	-0.0446204	Nhp2	H/ACA ribonucleoprotein complex subunit 2	A2AA61;Q9CRB2	A2AA61;Q9CRB2		6	6	6	55.6	55.6	55.6	17.247	-0.000404044	0.180275	-0.172359	-0.185993
0.193274	0.0565806	-0.0323109	Mrpl13	39S ribosomal protein L13, mitochondrial	Q9D1P0;F7CXG9;Q05CB9;G5E909	Q9D1P0;F7CXG9;Q05CB9		6	6	6	33.1	33.1	33.1	20.677	0.105678	-0.0300593	-0.197236	-0.00762616
0.189851	0.0562387	0.0607244	GAPDH;Gapdh;Gm7293	Glyceraldehyde-3-phosphate dehydrogenase	D2KHZ9;P16858;E9Q9E5;E9PX42;E9QAC7;E9Q5U3;E9PX72;E9Q1S8;E9Q0E3;E9PXL6;F6ZQM8;F8WJL5;E9PZL2;E9PZH9;D3YUV0;D3YYI5;D3YV03;D3YU05;E9PYX4;D3Z1B7;D3Z0Z9;E9PZP4;E9Q1F8;F6QXU4;E9PX99;E9QP42;Q64467;F7D6E8;Q8BJ40	D2KHZ9;P16858;E9Q9E5;E9PX42;E9QAC7;E9Q5U3;E9PX72;E9Q1S8;E9Q0E3;E9PXL6;F6ZQM8;F8WJL5;E9PZL2;E9PZH9;D3YUV0;D3YYI5		25	25	25	86.2	86.2	86.2	35.81	-0.162864	-0.118711	0.323245	0.201228
0.18786	0.0562387	0.0322718	Kpna4	Importin subunit alpha;Importin subunit alpha-3	Q4FJX1;F6SJ65;O35343;D3YTN1	Q4FJX1;F6SJ65;O35343		8	8	6	24.6	24.6	21.5	57.922	0.0207689	-0.0705725	-0.0368901	0.215781
0.191011	0.0562387	0.0867283	Anxa8	Annexin A8;Annexin	O35640;Q921D0	O35640;Q921D0		16	16	16	51.4	51.4	51.4	36.724	-0.124865	-0.189549	0.559388	0.101939
0.191869	0.0562387	0.0856968	Sptan1	Spectrin alpha chain, non-erythrocytic 1	P16546-2;P16546	P16546-2;P16546		85	85	1	45.6	45.6	0.7	282.34	-0.237677	-0.161685	0.319784	0.422366
0.185499	0.0562387	-0.0436314	Rab5c	Ras-related protein Rab-5C	Q3TJ39;Q8C266;P35278	Q3TJ39;Q8C266;P35278		5	5	3	28.2	28.2	18.5	23.412	-0.100005	-0.220648	-0.0497701	0.195897
0.188706	0.0562387	0.0580382	Ddx6	Probable ATP-dependent RNA helicase DDX6	P54823	P54823		10	10	10	34	34	34	54.191	0.00475299	-0.220463	0.329558	0.118304
0.191749	0.0562387	-0.0394217	Elavl1	ELAV-like protein 1	P70372	P70372		21	21	21	65	65	65	36.169	0.122076	0.0458623	-0.221692	-0.103934
0.186649	0.0562387	-0.185396	Hspa1b;Hspa1a	Heat shock 70 kDa protein 1A;Heat shock 70 kDa protein 1B	Q3TU85;Q61696;P17879	Q3TU85;Q61696;P17879		13	9	7	27.6	19	14.7	70.078	-0.480599	-1.08862	0.514862	0.312778
0.185673	0.0562387	0.0416523	Smchd1	Structural maintenance of chromosomes flexible hinge domain-containing protein 1	Q6P5D8	Q6P5D8		9	9	9	6.8	6.8	6.8	225.65	0.0515809	-0.00842098	-0.138552	0.262002
0.187171	0.0562387	-0.0909658	Rpl10;Rpl10l	60S ribosomal protein L10;60S ribosomal protein L10-like	Q6ZWV3;P86048;B7FAU6	Q6ZWV3;P86048		8	8	8	42.5	42.5	42.5	24.604	0.0347792	0.224781	-0.611928	-0.0114957
0.189678	0.0562387	-0.105985	Ppfibp1	Liprin-beta-1	Q8C8U0;Q8C8U0-3;Q8C8U0-2;F7CUU8;G3X957;O35711-2;O35711;O35711-4	Q8C8U0;Q8C8U0-3;Q8C8U0-2		11	11	11	16.4	16.4	16.4	108.54	-0.487156	-0.441928	0.197749	0.307394
0.186008	0.0562387	-0.061388	Lgals2	Galectin-2	Q9CQW5	Q9CQW5		10	10	10	69.2	69.2	69.2	14.88	-0.179335	-0.324907	0.241083	0.0176069
0.189658	0.0562387	0.0229785	Hnrnpa0	Heterogeneous nuclear ribonucleoprotein A0	Q9CX86	Q9CX86		8	8	8	31.8	31.8	31.8	30.53	0.0486547	0.139862	-0.0518593	-0.0447438
0.186969	0.0562387	0.038876	Gatm	Glycine amidinotransferase, mitochondrial	Q9D964	Q9D964		7	7	7	24.8	24.8	24.8	48.297	0.196859	-0.129355	-0.052555	0.140555
0.184223	0.0556119	-0.120344	Gsn	Gelsolin	Q6PAC1;P13020-2;A2AL35;P13020;A6PWS5	Q6PAC1;P13020-2;A2AL35;P13020		20	20	12	43.5	43.5	32.3	80.762	-0.49415	-0.583312	0.254272	0.341811
0.18382	0.0556119	-0.0651582	Mfge8	Lactadherin	P21956-2;P21956	P21956-2;P21956		6	6	6	21.6	21.6	21.6	47.169	-0.450203	0.0993626	-0.0209111	0.111118
0.176214	0.0542621	0.011832	Eftud2	116 kDa U5 small nuclear ribonucleoprotein component	Q543F1;A2AH85;O08810;G3UZ34;G3UXK8	Q543F1;A2AH85;O08810;G3UZ34		18	18	18	27.5	27.5	27.5	109.36	0.067501	-0.0326543	-0.0274371	0.0399183
0.179893	0.0542621	-0.0452327	Golim4	Golgi integral membrane protein 4	D3YVW2;Q8BXA1;F6RUD1	D3YVW2;Q8BXA1;F6RUD1		4	4	4	9.7	9.7	9.7	79.904	0.0319598	-0.258373	0.170605	-0.125122
0.177311	0.0542621	0.0308134	Gm20390;Nme2;Nme1	Nucleoside diphosphate kinase;Nucleoside diphosphate kinase B	E9PZF0;Q5NC82;Q01768;Q5NC80;Q5NC79	E9PZF0;Q5NC82;Q01768;Q5NC80		18	18	7	85.8	85.8	30.3	30.2	0.0691523	0.18916	-0.0238941	-0.111165
0.176775	0.0542621	-0.0768448	Abracl	Costars family protein ABRACL	E9QMV2;Q4KML4	E9QMV2;Q4KML4		4	4	4	46.9	46.9	46.9	9.0583	-0.25915	-0.435749	0.22727	0.16025
0.17862	0.0542621	0.10685	Nde1;Ndel1	Nuclear distribution protein nudE homolog 1;Nuclear distribution protein nudE-like 1	F6Q325;Q9CZA6-4;Q9ERR1-2;Q9CZA6-3;Q9CZA6-2;Q9CZA6;Q9ERR1	F6Q325;Q9CZA6-4;Q9ERR1-2;Q9CZA6-3;Q9CZA6-2;Q9CZA6;Q9ERR1		2	2	2	7.4	7.4	7.4	18.497	-0.0635147	-0.397771	0.642189	0.246498
0.176376	0.0542621	-0.0450494	Prdx4	Peroxiredoxin-4	O08807;B1AZS9	O08807;B1AZS9		4	3	3	16.1	16.1	16.1	31.052	-0.241185	-0.172734	0.113286	0.120435
0.180326	0.0542621	-0.0727921	Krt8	Keratin, type II cytoskeletal 8	P11679;CON__Q9H552	P11679		49	49	26	78.2	78.2	53.3	54.565	-0.174182	-0.42554	0.279319	0.0292347
0.17776	0.0542621	0.037963	Ppp1ca	Serine/threonine-protein phosphatase PP1-alpha catalytic subunit;Serine/threonine-protein phosphatase	P62137;Q3TYF5	P62137;Q3TYF5		16	16	5	55.2	55.2	16.1	37.54	-0.12803	-0.0591191	0.12762	0.211381
0.176277	0.0542621	0.0303018	Rpl18a	60S ribosomal protein L18a	P62717	P62717		10	10	10	31.2	31.2	31.2	20.732	0.101247	0.161436	-0.0163537	-0.125122
0.178257	0.0542621	-0.0463083	Prdx2	Peroxiredoxin-2	Q61171;D3Z4A4	Q61171;D3Z4A4		12	12	12	85.9	85.9	85.9	21.778	-0.220043	-0.197683	0.167393	0.0650986
0.180483	0.0542621	-0.0117865	Ccar1	Cell division cycle and apoptosis regulator protein 1	Q8CH18-3;Q8CH18;Q8CH18-2	Q8CH18-3;Q8CH18		8	8	8	11.7	11.7	11.7	124.74	-0.0781219	-0.0168915	0.0181912	0.0296764
0.177282	0.0542621	-0.113803	Sugt1	Suppressor of G2 allele of SKP1 homolog	Q9CX34	Q9CX34		7	7	7	29.2	29.2	29.2	38.158	-0.00275814	-0.730225	0.41999	-0.142217
0.172949	0.0533958	-0.0430184	Mtap	S-methyl-5-thioadenosine phosphorylase	A2ANM4;Q9CQ65	A2ANM4;Q9CQ65		9	9	9	45.6	45.6	45.6	31.062	0.0057592	-0.305503	0.00401631	0.123654
0.169722	0.0533958	0.0475223	Cnpy3	Protein canopy homolog 3	B0V2V2;Q9DAU1;Q9DAU1-2	B0V2V2;Q9DAU1;Q9DAU1-2		4	4	4	23.9	23.9	23.9	30.537	0.239031	0.156138	0.0284399	-0.23352
0.172679	0.0533958	0.0595861	Neo1	Neogenin	E9QLA4;E9QLA3;E9QK04;P97798-5;P97798-2;P97798-3;P97798-4;P97798	E9QLA4;E9QLA3;E9QK04;P97798-5;P97798-2;P97798-3;P97798-4;P97798		4	4	4	4.9	4.9	4.9	157.17	-0.0973784	-0.209328	0.212534	0.332517
0.170483	0.0533958	-0.0875175	Chd1	Chromodomain-helicase-DNA-binding protein 1	P40201;G3V014;Q8C7Q2;E9PZM4;G3UXJ4;G3UWS6	P40201		8	8	8	6.3	6.3	6.3	196.38	0.081067	0.353888	-0.494364	-0.29066
0.172688	0.0533958	-0.0818582	Idh2	Isocitrate dehydrogenase [NADP], mitochondrial	P54071;D6RIL6	P54071		20	20	19	44.9	44.9	44.9	50.906	-0.377257	0.0699771	0.341391	-0.361544
0.171879	0.0533958	0.038399	Rpl27	60S ribosomal protein L27	Q5BLJ9;P61358;G3UWF4;A2A4Q0;E9PV49	Q5BLJ9;P61358;G3UWF4;A2A4Q0		8	8	8	49.3	49.3	49.3	15.798	0.0270125	0.275007	-0.0817487	-0.0666747
0.172546	0.0533958	0.0251044	Rpl22	60S ribosomal protein L22	Q4VAG4;P67984	Q4VAG4;P67984		10	10	8	69.5	69.5	62.5	14.759	0.0901759	0.141694	-0.0533895	-0.0780633
0.170892	0.0533958	0.0411181	Syncrip	Heterogeneous nuclear ribonucleoprotein Q	Q7TMK9;G3V018;G3UWM1;G3XA76	Q7TMK9;G3V018		38	38	2	51.8	51.8	7.2	69.632	0.193835	0.192194	-0.144177	-0.0773797
0.16867	0.0533958	-0.0394213	Unc5b	Netrin receptor UNC5B	Q8K1S3-2;Q8K1S3	Q8K1S3-2;Q8K1S3		10	10	10	15.6	15.6	15.6	102.45	-0.123528	-0.0344411	0.198527	-0.198243
0.169113	0.0533958	-0.044157	Wdr33	pre-mRNA 3 end processing protein WDR33	Q8K4P0;D3YX80	Q8K4P0		8	8	8	8.9	8.9	8.9	145.27	-0.214123	0.0127833	-0.178109	0.202821
0.171232	0.0533958	-0.081966	Lims1	LIM and senescent cell antigen-like-containing domain protein 1	Q99JW4;E9Q4A6;E9QP62;Q9D7B2;Q91XD2	Q99JW4;E9Q4A6;E9QP62;Q9D7B2		6	6	6	23.1	23.1	23.1	37.24	-0.30139	-0.23055	0.445794	-0.241718
0.169606	0.0533958	-0.0339685	Dync1h1	Cytoplasmic dynein 1 heavy chain 1	Q9JHU4;F6ZX84	Q9JHU4		124	124	124	36.9	36.9	36.9	532.04	-0.186196	-0.120796	0.140794	0.0303245
0.170464	0.0533958	0.0338405	Ik	Protein Red	Q9Z1M8	Q9Z1M8		5	5	5	9	9	9	65.615	-0.0219508	0.151469	0.153671	-0.147828
0.167471	0.052706	0.0615378	Dek	Protein DEK	Q7TNV0;D3YVJ6;E9Q8Y1;E9Q8P4	Q7TNV0;D3YVJ6;E9Q8Y1;E9Q8P4		8	8	8	24.7	24.7	24.7	43.158	0.229465	0.276318	-0.319502	0.0598709
0.165972	0.051716	-0.0587899	Lmnb2	Lamin-B2	P21619;Q3V159;P21619-2	P21619		7	4	4	15.8	10.2	10.2	67.317	-0.423178	-0.0698001	0.140078	0.11774
0.165023	0.0512753	-0.038627	Srsf7	Serine/arginine-rich splicing factor 7	Q3THA6;F8WH59;Q8BL97-3;Q8BL97-4;Q8BL97-2;Q8BL97	Q3THA6;F8WH59;Q8BL97-3;Q8BL97-4;Q8BL97-2;Q8BL97		9	9	8	36.6	36.6	36.6	27.377	0.129613	0.0867838	-0.214249	-0.156655
0.155797	0.0504386	-0.104635	Flnc	Filamin-C	D3YW87;D3Z576;Q8VHX6-2;Q8VHX6	D3YW87;D3Z576;Q8VHX6-2;Q8VHX6		77	68	68	42.7	39.6	39.6	288.59	-0.525434	-0.526972	0.393463	0.240401
0.158837	0.0504386	-0.104896	Rps11	40S ribosomal protein S11	Q3UC02;E9PXE7;P62281;D3Z3M6	Q3UC02;E9PXE7;P62281		11	11	11	60.1	60.1	60.1	18.431	0.170694	0.179511	-0.825216	0.0554263
0.15888	0.0504386	-0.0153461	Ahnak		E9Q616;F7BRM2;E9Q1H8;G5E8K8;Q8R2L7;G5E8I9	E9Q616		256	256	256	75.1	75.1	75.1	604.25	-0.0933556	-0.0571065	0.0433039	0.0457739
0.159139	0.0504386	-0.0206195	Gm8991;Hnrnpa3;Gm6793	Heterogeneous nuclear ribonucleoprotein A3	E9Q7H5;Q0VG47;Q8BG05-2;B2RXM2;F8VPW0;A2AL13	E9Q7H5;Q0VG47;Q8BG05-2;B2RXM2;F8VPW0		28	2	2	60.3	4.7	4.7	32.574	0.119821	-0.0808353	-0.0756011	-0.0458623
0.155288	0.0504386	0.0300179	Lars	Leucine--tRNA ligase, cytoplasmic	Q7TSZ3;F8WH45;Q8BMJ2	Q7TSZ3;F8WH45;Q8BMJ2		26	26	26	32.8	32.8	32.8	134.19	0.0643311	0.0082	-0.146655	0.194196
0.154319	0.0504386	0.0362378	Dpysl2	Dihydropyrimidinase-related protein 2	O08553;E9Q756	O08553		24	24	21	58.4	58.4	52.1	62.277	-0.149057	-0.0650986	0.144297	0.214809
0.15431	0.0504386	-0.0769817	Glud1	Glutamate dehydrogenase 1, mitochondrial	P26443;F7CFA5	P26443		19	19	19	46.1	46.1	46.1	61.336	-0.430509	-0.199885	0.429887	-0.10742
0.155606	0.0504386	0.0285022	Ssb	Lupus La protein homolog	Q564E6;P32067;F8WHY1;A2AR07;D6RI87;F6SXM5	Q564E6;P32067;F8WHY1;A2AR07		21	21	21	44.3	44.3	44.3	47.756	0.128425	0.14496	-0.137897	-0.0214797
0.156504	0.0504386	-0.033674	Ahcy	Adenosylhomocysteinase	Q3TF14;P50247;A2ALT5	Q3TF14;P50247		19	19	19	55.8	55.8	55.8	47.688	-0.178567	0.178619	-0.0130691	-0.121679
0.158035	0.0504386	-0.194681	Sf3b6	Splicing factor 3B subunit 6	P59708	P59708		3	3	3	32	32	32	14.585	0.271187	0.426748	0.0502634	-1.52692
0.155308	0.0504386	-0.105453	Cdc42	Cell division control protein 42 homolog	Q3UL78;P60766;P60766-1	Q3UL78;P60766;P60766-1		9	9	9	63.3	63.3	63.3	16.503	-0.488087	-0.517854	0.521805	0.0623242
0.160294	0.0504386	-0.0307265	Ddx17	Probable ATP-dependent RNA helicase DDX17	Q3U741;Q501J6;Q501J6-2	Q3U741;Q501J6;Q501J6-2		34	34	26	46.3	46.3	37.9	72.584	-0.0929248	-0.199786	0.0822551	0.0875494
0.155915	0.0504386	-0.079424	Rap1b	Ras-related protein Rap-1b	Q52L50;Q99JI6	Q52L50;Q99JI6		8	8	1	52.7	52.7	7.1	20.825	-0.344978	-0.435436	0.343897	0.118821
0.15589	0.0504386	0.0499389	Rnf20	E3 ubiquitin-protein ligase BRE1A	Q5DTM8;A2AIR2;Q5DTM8-2;A2AIR0	Q5DTM8;A2AIR2		5	5	5	8	8	8	113.52	0.0758749	-0.2508	0.320648	0.0540328
0.157628	0.0504386	0.0559575	Cltc	Clathrin heavy chain;Clathrin heavy chain 1	Q5SXR6;Q68FD5;E9Q434;F6Z1R4	Q5SXR6;Q68FD5		68	68	68	50.7	50.7	50.7	191.98	-0.157496	-0.167183	0.350743	0.197765
0.154145	0.0504386	0.0514624	Trnt1	CCA tRNA nucleotidyltransferase 1, mitochondrial	Q8K1J6;Q8K1J6-2	Q8K1J6		10	10	10	32.5	32.5	32.5	49.895	-0.1386	-0.020999	0.408933	-0.0434844
0.162136	0.0504386	0.0277257	Sf3a1	Splicing factor 3A subunit 1	Q8K4Z5	Q8K4Z5		14	14	14	22.5	22.5	22.5	88.544	0.0528332	0.154583	-0.145612	0.0490987
0.161601	0.0504386	-0.0116865	Hnrnpu;Gm28062	Heterogeneous nuclear ribonucleoprotein U	Q8VEK3;G3XA10	Q8VEK3;G3XA10		33	33	33	46.5	46.5	46.5	87.917	0.0560286	-0.0598407	0.00446486	-0.0473989
0.159929	0.0504386	-0.0792067	Lzts2	Leucine zipper putative tumor suppressor 2	Q91YU6	Q91YU6		9	9	9	24.3	24.3	24.3	72.577	-0.137918	-0.559473	0.278811	0.101753
0.154456	0.0504386	-0.0324261	Ddx39b	Spliceosome RNA helicase Ddx39b	Q9Z1N5;G3UXI6	Q9Z1N5		13	13	5	34.3	34.3	13.6	49.035	-0.110464	-0.201377	0.0393697	0.142767
0.151196	0.0484759	-0.0373322	Fubp3		A2AJ72;Q3TIX6;F7AM43;F6S444;F6W2V3	A2AJ72;Q3TIX6		31	30	22	67.7	65.7	53.4	61.447	0.132379	0.102053	-0.215119	-0.168642
0.151044	0.0484759	-0.0457111	Eif2d	Eukaryotic translation initiation factor 2D	E9PUG7;Q61211;Q61211-2;Q8C8I3	E9PUG7;Q61211;Q61211-2;Q8C8I3		5	5	5	13.8	13.8	13.8	60.877	0.263996	-0.109172	-0.0806577	-0.257011
0.14961	0.0484759	-0.0522839	Psme2;PSME2b	Proteasome activator complex subunit 2	G3X9V0;Q5SVP3;P97372;E0CZ90	G3X9V0;Q5SVP3;P97372;E0CZ90		9	9	9	50.6	50.6	50.6	26.159	-0.337321	-0.188891	0.107197	0.209879
0.149612	0.0484759	-0.0143473	Canx	Calnexin	Q5SUC3;P35564	Q5SUC3;P35564		14	14	14	35.9	35.9	35.9	67.277	-0.116473	0.0306892	0.030413	-0.00201835
0.149214	0.0484759	-0.0221533	Tnks1bp1	182 kDa tankyrase-1-binding protein	P58871	P58871		34	34	34	32.4	32.4	32.4	181.82	-0.132815	-0.0844714	0.0200771	0.108596
0.149655	0.0484759	-0.049163	Hdgfrp2	Hepatoma-derived growth factor-related protein 2	Q3UMU9-2;Q3UMU9;Q3UMU9-3	Q3UMU9-2;Q3UMU9;Q3UMU9-3		5	5	5	11.4	11.4	11.4	74.075	0.200253	-0.181755	-0.313594	0.0984437
0.148626	0.0483805	-0.0737035	Vapa	Vesicle-associated membrane protein-associated protein A	Q9WV55	Q9WV55		6	5	5	27.3	27.3	27.3	27.855	-0.570143	-0.10341	0.141828	0.236911
0.147322	0.0475686	0.050599	Psip1	PC4 and SFRS1-interacting protein	F6RB63;A2BI13;A2BI12;Q99JF8-2;Q99JF8	F6RB63;A2BI13;A2BI12;Q99JF8-2;Q99JF8		4	4	4	47.8	47.8	47.8	10.353	0.217727	0.308477	-0.129217	-0.194591
0.146765	0.047503	-0.0975122	Ctage5	cTAGE family member 5	H3BK44;E9PY90;E9QN50;H3BK48;E9Q3S2;H3BKH2;H3BJS0;Q8R311;H3BJ71;H3BKL6;H3BL19;H3BJI6;H3BJS5;H3BJY7	H3BK44;E9PY90;E9QN50;H3BK48;E9Q3S2;H3BKH2;H3BJS0;Q8R311;H3BJ71;H3BKL6;H3BL19;H3BJI6		6	6	6	11.4	11.4	11.4	85.621	-0.200001	-0.738987	0.281807	0.267132
0.14566	0.0473797	0.0120455	Hsp90b1	Endoplasmin	Q3UAD6;P08113;F7C312	Q3UAD6;P08113;F7C312		33	31	31	45	43.3	43.3	92.475	-0.0558912	0.0285691	-0.0102069	0.085711
0.145883	0.0473797	0.0722676	Calm1	Calmodulin	P62204;Q3UKW2;Q9D6P8	P62204;Q3UKW2		9	9	9	65.8	65.8	65.8	16.837	-0.235926	-0.240537	0.41729	0.348243
0.143208	0.0459074	-0.0178387	Pdia4	Protein disulfide-isomerase A4	P08003	P08003		13	13	13	21.6	21.6	21.6	71.982	0.0946415	-0.0137857	-0.0261627	-0.126048
0.143671	0.0459074	-0.0153642	Eif2s2	Eukaryotic translation initiation factor 2 subunit 2	Q3ULL5;Q99L45;E0CXJ3	Q3ULL5;Q99L45		7	7	7	21.5	21.5	21.5	38.092	0.0436244	0.0366088	-0.124196	-0.0174944
0.138446	0.0455135	0.028342	Itgb4	Integrin beta-4;Integrin beta	A2A863-2;A2A864;A2A863-3;A2A863	A2A863-2;A2A864;A2A863-3;A2A863		17	17	17	15.4	15.4	15.4	194.75	0.15549	0.144568	-0.14952	-0.0371714
0.141886	0.0455135	-0.0446876	Cep131	Centrosomal protein of 131 kDa	B1AXI9;Q62036	B1AXI9;Q62036		5	5	5	7.6	7.6	7.6	120.23	0.114234	0.134089	-0.358059	-0.0690147
0.141643	0.0455135	0.0365229	Actb;Actg1	Actin, cytoplasmic 1;Actin, cytoplasmic 1, N-terminally processed	B2RRX1;P60710;F8WI82;E9Q1F2;E9Q5F4;G3UZ07;E9QAZ1;E9Q606;F8WGM8;E9Q2D1;F6WX90;A2AQA5;E9Q3M9	B2RRX1;P60710;F8WI82;E9Q1F2;E9Q5F4;G3UZ07		37	2	2	86.7	7.2	7.2	41.736	-0.0460122	-0.12444	0.0130721	0.303472
0.138779	0.0455135	0.0697927	Bod1l		E9Q6J5;Q80TF0;Q08EE0;Q5SQY2	E9Q6J5		8	8	8	3.3	3.3	3.3	327.45	0.382169	0.378401	-0.313014	-0.168385
0.141295	0.0455135	0.0432976	Ufm1	Ubiquitin-fold modifier 1	F6XUP5;P61961;H7BWZ1;D3YW97	F6XUP5;P61961;H7BWZ1;D3YW97		2	2	2	54.9	54.9	54.9	9.612	-0.165952	-0.0989381	0.32339	0.114691
0.138435	0.0455135	0.0234886	Efnb2	Ephrin-B2	Q4FJM3;Q3V1E0;P52800;F6RSU6	Q4FJM3;Q3V1E0;P52800;F6RSU6		3	3	3	16.1	16.1	16.1	37.202	-0.0741221	0.171847	-0.0801119	0.0763412
0.140201	0.0455135	-0.0250013	Cebpz	CCAAT/enhancer-binding protein zeta	P53569;P53569-2	P53569;P53569-2		17	17	17	21.1	21.1	21.1	120.26	0.0210533	0.0199154	-0.214747	0.0737728
0.139026	0.0455135	-0.0284788	Fam129b	Niban-like protein 1	Q8R1F1;A2ARS6	Q8R1F1		17	17	17	32.7	32.7	32.7	84.818	-0.168317	-0.134857	0.0469061	0.142353
0.139139	0.0455135	-0.0192258	Txndc17	Thioredoxin domain-containing protein 17	Q9CQM5	Q9CQM5		7	7	7	48	48	48	14.015	0.0926134	0.0356239	-0.118493	-0.0866479
0.137827	0.0453896	-0.0628131	Lemd3	Inner nuclear membrane protein Man1	E9QP59;D3YU56;Q9WU40;Q9WU40-2	E9QP59;D3YU56;Q9WU40;Q9WU40-2		6	6	6	9.8	9.8	9.8	100.16	-0.302351	-0.362306	0.334171	0.0792341
0.137326	0.0453721	0.059642	Ankrd17	Ankyrin repeat domain-containing protein 17	E9QKG6;Q99NH0;Q99NH0-3;E9Q804;Q99NH0-2	E9QKG6;Q99NH0;Q99NH0-3;E9Q804;Q99NH0-2		18	9	9	12.5	7.2	7.2	246.62	-0.0350321	-0.195352	0.517048	-0.0480967
0.135705	0.044233	-0.0205252	Dcp1a	mRNA-decapping enzyme 1A	Q91YD3	Q91YD3		6	6	6	19.6	19.6	19.6	65.218	-0.0983974	-0.110262	0.124566	0.00199233
0.132857	0.041868	0.0327809	Sh3gl1	Endophilin-A2	Q3TRJ7;Q62419;A2ALV1;Q8BXU5;A2ALV3;Q62420	Q3TRJ7;Q62419		7	7	7	26.6	26.6	26.6	41.518	-0.0492927	-0.174849	0.214742	0.140523
0.131171	0.0406638	-0.0915912	Supt6h	Transcription elongation factor SPT6	Q62383	Q62383		9	9	9	8.3	8.3	8.3	199.08	0.135929	0.295841	-0.82603	0.0278956
0.129339	0.0404688	0.0408124	Zc3hav1	Zinc finger CCCH-type antiviral protein 1	D3Z5I1;G3X9X5;Q3UPF5-2;Q3UPF5	D3Z5I1;G3X9X5;Q3UPF5-2;Q3UPF5		8	8	8	8.7	8.7	8.7	112.53	0.158208	0.126048	-0.297485	0.176479
0.130367	0.0404688	0.0588023	Txnrd1	Thioredoxin reductase 1, cytoplasmic	G3UWB1;Q9JMH6-2;Q9JMH6;D3Z0K8;D3Z6K1;Q9JLT4-3;Q9JLT4-2;Q9JLT4-4;Q9JLT4	G3UWB1;Q9JMH6-2;Q9JMH6		10	10	10	25.4	25.4	25.4	66.876	-0.252449	-0.107073	0.493195	0.101536
0.129733	0.0404688	-0.0492492	Lasp1	LIM and SH3 domain protein 1	Q543N3;Q61792;A2A6G7;A2A6G8;A2A6G9;A2A6H0;A2A6G6;A2A6H1;A2A6G5;E9Q0N6;A2A6G0;A2A6G4	Q543N3;Q61792;A2A6G7;A2A6G8;A2A6G9;A2A6H0;A2A6G6		7	7	6	31.2	31.2	27.4	29.994	-0.306413	-0.239532	0.275524	0.0734236
0.129055	0.0404688	0.0383096	Zc3h14	Zinc finger CCCH domain-containing protein 14	Q8BJ05;Q8BJ05-2;Q8BJ05-3	Q8BJ05;Q8BJ05-2;Q8BJ05-3		7	7	7	15.9	15.9	15.9	82.408	-0.0800727	0.163241	-0.195726	0.265795
0.12829	0.0401833	-0.0429528	Clint1	Clathrin interactor 1	Q5SUH7;Q5SUH6;Q99KN9;Q99KN9-2;Q3TJF5	Q5SUH7;Q5SUH6;Q99KN9;Q99KN9-2		5	5	5	14.3	14.3	14.3	67.73	0.201759	-0.254393	-0.243791	0.124613
0.125224	0.0383179	-0.0223009	Celf1	CUGBP Elav-like family member 1	P28659-2;P28659-3;P28659;P28659-4	P28659-2;P28659-3;P28659;P28659-4		11	8	8	27	22.4	22.4	51.589	0.106214	-0.00962592	-0.197991	0.0121989
0.124991	0.0383179	0.0138966	Fau	40S ribosomal protein S30	Q642K5;P62862	Q642K5;P62862		4	4	4	9	9	9	14.416	-0.0692249	-0.0245459	0.114754	0.0346036
0.125941	0.0383179	-0.0508841	Kif5b	Kinesin-1 heavy chain;Kinesin-like protein	Q61768;E9QAK5;Q8CHF1;P28738	Q61768;E9QAK5		23	23	20	31.4	31.4	28.7	109.55	-0.293801	-0.302137	0.137648	0.254754
0.123552	0.0373564	0.0610852	Sec31a	Protein transport protein Sec31A	Q3UPL0-2;Q3UPL0;Q3UPL0-3;E9Q9G9	Q3UPL0-2;Q3UPL0		20	20	20	22.3	22.3	22.3	129.56	-0.271601	-0.1778	0.494536	0.199206
0.122421	0.0367013	-0.028173	Sltm	SAFB-like transcription modulator	B9EI57;Q8CH25-2;Q8CH25;Q9CS69	B9EI57;Q8CH25-2;Q8CH25		7	7	7	8.7	8.7	8.7	116.92	-0.233329	0.168642	-0.033793	-0.0142124
0.121102	0.0358589	0.0376774	Hspb1	Heat shock protein beta-1	Q545F4;P14602;P14602-2;P14602-3;D3YZ06	Q545F4;P14602;P14602-2;P14602-3;D3YZ06		9	9	9	66.5	66.5	66.5	23.014	-0.0315331	-0.245352	0.192348	0.235246
0.120017	0.0352532	-0.0211886	Yars	Tyrosine--tRNA ligase;Tyrosine--tRNA ligase, cytoplasmic;Tyrosine--tRNA ligase, cytoplasmic, N-terminally processed	A2A7S7;Q91WQ3	A2A7S7;Q91WQ3		9	9	9	23.2	23.2	23.2	63.001	-0.11724	-0.0867065	0.161976	-0.0427844
0.119072	0.0352532	0.0320392	Rsf1		E9PWW9;E9Q4Y2	E9PWW9;E9Q4Y2		4	4	4	4.4	4.4	4.4	160.62	0.123931	0.218471	-0.226139	0.0118934
0.11915	0.0352532	0.0710732	Csrp1	Cysteine and glycine-rich protein 1	Q4FJX4;P97315	Q4FJX4;P97315		7	7	7	50.8	50.8	50.8	20.583	-0.376302	-0.192645	0.525185	0.328055
0.117105	0.0351849	-0.0739251	Map7d1	MAP7 domain-containing protein 1	A8Y5P4;A2AJI0-2;A2AJI0;F6WF36;A2AJI1	A8Y5P4;A2AJI0-2;A2AJI0;F6WF36;A2AJI1		6	6	6	10	10	10	90.091	-0.234941	-0.582447	0.480478	0.0412092
0.114907	0.0351849	0.020791	Rps5	40S ribosomal protein S5;40S ribosomal protein S5, N-terminally processed	D3YYM6;Q91V55;P97461	D3YYM6;Q91V55;P97461		11	11	11	63.7	63.7	63.7	20.413	0.0429245	0.172103	-0.140517	0.00865324
0.115799	0.0351849	0.0602309	Nup153		E9Q3G8	E9Q3G8		15	15	15	15.6	15.6	15.6	152.01	-0.242226	-0.268886	0.449454	0.302582
0.115849	0.0351849	0.0223061			F6QH50	F6QH50		20	20	3	44.8	44.8	5.8	70.485	-0.116536	-0.0204136	0.209545	0.0166288
0.115273	0.0351849	-0.00859957	Nmt1	Glycylpeptide N-tetradecanoyltransferase;Glycylpeptide N-tetradecanoyltransferase 1	Q3UJC3;O70310	Q3UJC3;O70310		8	7	7	24.2	21.4	21.4	56.888	-0.00711559	0.0216219	0.0347514	-0.0836559
0.116966	0.0351849	0.043978	Cgn	Cingulin	P59242-2;P59242;D3YUW7;E9QMC1;E9Q611	P59242-2;P59242;D3YUW7;E9QMC1;E9Q611		30	30	29	33.6	33.6	32.6	135.64	-0.195913	-0.101459	0.41227	0.0610142
0.117936	0.0351849	0.079268	Vasp	Vasodilator-stimulated phosphoprotein	P70460	P70460		6	6	6	24.3	24.3	24.3	39.666	-0.585886	0.101919	0.537445	0.263594
0.114757	0.0351849	0.0777626	Crip2	Cysteine-rich protein 2	Q4FJU3;Q9DCT8	Q4FJU3;Q9DCT8		5	5	5	51	51	51	22.727	-0.427867	-0.239345	0.479472	0.49879
0.11718	0.0351849	0.0288769	Eif2a	Eukaryotic translation initiation factor 2A;Eukaryotic translation initiation factor 2A, N-terminally processed	Q8BJW6;Q8BJW6-2;D3YZZ6;D6RFN2;D6RGA6	Q8BJW6;Q8BJW6-2		14	14	14	39.6	39.6	39.6	64.403	-0.131392	-0.0802862	0.259323	0.0678632
0.107826	0.0337934	0.0791679	Cobll1	Cordon-bleu protein-like 1	B1AZ11;B1AZ10;D3Z6S2;B1AZ15;B1AZ14;E9QPU9;Q3UMF0-3;Q3UMF0-4;Q3UMF0-2;Q3UMF0;B1AZ26	B1AZ11;B1AZ10;D3Z6S2;B1AZ15;B1AZ14;E9QPU9;Q3UMF0-3;Q3UMF0-4;Q3UMF0-2;Q3UMF0		11	11	11	16.6	16.6	16.6	129.45	-0.338068	-0.393937	0.443674	0.605003
0.108027	0.0337934	0.0189505	Rps24	40S ribosomal protein S24	E9Q3V8;Q9D7P1;Q5M9M7;P62849-2;P62849-3;P62849	E9Q3V8;Q9D7P1;Q5M9M7;P62849-2;P62849-3;P62849		6	6	6	36.6	36.6	36.6	15.168	0.119423	0.131326	-0.0684644	-0.106482
0.110308	0.0337934	0.0536577	Tpm1	Tropomyosin alpha-1 chain	E9Q452;Q8BSH3;Q564G1;Q545Y3;E9Q454;P58771-2;P58771;Q8BP43;E9Q450;F8WID5;B7ZNL3;E9Q448	E9Q452;Q8BSH3;Q564G1;Q545Y3;E9Q454;P58771-2;P58771;Q8BP43;E9Q450;F8WID5;B7ZNL3;E9Q448		25	17	5	56.9	40.2	10.3	32.495	-0.0360672	-0.394373	0.288558	0.356513
0.112138	0.0337934	0.0647636	Wiz	Protein Wiz	F6ZBR8;D3Z195;E9QNI7;O88286-3;G5E8J8;E9QLK4;O88286-2;O88286	F6ZBR8;D3Z195;E9QNI7;O88286-3;G5E8J8;E9QLK4;O88286-2;O88286		7	7	7	12.5	12.5	12.5	104.46	-0.0544073	-0.462754	0.412443	0.363772
0.107482	0.0337934	-0.0319293	Pcnt	Pericentrin	F8VPV0;P48725;P48725-3;P48725-2;Q3TQR8	F8VPV0;P48725;P48725-3;P48725-2		11	11	11	6	6	6	331.33	-0.23182	0.24987	-0.00446549	-0.141302
0.108453	0.0337934	-0.0524967	Cdk5	Cyclin-dependent-like kinase 5	Q543F6;P49615	Q543F6;P49615		6	5	5	23.6	20.9	20.9	33.288	-0.243575	-0.431832	0.296421	0.168998
0.110536	0.0337934	0.0153975	Rps15	40S ribosomal protein S15	P62843;D3YTQ9;Q3UXS6	P62843;D3YTQ9;Q3UXS6		7	7	7	71	71	71	17.04	0.0593554	0.128029	-0.0289935	-0.0968015
0.110021	0.0337934	0.0144388	Hnrnpab	Heterogeneous nuclear ribonucleoprotein A/B	Q9D6G1;Q544Z3;Q80XR6;Q20BD0;Q99020	Q9D6G1;Q544Z3;Q80XR6;Q20BD0;Q99020		19	19	19	43.1	43.1	43.1	29.922	0.0908535	0.0854246	-0.104739	-0.0137839
0.107354	0.0337934	0.0509576	Dctn2	Dynactin subunit 2	Q3TPZ5;Q99KJ8	Q3TPZ5;Q99KJ8		12	12	12	44.5	44.5	44.5	44.116	0.0918014	-0.343751	-0.0140695	0.469849
0.11028	0.0337934	0.0664127	Coro1c	Coronin;Coronin-1C	Q499X7;Q9WUM4;E9PZJ0;E9PVJ1;E9PX03;B9EIZ7;Q920M5-3;Q920M5-2;Q920M5;Q920M5-4	Q499X7;Q9WUM4		11	11	11	28.5	28.5	28.5	53.12	-0.498851	0.0758749	0.532804	0.155823
0.11217	0.0337934	0.0127406	Specc1	Cytospin-B	Q5SXY1-3;Q5SXY1;Q5SXY1-2	Q5SXY1-3;Q5SXY1;Q5SXY1-2		14	14	14	20.8	20.8	20.8	109.84	-0.0742436	0.0104934	-0.0054719	0.120184
0.109359	0.0337934	-0.0220165	Pcbp2	Poly(rC)-binding protein 2	Q61990;Q61990-3	Q61990;Q61990-3		14	1	1	64.4	6.4	6.4	38.221	0.0258793	0.119024	-0.218471	-0.0144981
0.107305	0.0337934	0.0163805	Ccar2	Cell cycle and apoptosis regulator protein 2	Q8VDP4	Q8VDP4		11	11	11	21.9	21.9	21.9	103	0.104337	0.0750534	-0.137372	0.0235044
0.106705	0.033656	-0.0544434	Tln1	Talin-1	F8WGT0;P26039;A2AIM2;F6SX70;Q8CDM9;E9Q3S3;F6S1V7	F8WGT0;P26039		78	78	72	49.4	49.4	46.2	272.1	-0.39553	-0.326896	0.324419	0.180234
0.105551	0.0334269	0.0287137	Psmd2	26S proteasome non-ATPase regulatory subunit 2	Q3TKV1;Q8VDM4;Q80V77;E9Q2S8	Q3TKV1;Q8VDM4;Q80V77		25	25	25	36.1	36.1	36.1	100.2	-0.223947	-0.0105993	0.209545	0.139856
0.105682	0.0334269	-0.0221912	Sqstm1	Sequestosome-1	Q64337-2;Q64337;D3YZJ1;F6VD69	Q64337-2;Q64337;D3YZJ1		7	7	7	32.2	32.2	32.2	44.192	-0.211364	-0.0510254	0.034707	0.138918
0.104039	0.0323756	0.0370462	Slc4a7	Anion exchange protein;Sodium bicarbonate cotransporter 3	E9QNU6;D3Y273;F8VQC9;Q8BTY2-2;Q8BTY2	E9QNU6;D3Y273;F8VQC9;Q8BTY2-2;Q8BTY2		8	8	8	13.5	13.5	13.5	115.78	0.145221	0.337197	-0.20964	-0.124593
0.102159	0.0314166	-0.0646248	Met	Receptor protein-tyrosine kinase;Hepatocyte growth factor receptor	F8VQL0;P16056;F6X333	F8VQL0;P16056		5	5	5	5.8	5.8	5.8	153.54	-0.320072	0.013498	0.527512	-0.479438
0.102367	0.0314166	0.0377537	Ppp2r1b	Serine/threonine-protein phosphatase 2A 65 kDa regulatory subunit A beta isoform	H3BLQ0;Q7TNP2;H3BIV7;Q3TTF6;H3BKU1;G3UWS4;H3BLE7;H3BJ83	H3BLQ0;Q7TNP2;H3BIV7;Q3TTF6;H3BKU1;G3UWS4;H3BLE7		12	6	6	30.2	18.9	18.9	61.048	-0.175957	-0.189664	0.318722	0.197914
0.101177	0.0308943	-0.0397877	Prune	Protein prune homolog	Q8BIW1	Q8BIW1		14	14	14	42.3	42.3	42.3	50.239	-0.402035	-0.060307	0.0413281	0.261863
0.0997359	0.029913	-0.0281613	Gpatch1	G patch domain-containing protein 1	D6RET6;E9Q1H0;Q9DBM1	D6RET6;E9Q1H0;Q9DBM1		5	5	5	10	10	10	97.893	-0.221102	-0.144808	0.224486	0.0287784
0.0959342	0.028857	0.028354	Anp32b	Acidic leucine-rich nuclear phosphoprotein 32 family member B	E9QKP8;Q9EST5;Q9EST5-2	E9QKP8;Q9EST5;Q9EST5-2		6	6	6	15.9	15.9	15.9	35.796	0.0930192	0.0617071	-0.263876	0.222566
0.0932782	0.028857	-0.03643	Anxa6	Annexin;Annexin A6	F8WIT2;P14824	F8WIT2;P14824		26	26	26	43.8	43.8	43.8	75.288	-0.193717	-0.339455	0.174182	0.21327
0.0933816	0.028857	0.0260146	Ppl	Periplakin	G5E898;Q9R269	G5E898;Q9R269		17	17	17	15.6	15.6	15.6	203.78	-0.223273	-0.0289697	0.21103	0.14527
0.0909448	0.028857	0.0255226	Api5	Apoptosis inhibitor 5	O35841	O35841		10	10	10	21.2	21.2	21.2	56.784	0.314755	-0.108923	-0.0280033	-0.075738
0.0973263	0.028857	0.0144396	Aldoa	Fructose-bisphosphate aldolase;Fructose-bisphosphate aldolase A	Q5FWB7;P05064;A6ZI44;D3YWI1;D3Z510;D3YV98;Q9CPQ9;A6ZI47	Q5FWB7;P05064;A6ZI44;D3YWI1;D3Z510;D3YV98		21	21	20	70.1	70.1	62.4	39.355	-0.0938791	0.00949053	-0.013355	0.155502
0.0920151	0.028857	-0.0111172	Capzb	F-actin-capping protein subunit beta	Q923G3;P47757-2;A2AMW0;A2AMV7;A2AMV5;P47757;F7CAZ6;A2AMV9;F6QJN8;A2AMV8;F6YHZ8;A2AMV4	Q923G3;P47757-2;A2AMW0;A2AMV7;A2AMV5;P47757;F7CAZ6;A2AMV9;F6QJN8;A2AMV8;F6YHZ8;A2AMV4		15	15	15	61	61	61	30.628	-0.0804082	-0.0417438	0.111617	-0.0339339
0.0961923	0.028857	0.0450881	Thumpd3	THUMP domain-containing protein 3	P97770-2;P97770;P97770-3	P97770-2;P97770;P97770-3		3	3	3	8.3	8.3	8.3	56.327	0.315218	0.337997	-0.290424	-0.182438
0.0932583	0.028857	-0.0338382	Srsf6	Serine/arginine-rich splicing factor 6	Q3TWW8	Q3TWW8		6	5	5	20.9	18.3	18.3	39.025	0.171975	0.19774	-0.229465	-0.275603
0.0942304	0.028857	0.0773267	Mprip	Myosin phosphatase Rho-interacting protein	Q5SWZ5;P97434-4;P97434-3;P97434;P97434-2;P97434-5;E9PZ80;F6S5I0;Q5SWZ6;F6RND9;F6XZM9	Q5SWZ5;P97434-4;P97434-3;P97434;P97434-2;P97434-5;E9PZ80;F6S5I0;Q5SWZ6;F6RND9		26	26	26	17.4	17.4	17.4	257.28	-0.42341	-0.410639	0.502383	0.640974
0.0921935	0.028857	-0.0210636	Dbnl	Drebrin-like protein	Q62418-3;Q62418-2;Q62418	Q62418-3;Q62418-2;Q62418		9	9	9	29.2	29.2	29.2	48.341	-0.0601115	-0.230465	0.0988609	0.107461
0.0922645	0.028857	0.0322239	Itga3	Integrin alpha-3;Integrin alpha-3 heavy chain;Integrin alpha-3 light chain	Q62470;Q62470-2;Q62470-3;F6UD16	Q62470;Q62470-2;Q62470-3		15	15	15	22.9	22.9	22.9	116.74	0.23952	0.246591	-0.19333	-0.163885
0.0911935	0.028857	-0.0137585	Tpp2	Tripeptidyl-peptidase 2	Q64514-2;Q64514	Q64514-2;Q64514		20	20	20	24.2	24.2	24.2	138.46	-0.00391499	-0.0633188	0.128298	-0.116098
0.0980421	0.028857	-0.0484974	Vars	Valine--tRNA ligase	Q790I0;Q9Z1Q9;G3UY93;G3UZ22;G3UYW2;G3UZX1	Q790I0;Q9Z1Q9;G3UY93		31	31	31	38.8	38.8	38.8	140.21	-0.0433486	0.152248	-0.538339	0.23545
0.0911784	0.028857	0.0320383	Rbm3		Q8BG13	Q8BG13		11	2	2	63	12.3	12.3	16.761	0.358959	0.00863037	-0.235114	-0.00432164
0.0967286	0.028857	-0.0655326	Ppp1r18	Phostensin	Q8BQ30;Q8BQ30-2	Q8BQ30;Q8BQ30-2		6	6	6	16.5	16.5	16.5	65.629	-0.109639	-0.71345	0.365277	0.195682
0.091966	0.028857	0.0467321	Aimp2	Aminoacyl tRNA synthase complex-interacting multifunctional protein 2	Q8R010;Q8R3V2	Q8R010;Q8R3V2		6	6	6	46.2	46.2	46.2	35.377	-0.152452	-0.218582	0.561132	-0.00317045
0.093329	0.028857	-0.0181597	Sae1	SUMO-activating enzyme subunit 1;SUMO-activating enzyme subunit 1, N-terminally processed	Q9R1T2-2;Q9R1T2	Q9R1T2-2;Q9R1T2		6	6	6	34.5	34.5	34.5	36.135	0.101112	0.0836559	-0.185232	-0.0721745
0.0879052	0.0284895	0.0289827	Zc3h15	Zinc finger CCCH domain-containing protein 15	B1B079;Q3TIV5;Q3TIV5-2;Q3TIV5-3	B1B079;Q3TIV5;Q3TIV5-2		6	6	6	14.8	14.8	14.8	48.327	-0.158735	0.346304	0.0460569	-0.117695
0.0887041	0.0284895	-0.0289918	Tubb2b	Tubulin beta-2B chain	B2RSN3;Q9CWF2;CON__ENSEMBL:ENSBTAP00000025008;A2AQ07;G3UZR1	B2RSN3;Q9CWF2		31	7	2	76.4	24.9	3.6	49.953	-0.114941	-0.307537	0.109639	0.196872
0.0879891	0.0284895	0.107561	Pdlim7	PDZ and LIM domain protein 7	B8JJB6;Q3TJD7;Q8BVJ7;B8JJB3;Q3TJD7-3;B8JJB2;B8JJB5;Q3TJD7-2;B8JJB1	B8JJB6;Q3TJD7;Q8BVJ7;B8JJB3;Q3TJD7-3		13	13	13	45.3	45.3	45.3	50.118	-0.593833	-0.648281	0.983932	0.688427
0.0873152	0.0284895	0.024079	Dhx36	ATP-dependent RNA helicase DHX36	Q8VHK9;G3X8Y4	Q8VHK9;G3X8Y4		19	19	19	25.2	25.2	25.2	113.88	0.0659859	0.244765	-0.219711	0.00527548
0.0874486	0.0284895	-0.024979	Cct7	T-complex protein 1 subunit eta	Q3TIJ7;P80313	Q3TIJ7;P80313		20	20	20	49.8	49.8	49.8	59.652	-0.257735	0.0647449	-0.104873	0.197947
0.0896486	0.0284895	0.00817816	Pcbp2	Poly(rC)-binding protein 2	Q61990-2	Q61990-2		14	10	1	74.9	61.3	11.5	34.917	0.0243196	0.0736831	-0.0786098	0.0133197
0.0867262	0.0284895	0.0454618	Sri	Sorcin	Q6P069-2;Q6P069;F6T867	Q6P069-2;Q6P069		7	7	7	41.5	41.5	41.5	20.296	-0.171677	-0.354427	0.370303	0.337649
0.0865373	0.0284895	0.0416656	Luzp1	Leucine zipper protein 1	Q8R4U7;E9Q9L3	Q8R4U7		9	9	9	12.6	12.6	12.6	119.31	-0.298087	-0.190421	0.365202	0.289968
0.0883735	0.0284895	-0.0301801	Ppp1r12a	Protein phosphatase 1 regulatory subunit 12A	Q9DBR7-2;Q9DBR7;F6UIT9;A6H644;Q8BG95	Q9DBR7-2;Q9DBR7		16	16	16	16.6	16.6	16.6	111.81	-0.357049	-0.0506219	0.113583	0.173368
0.0853502	0.0278482	-0.0240687	Mapre1	Microtubule-associated protein RP/EB family member 1	Q3U4H0;Q61166	Q3U4H0;Q61166		16	16	16	71.6	71.6	71.6	30.016	-0.204084	-0.180397	0.171498	0.116708
0.0850033	0.0278482	-0.111972	Clic4	Chloride intracellular channel protein;Chloride intracellular channel protein 4	Q543N5;Q9QYB1	Q543N5;Q9QYB1		7	7	7	51	51	51	28.729	1.15062	-0.2983	-1.03598	-0.264236
0.0842876	0.0275782	-0.0592668	Dnm1l	Dynamin-1-like protein	E9PUD2;Q8K1M6-3;Q8K1M6-2;Q8K1M6;Q8K1M6-4;Q8K1M6-5	E9PUD2;Q8K1M6-3;Q8K1M6-2;Q8K1M6;Q8K1M6-4		16	16	16	36.1	36.1	36.1	79.532	-0.15518	-0.677403	0.114816	0.4807
0.0822387	0.0259744	0.0553805	Crlf1	Cytokine receptor-like factor 1	Q9JM58;F6RP70	Q9JM58;F6RP70		2	2	2	7.5	7.5	7.5	46.661	-0.28044	0.709467	0.0703604	-0.277866
0.0813496	0.0255301	-0.0180958	Scrib	Protein scribble homolog	Q80U72;Q80U72-4;Q80U72-2;Q80U72-3;Q6P9N3;F6RIN9;D3YU97	Q80U72;Q80U72-4;Q80U72-2;Q80U72-3;Q6P9N3;F6RIN9		18	18	17	20.5	20.5	19.7	174.06	-0.233345	-0.0235337	0.104713	0.0797829
0.0801185	0.0247433	-0.0139878	Hnrnpa3	Heterogeneous nuclear ribonucleoprotein A3	A2AL12;Q5FB19;Q8BG05	A2AL12;Q5FB19;Q8BG05		29	29	3	62.9	62.9	10.1	34.476	0.0994973	0.070252	-0.158337	-0.0673633
0.078784	0.024296	-0.0232438	Rab11b;Rab11a	Ras-related protein Rab-11B;Ras-related protein Rab-11A	Q78ZJ8;P46638;G3UZD3;G3UY29;E9Q3P9;F8WGS1;Q0PD45;P62492;G3UZL4;E9Q6B3	Q78ZJ8;P46638;G3UZD3;G3UY29;E9Q3P9;F8WGS1;Q0PD45;P62492		11	11	11	53.7	53.7	53.7	24.489	-0.107415	-0.259755	0.207661	0.0665331
0.0788556	0.024296	0.0529756	Pawr	PRKC apoptosis WT1 regulator protein	Q925B0-2;Q925B0	Q925B0-2;Q925B0		7	7	7	30.4	30.4	30.4	30.944	-0.480357	-0.177751	0.52309	0.346922
0.07734	0.0232949	0.0417229	R3hdm1		B9EHE8;E9Q9Q2;Q3URW7	B9EHE8;E9Q9Q2		10	10	9	10.7	10.7	8.6	120.87	0.356031	0.367371	-0.329755	-0.226755
0.0763748	0.0232947	0.0129697	Hspa5	78 kDa glucose-regulated protein	A2AUF6;P20029	A2AUF6;P20029		36	34	34	57.9	57.9	57.9	72.421	-0.118837	-0.021819	0.0307518	0.161782
0.0760137	0.0232947	0.0226045	U2surp	U2 snRNP-associated SURP motif-containing protein	Q6NV83-2;Q6NV83;Q6NV83-3	Q6NV83-2;Q6NV83;Q6NV83-3		16	16	16	21.5	21.5	21.5	118.2	0.182947	0.192194	-0.0504668	-0.234256
0.0762509	0.0232947	-0.0258356	Sf3b4	Splicing factor 3B subunit 4	Q8QZY9;E9Q057	Q8QZY9;E9Q057		7	7	7	23.6	23.6	23.6	44.355	0.122209	0.208642	-0.298658	-0.135535
0.0746796	0.0224018	0.0415972	Naca	Nascent polypeptide-associated complex subunit alpha;Nascent polypeptide-associated complex subunit alpha, muscle-specific form	Q60817;P70670	Q60817;P70670		6	6	6	27.4	27.4	27.4	23.384	0.431249	0.157432	0.0602468	-0.482539
0.0742043	0.0223671	0.0586995	Myh9	Myosin-9	Q8VDD5;F7AUR3;E9Q3T2;F2Z494	Q8VDD5		152	152	130	62.7	62.7	56.8	226.37	-0.419816	-0.404363	0.547594	0.511382
0.0737311	0.0223342	-0.0106852	Pdap1	28 kDa heat- and acid-stable phosphoprotein	B2RTB0;Q3UHX2	B2RTB0;Q3UHX2		9	9	9	30.4	30.4	30.4	20.605	-0.152244	0.0426443	-0.00518438	0.0720429
0.0728876	0.0219305	-0.0264945	Cxadr	Coxsackievirus and adenovirus receptor homolog	P97792-2;P97792	P97792-2;P97792		4	4	4	13.9	13.9	13.9	38.843	0.101381	0.172359	-0.386921	0.00720261
0.0714301	0.0211582	0.0115818	Hprt1	Hypoxanthine-guanine phosphoribosyltransferase	B1B0W8;P00493	B1B0W8;P00493		12	12	12	67.4	67.4	67.4	24.57	-0.119887	0.148739	-0.013498	0.0309729
0.0687931	0.0211582	-0.0160814	Rplp1	60S acidic ribosomal protein P1	Q58E35;P47955;E9Q3T0	Q58E35;P47955		4	4	4	79.8	79.8	79.8	11.475	-0.207661	0.0825664	-0.0836559	0.144425
0.0706185	0.0211582	0.0148705	Rpl5	60S ribosomal protein L5	Q58EU6;P47962;D3YYV8	Q58EU6;P47962;D3YYV8		22	22	22	55.9	55.9	55.9	34.4	0.1149	0.126841	0.00233905	-0.184598
0.0686129	0.0211582	0.0166159	S100a11	Protein S100-A11	P50543;G5E8Y7;F6SJ35	P50543;G5E8Y7		7	7	7	75.5	75.5	75.5	11.083	-0.0205307	-0.168917	0.23226	0.0236511
0.0687052	0.0211582	0.0199866	Gnb2	Guanine nucleotide-binding protein G(I)/G(S)/G(T) subunit beta-2	Q3U9V4;P62880;E9QKR0;D3YZX3;D3Z1M1;D3Z1T4;E9PWM7;P29387	Q3U9V4;P62880;E9QKR0;D3YZX3;D3Z1M1;D3Z1T4;E9PWM7		11	11	8	42.6	42.6	30.6	37.331	-0.142767	-0.136791	0.271235	0.0882701
0.0695005	0.0211582	-0.0121158	Top1	DNA topoisomerase 1	Q04750;F8WIA2	Q04750		16	16	16	24.1	24.1	24.1	90.875	0.0858326	0.0911243	-0.146264	-0.0791561
0.0687568	0.0211582	0.0643158	Cald1		Q8VCQ8;D3Z6I7;E9QA16;F6ZAW1;F6RGN9	Q8VCQ8;D3Z6I7;E9QA16		25	25	2	40.4	40.4	2.5	60.452	-0.459239	-0.519383	0.642639	0.593246
0.0699366	0.0211582	-0.0349129	Phf14	PHD finger protein 14	Q9D4H9-2;G5E8S0;Q9D4H9-3;Q9D4H9;F6TN92	Q9D4H9-2;G5E8S0;Q9D4H9-3;Q9D4H9		8	8	8	11.9	11.9	11.9	105.95	-0.178633	-0.0180158	0.429615	-0.372618
0.0665565	0.0199652	-0.0280654	Dsp	Desmoplakin	E9Q557;E9PZW0	E9Q557;E9PZW0		26	26	26	14	14	14	332.91	-0.322974	-0.0998655	0.366746	-0.0561673
0.0665487	0.0199652	-0.0148298	Actr3	Actin-related protein 3	Q3ULF7;Q99JY9;Q641P0;Q641P0-2	Q3ULF7;Q99JY9		18	18	18	62.9	62.9	62.9	47.357	-0.223441	-0.0317102	0.0866758	0.109156
0.0601723	0.0182997	-0.0168366	Mex3a		D3Z1P1;G3UYU0	D3Z1P1;G3UYU0		5	5	5	25.4	25.4	25.4	36.452	-0.181444	-0.152725	0.227185	0.0396366
0.0612706	0.0182997	-0.0274884	Arhgef1	Rho guanine nucleotide exchange factor 1	E9PUF7;Q61210-2;Q61210;Q61210-5;Q61210-4;F6ZN61;Q61210-3	E9PUF7;Q61210-2;Q61210;Q61210-5;Q61210-4;F6ZN61;Q61210-3		6	6	6	10	10	10	108.69	-0.283123	0.013498	-0.227495	0.387166
0.0607254	0.0182997	0.0116494	Ppp1r10	Serine/threonine-protein phosphatase 1 regulatory subunit 10	F8WIK6;Q80W00-2;Q80W00	F8WIK6;Q80W00-2;Q80W00		9	9	9	11.8	11.8	11.8	93.023	-0.119651	0.0972062	0.147106	-0.0780633
0.0617838	0.0182997	0.0303498	Iqgap1	Ras GTPase-activating-like protein IQGAP1	G3UW45;F6ZJB0;Q9JKF1;Q3UQP1	G3UW45;F6ZJB0;Q9JKF1		59	59	56	47.5	47.5	45.6	188.74	-0.198941	-0.298886	0.403981	0.215245
0.0601226	0.0182997	-0.0318442	Fkbp4	Peptidyl-prolyl cis-trans isomerase FKBP4;Peptidyl-prolyl cis-trans isomerase FKBP4, N-terminally processed;Peptidyl-prolyl cis-trans isomerase	P30416;D6RDE2;F6S2D5;F7CAT1	P30416;D6RDE2;F6S2D5		12	12	12	41	41	41	51.572	-0.443458	-0.221085	0.234958	0.302208
0.0624298	0.0182997	0.0876819	Thbs1	Thrombospondin-1	Q80YQ1;P35441	Q80YQ1;P35441		10	10	6	9.3	9.3	5.6	129.69	-0.660315	-0.623999	1.36907	0.265969
0.063215	0.0182997	0.0299002	Ube2d3;Ube2d2a;Ube2d2	Ubiquitin-conjugating enzyme E2 D3;Ubiquitin-conjugating enzyme E2 D2	Q4QQL2;P61079;Q3UT95;P62838;Q6ZWY6	Q4QQL2;P61079;Q3UT95;P62838		4	4	3	42.9	42.9	30.6	16.687	-0.247251	-0.228605	0.407421	0.188036
0.0617071	0.0182997	-0.0388305	Esyt1	Extended synaptotagmin-1	Q3U7R1;Q3U7R1-2	Q3U7R1;Q3U7R1-2		18	18	18	22.3	22.3	22.3	121.55	-0.0549468	0.460795	-0.582652	0.0214822
0.0629416	0.0182997	0.0363698	Myl12a		Q6ZWQ9;D3YV37	Q6ZWQ9		11	11	2	66.3	66.3	22.1	19.895	-0.17467	-0.401921	0.269599	0.452471
0.0634431	0.0182997	-0.043021	Kirrel	Kin of IRRE-like protein 1	Q80W68;Q80W68-2	Q80W68;Q80W68-2		6	6	6	11	11	11	87.175	-0.210446	-0.617565	0.271287	0.38464
0.0633377	0.0182997	-0.0372348	Flnb	Filamin-B	Q80X90	Q80X90		131	131	124	64.7	64.7	62.6	277.82	-0.401368	-0.36576	0.322866	0.295323
0.0574105	0.0168769	0.0310678	Dlg1	Disks large homolog 1	H7BWY4;E9Q9H0;Q811D0-2;Q811D0;Q811D0-3;D3Z3B8;F6UDT8	H7BWY4;E9Q9H0;Q811D0-2;Q811D0;Q811D0-3;D3Z3B8		8	8	8	12.7	12.7	12.7	96.891	-0.0745322	-0.43528	0.39068	0.243404
0.0578797	0.0168769	0.0212712	Rrp1	Ribosomal RNA processing protein 1 homolog A	Q05CN2;E9QL52;F8WI83;P56183-2;P56183-3;P56183	Q05CN2;E9QL52;F8WI83;P56183-2;P56183-3;P56183		3	3	3	15.8	15.8	15.8	42.904	0.300299	0.106348	-0.292428	-0.0291349
0.0577403	0.0168769	-0.011057	Hnrnpr		Q8VHM5;A2AW41;G3UXU5;A2AW40	Q8VHM5;A2AW41		30	23	23	38.4	30.5	30.5	70.887	0.075738	0.122739	-0.140517	-0.102188
0.0567566	0.016652	0.0163287	Ppp2r1a	Serine/threonine-protein phosphatase 2A 65 kDa regulatory subunit A alpha isoform	Q76MZ3;G3UWL2;G3UXQ1;H3BK50	Q76MZ3		24	24	18	51.8	51.8	41.1	65.322	-0.13695	-0.14733	0.0933249	0.25627
0.0560798	0.0164037	-0.0185276	Uba1	Ubiquitin-like modifier-activating enzyme 1	B9EHN0;Q02053;P31254	B9EHN0;Q02053		41	41	41	52.4	52.4	52.4	117.81	-0.203137	-0.219556	0.151875	0.196707
0.0552815	0.0161056	0.0446955	Sorbs2	Sorbin and SH3 domain-containing protein 2	Q3UTJ2-2;B9EKP8;B2RXQ9;D3Z080;Q3UTJ2-5;F6V513;F7BEU1;F6ZWT0	Q3UTJ2-2;B9EKP8;B2RXQ9;D3Z080;Q3UTJ2-5		25	25	3	27.4	27.4	4.4	145.01	-0.524438	-0.280895	0.673647	0.310468
0.0549259	0.0161056	-0.0386592	Pdlim5	PDZ and LIM domain protein 5	Q8CI51;Q8CI51-2;E9PYR9;Q9CRA2;F8WJI6;Q8CI51-3;E9Q8P5	Q8CI51;Q8CI51-2		20	20	20	53	53	53	63.299	-0.484954	-0.392667	0.491774	0.23121
0.0539766	0.0155835	-0.0147232	Myof	Myoferlin	E9Q390;Q69ZN7;D3Z1Q0;Q69ZN7-4;Q69ZN7-2;Q69ZN7-3;E9QL12;E9PXU9;E9Q423;Q9ESD7-3;Q9ESD7;Q9ESD7-2	E9Q390;Q69ZN7;D3Z1Q0;Q69ZN7-4		68	68	68	44.3	44.3	44.3	234.52	-0.1331	-0.17891	0.228689	0.0244285
0.0511565	0.0136166	-0.00785176	Txndc5	Thioredoxin domain-containing protein 5	E9PXX7;Q3TEE8;Q91W90	E9PXX7;Q3TEE8;Q91W90		8	8	8	31.4	31.4	31.4	38.532	-0.06124	-0.12688	0.0874728	0.0692399
0.0512723	0.0136166	-0.0188854	Larp7	La-related protein 7	Q05CL8;Q05CL8-2;A2AMD0	Q05CL8;Q05CL8-2		10	10	10	23.7	23.7	23.7	64.802	0.159629	0.227248	-0.262794	-0.199625
0.0489733	0.0131348	-0.0112415	Eif3i	Eukaryotic translation initiation factor 3 subunit I	A2AE04;Q9QZD9;A2AE03	A2AE04;Q9QZD9		7	7	7	33.2	33.2	33.2	36.46	-0.239106	0.0292761	0.0707695	0.0940946
0.0500385	0.0131348	-0.0210053	Cyb5r3	NADH-cytochrome b5 reductase;NADH-cytochrome b5 reductase 3;NADH-cytochrome b5 reductase 3 membrane-bound form;NADH-cytochrome b5 reductase 3 soluble form	E9Q841;F2Z456;Q9DCN2-2;Q9DCN2;F2Z3V0	E9Q841;F2Z456;Q9DCN2-2;Q9DCN2;F2Z3V0		10	10	10	42.1	42.1	42.1	33.73	-0.185819	-0.328779	0.268504	0.162073
0.0489734	0.0131348	-0.0240852	Eno3	Beta-enolase;Enolase	Q5SX58;P21550;Q5SX59;Q5SX61;Q5SX60	Q5SX58;P21550;Q5SX59		9	5	5	36.4	20.5	20.5	47.024	-0.311435	-0.30545	0.30627	0.214274
0.0495087	0.0131348	0.0203821	Rbm22	Pre-mRNA-splicing factor RBM22	Q8BHS3	Q8BHS3		7	7	7	18.8	18.8	18.8	46.895	0.361993	0.126973	-0.229711	-0.177727
0.0456839	0.0119393	-0.0347777	Ppfia1		B2RXW8;B8QI33;Q3UJC0;E9Q4K4;B8QI36;B8QI35;E9Q6F1;B8QI34;F6UCP8;P60469;Q8BSS9	B2RXW8;B8QI33		4	4	4	4.2	4.2	4.2	140.13	-0.685385	-0.193899	0.326462	0.413711
0.0468383	0.0119393	0.016003	Nol8	Nucleolar protein 8	E9QKD1;Q3UHX0;Q3UHX0-2	E9QKD1;Q3UHX0		7	7	7	9.1	9.1	9.1	130.66	0.237441	0.161565	-0.0676387	-0.267356
0.0468817	0.0119393	-0.0175047	Rpl31	60S ribosomal protein L31	Q5M9K9;P62900;D3YY62;D3YVU2;E9Q4I3	Q5M9K9;P62900;D3YY62;D3YVU2;E9Q4I3		2	2	2	18.4	18.4	18.4	14.463	0.0206267	0.254473	0.00718809	-0.352307
0.0453809	0.0119393	-0.00977239	Cab39	Calcium-binding protein 39	Q06138;D3Z704;D3YV52	Q06138		10	10	10	30.2	30.2	30.2	39.842	-0.13787	-0.131029	0.124786	0.105023
0.045238	0.0119393	-0.00456156	Srrt	Serrate RNA effector molecule homolog	Q99MR6-3;Q99MR6-4;Q99MR6-2;Q99MR6	Q99MR6-3;Q99MR6-4;Q99MR6-2;Q99MR6		18	18	18	24.4	24.4	24.4	99.438	-0.0948648	0.0143553	-0.00504059	0.0673039
0.0459201	0.0119393	-0.0420777	Misp	Mitotic interactor and substrate of PLK1	Q9D279	Q9D279		14	14	14	34.9	34.9	34.9	72.28	-0.571836	-0.57568	0.47913	0.500075
0.0443977	0.0115209	-0.00926865	Trim33	E3 ubiquitin-protein ligase TRIM33	E9QME5;E9QP19;Q99PP7-2;Q99PP7	E9QME5;E9QP19;Q99PP7-2;Q99PP7		8	8	8	9.4	9.4	9.4	121.68	-0.0578721	0.146525	-0.177216	0.0514888
0.0434104	0.010955	0.0077459	Khdrbs1	KH domain-containing, RNA-binding, signal transduction-associated protein 1	Q60749;Q9WU01-2;Q9WU01	Q60749		6	6	6	23.5	23.5	23.5	48.37	-0.138108	-0.0412984	0.107057	0.103333
0.0422641	0.0108828	-0.0146791	Gpd2	Glycerol-3-phosphate dehydrogenase;Glycerol-3-phosphate dehydrogenase, mitochondrial	A2AQR0;Q64521	A2AQR0;Q64521		17	17	17	34	34	34	82.829	0.137504	-0.345858	0.153816	-0.00417777
0.0420763	0.0108828	0.0182	Hist2h3b;Hist1h3b	Histone H3;Histone H3.2	B9EI85;P84228	B9EI85;P84228		9	9	2	49.3	49.3	24.3	15.388	0.173895	0.292782	-0.367147	-0.0267293
0.0425283	0.0108828	-0.00705154	Fip1l1	Pre-mRNA 3-end-processing factor FIP1	D3Z619;D3Z3F1;D3Z4V2;Q9D824-3;Q9D824-2;Q9D824;Q9D824-4	D3Z619;D3Z3F1;D3Z4V2;Q9D824-3;Q9D824-2;Q9D824;Q9D824-4		9	9	9	29.1	29.1	29.1	59.388	-0.0430512	0.125783	-0.136585	0.0256469
0.0405867	0.0107135	-0.0145093	Cux1	Homeobox protein cut-like 1;Homeobox protein cut-like	H3BKF6;P53564-3;E9QKE9;E9QKN9;H3BJQ9;P53564;H3BLS0;P53564-2;H3BK24;P53564-4;E9PWB4;P53564-5;H3BL09;H3BJ26;H3BKT0;H3BJN3;E9QAA4;E9QNW2;P70403	H3BKF6;P53564-3;E9QKE9;E9QKN9;H3BJQ9;P53564;H3BLS0;P53564-2;H3BK24;P53564-4		14	14	14	14.1	14.1	14.1	164.5	-0.1666	-0.238442	0.288382	0.0586232
0.0387177	0.0107135	-0.00697202	Snrpd3	Small nuclear ribonucleoprotein Sm D3	P62320	P62320		5	5	5	38.9	38.9	38.9	13.916	0.0497701	0.131853	-0.0777899	-0.131721
0.0391088	0.0107135	0.00582074	Slc9a3r1	Na(+)/H(+) exchange regulatory cofactor NHE-RF;Na(+)/H(+) exchange regulatory cofactor NHE-RF1	Q3TG37;P70441;P70441-2	Q3TG37;P70441		18	18	18	61.7	61.7	61.7	38.6	-0.0758697	-0.0836609	0.0989844	0.0838291
0.0412177	0.0107135	-0.0106355	Nucb1	Nucleobindin-1	Q02819;H3BK79;D3Z7D7;D3Z1N1	Q02819;H3BK79		15	15	15	44.2	44.2	44.2	53.408	-0.0493375	-0.217357	0.197286	0.0268664
0.0409682	0.0107135	0.0179503	Pls1	Plastin-1	Q3V0K9;D3Z6J7	Q3V0K9		8	6	6	16.2	12.1	12.1	70.407	-0.262261	-0.180953	0.365351	0.149665
0.038281	0.0107135	0.0269978	Serpinb6a;Serpinb6	Serpin B6	Q4FJQ6;Q60854;F8WIV2;E9Q096;E9Q108;E9Q0P9;E9Q3Y1;E9Q6X2;E9PYY0;E9PZQ9;E9Q4R2;E9Q5Q5	Q4FJQ6;Q60854;F8WIV2;E9Q096;E9Q108;E9Q0P9;E9Q3Y1;E9Q6X2;E9PYY0		21	21	21	59	59	59	42.598	-0.421303	-0.265813	0.619736	0.175371
0.0380559	0.0107135	-0.00680778	Ckap4	Cytoskeleton-associated protein 4	Q8BMK4	Q8BMK4		25	25	25	56.2	56.2	56.2	63.691	-0.131914	-0.0846091	0.103565	0.0857264
0.0384905	0.0107135	0.0190668	Capg	Macrophage-capping protein	Q99LB4;D3YTL5;P24452;D3YU77;D3YZN3;D3Z014;D3Z4K5	Q99LB4;D3YTL5;P24452		8	8	8	49	49	49	38.768	-0.106529	-0.365035	0.40154	0.146292
0.0395667	0.0107135	-0.00741538	Raver1	Ribonucleoprotein PTB-binding 1	Q9CW46;Q9CW46-2	Q9CW46		23	23	23	61	61	61	79.381	0.0560286	0.0732718	-0.193078	0.034116
0.0377271	0.0107135	0.00415169	S100a16		Q9D708;D3Z2Y6	Q9D708;D3Z2Y6		4	4	4	46.8	46.8	46.8	14.324	-0.0565812	0.0200577	0.101087	-0.0479571
0.0362009	0.0105256	-0.00704182	Set	Protein SET	A2BE93;Q3T9S3;Q9EQU5-2;Q9EQU5;A2BE92;Q9EQU5-3	A2BE93;Q3T9S3;Q9EQU5-2;Q9EQU5;A2BE92		9	9	9	47	47	47	24.923	0.166844	0.0130691	-0.120617	-0.0874628
0.0358784	0.0105256	0.00814897	Tcf25	Transcription factor 25	B2ZAC8;Q8R3L2;Q8R3L2-4;Q8R3L2-3;Q8R3L2-2;Q8R3L2-5	B2ZAC8;Q8R3L2;Q8R3L2-4;Q8R3L2-3;Q8R3L2-2;Q8R3L2-5		8	8	8	25.2	25.2	25.2	73.951	0.162597	0.00216244	-0.19497	0.0628063
0.0364459	0.0105256	0.0337931	Actn4	Alpha-actinin-4	Q3ULT2;P57780;E9Q2W9;D3Z0L8;D3Z761;Q91ZE6;E9PX29	Q3ULT2;P57780;E9Q2W9		65	40	40	71.3	53.3	53.3	104.98	-0.454209	-0.520935	0.708892	0.401425
0.0369133	0.0105256	-0.0120281	Ddb1	DNA damage-binding protein 1	Q3U1J4;E9Q4W8;F7ADY1	Q3U1J4;E9Q4W8		22	22	22	25.5	25.5	25.5	126.85	0.0278618	0.244887	-0.2806	-0.0402613
0.0344041	0.00987929	-0.02257	Coro1b	Coronin;Coronin-1B	A2RS22;Q9WUM3;D3YUG6	A2RS22;Q9WUM3		9	9	9	35.3	35.3	35.3	53.912	-0.289968	-0.316079	0.612704	-0.0969364
0.0346616	0.00987929	-0.0102557	Dst	Dystonin	E9Q9X1;H7BX73;E9PXE5;Q91ZU6;Q91ZU6-3;Q91ZU6-4;E9QL23;Q91ZU6-2;F6YKN8;B1ART9;E3W999;Q91ZU6-5	E9Q9X1;H7BX73;E9PXE5;Q91ZU6;Q91ZU6-3;Q91ZU6-4;E9QL23;Q91ZU6-2		17	17	8	4.1	4.1	2	829.12	-0.1446	-0.209695	0.126502	0.186771
0.0322287	0.00941526	0.0230396	Flna	Filamin-A	B7FAU9;Q8BTM8;B7FAV1;F6XC15;F6Z2C0;Q8BTM8-2;F7AVL7	B7FAU9;Q8BTM8;B7FAV1		121	117	115	59.9	59.3	58.8	280.5	-0.414941	-0.355498	0.40316	0.459437
0.0327289	0.00941526	-0.0184285	Cnn2	Calponin;Calponin-2	Q543F3;Q08093;D3Z7R6	Q543F3;Q08093;D3Z7R6		11	10	10	34.8	34.8	34.8	33.155	-0.234058	-0.432026	0.279126	0.313244
0.0328559	0.00941526	-0.0049928	Rbm39	RNA-binding protein 39	Q3U313;Q8VH51-2;Q8VH51;F7AA45;Q0VGU9;E9Q8F0;Q8VH51-3;B7ZD61;B7ZD63	Q3U313;Q8VH51-2;Q8VH51;F7AA45;Q0VGU9;E9Q8F0;Q8VH51-3;B7ZD61		8	8	8	21.2	21.2	21.2	58.683	0.0854246	0.0786098	-0.0941009	-0.0899048
0.0326069	0.00941526	-0.0113558	Lsm8	U6 snRNA-associated Sm-like protein LSm8	Q6ZWM4	Q6ZWM4		3	3	3	46.9	46.9	46.9	10.403	-0.00171784	0.28948	-0.0657101	-0.267476
0.0318769	0.00941526	0.0141903	Pdcd6ip	Programmed cell death 6-interacting protein	Q9WU78;B8JJL8;Q9WU78-3;E9QQ36;Q9WU78-2	Q9WU78;B8JJL8;Q9WU78-3		24	24	24	34.4	34.4	34.4	96.023	-0.239685	-0.238579	0.305913	0.229112
0.0307452	0.00876814	-0.00328986	Arpc3	Actin-related protein 2/3 complex subunit 3	H7BWZ3;Q9JM76;D3Z2F7;D3Z2F8	H7BWZ3;Q9JM76;D3Z2F7;D3Z2F8		7	7	7	44.7	44.7	44.7	19.637	0.0769695	0.0347792	-0.0563061	-0.068602
0.0299048	0.00876814	-0.0124067	Serpinh1	Serpin H1	P19324	P19324		13	13	13	42.7	42.7	42.7	46.533	-0.28604	-0.191178	0.301657	0.125935
0.0295862	0.00876814	0.00554789	Pkm	Pyruvate kinase PKM	P52480	P52480		46	46	5	74	74	9.4	57.844	-0.0902499	-0.100221	0.0554564	0.157206
0.0297171	0.00876814	0.00551042	Srsf10	Serine/arginine-rich splicing factor 10	Q3TFP0;Q3UA07;Q3UYX6;Q9R0U0-3;Q9R0U0-2;Q9R0U0;A3KG57	Q3TFP0;Q3UA07;Q3UYX6;Q9R0U0-3;Q9R0U0-2;Q9R0U0		7	7	7	41.2	41.2	41.2	22.135	0.0522768	0.14496	-0.141825	-0.0333701
0.0280823	0.0084445	-0.00302916	Capn2	Calpain-2 catalytic subunit	O08529;E9PWN1	O08529;E9PWN1		17	17	17	30.1	30.1	30.1	79.871	-0.0595851	0.0354831	-0.0657101	0.0776955
0.028034	0.0084445	0.0242787	Pdlim1	PDZ and LIM domain protein 1	O70400	O70400		20	20	20	87.5	87.5	87.5	35.774	-0.337776	-0.572501	0.622243	0.385149
0.028107	0.0084445	0.00988593	Anxa1	Annexin;Annexin A1	Q4FJV4;P10107;E9QA30	Q4FJV4;P10107;E9QA30		27	27	27	68.2	68.2	68.2	38.734	-0.0905264	-0.248485	0.288382	0.0901732
0.025337	0.00783887	0.0123597	Atox1	Copper transport protein ATOX1	O08997	O08997		3	3	3	47.1	47.1	47.1	7.3384	-0.381855	-0.11221	0.239123	0.30438
0.0247509	0.00783887	0.0280266	S100a4	Protein S100;Protein S100-A4	Q545V2;P07091;D3YUT9	Q545V2;P07091;D3YUT9		2	2	2	24.8	24.8	24.8	11.721	-0.400644	-0.79036	0.762143	0.540967
0.0261988	0.00783887	0.00484309	Itga5	Integrin alpha-5;Integrin alpha-5 heavy chain;Integrin alpha-5 light chain	P11688	P11688		6	6	6	8.9	8.9	8.9	115.04	0.0985544	-0.0859407	0.120059	-0.1133
0.024577	0.00783887	-0.0174301	Ywhah	14-3-3 protein eta	P68510;E9Q4V8	P68510		14	11	11	50.8	48.4	48.4	28.211	-0.652856	0.228357	0.410946	-0.0561673
0.0245044	0.00783887	-0.010862	Dync1li1	Cytoplasmic dynein 1 light intermediate chain 1	Q3TWG5;Q8R1Q8;F6XF11	Q3TWG5;Q8R1Q8		8	7	7	15.7	13.2	13.2	56.614	0.22848	-0.39973	-0.0662615	0.194064
0.0241692	0.00783887	-0.00299079	Sf3a3	Splicing factor 3A subunit 3	Q58E59;Q9D554	Q58E59;Q9D554		16	16	16	37.7	37.7	37.7	58.841	0.0708015	0.063641	-0.0743684	-0.0720372
0.0259712	0.00783887	0.00429795	Stip1	Stress-induced-phosphoprotein 1	Q60864	Q60864		28	28	28	57.5	57.5	57.5	62.581	0.00719549	0.0712136	-0.15004	0.0888224
0.0247202	0.00783887	0.00755015	Glrx3	Glutaredoxin-3	Q9CQM9	Q9CQM9		9	9	9	53.4	53.4	53.4	37.778	-0.088899	0.0977456	0.237592	-0.216238
0.0209337	0.00660465	0.00530586	Myo18a	Unconventional myosin-XVIIIa	B2RRE2;E9QAX2;Q9JMH9-4;Q9JMH9-1;Q9JMH9;Q9JMH9-6;E9Q405;Q9JMH9-5;Q9JMH9-7;Q9JMH9-2;E9QA74	B2RRE2;E9QAX2;Q9JMH9-4;Q9JMH9-1;Q9JMH9;Q9JMH9-6;E9Q405;Q9JMH9-5;Q9JMH9-7;Q9JMH9-2;E9QA74		24	24	24	19.3	19.3	19.3	232.14	-0.12235	-0.114894	0.0271898	0.231278
0.0205389	0.00660465	-0.0118663	Ube2l3	Ubiquitin-conjugating enzyme E2 L3	Q561N4;P68037;D3YZS3	Q561N4;P68037;D3YZS3		9	9	9	67.5	67.5	67.5	17.861	-0.226088	-0.43376	0.328399	0.283984
0.0205064	0.00660465	-0.00485293	Luc7l3	Luc7-like protein 3	Q5SUF2;Q5SUF2-3;Q5SUF2-2;F8WGA8	Q5SUF2;Q5SUF2-3;Q5SUF2-2		7	7	7	21.1	21.1	21.1	51.45	0.202637	0.0207689	-0.141302	-0.101516
0.0222397	0.00660465	-0.00545236	Eif3j2;Eif3j1	Eukaryotic translation initiation factor 3 subunit J-B;Eukaryotic translation initiation factor 3 subunit J-A	Q66JS6;Q3UGC7	Q66JS6;Q3UGC7		8	8	8	44.1	44.1	44.1	29.485	-0.0313268	0.207893	-0.0172092	-0.181166
0.0220155	0.00660465	0.00223784	Prrc2a	Protein PRRC2A	Q7TSC1;G3UX48	Q7TSC1;G3UX48		34	34	34	27.5	27.5	27.5	229.2	0.0388575	0.0716254	-0.0234683	-0.0780633
0.0209661	0.00660465	0.00383691	Pspc1	Paraspeckle component 1	Q8R326-2;Q8R326;F7D909	Q8R326-2;Q8R326		9	9	9	22.5	22.5	22.5	53.022	0.0197731	0.162855	-0.115699	-0.0515809
0.0191485	0.00575387	0.00515229	Ywhaq	14-3-3 protein theta	A3KML3;F6YY69;F6VW30;P68254-2;P68254	A3KML3;F6YY69;F6VW30;P68254-2;P68254		15	13	13	64.1	60.8	60.8	27.778	-0.0877027	-0.192299	0.186607	0.114004
0.0188492	0.00575387	0.0100765	Creld2	Cysteine-rich with EGF-like domain protein 2	Q9CYA0	Q9CYA0		5	5	5	21.7	21.7	21.7	38.219	0.40719	0.180275	-0.365357	-0.181802
0.0172233	0.00453068	0.00683649	Myl6	Myosin light polypeptide 6	Q642K0;Q60605-2;Q60605;E9QLM0	Q642K0;Q60605-2;Q60605;E9QLM0		9	9	8	55.6	55.6	47	16.961	-0.210463	-0.221371	0.258615	0.200565
0.0163724	0.00424674	-0.00952136	Wasf2	Wiskott-Aldrich syndrome protein family member 2	B1AUN1;Q8BH43;E9PWN7;Q8R5H6;B1AUN0	B1AUN1;Q8BH43;E9PWN7		5	5	5	12.1	12.1	12.1	54.073	-0.0202234	-0.523732	0.368477	0.137394
0.0157335	0.00424674	0.00864957	Itga2	Integrin alpha-2	Q62469	Q62469		14	14	14	18.7	18.7	18.7	128.95	0.171335	0.429321	-0.214995	-0.351063
0.0160323	0.00424674	-0.0044787	Ehd1	EH domain-containing protein 1	Q80ZZ0;Q9WVK4;F6YBI4;F6Y7R7	Q80ZZ0;Q9WVK4;F6YBI4;F6Y7R7		20	20	14	45.3	45.3	36.1	60.602	-0.165273	-0.158156	0.152981	0.152532
0.0146803	0.00384408	-0.00431527	Eif5b	Eukaryotic translation initiation factor 5B	Q05D44	Q05D44		18	18	18	24.1	24.1	24.1	137.61	0.123004	0.127633	-0.278817	0.0109191
0.0145289	0.00384408	0.00571999	Tpm4	Tropomyosin alpha-4 chain	Q6IRU2	Q6IRU2		25	25	25	69	69	69	28.467	-0.263681	-0.160814	0.207894	0.239481
0.0136513	0.00336695	0.00928924	Cnn3	Calponin-3	Q9DAW9	Q9DAW9		11	11	10	49.1	49.1	49.1	36.428	-0.30952	-0.422636	0.468012	0.301301
0.0115724	0.0027844	0.00506562	Gm10036;Rpl11	60S ribosomal protein L11	E9PYL9;A2BH07;Q9CXW4;D3Z3K1;A2BH06;D3YW69;E9PZB3	E9PYL9;A2BH07;Q9CXW4;D3Z3K1;A2BH06;D3YW69		8	8	8	48.3	48.3	48.3	20.266	0.0354831	0.394295	-0.199625	-0.20989
0.0111963	0.0027844	0.000975665	Drg1	Developmentally-regulated GTP-binding protein 1	Q5NBZ3;P32233;F7BQ65	Q5NBZ3;P32233		9	9	9	27.2	27.2	27.2	40.512	0.0799754	-0.0364667	0.00275814	-0.0423643
0.0116707	0.0027844	-0.0010516	Snrpd1	Small nuclear ribonucleoprotein Sm D1	P62315	P62315		2	2	2	27.7	27.7	27.7	13.281	0.0663992	0.0227584	-0.0253123	-0.0680517
0.011072	0.0027844	0.0118258	Actn1	Alpha-actinin-1	Q7TPR4;A1BN54;G3UW84;D3YY95	Q7TPR4;A1BN54		65	65	39	72.2	72.2	53.8	103.07	-0.573317	-0.592789	0.692618	0.52079
0.0111041	0.0027844	-0.00366207	Gsdmdc1	Gasdermin-D	Q9D8T2	Q9D8T2		10	10	10	33.1	33.1	33.1	53.237	-0.066231	-0.089866	0.309449	-0.168
0.007306	0.00206627	0.00383178	Prkar1a	cAMP-dependent protein kinase type I-alpha regulatory subunit;cAMP-dependent protein kinase type I-alpha regulatory subunit, N-terminally processed	A2AI68;Q3TYK4;Q9DBC7;E9Q276;A2AI69	A2AI68;Q3TYK4;Q9DBC7;E9Q276		6	6	6	24.4	24.4	24.4	43.185	-0.46341	-0.00142894	0.16238	0.317786
0.00677703	0.00206627	0.00560641	Hnrnpk;Gm7964	Heterogeneous nuclear ribonucleoprotein K	B2M1R6;E9Q8D6;E9PVM4;P61979-3;H3BKD0;D3Z5X4;H3BKI8;H3BJS9;Q8BT23;H3BLP7;H3BJ43	B2M1R6;E9Q8D6;E9PVM4;P61979-3;H3BKD0;D3Z5X4;H3BKI8		26	2	2	52	4.8	4.8	48.562	-0.47301	-0.205081	0.761947	-0.0614305
0.00840782	0.00206627	-0.00485268	Mpp5	MAGUK p55 subfamily member 5	B2RRY4;Q9JLB2	B2RRY4;Q9JLB2		3	3	3	7.9	7.9	7.9	77.229	-0.434325	-0.177409	0.395682	0.196641
0.00439412	0.00206627	-0.000613053	Rpl24	60S ribosomal protein L24	E9Q132;E9QNJ0;Q8BP67;F6RSK3	E9Q132;E9QNJ0;Q8BP67		8	8	8	36.1	36.1	36.1	15.347	0.0174944	0.103531	-0.0097772	-0.113701
0.00531218	0.00206627	-0.00235834	Aven	Cell death regulator Aven	E9Q6K5;Q9D9K3;A2AGL5	E9Q6K5;Q9D9K3;A2AGL5		7	7	7	40.4	40.4	40.4	32.889	0.195726	0.232292	-0.386149	-0.0513026
0.0041988	0.00206627	0.00323845	Lgals3	Galectin;Galectin-3	F6TS28;Q8C253;P16110	F6TS28;Q8C253;P16110		6	6	6	36.7	36.7	36.7	19.209	-0.486914	-0.35135	0.502423	0.348794
0.00687198	0.00206627	-0.00135596	EG433182;Eno1	Alpha-enolase	Q5FW97;P17182;Q6PHC1;B0QZL1;B1ARR7;B1ARR6;Q545V3;P17183;D3Z2S4;D3Z6E4;D3YVD3	Q5FW97;P17182;Q6PHC1		32	32	28	76.5	76.5	64.7	47.14	-0.134445	-0.0306045	-0.0113525	0.170979
0.00644684	0.00206627	0.00110398	Bsg	Basigin	P18572-2;P18572	P18572-2;P18572		5	5	5	22.3	22.3	22.3	29.674	0.0672257	0.0816123	0.0137857	-0.158208
0.00680602	0.00206627	0.000955213	Cfl1	Cofilin-1	P18760;F8WGL3;E9Q1T2	P18760;F8WGL3;E9Q1T2		15	15	14	73.5	73.5	66.9	18.559	0.0057592	-0.128235	0.0602017	0.0660951
0.0081117	0.00206627	0.0018825	Rps2;Gm18025;Gm6576	40S ribosomal protein S2	Q58EU3;P25444;E9PV46;D3YVC1;D3YWJ3;D3Z659;D3YWA0;E9Q1N8;F6YTZ4;F8VQ36;D3Z536	Q58EU3;P25444;E9PV46;D3YVC1;D3YWJ3;D3Z659;D3YWA0;E9Q1N8;F6YTZ4		24	24	24	68.3	68.3	68.3	31.231	0.13947	0.121148	-0.148348	-0.104739
0.00391018	0.00206627	0.00290263	Csk	Tyrosine-protein kinase CSK	P41241;D3YVQ8;D6RGA0;D3Z4T5;E9QJV6;P41242-3;P41242;P41242-2	P41241		5	5	5	13.8	13.8	13.8	50.716	-0.412962	-0.254875	0.666622	0.0128247
0.00485143	0.00206627	-0.00342452	Emc7	ER membrane protein complex subunit 7	Q14C26;Q9EP72	Q14C26;Q9EP72		2	2	2	12	12	12	26.31	-0.426528	-0.245506	0.609641	0.0486957
0.00324056	0.00206627	0.000782758	Lama5	Laminin subunit alpha-5	Q61001;E9Q6Y5	Q61001		30	30	30	13.3	13.3	13.3	404.05	0.125122	0.131589	-0.184979	-0.068602
0.00604293	0.00206627	0.000696648	Hars	Histidine--tRNA ligase, cytoplasmic	Q61035	Q61035		13	13	11	32.6	32.6	28.9	57.432	0.0764222	-0.0873961	-0.0312541	0.0450146
0.00358258	0.00206627	0.000994744	Larp1	La-related protein 1	Q6ZQ58;Q9D423;Q6ZQ58-2;E9PYM4	Q6ZQ58		29	29	29	38.7	38.7	38.7	121.15	0.177727	0.121413	-0.0966667	-0.198494
0.00575504	0.00206627	-0.000653139	Rpl14	60S ribosomal protein L14	Q9CWK0;Q9CR57	Q9CWK0;Q9CR57		5	5	5	23.3	23.3	23.3	26.316	0.0313951	0.0861043	-0.0732718	-0.0468402
0.00792793	0.00206627	0.00589639	Tmod3	Tropomodulin-3	Q9JHJ0;Q9JKK7-3;Q9JKK7;P49813	Q9JHJ0		13	13	13	48.9	48.9	48.9	39.502	-0.379507	-0.426839	0.319208	0.510724
0.00977684	0.00206627	0.0032065	Myg1	UPF0160 protein MYG1, mitochondrial	Q9JK81;F8WGG3;F7A3N3	Q9JK81;F8WGG3		7	7	7	24.7	24.7	24.7	42.722	-0.25032	-0.0922633	0.187756	0.167653
0.00248373	0.00170121	0.00188908	Kank2	KN motif and ankyrin repeat domain-containing protein 2	Q8BX02;Q8BX02-2	Q8BX02;Q8BX02-2		4	4	4	5.7	5.7	5.7	90.244	-0.497486	-0.330629	0.470729	0.364942
0.000877078	0.000877078	0.000398469	Hk1	Hexokinase;Hexokinase-1	Q6GQU1;P17710-3;G3UVV4;F8WIP2;P17710-4;P17710;P17710-2;D3YYR4;D3Z365;D3Z105;B4YB29;E9Q3Z4;E9Q8S8;Q3TRM8	Q6GQU1;P17710-3;G3UVV4;F8WIP2;P17710-4;P17710;P17710-2		23	23	18	27.8	27.8	22.7	102.3	-0.283509	-0.0579773	-0.0633648	0.406445
0.00102836	0.000877078	-0.000106247	Prpf6	Pre-mRNA-processing factor 6	Q91YR7;Q91YR7-2	Q91YR7		11	11	11	15.9	15.9	15.9	106.72	0.0110662	0.088413	-0.0411028	-0.0588013

## Sheet: Dataset legend
SILAC analysis of the RBPome change in response to Kras G12D induction in iKras PDAC cells, in presence of Trametinib (10nM). Log2 of Maxquant normalized H/L ratio values from four independent OOPS experiments (OOPS1 to 4) for the identified RNA-bound proteins are reported. A one-sample two-way t-test analysis was used to identify significant changes (Benjamini-Hochberg FDR <0.05 - Marked as Sign…
