# Supplementary material for: An ERK1/2‐driven RNA‐binding switch in nucleolin drives ribosome biogenesis and pancreatic tumorigenesis downstream of RAS oncogene
Source: EMBO J. 2023 Apr 11;42(11):e110902. doi: 10.15252/embj.2022110902 (PMC10233377; doi:10.15252/embj.2022110902)
Supplement: Supplementary file 6 — Dataset EV5 [file EMBJ-42-e110902-s013.xlsx]

## Sheet: EV5
(-Log10 uncorrected p-value)	(-Log10 Benj. Hochberg FDR)	T-test Difference score	Gene names	Protein names	Uniprot Protein IDs	Majority protein IDs	T-test Significant?	Peptides	Razor + unique peptides	Unique peptides	Sequence coverage [%]	Unique + razor sequence coverage [%]	Unique sequence coverage [%]	Mol. weight [kDa]	Log 2 Ratio H/L normalized_OOPS1/TOTAL	Log 2 Ratio H/L normalized_OOPS2/TOTAL	Log 2 Ratio H/L normalized_OOPS3/TOTAL	Log 2 Ratio H/L normalized_OOPS4/TOTAL	Log 2 Ratio H/L normalized_OOPS5/TOTAL	Log 2 Ratio H/L normalized_OOPS6/TOTAL
5.00887	2.12408	-0.361714	Ywhaq	14-3-3 protein theta	A3KML3;P68254;P68254-2;F6VW30;F6YY69	A3KML3;P68254;P68254-2;F6VW30;F6YY69	+	25	23	23	73.5	73.5	73.5	27.778	-0.32137	-0.310374	-0.340623	-0.412605	-0.431001	-0.35431
4.49717	1.99765	-0.576846	Erp44	Endoplasmic reticulum resident protein 44	B1AY76;Q9D1Q6	B1AY76;Q9D1Q6	+	13	13	13	41.4	41.4	41.4	46.852	NaN	-0.575848	-0.588586	-0.496299	-0.555251	-0.668244
4.40533	1.99765	-0.268249	Capzb	F-actin-capping protein subunit beta	Q923G3;P47757-2;A2AMV5;P47757;A2AMW0;A2AMV7;F7CAZ6;A2AMV9;F6QJN8;A2AMV8;F6YHZ8;A2AMV4	Q923G3;P47757-2;A2AMV5;P47757;A2AMW0;A2AMV7;F7CAZ6;A2AMV9;F6QJN8;A2AMV8;F6YHZ8;A2AMV4	+	19	19	19	76.8	76.8	76.8	30.628	-0.261981	-0.223758	-0.34998	-0.300696	-0.234638	-0.238442
3.8714	1.93543	-0.382815	Ctnnd1	Catenin delta-1	G3X9V2;P30999;E9Q8Z6;E9Q8Z8;P30999-2;P30999-3;E9Q8Z5;E9Q8Z4;E9Q8Z9;D3Z2H2;D3Z7H6;E9Q901;E9Q904;E9Q986;E9Q907;E9Q905;E9Q903;E9Q906;D3Z2H7	G3X9V2;P30999;E9Q8Z6;E9Q8Z8;P30999-2;P30999-3;E9Q8Z5;E9Q8Z4;E9Q8Z9;D3Z2H2;D3Z7H6;E9Q901;E9Q904;E9Q986;E9Q907;E9Q905;E9Q903;E9Q906;D3Z2H7	+	52	52	52	65.1	65.1	65.1	104.1	-0.456696	-0.495371	-0.338529	-0.388968	-0.242861	-0.374463
4.01768	1.93543	-0.604474	Prdx6	Peroxiredoxin-6	Q6GT24;O08709;D3Z0Y2;Q8BG37	Q6GT24;O08709;D3Z0Y2	+	25	25	25	83.9	83.9	83.9	24.826	NaN	-0.530053	-0.606568	-0.510964	-0.659204	-0.715582
4.04248	1.93543	0.365982		MLV-related proviral Env polyprotein;Surface protein;Transmembrane protein	P10404;P11370	P10404	+	24	24	22	41.5	41.5	40.2	69.612	NaN	0.324643	0.445427	0.361272	0.318054	0.380514
3.95442	1.93543	-0.225801	S100a6	Protein S100;Protein S100-A6	Q545I9;P14069	Q545I9;P14069	+	11	11	11	93.3	93.3	93.3	10.051	NaN	-0.18046	-0.221344	-0.214226	-0.269867	-0.243109
4.1353	1.93543	0.450579	Cnbp	Cellular nucleic acid-binding protein	P53996-2;Q3ULK8;P53996-3;D3YYF6	P53996-2;Q3ULK8;P53996-3;D3YYF6	+	20	20	4	81.8	81.8	24.7	18.742	0.376362	0.392197	0.573025	0.558462	0.366071	0.437354
3.86598	1.93543	-0.39988	Uap1l1	UDP-N-acetylhexosamine pyrophosphorylase-like protein 1	Q3TW96;F7AWB4;Q3TW96-2	Q3TW96;F7AWB4;Q3TW96-2	+	23	23	21	47.1	47.1	44.6	56.613	NaN	-0.344345	-0.343823	-0.417044	-0.399658	-0.49453
3.72065	1.83586	-0.678803	Iqgap1	Ras GTPase-activating-like protein IQGAP1	Q9JKF1;G3UW45;F6ZJB0;Q3UQP1	Q9JKF1;G3UW45;F6ZJB0	+	60	60	57	48.1	48.1	47	188.75	NaN	-0.55576	-0.610039	-0.73513	-0.644888	-0.848196
3.56234	1.82367	-0.302837	Hsp90b1	Endoplasmin	Q3UAD6;P08113;F7C312	Q3UAD6;P08113;F7C312	+	56	53	53	59	57.2	57.2	92.475	-0.463332	-0.241032	-0.303724	-0.267246	-0.288563	-0.253125
3.64512	1.82367	-0.693637	Tubb5	Tubulin beta-5 chain	P99024	P99024	+	50	50	11	83.8	83.8	23.4	49.67	-0.56104	-0.642763	-0.894639	-0.432362	-0.77199	-0.859028
3.60226	1.82367	-0.606132	Lamb3	Laminin subunit beta-3	Q61087;F6YGE5	Q61087	+	14	14	14	18.8	18.8	18.8	128.9	NaN	-0.610503	-0.750704	-0.670395	-0.481059	-0.518
3.56475	1.82367	0.155077	Srrm2	Serine/arginine repetitive matrix protein 2	Q8BTI8-3;Q8BTI8;Q8BTI8-2	Q8BTI8-3;Q8BTI8;Q8BTI8-2	+	38	38	38	17.1	17.1	17.1	285.15	0.129483	0.123049	0.193804	0.219525	0.118196	0.146407
3.50683	1.79812	0.19388	Prpf40a	Pre-mRNA-processing factor 40 homolog A	A2AQW5;Q9R1C7;Q9R1C7-2;A2AQW6	A2AQW5;Q9R1C7;Q9R1C7-2	+	22	22	22	26.2	26.2	26.2	108.48	NaN	0.192117	0.24648	0.14173	0.199909	0.189165
3.42392	1.76258	-0.515444	Prdx1	Peroxiredoxin-1	B1AXW7;P35700;B1AXW5;B1AXW6;B1AXW4	B1AXW7;P35700;B1AXW5;B1AXW6;B1AXW4	+	22	22	10	95	95	64.3	22.176	NaN	-0.341514	-0.613817	-0.551041	-0.510393	-0.560453
3.3921	1.76258	0.523087	Hnrnpm	Heterogeneous nuclear ribonucleoprotein M	B8JK30;Q9D0E1;Q3THB3;Q9D0E1-2;B8JK32;B8JK33;E9Q0P7;F6W322;F7C9U3;G3X924;Q91VC4	B8JK30;Q9D0E1;Q3THB3;Q9D0E1-2;B8JK32;B8JK33;E9Q0P7	+	106	106	106	91.5	91.5	91.5	77.648	0.346786	0.442052	0.719469	0.380179	0.607558	0.642475
3.4088	1.76258	0.21452	Tra2a	Transformer-2 protein homolog alpha	E9QP00;Q6PFR5;Q3TAP5	E9QP00;Q6PFR5;Q3TAP5	+	10	10	10	40.1	40.1	40.1	32.578	NaN	0.237721	0.241157	0.247188	0.142385	0.204148
3.35175	1.7457	-0.655733	Tuba1b	Tubulin alpha-1B chain	P05213;Q3UX10	P05213	+	44	44	0	71	71	0	50.151	-0.712899	-0.517559	-0.727836	-0.330868	-0.777075	-0.86816
3.32301	1.73924	-0.386056	Map4	Microtubule-associated protein 4;Microtubule-associated protein	P27546-2;P27546;E9QPW8;P27546-3;F7CK47;E9PZ43;E9PWC0;E9QKJ8;P27546-4;Q78TF3;F6XPV7;F6V4Z1	P27546-2;P27546;E9QPW8;P27546-3;F7CK47;E9PZ43;E9PWC0;E9QKJ8;P27546-4	+	30	30	30	35.2	35.2	35.2	117.34	-0.329174	-0.23202	-0.41498	-0.315784	-0.558189	-0.46619
3.23636	1.73178	-0.305565	Etfa	Electron transfer flavoprotein subunit alpha, mitochondrial	B1B1B4;Q99LC5	B1B1B4;Q99LC5	+	18	18	18	75.1	75.1	75.1	35.009	NaN	-0.229757	-0.378261	-0.245563	-0.302759	-0.371487
3.23907	1.73178	0.246228	Cdh2	Cadherin-2	D3YYT0;P15116	D3YYT0;P15116	+	14	14	14	23.4	23.4	23.4	93.856	NaN	0.304692	0.17394	0.297304	0.240678	0.214527
3.26054	1.73178	0.522306	Son	Protein SON	H9KV00;Q9QX47-3;Q9QX47;H9KV01;H9KV15;Q9QX47-4;H9KV02;F7CU80	H9KV00;Q9QX47-3;Q9QX47;H9KV01;H9KV15;Q9QX47-4	+	23	23	5	13.2	13.2	2.4	268.82	NaN	0.504193	0.610867	0.33034	0.555754	0.610379
3.26554	1.73178	-0.314172	Serpinh1	Serpin H1	P19324	P19324	+	22	22	22	55.6	55.6	55.6	46.533	-0.44948	-0.249479	-0.217252	-0.309152	-0.240947	-0.41872
3.18355	1.70492	-0.377526	Hsph1	Heat shock protein 105 kDa	E9Q0U7;Q61699-2;Q61699;D3Z027;D3Z3I9	E9Q0U7;Q61699-2;Q61699	+	31	30	30	43.3	41.6	41.6	91.677	NaN	-0.317759	-0.430245	-0.265026	-0.485824	-0.388776
3.15446	1.70492	0.762123	Hist1h1c	Histone H1.2	Q5SZA3;P15864;Q07133	Q5SZA3;P15864	+	24	5	5	46.7	21.2	21.2	21.266	0.291178	0.796836	0.806043	0.774509	0.853779	1.05039
3.15614	1.70492	-0.311902	Cfl1	Cofilin-1	P18760;F8WGL3;E9Q1T2	P18760;F8WGL3;E9Q1T2	+	23	23	18	91.6	91.6	84.3	18.559	-0.340325	-0.417931	-0.423006	-0.264155	-0.270864	-0.155132
3.14256	1.70492	-0.40078	Eef2	Elongation factor 2	P58252	P58252	+	75	75	73	74.2	74.2	73.1	95.313	-0.347862	-0.382091	-0.646929	-0.243649	-0.393848	-0.390302
3.06413	1.64174	-0.524197	Lgals3	Galectin;Galectin-3	F6TS28;Q8C253;P16110	F6TS28;Q8C253;P16110	+	13	13	13	68.4	68.4	68.4	19.209	NaN	-0.579989	-0.624552	-0.597602	-0.518314	-0.30053
3.02388	1.6162	-0.547701	Gnas	Guanine nucleotide-binding protein G(s) subunit alpha isoforms short;Guanine nucleotide-binding protein G(s) subunit alpha isoforms XLas	P63094;Q6R0H7;P63094-2;Q6R0H7-4;P63094-3;A2A610;Q66L47;Q8CGK7;A2AE31;Q8C040;A2AE32;B2RVZ3;A2AE33;P20612;Q3V3I2;P50149	P63094;Q6R0H7;P63094-2;Q6R0H7-4;P63094-3	+	16	14	14	45.2	41.1	41.1	45.663	NaN	-0.712268	-0.471842	-0.413689	-0.454568	-0.686139
2.96646	1.57303	-0.595619	Tubb6	Tubulin beta-6 chain	Q3UMM1;Q922F4	Q3UMM1;Q922F4	+	25	12	9	63.3	34.9	27.5	50.09	NaN	-0.40947	-0.743447	-0.457564	-0.618505	-0.749108
2.93616	1.55652	-0.557864	Mllt4	Afadin	E9Q852;E9Q316;E9Q9C3;Q9QZQ1-2;Q9QZQ1;E9PYX7;F7C3I9;D3YUD2;D3Z7L2	E9Q852;E9Q316;E9Q9C3;Q9QZQ1-2;Q9QZQ1;E9PYX7	+	34	34	34	24.4	24.4	24.4	204.65	NaN	-0.731382	-0.353969	-0.511768	-0.512623	-0.679576
2.88824	1.53493	-0.656797	Tubb4b	Tubulin beta-4B chain	P68372	P68372	+	49	12	3	87.9	34.8	7	49.83	NaN	-0.553498	-0.859571	-0.396448	-0.719076	-0.755394
2.89115	1.53493	0.265097	Tut1	Speckle targeted PIP5K1A-regulated poly(A) polymerase	Q8R3F9;Q8R3F9-2	Q8R3F9;Q8R3F9-2	+	14	14	14	28.5	28.5	28.5	94.602	0.317381	0.265193	NaN	0.256323	0.148804	0.337786
2.86052	1.53203	-0.302055	Rrbp1	Ribosome-binding protein 1	A2AVJ7;Q99PL5;E9PUZ4;Q99PL5-8;Q99PL5-7;Q99PL5-6;Q99PL5-5;Q99PL5-4;Q99PL5-3;Q99PL5-2;Q99PL5-10;Q99PL5-9;Q99PL5-11;Q99PL5-12	A2AVJ7;Q99PL5	+	94	94	94	52.3	52.3	52.3	158.39	-0.378273	-0.267894	-0.0905546	-0.414587	-0.310565	-0.350457
2.86528	1.53203	0.219279	Chd1	Chromodomain-helicase-DNA-binding protein 1	P40201;Q8C7Q2;G3V014;G3UWS6;G3UXJ4	P40201;Q8C7Q2	+	28	28	23	20.6	20.6	18.2	196.38	NaN	0.164106	0.3009	0.180617	0.180739	0.270032
2.83271	1.5277	0.731219	Hist1h1e	Histone H1.4	P43274	P43274	+	26	8	8	45.2	19.6	19.6	21.977	0.373979	0.511292	1.17968	0.690306	0.884835	0.747225
2.84198	1.5277	-0.477181	Ckb	Creatine kinase B-type	Q04447	Q04447	+	14	14	14	58.3	58.3	58.3	42.713	NaN	-0.534275	-0.674063	-0.387181	-0.321777	-0.468611
2.77213	1.49769	-0.581652	Txndc5	Thioredoxin domain-containing protein 5	E9PXX7;Q3TEE8;Q91W90	E9PXX7;Q3TEE8;Q91W90	+	10	10	10	34	34	34	38.532	-0.466063	-0.271857	-0.766771	-0.428425	-0.893576	-0.663221
2.7697	1.49769	-0.317257	Dst	Dystonin	E9Q9X1;H7BX73;E9PXE5;Q91ZU6-3;Q91ZU6-4;Q91ZU6;E9QL23;Q91ZU6-2;F7A887;E3W999;Q91ZU6-6;Q91ZU6-5	E9Q9X1;H7BX73;E9PXE5;Q91ZU6-3;Q91ZU6-4;Q91ZU6;E9QL23;Q91ZU6-2	+	31	31	16	7.4	7.4	4.1	829.12	NaN	-0.367773	-0.431038	-0.292862	-0.318028	-0.176583
2.78593	1.49769	0.276319	Bclaf1	Bcl-2-associated transcription factor 1	Q8K019-2;Q8K019	Q8K019-2;Q8K019	+	41	41	3	36.9	36.9	3.4	105.83	0.166542	0.179004	0.453242	0.323646	0.318229	0.21725
2.69313	1.45335	0.196202	Pnn	Pinin	Q3TUQ5;O35691	Q3TUQ5;O35691	+	24	24	24	27.8	27.8	27.8	82.504	0.249675	0.123073	0.316625	0.23248	0.123484	0.131872
2.6829	1.45335	-0.419813	Psmc4	26S protease regulatory subunit 6B	P54775	P54775	+	18	18	18	55.7	55.7	55.7	47.408	NaN	-0.405846	-0.45348	-0.207192	-0.467685	-0.564863
2.67668	1.45335	-0.486187	Kif5b	Kinesin-1 heavy chain;Kinesin-like protein	Q61768;E9QAK5;Q8CHF1;P28738;P33175;A2ARD4	Q61768;E9QAK5	+	37	37	37	48.7	48.7	48.7	109.55	-0.517447	-0.440713	-0.572608	-0.411137	-0.17714	-0.798078
2.66937	1.45335	0.306076	Myef2	Myelin expression factor 2	Q8C854;Q8C854-3;G8JL68	Q8C854;Q8C854-3;G8JL68	+	47	47	3	80.9	80.9	9	63.294	0.292271	0.186553	0.558296	0.252736	0.260078	0.286522
2.70596	1.45335	-0.459904	Eps8l2	Epidermal growth factor receptor kinase substrate 8-like protein 2	Q99K30;Q99K30-2;D3YWI5	Q99K30	+	21	21	21	49	49	49	82.228	NaN	-0.43918	-0.294023	-0.354884	-0.603107	-0.608327
2.66605	1.45335	-0.349363	Paics	Multifunctional protein ADE2;Phosphoribosylaminoimidazole-succinocarboxamide synthase;Phosphoribosylaminoimidazole carboxylase	Q9DCL9;D3Z6P1;D6RCU8	Q9DCL9	+	21	21	21	62.1	62.1	62.1	47.006	NaN	-0.474509	-0.361479	-0.25522	-0.436881	-0.218726
2.65233	1.4522	0.135466	Srsf2	Serine/arginine-rich splicing factor 2	A2AA29;E9Q975;Q62093;F7CZ20	A2AA29;E9Q975;Q62093;F7CZ20	+	13	13	13	34.4	34.4	34.4	25.476	NaN	0.203678	0.101908	0.151754	0.0997211	0.120267
2.6468	1.4522	-0.695934	Tubb2b;Tubb2a	Tubulin beta-2B chain;Tubulin beta-2A chain	B2RSN3;Q9CWF2;Q7TMM9;A2AQ07;G3UZR1	B2RSN3;Q9CWF2;Q7TMM9	+	44	11	9	83.6	29.9	25.4	49.953	NaN	-0.658198	-0.987324	-0.383077	-0.639692	-0.811381
2.63681	1.45098	-0.341883	Cnn2	Calponin;Calponin-2	Q543F3;Q08093;D3Z7R6	Q543F3;Q08093;D3Z7R6	+	20	19	19	95.7	95.7	95.7	33.155	NaN	-0.5063	-0.211942	-0.33981	-0.373582	-0.277781
2.58986	1.41915	-0.291006	Grwd1	Glutamate-rich WD repeat-containing protein 1	Q8K335;Q8BIF7;Q810D6;G3UVT6	Q8K335;Q8BIF7;Q810D6;G3UVT6	+	5	5	5	17	17	17	37.91	NaN	-0.22987	-0.370785	-0.378515	-0.153517	-0.322344
2.58794	1.41915	0.250031	Kiaa0020	Pumilio domain-containing protein KIAA0020	Q8BKS9	Q8BKS9	+	23	23	23	42.2	42.2	42.2	72.799	NaN	0.356715	0.284346	0.226319	0.12871	0.254067
2.57766	1.41714	0.865533	Hist1h1d	Histone H1.3	Q149Z9;P43277	Q149Z9;P43277	+	27	27	3	44.8	44.8	9.5	22.099	0.401952	0.423114	1.26345	0.827387	1.22372	1.05357
2.53549	1.39729	-0.361501	Anxa1	Annexin;Annexin A1	Q4FJV4;P10107;E9QA30	Q4FJV4;P10107;E9QA30	+	40	40	40	79.2	79.2	79.2	38.734	-0.356789	-0.456699	-0.578171	-0.431578	-0.202596	-0.143175
2.53659	1.39729	-0.454129	Pdia3	Protein disulfide-isomerase A3	P27773;F6Q404	P27773	+	51	51	51	73.1	73.1	73.1	56.678	-0.344654	-0.242877	-0.46654	-0.275465	-0.740852	-0.654383
2.5339	1.39729	0.22327	Itga6	Integrin alpha-6;Integrin alpha-6 heavy chain;Integrin alpha-6 light chain	Q61739;Q8CC06;Q61739-2;F8WI09;F6VSK8	Q61739;Q8CC06;Q61739-2;F8WI09;F6VSK8	+	24	24	24	25.2	25.2	25.2	122.16	NaN	0.182034	0.261164	0.333028	0.20817	0.131952
2.45495	1.34831	-0.503389	Hist2h3b;Hist1h3b	Histone H3;Histone H3.2	B9EI85;P84228	B9EI85;P84228	+	16	16	2	65.4	65.4	24.3	15.388	-0.916721	-0.553593	-0.591667	-0.31839	-0.322166	-0.3178
2.47497	1.34831	0.761373	Ddx54	ATP-dependent RNA helicase DDX54	F8WIL7;Q8K4L0	F8WIL7;Q8K4L0	+	26	26	26	38.4	38.4	38.4	100.73	0.706945	0.578309	0.948029	1.38978	0.474209	0.470961
2.46084	1.34831	0.215721	U2af2	Splicing factor U2AF 65 kDa subunit	P26369;Q3KQM4	P26369;Q3KQM4	+	21	21	21	47.2	47.2	47.2	53.516	0.314384	0.210291	0.33399	0.237769	0.0927937	0.105099
2.46966	1.34831	0.201549	Gtf2f1	General transcription factor IIF subunit 1	Q3THK3;E9Q7N7	Q3THK3;E9Q7N7	+	21	21	21	41.5	41.5	41.5	57.241	0.251197	0.259479	0.15576	0.300112	0.205401	0.0373439
2.44738	1.34792	-0.486045	Phf3		B2RQG2;E9PXX1;F7AIS7	B2RQG2;E9PXX1	+	10	10	10	6.7	6.7	6.7	225.54	-0.607559	-0.433747	-0.198036	-0.573222	-0.617659	NaN
2.42319	1.33079	-0.310305	Lgals1	Galectin-1	P16045	P16045	+	15	15	15	99.3	99.3	99.3	14.866	NaN	-0.376058	-0.43975	-0.186398	-0.357426	-0.191894
2.40786	1.3224	-0.295522	Uba1	Ubiquitin-like modifier-activating enzyme 1	B9EHN0;Q02053;P31254	B9EHN0;Q02053	+	50	50	50	58	58	58	117.81	NaN	-0.363572	-0.36175	-0.130101	-0.23416	-0.388025
2.38328	1.30616	-0.246906	Numa1		E9Q7G0;E9Q7Z9;F6ZQA3;E9QAZ0	E9Q7G0;E9Q7Z9	+	63	63	63	36.5	36.5	36.5	235.63	-0.241293	-0.370714	-0.348561	-0.305506	-0.160269	-0.0550932
2.37804	1.30616	0.335763	Ncl	Nucleolin	P09405	P09405	+	74	74	74	60.4	60.4	60.4	76.722	0.412447	0.233193	0.585908	0.399086	0.113808	0.270139
2.34928	1.2938	0.481486	Wdr75		Q3U821;E9PWZ7;D3Z504	Q3U821;E9PWZ7		8	8	8	10.1	10.1	10.1	94.036	NaN	0.166539	0.512908	0.6152	0.485989	0.626795
2.34608	1.2938	0.200763	Luc7l2	Putative RNA-binding protein Luc7-like 2	E9PZ93;Q7TNC4-2;Q7TNC4-3;Q7TNC4;E9QNA0;E9Q715;E9PX54;E9PXU4;Q05CX5	E9PZ93;Q7TNC4-2;Q7TNC4-3;Q7TNC4;E9QNA0;E9Q715;E9PX54;E9PXU4;Q05CX5		26	26	20	64.6	64.6	57.2	38.611	0.168832	0.136188	0.388096	0.168112	0.232885	0.110466
2.34966	1.2938	0.369402	Msln	Mesothelin;Megakaryocyte-potentiating factor;Mesothelin, cleaved form	Q61468	Q61468		15	15	15	41.4	41.4	41.4	69.422	NaN	0.270962	0.397964	0.235702	0.599229	0.343151
2.33042	1.2911	-0.288558	Mtap	S-methyl-5-thioadenosine phosphorylase	A2ANM4;Q9CQ65	A2ANM4;Q9CQ65		14	14	14	51.2	51.2	51.2	31.062	NaN	-0.250008	-0.40108	-0.244597	-0.40522	-0.141886
2.32709	1.2911	-0.40036	Hist2h4;Hist1h4a	Histone H4	B2RTM0;P62806	B2RTM0;P62806		23	23	23	72.8	72.8	72.8	11.367	NaN	-0.536817	-0.524444	-0.480502	-0.245988	-0.214049
2.32464	1.2911	-0.441149	Pdcd6ip	Programmed cell death 6-interacting protein	B8JJL8;Q9WU78;Q9WU78-3;E9QQ36;Q9WU78-2	B8JJL8;Q9WU78;Q9WU78-3		31	31	31	39.9	39.9	39.9	96.772	NaN	-0.340825	-0.646552	-0.457474	-0.554605	-0.206289
2.31608	1.28862	-0.349704	S100a11	Protein S100-A11	P50543;G5E8Y7;F6SJ35	P50543;G5E8Y7		12	12	12	100	100	100	11.083	NaN	-0.493947	-0.123126	-0.384592	-0.405797	-0.341058
2.28127	1.27105	-0.212731	Calr	Calreticulin	B2MWM9;P14211	B2MWM9;P14211		15	15	15	55.5	55.5	55.5	47.994	NaN	-0.230602	-0.0918758	-0.245717	-0.173035	-0.322427
2.28078	1.27105	0.343898	Ncam1	Neural cell adhesion molecule 1	F7C5V8;P13595;F6RLF6;E9QB01;P13595-2;F7C5W6;E9Q589;P13595-3;F7CRA9;P13595-4;F8VQH8	F7C5V8;P13595;F6RLF6;E9QB01;P13595-2;F7C5W6;E9Q589;P13595-3;F7CRA9;P13595-4		21	21	21	29.8	29.8	29.8	118.14	0.406158	0.431301	0.601422	0.150786	0.134007	0.339715
2.28754	1.27105	0.203605	Tardbp	TAR DNA-binding protein 43	Q544R5;Q921F2;Q6VYI5;Q6VYI4;F8WIJ9	Q544R5;Q921F2;Q6VYI5;Q6VYI4;F8WIJ9		33	33	2	68.1	68.1	5.1	44.547	0.182076	0.276099	0.277814	0.322765	0.0737432	0.0891346
2.26176	1.26696	-0.274364	Ywhab	14-3-3 protein beta/alpha;14-3-3 protein beta/alpha, N-terminally processed	A2A5N2;Q9CQV8;A2A5N1	A2A5N2;Q9CQV8;A2A5N1		24	19	4	83.7	75.2	5.3	28.086	-0.375393	-0.337216	-0.225096	-0.334026	-0.100088	NaN
2.27015	1.26696	0.152545	Thrap3	Thyroid hormone receptor-associated protein 3	A2AJI4;Q569Z6;Q8BZN7;F6YH92;F7AB07;F6YSQ2	A2AJI4;Q569Z6;Q8BZN7		21	20	20	25.7	25.7	25.7	108.18	0.17415	0.082001	0.163586	0.295361	0.1107	0.0894721
2.25812	1.26696	0.261452	Plxnb2	Plexin-B2	B2RXS4;E9Q832;E9PY77;Q9QZC2	B2RXS4;E9Q832		28	28	27	21.9	21.9	21.6	206.23	NaN	0.319195	0.176026	0.403766	0.269836	0.13844
2.25413	1.26696	-0.687238	Tuba1a;Tuba3a	Tubulin alpha-1A chain;Tubulin alpha-3 chain	P68369;Q5FW91;P05214	P68369;Q5FW91;P05214		43	7	2	71	14	6.2	50.135	NaN	-0.350776	-0.7551	-0.44364	-0.866754	-1.01992
2.23693	1.26306	-0.240241	Cct2	T-complex protein 1 subunit beta	Q542X7;P80314	Q542X7;P80314		41	41	41	71	71	71	57.477	NaN	-0.348752	-0.290549	-0.0958626	-0.184401	-0.281638
2.2381	1.26306	-0.408528	Ppp2r1a	Serine/threonine-protein phosphatase 2A 65 kDa regulatory subunit A alpha isoform	Q76MZ3;G3UWL2;G3UXQ1;H3BK50	Q76MZ3		32	32	26	63.3	63.3	52.6	65.322	NaN	-0.476607	-0.634007	-0.166807	-0.372716	-0.392502
2.23404	1.26306	-0.248875	Rars	Arginine--tRNA ligase, cytoplasmic	Q9D0I9	Q9D0I9		28	28	28	52.4	52.4	52.4	75.673	-0.116062	-0.226397	-0.457649	-0.105303	-0.320058	-0.267784
2.22666	1.26094	0.159657	Rbm39	RNA-binding protein 39	Q3U313;Q8VH51-2;Q8VH51;Q0VGU9;E9Q8F0;Q8VH51-3;F7AA45;B7ZD61;B7ZD63	Q3U313;Q8VH51-2;Q8VH51;Q0VGU9;E9Q8F0;Q8VH51-3;F7AA45;B7ZD61		21	21	21	47.3	47.3	47.3	58.683	NaN	0.13682	0.17176	0.252781	0.16925	0.0676749
2.21997	1.25945	-0.503781	Myh9	Myosin-9	Q8VDD5;F7AUR3;E9Q3T2;E9QPE7;Q69ZX3;F2Z494;O08638-2;O08638;Q8BXF2	Q8VDD5		229	229	206	79.9	79.9	75.7	226.37	-0.518474	-0.64999	-0.932126	-0.479264	-0.229525	-0.213307
2.20969	1.25432	0.23569	Mybbp1a	Myb-binding protein 1A	Q3U2W2;Q7TPV4;Q3TLF6	Q3U2W2;Q7TPV4;Q3TLF6		89	89	89	70.2	70.2	70.2	152.04	0.190607	0.205942	0.377432	0.388999	0.0545079	0.196654
2.19063	1.24034	-0.563205	Sh3glb1	Endophilin-B1	Q9JK48;Q9JK48-2;Q3TYR7	Q9JK48;Q9JK48-2;Q3TYR7		17	17	17	44.7	44.7	44.7	40.855	NaN	-0.497254	-0.440855	-0.282223	-0.686411	-0.909283
2.17438	1.22911	-0.519034	Ktn1	Kinectin	Q61595-5;Q61595	Q61595-5;Q61595		31	31	0	28.6	28.6	0	146.48	-0.364188	-0.416188	-0.252411	-0.324165	-0.931623	-0.825631
2.16585	1.22554	-0.584497	Zfp36l2	Zinc finger protein 36, C3H1 type-like 2	B9EIF6;P23949	B9EIF6		7	7	6	16.5	16.5	13.8	50.069	NaN	-0.27988	-0.377265	-0.666366	-0.688855	-0.91012
2.14695	1.22099	-0.328339	GAPDH;Gapdh;Gm7293	Glyceraldehyde-3-phosphate dehydrogenase	D2KHZ9;P16858;E9PX72;E9Q5U3;E9PX42;E9Q1S8;E9PZH9;E9Q0E3;F8WJL5;E9Q9E5;E9PXL6;D3YV03;F6ZQM8;D3YUV0;E9PZL2;D3YU05;D3YYI5;D3Z1B7;D3Z0Z9;E9PYX4;E9PZP4;E9Q1F8;E9PX99;F6QXU4;E9QP42;Q64467;F7D6E8;Q8BJ40;F6UT49	D2KHZ9;P16858;E9PX72;E9Q5U3;E9PX42;E9Q1S8;E9PZH9;E9Q0E3;F8WJL5;E9Q9E5;E9PXL6;D3YV03;F6ZQM8;D3YUV0;E9PZL2;D3YU05;D3YYI5		33	33	3	74.8	74.8	12.9	35.81	NaN	-0.505805	-0.404928	-0.115257	-0.296226	-0.31948
2.15506	1.22099	0.0902421	G3bp1	Ras GTPase-activating protein-binding protein 1	Q5NCU1;P97855;Q3UR88	Q5NCU1;P97855;Q3UR88		33	33	30	66.5	66.5	63.7	51.828	0.146597	0.0535028	0.0785637	0.158642	0.0389677	0.0651786
2.14199	1.22099	-0.512533	Dbnl	Drebrin-like protein	Q62418-3	Q62418-3		17	17	1	47.9	47.9	3.9	48.341	-0.641465	-0.636828	-0.781312	-0.472768	0.0369638	-0.579791
2.14621	1.22099	-0.489716	Rin1	Ras and Rab interactor 1	Q921Q7	Q921Q7		8	8	7	16.6	16.6	13.2	83.013	NaN	-0.28757	-0.378311	-0.399484	-0.54358	-0.839635
2.11558	1.20245	0.347228	Nop2	Probable 28S rRNA (cytosine-C(5))-methyltransferase	E9QN31;Q922K7	E9QN31;Q922K7		29	29	29	38.5	38.5	38.5	86.906	0.493591	0.0774844	0.497311	0.549804	0.306554	0.158624
2.11405	1.20245	-0.27205	Trim28	Transcription intermediary factor 1-beta	Q5EBP9;Q62318;Q62318-2	Q5EBP9;Q62318;Q62318-2		34	34	34	55.9	55.9	55.9	88.846	NaN	-0.370449	-0.367876	-0.15535	-0.344215	-0.122362
2.10952	1.20245	0.471219	Rbm28	RNA-binding protein 28	Q8CGC6;F6SB18	Q8CGC6		21	21	21	32.7	32.7	32.7	84.213	0.311803	0.454094	0.997725	0.461698	0.3181	0.283893
2.08252	1.18048	0.339323	Itga3	Integrin alpha-3;Integrin alpha-3 heavy chain;Integrin alpha-3 light chain	Q62470;Q62470-2;Q62470-3;F6UD16	Q62470;Q62470-2;Q62470-3		36	36	36	50.3	50.3	50.3	116.74	-0.00606725	0.318632	0.546512	0.513958	0.334901	0.328001
2.0785	1.18048	-0.450246	Pls3	Plastin-3	Q99K51;B1AX58;Q61233	Q99K51;B1AX58		26	26	24	52.1	52.1	47.9	70.741	NaN	-0.551428	-0.672582	-0.566152	-0.193157	-0.267911
2.06785	1.17429	0.243956	Axl	Receptor protein-tyrosine kinase;Tyrosine-protein kinase receptor UFO	Q6PE80;Q00993;F6YPR4;A2AN77;Q60805	Q6PE80;Q00993		16	16	16	27.3	27.3	27.3	97.222	NaN	0.218681	0.378606	0.345524	0.139889	0.137078
2.06134	1.17291	-0.277271	Myl6	Myosin light polypeptide 6	Q642K0;Q60605-2;Q60605;E9QLM0	Q642K0;Q60605-2;Q60605;E9QLM0		22	22	20	85.4	85.4	85.4	16.961	-0.349195	-0.37866	-0.45457	-0.330267	-0.0985646	-0.0523722
2.0577	1.17291	-0.228096	Dus3l	tRNA-dihydrouridine(47) synthase [NAD(P)(+)]-like	Q91XI1;Q91XI1-2	Q91XI1;Q91XI1-2		15	15	15	33.4	33.4	33.4	71.078	-0.0931111	-0.350919	-0.175504	-0.0631193	-0.352137	-0.333783
2.04314	1.16635	0.403299	Lnpep	Leucyl-cystinyl aminopeptidase	Q8C129	Q8C129		8	8	8	10.5	10.5	10.5	117.3	NaN	0.428611	0.496056	0.656857	0.183182	0.251788
2.04254	1.16635	0.366813	Rrp1b	Ribosomal RNA processing protein 1 homolog B	Q91YK2;D6RDD0;F7AGW8	Q91YK2		9	9	9	19.3	19.3	19.3	80.581	0.592982	0.173136	0.568232	0.507351	0.0865099	0.272666
2.03386	1.16609	0.384818	Rtf1	RNA polymerase-associated protein RTF1 homolog	A2AQ19	A2AQ19		12	12	12	18.6	18.6	18.6	80.796	NaN	0.2313	0.482608	0.640758	0.198362	0.37106
2.03603	1.16609	-0.163114	Ddx5	Probable ATP-dependent RNA helicase DDX5	Q8BTS0;Q61656;B1ARB9;B1ARC0;B1ARB8	Q8BTS0;Q61656		62	62	44	67.3	67.3	58.4	69.265	-0.229426	-0.1693	-0.223313	0.0190575	-0.235963	-0.139738
2.00972	1.14611	-0.285424	Kpnb1	Importin subunit beta-1	P70168	P70168		40	40	40	50	50	50	97.183	-0.263355	-0.44047	-0.542675	-0.103023	-0.220728	-0.142292
1.99675	1.14514	0.217374	Nolc1		E9Q5C9	E9Q5C9		18	18	5	23.2	23.2	8.7	73.697	0.0817752	0.142945	0.252415	0.409111	0.096173	0.321827
1.99952	1.14514	-0.293409	Usp5	Ubiquitin carboxyl-terminal hydrolase;Ubiquitin carboxyl-terminal hydrolase 5	Q3U4W8;P56399;D3YYA5;D3Z4K7	Q3U4W8;P56399		24	24	24	35.2	35.2	35.2	93.354	NaN	-0.254308	-0.544572	-0.239202	-0.189305	-0.239659
1.99651	1.14514	-0.547165	Aacs	Acetoacetyl-CoA synthetase	Q9D2R0	Q9D2R0		11	11	11	23.4	23.4	23.4	75.199	NaN	-0.481205	-0.449458	-0.215613	-0.65813	-0.931417
1.98246	1.13906	0.463676	Slc12a7	Solute carrier family 12 member 7	B9EIV8;Q9WVL3;E9Q0L1;Q9WVL3-2;E9Q7M1;Q91V14-2;Q91V14	B9EIV8;Q9WVL3;E9Q0L1;Q9WVL3-2		14	14	10	17	17	11.9	119.48	NaN	0.491462	0.813988	0.237654	0.491311	0.283966
1.98603	1.13906	-0.3006	Gsn	Gelsolin	Q6PAC1;P13020-2;A2AL35;P13020;CON__Q3SX14;A6PWS5	Q6PAC1;P13020-2;A2AL35;P13020		35	35	35	60.9	60.9	60.9	80.762	-0.577634	-0.0535695	-0.41131	-0.339049	-0.180221	-0.241816
1.95607	1.13198	-0.37739	Otub1	Ubiquitin thioesterase OTUB1	D3YWF6;Q7TQI3;D3Z7K0	D3YWF6;Q7TQI3		13	13	13	73.4	73.4	73.4	28.036	NaN	-0.591263	-0.563674	-0.251191	-0.174891	-0.305929
1.96899	1.13198	0.23241	Slc12a2	Solute carrier family 12 member 2	E9QM38;P55012	E9QM38;P55012		21	21	21	23.1	23.1	23.1	130.67	NaN	0.414694	0.192865	0.207516	0.10015	0.246825
1.96159	1.13198	-0.288511	Eef1g	Elongation factor 1-gamma	Q4FZK2;Q9D8N0	Q4FZK2;Q9D8N0		22	22	22	58.4	58.4	58.4	50.06	-0.471411	-0.270351	-0.543482	-0.145849	-0.189203	-0.110769
1.95986	1.13198	-0.554629	Tpm3		Q8C7C3;E9Q7Q3;D3Z6I8	Q8C7C3;E9Q7Q3;D3Z6I8		41	41	0	94	94	0	28.896	-0.466927	-0.711762	-1.07009	-0.707688	-0.164365	-0.206937
1.9574	1.13198	0.533629	Ybx3	Y-box-binding protein 3	Q9JKB3;F6TIF5	Q9JKB3;F6TIF5		22	15	4	71.7	65.1	23.5	38.813	0.46129	0.681081	0.585784	1.07086	0.120718	0.282038
1.94169	1.12878	-0.522074	Flnc	Filamin-C	D3Z576;Q8VHX6;D3YW87;Q8VHX6-2	D3Z576;Q8VHX6;D3YW87;Q8VHX6-2		94	84	84	44.5	41.9	41.9	292.34	-0.762967	-0.891066	-0.735418	-0.46774	-0.136903	-0.138346
1.94769	1.12878	0.658273	Hist1h1b	Histone H1.5	Q5T003;P43276	Q5T003;P43276		27	18	18	44.4	31.4	31.4	22.576	-0.11774	0.612719	0.822842	0.658602	1.02388	0.949335
1.94503	1.12878	0.291149	Srsf11		Q3UIX4;D3Z4B0;D6RE22	Q3UIX4;D3Z4B0;D6RE22		10	10	1	27.1	27.1	8.8	53.102	0.0759791	0.190094	0.569924	0.423356	0.316412	0.171128
1.92668	1.11833	-0.331208	Zc3h11a	Zinc finger CCCH domain-containing protein 11A	Q3UL31;Q6NZF1	Q3UL31;Q6NZF1		12	12	12	20.8	20.8	20.8	86.491	-0.432032	-0.0947618	-0.500392	-0.41164	-0.217212	NaN
1.92395	1.11833	0.386337	Nifk	MKI67 FHA domain-interacting nucleolar phosphoprotein	Q91VE6;Q91VE6-2;E0CXU3	Q91VE6;Q91VE6-2		20	20	20	65.3	65.3	65.3	36.265	0.342824	0.259285	0.723113	0.651675	0.115847	0.22528
1.9022	1.10377	-0.231815	Utrn		E9Q6R7;Q3TR59;E9Q916;Q61636;P11531	E9Q6R7		29	29	29	12.4	12.4	12.4	392.7	-0.487817	-0.198237	-0.0325247	-0.279394	-0.200353	-0.192564
1.90307	1.10377	0.441496	Ldha	L-lactate dehydrogenase;L-lactate dehydrogenase A chain	Q564E2;P06151;G5E8N5;D3Z736;D3YZQ9;Q6NXW3;D3YVR7;D3YZE4;Q548Z6;P00342;D3Z7F0	Q564E2;P06151;G5E8N5;D3Z736;D3YZQ9		25	25	24	69.6	69.6	66	36.498	NaN	0.377042	0.0775103	0.586108	0.507311	0.659507
1.89051	1.09914	-0.233761	Trim33	E3 ubiquitin-protein ligase TRIM33	E9QME5;E9QP19;Q99PP7-2;Q99PP7	E9QME5;E9QP19;Q99PP7-2;Q99PP7		9	9	9	9.3	9.3	9.3	121.68	NaN	-0.159852	-0.104997	-0.188648	-0.307966	-0.40734
1.89381	1.09914	-0.284125	P4hb	Protein disulfide-isomerase	P09103;E9Q8G8	P09103		40	40	40	75	75	75	57.058	-0.583041	-0.104348	-0.134871	-0.166619	-0.354155	-0.361714
1.87845	1.0985	-0.436002	Tln1	Talin-1	F8WGT0;P26039;A2AIM2;E9PUM4;Q71LX4;Q8CDM9;E9Q3S3;F6S1V7;F6SX70	F8WGT0;P26039		138	138	138	63.2	63.2	63.2	272.1	-0.627276	-0.649172	-0.726192	-0.27857	-0.35343	0.0186278
1.87271	1.0985	0.554935	Tpp1	Tripeptidyl-peptidase 1	O89023	O89023		5	5	5	19.4	19.4	19.4	61.341	NaN	0.933298	0.778138	0.495435	0.309612	0.25819
1.87503	1.0985	-0.360963	Ppp1cb	Serine/threonine-protein phosphatase PP1-beta catalytic subunit	P62141	P62141		20	9	8	62.7	38.5	35.2	37.186	-0.575193	-0.356071	-0.511611	0.0380594	-0.538287	-0.222674
1.88206	1.0985	-0.595392	Pdia6	Protein disulfide-isomerase A6	Q922R8;Q3TML0	Q922R8;Q3TML0		29	29	29	66.4	66.4	66.4	48.1	NaN	-0.358454	-0.351374	-0.418696	-1.04399	-0.804443
1.88445	1.0985	-0.16113	Farsb	Phenylalanine--tRNA ligase beta subunit	Q9WUA2;E9PXM4	Q9WUA2;E9PXM4		14	14	14	31.7	31.7	31.7	65.696	NaN	-0.0778048	-0.0918717	-0.224221	-0.139238	-0.272515
1.86932	1.09846	-0.233952	Ddx1	ATP-dependent RNA helicase DDX1	Q91VR5	Q91VR5		25	25	25	43.8	43.8	43.8	82.499	NaN	-0.377886	-0.0608772	-0.170124	-0.315733	-0.24514
1.85278	1.09183	-0.296696	Ppp1ca	Serine/threonine-protein phosphatase PP1-alpha catalytic subunit;Serine/threonine-protein phosphatase	P62137;Q3TYF5	P62137;Q3TYF5		20	20	6	63	63	19.4	37.54	NaN	-0.455536	-0.464269	-0.100665	-0.208862	-0.254146
1.85534	1.09183	-0.442731	Flnb	Filamin-B	Q80X90	Q80X90		167	162	159	67.9	67.3	66.6	277.82	-0.546879	-0.816954	-0.684173	-0.375256	-0.0828071	-0.150316
1.85516	1.09183	-0.474445	Cnn3	Calponin-3	Q9DAW9	Q9DAW9		23	23	22	70.9	70.9	70.9	36.428	NaN	-0.411646	-0.848021	-0.564502	-0.159671	-0.388387
1.84798	1.09029	0.268406	Gar1	H/ACA ribonucleoprotein complex subunit 1	D3YZ09;G5E8M6;Q9CY66-3;Q9CY66-2;Q9CY66;F6SL78	D3YZ09;G5E8M6;Q9CY66-3;Q9CY66-2;Q9CY66;F6SL78		4	4	4	20.7	20.7	20.7	20.448	NaN	0.1115	0.431435	0.41289	0.194608	0.191598
1.82975	1.07849	-0.388281	Dpysl3		E9PWE8;Q3TT92;D3YUS0;D3Z567	E9PWE8;Q3TT92		37	34	4	65	65	8.9	73.884	NaN	-0.448803	-0.709936	-0.273018	-0.147691	-0.361959
1.83082	1.07849	0.0943726	Hmgn5	High mobility group nucleosome-binding domain-containing protein 5	Q9JL35	Q9JL35		4	4	4	7.1	7.1	7.1	45.343	NaN	0.0173839	0.135796	0.0897557	0.146761	0.0821667
1.82399	1.07592	-0.330541	Ogdh	2-oxoglutarate dehydrogenase, mitochondrial	Q60597;Q60597-3;Q60597-2;Q60597-4;E9Q1C6;E9Q7L0;Q5SVY0;Q5SVY1	Q60597;Q60597-3;Q60597-2;Q60597-4		23	23	23	30.4	30.4	30.4	116.45	NaN	-0.17756	-0.29339	-0.143934	-0.528118	-0.509704
1.81304	1.06813	-0.250057	Pdia4	Protein disulfide-isomerase A4	P08003	P08003		25	25	25	37.3	37.3	37.3	71.982	-0.429898	-0.107095	-0.036042	-0.181176	-0.445001	-0.301132
1.80848	1.06669	0.376759	Slc3a2	4F2 cell-surface antigen heavy chain	P10852;G3UWA6	P10852;G3UWA6		19	19	19	49	49	49	58.336	NaN	0.213813	0.601529	0.598966	0.176685	0.292801
1.79876	1.06325	-0.158422	Ganab	Neutral alpha-glucosidase AB	A1A4T2;Q8BHN3;Q8BHN3-2;Q8BHN3-3	A1A4T2;Q8BHN3;Q8BHN3-2;Q8BHN3-3		29	29	29	40	40	40	109.4	NaN	-0.126064	-0.267129	-0.22431	-0.0438605	-0.130749
1.79576	1.06325	-0.230434	Scaf11		E9PZM7;F7BGY9;F6WXS6;F7ANA1	E9PZM7;F7BGY9		10	10	9	8.5	8.5	7.6	162.1	-0.0485181	-0.235989	-0.187406	-0.146139	-0.517619	-0.246932
1.79736	1.06325	-0.237807	Eif5	Eukaryotic translation initiation factor 5	Q3TQR3;P59325;Q8BVV6;Q05CM5;Q05CH7	Q3TQR3;P59325;Q8BVV6;Q05CM5;Q05CH7		16	16	16	31.5	31.5	31.5	48.968	NaN	-0.386186	-0.130549	-0.0812967	-0.348082	-0.242922
1.79112	1.06166	-0.523825	Psmc2	26S protease regulatory subunit 7	Q8BVQ9;P46471	Q8BVQ9;P46471		19	19	19	47.8	47.8	47.8	52.866	NaN	-0.415241	-0.495252	-0.106087	-0.765795	-0.83675
1.78352	1.05709	-0.110957	Clic1	Chloride intracellular channel protein;Chloride intracellular channel protein 1	Q542F1;Q9Z1Q5	Q542F1;Q9Z1Q5		25	25	25	95.4	95.4	95.4	27.013	NaN	-0.101356	-0.121711	-0.0508613	-0.211218	-0.0696376
1.76846	1.04752	0.16595	Itgav	Integrin alpha-V;Integrin alpha-V heavy chain;Integrin alpha-V light chain	P43406;A2AKI5;F6W6Q6;B7ZCI9	P43406;A2AKI5		30	30	30	37.9	37.9	37.9	115.36	NaN	0.0756721	0.311027	0.0881569	0.171446	0.183447
1.765	1.04752	0.365736	Rpl14	60S ribosomal protein L14	Q9CR57;Q9CWK0	Q9CR57;Q9CWK0		18	18	18	52.5	52.5	52.5	23.564	NaN	0.20017	0.695503	0.448525	0.251338	0.233146
1.76727	1.04752	-0.389909	Tmod3	Tropomodulin-3	Q9JHJ0;Q9JKK7-3;Q9JKK7;P49813	Q9JHJ0		26	26	26	64.8	64.8	64.8	39.502	NaN	-0.259448	-0.666557	-0.583404	-0.28365	-0.156487
1.758	1.04347	0.4905	2200002D01Rik		Q9D809	Q9D809		4	4	4	39.5	39.5	39.5	12.123	NaN	0.389271	0.968561	0.504061	0.306915	0.283693
1.74902	1.04242	-0.34586	Anxa2	Annexin;Annexin A2	Q542G9;P07356;B0V2N7;B0V2N5;B0V2N8	Q542G9;P07356;B0V2N7;B0V2N5;B0V2N8		46	46	46	91.2	91.2	91.2	38.676	-0.641867	-0.272456	-0.584812	-0.394812	-0.17717	-0.00404337
1.74899	1.04242	0.343839	Top1	DNA topoisomerase 1	Q04750;F8WIA2;Q8R4U6	Q04750		35	35	35	45.2	45.2	45.2	90.875	NaN	0.205497	0.602824	0.513171	0.194175	0.203528
1.74824	1.04242	-0.245323	Ckap4	Cytoskeleton-associated protein 4	Q8BMK4	Q8BMK4		40	40	40	69	69	69	63.691	NaN	-0.380297	-0.00451501	-0.280495	-0.275581	-0.285728
1.73669	1.04223	-0.284766	Gsto1	Glutathione S-transferase omega-1	O09131;D3Z1Q9;E9Q299;Q8K2Q2	O09131		16	16	16	60.4	60.4	60.4	27.497	NaN	-0.221341	-0.555713	-0.293224	-0.110789	-0.242765
1.73761	1.04223	0.323978	Prpf4b	Serine/threonine-protein kinase PRP4 homolog	Q61136;C7G3P2	Q61136;C7G3P2		19	19	19	20	20	20	116.97	NaN	0.234946	0.653278	0.230049	0.304216	0.197401
1.74336	1.04223	0.0834572	Rbm14	RNA-binding protein 14	Q8C2Q3;E9Q205;E9QL13;Q8C2Q3-2;E9PXP4	Q8C2Q3;E9Q205;E9QL13;Q8C2Q3-2;E9PXP4		32	32	24	49.8	49.8	34.5	69.448	0.0602609	0.0894372	0.181794	0.0403833	0.112593	0.0162752
1.73883	1.04223	0.265824	Hnrnpc	Heterogeneous nuclear ribonucleoproteins C1/C2	Q9Z204-2;Q9Z204-4;Q9Z204-3	Q9Z204-2;Q9Z204-4;Q9Z204-3		35	35	3	67.7	67.7	8	33.056	0.225592	0.254493	0.597117	0.336588	0.100959	0.0801972
1.71095	1.01928	0.157784	Ptbp1	Polypyrimidine tract-binding protein 1	Q8BGJ5;Q922I7;Q8CB58;E9Q4L8;P17225;Q8C2R5;E9QMW9;E9Q0W3;F7AXP1;E9Q279	Q8BGJ5;Q922I7;Q8CB58;E9Q4L8;P17225;Q8C2R5;E9QMW9		47	47	38	80.2	80.2	69.9	56.891	0.0842768	0.177215	0.362286	0.188561	0.0698346	0.0645316
1.70023	1.01671	-0.30581	Prdx2	Peroxiredoxin-2	Q61171;D3Z4A4	Q61171;D3Z4A4		15	15	15	58.6	58.6	58.6	21.778	NaN	-0.435863	-0.335135	-0.517562	-0.147675	-0.0928163
1.7022	1.01671	-0.384117	Rnh1	Ribonuclease inhibitor	Q91VI7	Q91VI7		34	34	34	92.5	92.5	92.5	49.816	NaN	-0.434457	-0.524257	-0.241968	-0.647768	-0.0721318
1.70011	1.01671	-0.370534	Cmpk1	UMP-CMP kinase	Q9DBP5	Q9DBP5		14	14	14	62.2	62.2	62.2	22.165	NaN	-0.67809	-0.127402	-0.233601	-0.306332	-0.507246
1.68833	1.00986	0.290606	Hmgb2	High mobility group protein B2	P30681	P30681		9	5	5	35.7	22.4	22.4	24.162	NaN	0.166906	0.548049	0.392597	0.138336	0.207143
1.68783	1.00986	-0.268432	Tnks1bp1	182 kDa tankyrase-1-binding protein	P58871	P58871		50	50	50	39	39	39	181.82	-0.622026	-0.117959	-0.120803	-0.219842	-0.369276	-0.160685
1.6851	1.00982	-0.114472	Rps19	40S ribosomal protein S19	D3Z722;Q9CZX8;D3YUG3;D3Z5R8;D3YUT3;F8VQH5;F6Q5Z8;F8VQL3	D3Z722;Q9CZX8;D3YUG3;D3Z5R8;D3YUT3;F8VQH5;F6Q5Z8		17	17	17	47.2	47.2	47.2	23.104	NaN	-0.174406	-0.119057	-0.0312149	-0.188328	-0.0593526
1.67469	1.00208	-0.230493	Dstn	Destrin	Q4FK36;Q9R0P5	Q4FK36;Q9R0P5		13	10	10	65.5	57	57	18.521	NaN	-0.25538	-0.389271	-0.00502281	-0.231449	-0.271341
1.67078	1.00083	0.232689	Larp7	La-related protein 7	Q05CL8;Q05CL8-2;A2AMD0	Q05CL8		28	28	28	48.4	48.4	48.4	64.802	0.199325	0.180653	0.558448	0.261661	0.0697851	0.126263
1.66242	0.997732	-0.406181	Flna	Filamin-A	B7FAU9;Q8BTM8;B7FAV1;F6XC15;Q8BTM8-2;F6Z2C0;F7AVL7	B7FAU9;Q8BTM8;B7FAV1		175	175	168	67.7	67.7	66.6	280.5	-0.571694	-0.677212	-0.730424	-0.345231	-0.096066	-0.0164554
1.66334	0.997732	0.298099	Eif3c	Eukaryotic translation initiation factor 3 subunit C	Q8R1B4;E9Q3A8	Q8R1B4		37	37	37	38.5	38.5	38.5	105.53	0.716013	0.171729	0.357225	0.256308	0.180423	0.106896
1.65159	0.996915	-0.295932	Prkar1a	cAMP-dependent protein kinase type I-alpha regulatory subunit;cAMP-dependent protein kinase type I-alpha regulatory subunit, N-terminally processed	A2AI68;Q9DBC7;Q3TYK4;E9Q276;A2AI69;D3YTM5;D3Z068;D3Z0V6;P12849;D3Z4L4	A2AI68;Q9DBC7;Q3TYK4;E9Q276		12	12	12	39.6	39.6	39.6	43.185	-0.272853	-0.252668	NaN	-0.215031	-0.607961	-0.131149
1.64856	0.996915	-0.253822	Nedd4	E3 ubiquitin-protein ligase NEDD4	B2RSC8;P46935	B2RSC8;P46935		25	25	23	41.3	41.3	37.3	102.71	NaN	-0.0369036	-0.333913	-0.152675	-0.430243	-0.315374
1.65418	0.996915	-0.263133	Actg1	Actin, cytoplasmic 2;Actin, cytoplasmic 2, N-terminally processed	Q4KL81;P63260;E9Q607;B1ATY1;G3UYG0	Q4KL81;P63260;E9Q607		60	60	6	95.7	95.7	10.4	41.792	-0.406269	-0.258587	-0.530863	0.00978968	-0.100103	-0.292764
1.65548	0.996915	-0.146689	Ddx17	Probable ATP-dependent RNA helicase DDX17	Q501J6	Q501J6		57	39	1	57.1	48.6	2.6	72.399	-0.144454	-0.323967	-0.000190794	-0.204576	-0.0922551	-0.114693
1.64698	0.996915	-0.439032	Tpm4	Tropomyosin alpha-4 chain	Q6IRU2	Q6IRU2		26	24	24	77.8	71.8	71.8	28.467	NaN	-0.536549	-0.81538	-0.494363	-0.201508	-0.147359
1.64618	0.996915	-0.556224	Actn1	Alpha-actinin-1	Q7TPR4	Q7TPR4		101	101	2	90.1	90.1	4.7	103.07	-0.453948	-1.07488	-0.951372	-0.664392	-0.0410506	-0.151705
1.63605	0.989297	-0.393499	Capn2	Calpain-2 catalytic subunit	O08529;E9PWN1	O08529;E9PWN1		24	24	24	37.9	37.9	37.9	79.871	NaN	-0.628382	-0.666197	-0.323517	-0.100108	-0.249289
1.63343	0.989185	-0.223846	Gmps	GMP synthase [glutamine-hydrolyzing]	B2RRH9;Q3THK7	B2RRH9;Q3THK7		26	26	26	54.7	54.7	54.7	76.723	NaN	-0.115903	-0.272731	-0.182573	-0.443723	-0.1043
1.62139	0.979636	0.195122	U2surp	U2 snRNP-associated SURP motif-containing protein	Q6NV83-2;Q6NV83;Q6NV83-3	Q6NV83-2;Q6NV83;Q6NV83-3		30	30	30	35	35	35	118.2	0.245286	0.201201	0.436661	0.20324	0.0844584	-0.000112589
1.61483	0.975552	-0.34258	Hspa5	78 kDa glucose-regulated protein	A2AUF6;P20029	A2AUF6;P20029		57	55	55	65.3	65.3	65.3	72.421	-0.671031	-0.300752	-0.655741	-0.253469	-0.0917458	-0.0827428
1.6022	0.965383	-0.146086	Ahnak		E9Q616;F7BRM2;E9Q1H8;G5E8K8;Q8R2L7;G5E8I9	E9Q616		371	371	371	87.4	87.4	87.4	604.25	-0.135647	-0.0801854	-0.110453	-0.0342805	-0.359726	-0.156225
1.59957	0.965197	-0.270917	Dync1h1	Cytoplasmic dynein 1 heavy chain 1	Q9JHU4;F6ZX84	Q9JHU4		127	127	127	34.9	34.9	34.9	532.04	NaN	-0.0758076	-0.459809	-0.10829	-0.29997	-0.410707
1.59639	0.964448	0.519039	Ano1	Anoctamin-1;Anoctamin	Q8BHY3;G8JL82;Q8BHY3-2;D3Z035;D3YYA4;F6R6E1	Q8BHY3;G8JL82;Q8BHY3-2;D3Z035;D3YYA4		8	8	8	12.4	12.4	12.4	110.91	NaN	0.491383	1.09733	0.383329	0.261789	0.361358
1.58675	0.957228	0.22559	Lrpprc	Leucine-rich PPR motif-containing protein, mitochondrial	Q6PB66;F6V2A3	Q6PB66		84	84	84	67.2	67.2	67.2	156.61	NaN	0.223512	0.467427	0.190048	0.171327	0.0756332
1.58252	0.955401	0.228767	Anp32a	Acidic leucine-rich nuclear phosphoprotein 32 family member A	O35381;D3YYE1;D3Z7M9;F6UFG6;Q64G17	O35381;D3YYE1;D3Z7M9;F6UFG6		15	15	15	56.7	56.7	56.7	28.537	NaN	0.153018	0.429413	0.328447	0.175617	0.0573415
1.57566	0.950933	-0.273745	Tpi1	Triosephosphate isomerase	P17751;H7BXC3	P17751;H7BXC3		32	32	32	81.6	81.6	81.6	32.191	-0.452568	-0.489487	-0.354084	-0.218798	-0.2316	0.104064
1.56882	0.946471	-0.44498	Phgdh	D-3-phosphoglycerate dehydrogenase	Q61753;F6ZSB7;E9QAP9	Q61753		37	37	37	65.7	65.7	65.7	56.585	NaN	-0.382745	-0.793057	-0.026994	-0.384991	-0.637111
1.56641	0.94643	-0.308248	Ugdh	UDP-glucose 6-dehydrogenase	Q3TS38;O70475;D3Z3F7;D3YXP9;F6ZQT4	Q3TS38;O70475;D3Z3F7		41	41	41	81.7	81.7	81.7	54.831	NaN	-0.195487	-0.36722	-0.0317876	-0.381993	-0.564754
1.56319	0.945571	0.150769	Rbm3	RNA-binding protein 3	Q545K5;O89086;Q5RJV3	Q545K5;O89086;Q5RJV3		19	19	3	89.5	89.5	16.3	16.604	0.255205	0.141674	0.272393	0.208512	-0.0358032	0.0626356
1.55166	0.936382	0.33834	Cactin	Cactin	A1L013;Q9CS00	A1L013;Q9CS00		16	16	16	27.8	27.8	27.8	90.66	NaN	0.346484	0.700141	0.150955	0.344527	0.149594
1.54245	0.933096	0.267416	Ldlr	Low-density lipoprotein receptor	Q6GTJ9;P35951;E9Q3S1	Q6GTJ9;P35951;E9Q3S1		21	21	21	35.3	35.3	35.3	94.946	0.624582	0.314889	0.123992	0.375772	0.0563988	0.108862
1.54403	0.933096	-0.659757	Tuba4a	Tubulin alpha-4A chain	P68368	P68368		37	9	9	70.1	22.5	22.5	49.924	NaN	-0.2876	-0.795275	-0.343297	-1.364	-0.508616
1.53914	0.933096	-0.246251	Mtdh	Protein LYRIC	Q80WJ7;F6QHD1;F6QFT1;E9PUX0;F6ZQL0	Q80WJ7;F6QHD1;F6QFT1		20	20	14	39.7	39.7	26.6	63.845	-0.22118	-0.0590084	NaN	-0.50799	-0.180015	-0.26306
1.54027	0.933096	-0.434623	Tjp2	Tight junction protein ZO-2	Q9Z0U1;Q921G9;E9QL54;Q9QXY1	Q9Z0U1		45	45	45	44	44	44	131.28	-0.441364	-0.916185	-0.503183	-0.577583	0.152049	-0.321471
1.53015	0.930915	0.264589	Chtop	Chromatin target of PRMT1 protein	E9PW20;Q9CY57-3;Q9CY57;D3YZA1;D3Z7T7;B7ZMS6;Q9CY57-5;Q9CY57-4;Q9CY57-2	E9PW20;Q9CY57-3;Q9CY57;D3YZA1;D3Z7T7;B7ZMS6;Q9CY57-5;Q9CY57-4;Q9CY57-2		12	12	12	48.3	48.3	48.3	22.106	0.334573	0.193465	0.545093	0.398392	0.197235	-0.0812222
1.5303	0.930915	-0.359272	Aldh2	Aldehyde dehydrogenase, mitochondrial	Q544B1;P47738;D3YYF3	Q544B1;P47738		35	35	35	72.6	72.6	72.6	56.537	NaN	-0.461225	-0.626524	-0.121	-0.0844908	-0.503118
1.5322	0.930915	-0.39381	Lpp	Lipoma-preferred partner homolog	Q8BFW7;Q8BFW7-4;Q8BFW7-5;Q8BFW7-3;Q8BFW7-2	Q8BFW7;Q8BFW7-4;Q8BFW7-5		23	23	23	40.8	40.8	40.8	65.89	NaN	-0.76827	-0.240344	-0.36833	-0.0749496	-0.517156
1.52268	0.925691	-0.215306	Prrc2c	Protein PRRC2C	E9QKG5;D3Z3U3;Q3TLH4-2;Q3TLH4;Q3TLH4-3;Q3TLH4-4	E9QKG5;D3Z3U3;Q3TLH4-2;Q3TLH4;Q3TLH4-3		53	53	1	23.1	23.1	0.4	310.89	-0.201328	-0.22084	-0.00208652	-0.0469019	-0.455846	-0.364834
1.5145	0.919738	-0.476457	Psmc3	26S protease regulatory subunit 6A	O88685;B7ZCF1;A2AGN7;F6Q2E3	O88685;B7ZCF1;A2AGN7		30	30	30	76.5	76.5	76.5	49.548	NaN	-0.845612	-0.507102	-0.00121785	-0.345571	-0.682781
1.5122	0.919662	-0.0962035	Snw1	SNW domain-containing protein 1	Q9CSN1	Q9CSN1		30	30	30	50	50	50	61.475	0.0266797	-0.2063	-0.148081	-0.105215	-0.0786058	-0.065698
1.50736	0.917753	-0.21249	Ywhaz	14-3-3 protein zeta/delta	P63101;D3YXN6;D3YXF4;D3YW45	P63101		31	31	26	85.7	85.7	77.1	27.771	-0.346769	-0.285932	-0.439023	-0.168387	-0.000418946	-0.0344093
1.50588	0.917753	-0.146905	Slc9a3r1	Na(+)/H(+) exchange regulatory cofactor NHE-RF;Na(+)/H(+) exchange regulatory cofactor NHE-RF1	Q3TG37;P70441;P70441-2	Q3TG37;P70441		22	22	22	66.2	66.2	66.2	38.6	-0.224276	0.0206105	-0.137832	-0.253753	-0.0250282	-0.261152
1.49739	0.914479	-0.519924	Eef1a1	Elongation factor 1-alpha;Elongation factor 1-alpha 1	Q58E64;P10126;D3YZ68;D3Z3I8;P62631;B7ZBW3	Q58E64;P10126;D3YZ68		33	33	33	63	63	63	50.113	-1.26784	-0.258224	-0.346538	-0.0329094	-0.506112	-0.707923
1.49392	0.914479	-0.31995	Eif4a1	Eukaryotic initiation factor 4A-I	Q5F2A7;P60843;Q3TSJ4	Q5F2A7;P60843;Q3TSJ4		29	29	20	70.4	70.4	51.7	46.153	NaN	-0.252925	-0.271697	-0.0611448	-0.344444	-0.669537
1.49449	0.914479	0.338415	Rsl1d1	Ribosomal L1 domain-containing protein 1	Q3UL54;E9Q0A1;Q8BVY0	Q3UL54;E9Q0A1;Q8BVY0		26	26	26	46	46	46	51.921	NaN	0.208789	0.623398	0.556027	0.102702	0.201158
1.49435	0.914479	0.341177	Ptpra	Receptor-type tyrosine-protein phosphatase;Receptor-type tyrosine-protein phosphatase alpha	Q91V35;E9QLV5;P18052-2;P18052	Q91V35;E9QLV5;P18052-2;P18052		10	10	10	13.2	13.2	13.2	89.841	NaN	0.470517	0.0250562	0.636749	0.368883	0.204682
1.48993	0.912629	-0.219199	Cbx3	Chromobox protein homolog 3	Q9DCC5;P23198;D3Z313;D3YV86;D3Z1A9	Q9DCC5;P23198;D3Z313;D3YV86		12	12	10	69.4	69.4	62.8	20.811	-0.0817307	-0.279397	-0.0415231	-0.0913855	-0.518778	-0.302382
1.48539	0.912284	-0.164635	Hdlbp	Vigilin	Q3U4Z7;Q8VDJ3	Q3U4Z7;Q8VDJ3		65	65	65	58.4	58.4	58.4	141.74	-0.361364	-0.116461	-0.0160899	-0.0244554	-0.268465	-0.200973
1.48533	0.912284	-0.454528	Lima1	LIM domain and actin-binding protein 1	Q9ERG0;Q8CD09;Q9ERG0-2	Q9ERG0;Q8CD09;Q9ERG0-2		31	31	31	46.9	46.9	46.9	84.059	-0.996348	-0.485733	-0.669934	-0.53225	-0.000731111	-0.0421739
1.48203	0.91186	0.131314	Rps14	40S ribosomal protein S14	P62264;D3Z7I1;D3YVF4;D3Z1P6	P62264;D3Z7I1;D3YVF4		16	16	16	53.6	53.6	53.6	16.273	0.195928	0.136828	0.243696	0.216766	0.0142442	-0.0195782
1.48068	0.91186	0.260838	Tial1		Q921W2;D6RGU1	Q921W2;D6RGU1		21	21	1	51.5	51.5	5.3	41.53	0.196399	0.272482	0.624276	0.374379	0.0620666	0.0354266
1.4785	0.911768	-0.300695	Cast	Calpastatin	P51125-6;Q8CE80	P51125-6;Q8CE80		15	15	1	29.6	29.6	1	83.625	-0.533916	-0.142906	-0.593835	-0.233705	-0.378122	0.0783106
1.47625	0.911605	-0.467766	Arhgef2	Rho guanine nucleotide exchange factor 2	H3BKH9;Q60875;H3BJU7;H3BJX8;H3BJ45;H3BJ40;Q60875-5;Q60875-4;Q60875-2;Q60875-3;H3BL15;H3BLF9;H3BJ59;H3BLJ1;H3BIX8;H3BJM4;H3BJ48	H3BKH9;Q60875;H3BJU7;H3BJX8;H3BJ45;H3BJ40;Q60875-5;Q60875-4;Q60875-2		30	30	30	42.1	42.1	42.1	111.82	NaN	-0.148934	-0.529912	-0.103364	-0.792772	-0.763846
1.46937	0.906794	0.361342	Ncstn	Nicastrin	F6UF97;P57716	F6UF97;P57716		10	10	10	19.2	19.2	19.2	79.757	NaN	0.282111	0.796784	0.348361	0.241143	0.138308
1.45387	0.893358	-0.343877	Lasp1	LIM and SH3 domain protein 1	Q543N3;Q61792;A2A6G9;A2A6H0;A2A6G7;A2A6G8;A2A6G6;A2A6G5;E9Q0N6;A2A6G4;A2A6H1;A2A6G0;A2A6G3;A2A6G2	Q543N3;Q61792;A2A6G9;A2A6H0;A2A6G7;A2A6G8;A2A6G6		27	27	25	61.2	61.2	61.2	29.994	-0.409565	-0.669265	-0.464601	-0.474884	0.181758	-0.226708
1.45174	0.893276	-0.286535	Dpy30	Protein dpy-30 homolog	Q99LT0	Q99LT0		7	7	7	49.5	49.5	49.5	11.213	NaN	-0.361726	-0.157604	-0.56484	-0.321136	-0.0273674
1.44262	0.886247	0.0907272	Cstf2	Cleavage stimulation factor subunit 2	Q8BIQ5;E9PZ33;Q8BIQ5-2;A2AEK1;A2AEJ8;A2AEK3;F6ZKC7	Q8BIQ5;E9PZ33;Q8BIQ5-2;A2AEK1		27	27	20	61.7	61.7	46.4	61.341	0.189132	0.0467237	0.133541	-0.0356899	0.0869318	0.123725
1.44043	0.886247	-0.309199	Plin3	Perilipin-3	Q9DBG5	Q9DBG5		26	26	26	66.4	66.4	66.4	47.262	NaN	-0.477549	-0.312146	-0.513537	0.0496441	-0.29241
1.4386	0.886247	-0.395388	Cd2ap	CD2-associated protein	Q9JLQ0	Q9JLQ0		31	31	31	45.5	45.5	45.5	70.449	0.000688225	-0.253885	-0.991217	-0.452283	-0.193922	-0.481706
1.43541	0.885067	-0.317948	Pdlim5	PDZ and LIM domain protein 5	Q8CI51;Q8CI51-2;Q9CRA2;F8WJI6;Q8CI51-3;E9PYR9;E9Q8P5	Q8CI51;Q8CI51-2		25	25	25	50.3	50.3	50.3	63.299	-0.498462	-0.461241	-0.33332	-0.633598	0.0849549	-0.0660211
1.43236	0.884028	-0.259385	Tjp1	Tight junction protein ZO-1	B9EHJ3;P39447	B9EHJ3;P39447		42	42	42	32.6	32.6	32.6	188.85	-0.335229	-0.644238	-0.0723318	-0.317517	-0.0392035	-0.14779
1.43023	0.883893	-0.316567	Actc1;Acta1;Actg2;Acta2	Actin, alpha skeletal muscle;Actin, alpha cardiac muscle 1;Actin, gamma-enteric smooth muscle;Actin, aortic smooth muscle	Q497E4;P68134;P68033;Q3UJ36;P63268;P62737;D3YZY0;D3Z2K3	Q497E4;P68134;P68033;Q3UJ36;P63268;P62737;D3YZY0;D3Z2K3		30	5	5	36.6	9	9	42.019	NaN	-0.146618	-0.606039	-0.0289747	-0.36495	-0.436251
1.41952	0.883033	0.331262	Anp32e	Acidic leucine-rich nuclear phosphoprotein 32 family member E	E9Q5H2;E9PZF5;P97822-2;P97822;E9Q0X5	E9Q5H2;E9PZF5;P97822-2;P97822		9	9	9	60.7	60.7	60.7	12.078	NaN	0.149276	0.677897	0.42673	0.0600661	0.342339
1.42052	0.883033	-0.19007	Actr3	Actin-related protein 3	Q3ULF7;Q99JY9;Q641P0;Q641P0-2	Q3ULF7;Q99JY9		22	22	22	73	73	73	47.357	NaN	-0.0376995	-0.40632	-0.218382	-0.179786	-0.108165
1.42193	0.883033	-0.227569	Col7a1	Collagen alpha-1(VII) chain	Q63870	Q63870		21	21	21	14.7	14.7	14.7	295.23	NaN	-0.290357	-0.274822	-0.445828	-0.103978	-0.0228607
1.42385	0.883033	-0.357876	Cald1		Q8VCQ8;D3Z6I7	Q8VCQ8;D3Z6I7		37	37	4	56.4	56.4	6.6	60.452	-0.400256	-0.327987	-0.872501	-0.470298	0.000535488	-0.0767504
1.42733	0.883033	-0.282549	Cyb5r3	NADH-cytochrome b5 reductase 3;NADH-cytochrome b5 reductase 3 membrane-bound form;NADH-cytochrome b5 reductase 3 soluble form;NADH-cytochrome b5 reductase	Q9DCN2-2;Q9DCN2;E9Q841;F2Z456;F2Z3V0	Q9DCN2-2;Q9DCN2;E9Q841;F2Z456;F2Z3V0		12	12	12	53.2	53.2	53.2	31.549	NaN	-0.00726413	-0.303884	-0.277185	-0.585117	-0.239293
1.41191	0.879297	-0.625358	Vcl	Vinculin	Q64727;E9Q9D0	Q64727		68	68	68	66.8	66.8	66.8	116.72	-1.0355	-1.17302	-1.0049	-0.587883	-0.142213	0.191363
1.412	0.879297	-0.2419	Lrrc59	Leucine-rich repeat-containing protein 59	Q922Q8;Q3TF84	Q922Q8;Q3TF84		20	20	20	54.1	54.1	54.1	34.877	NaN	-0.346877	-0.0374631	-0.0574338	-0.373824	-0.393902
1.40932	0.878637	-0.326069	Metap1	Methionine aminopeptidase 1	Q4VAA9;Q8BP48	Q4VAA9;Q8BP48		16	16	16	47.9	47.9	47.9	43.221	NaN	-0.150853	-0.131006	-0.174766	-0.635279	-0.538439
1.40133	0.876374	0.138699	Tra2b	Transformer-2 protein homolog beta	F8WJG3;P62996	F8WJG3;P62996		10	10	10	61.7	61.7	61.7	21.935	NaN	0.106206	0.264142	0.205045	0.124953	-0.00684879
1.4024	0.876374	0.230155	Pxdn	Peroxidasin homolog	Q3UQ28;F8WH30;D3Z5M7	Q3UQ28		18	18	18	16.1	16.1	16.1	165.1	NaN	0.17061	0.384747	0.0888367	0.438399	0.0681835
1.40244	0.876374	0.212578	Ebna1bp2	Probable rRNA-processing protein EBP2	Q9D903;A2ACZ1	Q9D903;A2ACZ1		7	7	7	31.4	31.4	31.4	34.702	NaN	0.174121	0.164033	0.46865	0.0382735	0.217813
1.39814	0.875069	-0.250518	Anxa4	Annexin A4;Annexin	P97429;D3Z0S1;F7ANV6;E9Q073	P97429;D3Z0S1;F7ANV6;E9Q073		32	32	32	79.9	79.9	79.9	35.915	-0.273844	-0.315752	-0.602617	-0.250978	-0.134002	0.0740878
1.38848	0.872904	-0.204542	Pfn1	Profilin;Profilin-1	Q5SX50;P62962;Q5SX49	Q5SX50;P62962;Q5SX49		17	17	7	99.3	99.3	66.4	14.957	NaN	-0.260941	-0.402754	0.0120759	-0.232083	-0.139005
1.38982	0.872904	-0.494313	Nes	Nestin	Q6P5H2-2;Q6P5H2	Q6P5H2-2;Q6P5H2		57	57	57	36.9	36.9	36.9	201.77	NaN	-0.752263	-0.992034	-0.386148	-0.0843855	-0.256736
1.39156	0.872904	-0.180594	Prrc2a	Protein PRRC2A	Q7TSC1;G3UX48	Q7TSC1;G3UX48		41	40	40	26.1	26.1	26.1	229.2	-0.343167	-0.0390217	-0.127136	-0.0104142	-0.40663	-0.157193
1.39193	0.872904	0.188786	Pspc1	Paraspeckle component 1	Q8R326;Q8R326-2;F7D909	Q8R326;Q8R326-2		21	21	21	50.9	50.9	50.9	58.758	NaN	0.128968	0.150746	0.0120165	0.38106	0.271137
1.38506	0.871337	-0.307917	Dido1	Death-inducer obliterator 1	Q8C9B9;Q8C9B9-3;Q8C9B9-2	Q8C9B9;Q8C9B9-3		13	13	13	9.2	9.2	9.2	247.17	NaN	-0.324748	0.0827539	-0.363878	-0.532514	-0.4012
1.38211	0.870223	-0.451176	Anxa6	Annexin;Annexin A6	F8WIT2;P14824	F8WIT2;P14824		36	36	36	60.3	60.3	60.3	75.288	NaN	-0.573811	-0.929069	-0.342191	0.00439547	-0.415206
1.37803	0.867979	0.271964	Celf1	CUGBP Elav-like family member 1	P28659-4;P28659-2;P28659-3;P28659	P28659-4;P28659-2;P28659-3;P28659		24	24	20	48.3	48.3	42.7	55.115	0.231507	0.235134	0.658863	0.446195	0.0182021	0.0418841
1.37469	0.867213	-0.254274	Ran;1700009N14Rik	GTP-binding nuclear protein Ran	P62827;Q14AA6;A6H622;Q61820	P62827;Q14AA6		14	14	14	48.6	48.6	48.6	24.423	NaN	-0.453742	-0.253814	0.00868988	-0.424387	-0.148117
1.37361	0.867213	-0.265927	Aco2	Aconitate hydratase, mitochondrial	Q99KI0	Q99KI0		33	33	33	51	51	51	85.462	NaN	-0.203978	-0.540756	-0.244947	0.0105571	-0.350512
1.36882	0.864238	0.490048	Rpl7l1	60S ribosomal protein L7-like 1	Q9D8M4;Q9D9F1	Q9D8M4		12	12	12	51.2	51.2	51.2	28.543	NaN	0.435902	0.876014	0.874667	0.095578	0.168077
1.3587	0.855918	0.0932238	Srsf7	Serine/arginine-rich splicing factor 7	Q3THA6;Q8BL97-3;Q8BL97-4;Q8BL97-2;F8WH59;Q8BL97	Q3THA6;Q8BL97-3;Q8BL97-4;Q8BL97-2;F8WH59;Q8BL97		14	14	13	48.3	48.3	48.3	27.377	-0.0568595	0.105731	0.187784	0.156215	0.0988894	0.0675822
1.34828	0.847302	-0.150692	Safb2	Scaffold attachment factor B2	Q80YR5;F6TC77;F6X6Q7;D6RJ78;D6RHP9;F6WIZ2;F6XJ79;F6Z0Y5	Q80YR5;F6TC77;F6X6Q7		15	9	9	18.9	12.4	12.4	111.84	-0.044801	-0.328663	-0.0836097	-0.13331	-0.312547	-0.00121863
1.33239	0.833198	0.165984	Ubtf	Nucleolar transcription factor 1	A2AWT6;A2AWT7;A2AWT5;P25976-2;P25976;E9Q4A8;G3UZW9	A2AWT6;A2AWT7;A2AWT5;P25976-2;P25976		37	37	37	38.4	38.4	38.4	85.009	NaN	0.00381534	0.341351	0.224337	0.179925	0.0804906
1.32819	0.830784	0.18812	Csde1	Cold shock domain-containing protein E1	Q3U1S6;Q91W50;Q80TP8	Q3U1S6;Q91W50;Q80TP8		50	50	50	60.8	60.8	60.8	88.79	0.188467	0.188063	0.223464	0.483547	-0.051803	0.0969813
1.31322	0.817654	-0.310826	Ahnak2		F7DBB3;Q3URZ6	F7DBB3		20	20	6	31.6	31.6	4.5	166.49	-0.180424	-0.336146	0.149663	-0.26233	-0.689405	-0.546317
1.31151	0.817654	0.309711	Gnl3	Guanine nucleotide-binding protein-like 3	Q8CI11;Q8CI11-2	Q8CI11;Q8CI11-2		21	21	21	48.1	48.1	48.1	60.786	NaN	0.387478	0.69313	0.261424	0.0582605	0.148264
1.30522	0.813126	-0.366401	Rap1b	Ras-related protein Rap-1b	Q52L50;Q99JI6	Q52L50;Q99JI6		8	8	1	50.5	50.5	7.1	20.825	NaN	-0.12143	-0.408529	-0.0918091	-0.822826	-0.387412
1.30216	0.811914	-0.147242	Lrrc47	Leucine-rich repeat-containing protein 47	B1AX98;Q505F5;E9PV22;F6Z4L9	B1AX98;Q505F5;E9PV22		20	20	20	49.6	49.6	49.6	63.589	NaN	-0.0505867	-0.117225	-0.0719727	-0.148594	-0.347831
1.29913	0.811914	-0.279301	Chd4	Chromodomain-helicase-DNA-binding protein 4	E9QAS4;E9QAS5;Q6PDQ2;E9PYU4;E9PYL1;A2A8L1;F6WR45;F6SLC9	E9QAS4;E9QAS5;Q6PDQ2		26	26	19	19.5	19.5	15.6	216.37	-0.75052	-0.406244	-0.102955	-0.148739	-0.0186968	-0.248652
1.29598	0.811914	-0.152718	Prrc2b	Protein PRRC2B	F8WHT3;Q7TPM1;F7AYW2;A2AN33;Q7TPM1-2;F6V431	F8WHT3;Q7TPM1;F7AYW2		20	19	19	12.7	12.7	12.7	243.12	-0.320884	-0.0195858	0.0264007	-0.0843895	-0.285027	-0.232819
1.29778	0.811914	-0.306454	Hspa9	Stress-70 protein, mitochondrial	Q7TSZ0;P38647	Q7TSZ0;P38647		49	49	49	66.9	66.9	66.9	73.46	NaN	-0.460716	-0.468394	0.115807	-0.285324	-0.433643
1.29531	0.811914	-0.488271	Tpm1		Q8BSH3	Q8BSH3		34	15	2	77.8	29.9	6.3	32.698	NaN	-0.358398	-1.09019	-0.502435	-0.496912	0.00657567
1.28482	0.803144	-0.12535	Rpl39	60S ribosomal protein L39	Q505A8;P62892	Q505A8;P62892		3	3	3	25.5	25.5	25.5	6.4066	NaN	-0.0570214	-0.167015	-0.00284539	-0.131677	-0.268191
1.2765	0.800083	0.0981458	Cpd	Carboxypeptidase D	O89001	O89001		16	16	16	12.9	12.9	12.9	152.4	NaN	0.129601	0.00363705	0.0667421	0.0724278	0.218321
1.2788	0.800083	-0.466765	Vim	Vimentin	Q5FWJ3;P20152;E9PZV5;A2AKJ2;G5E846;G3X981;P15331-3;P15331;P15331-2;Q3V1K9;P31001;D3YZ35;P08553;F7A3A1;P08551;P19246	Q5FWJ3;P20152;E9PZV5		86	86	83	96.4	96.4	93.8	53.687	-0.945521	-0.625557	-0.900523	-0.42787	-0.101065	0.199947
1.27495	0.800083	-0.285395	Akr1b8	Aldose reductase-related protein 2	P45377	P45377		12	12	7	40.8	40.8	31.6	36.12	NaN	-0.279792	-0.344503	0.110877	-0.432259	-0.481298
1.27736	0.800083	-0.368053	Rhoa	Transforming protein RhoA	Q4VAE6;Q9QUI0;Q9CR99	Q4VAE6;Q9QUI0		13	13	5	80.3	80.3	34.7	21.782	NaN	-0.809009	0.0221615	-0.29691	-0.296714	-0.459791
1.27173	0.798555	-0.401724	Lamb1	Laminin subunit beta-1	E9QN70;P02469;E9PZF8;E9PYT5;Q3TNZ8	E9QN70;P02469		50	50	49	38.1	38.1	37.5	202.44	-0.879903	-0.725863	0.243812	-0.379443	-0.282793	-0.386152
1.26957	0.798367	-0.569038	Pdlim1	PDZ and LIM domain protein 1	O70400	O70400		25	25	25	90.8	90.8	90.8	35.774	NaN	-0.863047	-1.10608	-0.705623	0.0213599	-0.191803
1.26819	0.798367	-0.216363	Atxn2l	Ataxin-2-like protein	Q7TQH0-2;Q7TQH0-3;Q7TQH0;Q3TGG2;E9Q5Q0	Q7TQH0-2;Q7TQH0-3;Q7TQH0;Q3TGG2;E9Q5Q0		33	33	33	37.1	37.1	37.1	113.04	-0.297273	-0.0886574	-0.0144837	-0.0174946	-0.539828	-0.340441
1.2631	0.794941	0.263256	Ssrp1	FACT complex subunit SSRP1	A2AW05;A2AW06;F8WGL8;Q08943;Q08943-2	A2AW05;A2AW06;F8WGL8;Q08943;Q08943-2		30	30	30	50.2	50.2	50.2	71.527	NaN	0.164489	0.649157	0.226023	0.134595	0.142017
1.25671	0.790799	0.145963	Map6	Microtubule-associated protein 6	D3Z6W1;Q7TSJ2-3;Q7TSJ2-2;Q7TSJ2	D3Z6W1;Q7TSJ2-3;Q7TSJ2-2;Q7TSJ2		3	3	3	8.8	8.8	8.8	54.711	NaN	0.291251	0.145697	0.233559	0.0720831	-0.0127735
1.25564	0.790799	-0.272833	Zfml;Znf638	Zinc finger protein 638	E9QKZ8;E9QKZ7;E9QML5;F8WGM9;Q61464-7;Q61464-2;Q61464-5;Q61464-4;Q61464;E9Q1G5;Q61464-3	E9QKZ8;E9QKZ7;E9QML5;F8WGM9;Q61464-7;Q61464-2;Q61464-5;Q61464-4;Q61464		7	7	7	9.3	9.3	9.3	138.55	-0.430155	-0.412474	NaN	0.0905874	-0.427514	-0.18461
1.24762	0.786066	-0.255119	Mcm2	DNA replication licensing factor MCM2	P97310	P97310		22	22	22	23.8	23.8	23.8	102.08	NaN	-0.570648	-0.258875	0.0349195	-0.250769	-0.230225
1.24847	0.786066	0.123324	Srsf6	Serine/arginine-rich splicing factor 6	Q3TWW8	Q3TWW8		14	13	12	39.5	39.5	36.9	39.025	NaN	0.0737748	0.0675708	0.200013	0.0128141	0.262447
1.24013	0.781686	-0.508311	Lonp1	Lon protease homolog, mitochondrial	E9Q120;Q8CGK3	E9Q120;Q8CGK3		25	25	25	35.7	35.7	35.7	106.42	NaN	-0.455027	-0.874117	-0.03844	-0.156212	-1.01776
1.23997	0.781686	-0.18384	Ranbp1	Ran-specific GTPase-activating protein	P34022;H7BX22	P34022;H7BX22		11	11	11	49.8	49.8	49.8	23.596	NaN	-0.14784	-0.032277	-0.340078	-0.35406	-0.0449443
1.22671	0.770051	0.18001	Ddx27	Probable ATP-dependent RNA helicase DDX27	Q921N6;H3BLJ6;Q921N6-2	Q921N6		23	23	23	27.4	27.4	27.4	85.938	NaN	0.0994639	0.439573	0.191663	0.0468704	0.122479
1.22387	0.768828	0.178927	Eif5b	Eukaryotic translation initiation factor 5B	Q05D44	Q05D44		38	38	38	39.9	39.9	39.9	137.61	NaN	0.206334	0.405528	0.20517	0.0725853	0.00501619
1.22103	0.767596	-0.199832	Mcm7	DNA helicase;DNA replication licensing factor MCM7	Q3U4T8;Q61881;D3Z6N3;D3Z335;D3Z0J6;D3Z2K9	Q3U4T8;Q61881		21	21	21	38.5	38.5	38.5	81.21	NaN	-0.371859	-0.107953	0.042755	-0.344932	-0.21717
1.2156	0.763776	-0.213826	Pds5a	Sister chromatid cohesion protein PDS5 homolog A	E9QPI5;Q6A026	E9QPI5;Q6A026		14	14	12	16.2	16.2	14.8	150.22	NaN	-0.177525	0.085029	-0.297598	-0.400245	-0.27879
1.21231	0.762079	0.129287	Ddx23		D3Z0M9	D3Z0M9		25	25	25	33.5	33.5	33.5	95.493	NaN	0.0825355	0.320121	0.0283281	0.123541	0.0919092
1.20589	0.760424	0.380734	Mex3d	RNA-binding protein MEX3D	E9QNA5;E9PUA0;D3YTR3;Q3UE17;Q3UE17-2;F6TY75	E9QNA5;E9PUA0;D3YTR3;Q3UE17;Q3UE17-2		7	6	5	21.7	19.7	16.3	65.4	NaN	0.759304	0.379437	0.654394	0.126928	-0.0163943
1.20674	0.760424	-0.353917	Ctnna1	Catenin alpha-1	Q545R0;P26231;Q65CL1	Q545R0;P26231		69	69	63	80.4	80.4	73.3	100.11	-0.478328	-0.84944	-0.337209	-0.579485	0.0474433	0.0735184
1.2063	0.760424	0.15403	Rbm3		Q8BG13	Q8BG13		17	1	1	85.1	12.3	12.3	16.761	NaN	0.0957364	0.192928	0.142339	0.351902	-0.0127553
1.20076	0.756872	0.263526	Gpatch8	G patch domain-containing protein 8	A2A6A1	A2A6A1		6	6	6	7	7	7	164.99	NaN	0.439312	0.542611	0.0249868	0.0464772	0.264246
1.18923	0.753139	0.278335			E9PVC9	E9PVC9		15	2	2	21.1	4.4	4.4	69.002	NaN	0.100284	0.605783	0.45498	0.0182925	0.212338
1.19283	0.753139	-0.369319	Dpysl2	Dihydropyrimidinase-related protein 2	O08553;E9Q756	O08553		39	39	34	73.4	73.4	68.9	62.277	-0.657597	-0.566662	-0.781038	-0.401903	0.0456732	0.145613
1.19299	0.753139	-0.486836	Prdx4	Peroxiredoxin-4	O08807;B1AZS9	O08807;B1AZS9		8	7	7	26.3	26.3	26.3	31.052	NaN	-0.628773	-0.107229	0.0146361	-1.00978	-0.703037
1.1914	0.753139	0.220775	Nop14	Nucleolar protein 14	Q8R3N1	Q8R3N1		12	12	12	14.8	14.8	14.8	98.768	NaN	0.0689414	0.347829	0.409975	-0.0392694	0.316401
1.19069	0.753139	-0.357626	Snx2	Sorting nexin-2	Q9CWK8	Q9CWK8		13	13	11	37.8	37.8	34.1	58.47	NaN	-0.466974	-0.286906	-0.233053	0.0251505	-0.826349
1.18599	0.752534	0.170816	Lmnb1	Lamin-B1	P14733	P14733		48	48	45	73.5	73.5	66.2	66.785	-0.0209531	0.0677079	0.109301	0.0949441	0.325818	0.448081
1.18554	0.752534	-0.0645638	Srsf3	Serine/arginine-rich splicing factor 3	Q3U781;P84104-2;B2KF41;P84104;A2A4X6	Q3U781;P84104-2;B2KF41;P84104		12	11	11	83.1	83.1	83.1	14.203	-0.00417851	-0.093455	-0.148744	0.0322905	-0.104583	-0.0687138
1.17852	0.749949	0.289089	Anp32b	Acidic leucine-rich nuclear phosphoprotein 32 family member B	E9QKP8;Q9EST5;Q9EST5-2;E9Q148	E9QKP8;Q9EST5;Q9EST5-2		11	11	11	39.4	39.4	39.4	35.796	NaN	-0.0967916	0.527743	0.480787	0.160979	0.372726
1.18094	0.749949	0.105688	Bysl	Bystin	O54825	O54825		18	18	18	44.3	44.3	44.3	49.783	NaN	0.122151	0.130741	0.1122	-0.0473852	0.210735
1.17838	0.749949	0.216771	Gns	N-acetylglucosamine-6-sulfatase	Q8BFR4	Q8BFR4		15	15	15	26.1	26.1	26.1	61.174	NaN	0.146111	0.489604	0.0961427	0.33771	0.014287
1.16453	0.737616	0.34164	Bms1		Q6PGF5	Q6PGF5		12	12	12	12.9	12.9	12.9	145.41	NaN	0.227576	0.739791	0.577193	-0.0145513	0.178188
1.16289	0.737489	0.245061	Nol8	Nucleolar protein 8	E9QKD1;Q3UHX0;Q3UHX0-2	E9QKD1;Q3UHX0		7	7	7	8.1	8.1	8.1	130.66	NaN	0.330468	0.145061	0.561462	-0.0351582	0.223472
1.16067	0.736771	-0.341835	Parp1	Poly [ADP-ribose] polymerase 1	Q921K2;P11103;P11103-2	Q921K2;P11103		18	18	18	29.8	29.8	29.8	112.72	NaN	-0.67565	0.0210873	-0.099304	-0.62723	-0.328077
1.15137	0.729174	0.199119	Eif3a	Eukaryotic translation initiation factor 3 subunit A	P23116;Q3UM46	P23116;Q3UM46		61	61	61	46.6	46.6	46.6	161.93	0.599013	0.235138	-0.0033858	0.182712	0.108058	0.073179
1.15008	0.729174	0.253772	Hdgfrp2	Hepatoma-derived growth factor-related protein 2	Q3UMU9-2;Q3UMU9;Q3UMU9-3	Q3UMU9-2;Q3UMU9;Q3UMU9-3		9	8	8	19.2	17.7	17.7	74.075	NaN	0.119043	0.575907	0.424612	0.0808807	0.0684184
1.14804	0.728623	0.234913	Hirip3	HIRA-interacting protein 3	Q8BLH7	Q8BLH7		8	8	8	14.1	14.1	14.1	65.214	NaN	-0.0666226	0.301885	0.518128	0.145805	0.275369
1.14109	0.723158	-0.137215	Eif5a;Eif5a2	Eukaryotic translation initiation factor 5A-1;Eukaryotic translation initiation factor 5A-2	P63242;Q8BGY2	P63242;Q8BGY2		19	19	19	76	76	76	16.832	-0.355436	-0.18473	0.0657274	-0.0347093	-0.216523	-0.097621
1.13863	0.722177	-0.211604	Sptbn1	Spectrin beta chain, non-erythrocytic 1	Q62261;E9Q5I4;E9Q397;Q3UGX2;P15508	Q62261		75	75	6	39.5	39.5	3.9	274.22	-0.0954735	-0.358309	-0.526	-0.338487	0.0260246	0.0226189
1.13511	0.720133	0.212242	Sars	Serine--tRNA ligase, cytoplasmic	Q8C483;P26638;A2AFS0;A2AFS1	Q8C483;P26638;A2AFS0		32	32	32	58	58	58	61.166	NaN	0.224482	0.490758	0.281419	-0.0284117	0.0929635
1.12029	0.706786	-0.0930461	Farsa	Phenylalanine--tRNA ligase alpha subunit	Q8C0C7;E9PWY9;Q8BJG2;E9Q319;D6RIJ2	Q8C0C7;E9PWY9;Q8BJG2;E9Q319		17	17	17	36.6	36.6	36.6	57.598	NaN	-0.0584148	-0.0615224	0.0144866	-0.150978	-0.208801
1.11617	0.704132	0.110658	Sfpq	Splicing factor, proline- and glutamine-rich	Q8VIJ6	Q8VIJ6		39	39	39	44.3	44.3	44.3	75.441	0.161156	-0.0441874	0.263338	-0.0260692	0.183878	0.125833
1.1145	0.703919	0.237111	Cdk11b	Cyclin-dependent kinase 11B	A2A9P6;A2A9P5;P24788-2;P24788	A2A9P6;A2A9P5;P24788-2;P24788		14	14	14	20.3	20.3	20.3	87.319	NaN	-0.0573753	0.520027	0.387932	0.145251	0.189719
1.11096	0.701831	-0.696956	Racgap1	Rac GTPase-activating protein 1	Q9WVM1;E9Q9N9;E9Q851;F6WD40	Q9WVM1		20	20	20	46.5	46.5	46.5	70.158	-0.131227	-0.0453089	-1.03549	0.120067	-1.5669	-1.52288
1.10782	0.700149	0.242702	Rrp12	RRP12-like protein	Q3UJA1;Q6P5B0	Q3UJA1;Q6P5B0		27	27	27	28	28	28	143.13	NaN	0.187017	0.639347	0.212763	0.0513076	0.123078
1.10506	0.69883	0.298547	Zc3h13		E9Q784;E9PW62;F6YK47	E9Q784		12	12	12	7.6	7.6	7.6	203.75	0.182112	0.147029	0.969144	0.117399	0.133151	0.242448
1.10283	0.698044	0.118918	Hnrnpd	Heterogeneous nuclear ribonucleoprotein D0	Q60668-3;Q60668;F6ZV59;G5E8G0;G3X9W0;Q60668-4;Q60668-2;F6SHF3;E9Q5B6;F7A465	Q60668-3;Q60668;F6ZV59;G5E8G0;G3X9W0;Q60668-4;Q60668-2;F6SHF3;E9Q5B6		22	22	20	48.7	48.7	45.4	32.754	NaN	0.0117484	0.204068	0.273456	0.049566	0.0557501
1.09614	0.693743	-0.207708	EG433182;Eno1	Alpha-enolase	Q5FW97;P17182;Q6PHC1;B0QZL1;B1ARR7;B1ARR6;Q545V3;P17183;D3Z2S4;D3Z6E4;D3YVD3	Q5FW97;P17182;Q6PHC1		57	57	51	99.8	99.8	88.9	47.14	-0.371543	-0.347939	-0.505808	-0.100075	0.0204007	0.0587154
1.09567	0.693743	-0.159073	Vat1	Synaptic vesicle membrane protein VAT-1 homolog	Q499X4;Q62465	Q499X4;Q62465		15	15	15	38.7	38.7	38.7	43.096	NaN	0.103026	-0.293471	-0.197954	-0.18129	-0.225677
1.09247	0.691976	-0.0613548	Hyou1	Hypoxia up-regulated protein 1	Q9JKR6;F6TRP3;E0CYZ2	Q9JKR6		31	31	31	41	41	41	111.18	NaN	-0.00770313	0.00533015	-0.126514	-0.109582	-0.0683058
1.08742	0.689763	-0.502621	Psmc6	26S protease regulatory subunit 10B	Q14AQ1;P62334	Q14AQ1;P62334		22	22	22	56.6	56.6	56.6	44.172	NaN	-0.852006	-0.499801	-0.0149347	-0.0371875	-1.10918
1.08763	0.689763	-0.31306	Twf1	Twinfilin-1	Q91YR1;D3Z2H0	Q91YR1		14	14	13	45.7	45.7	43.7	40.079	NaN	-0.589464	-0.594424	-0.371017	-0.0994895	0.0890914
1.07969	0.683446	0.233364	Aatf	Protein AATF	Q9JKX4;Q9JKX4-2;Q9JKX4-3	Q9JKX4;Q9JKX4-2;Q9JKX4-3		18	18	18	38.4	38.4	38.4	59.481	0.34786	0.311872	0.490703	0.371157	-0.251608	0.130202
1.07553	0.680691	0.247859	Mrps5	28S ribosomal protein S5, mitochondrial	A2AHS8;Q99N87;B2FDG7	A2AHS8;Q99N87		7	7	7	15.3	15.3	15.3	48.206	NaN	0.110494	0.649696	0.303169	0.0788618	0.0970748
1.07274	0.679307	-0.0894374	Nasp	Nuclear autoantigenic sperm protein	B1AU75;Q99MD9;B1AU76;B1AU77;Q99MD9-2	B1AU75;Q99MD9;B1AU76		7	7	7	15.7	15.7	15.7	84.012	NaN	-0.169583	-0.107579	-0.152168	0.0505026	-0.06836
1.06882	0.676782	-0.31845	Srp68	Signal recognition particle subunit SRP68	A2AAN2;Q8BMA6	A2AAN2;Q8BMA6		10	10	10	25.7	25.7	25.7	65.952	-0.396256	-0.250811	-0.164027	0.0869477	-0.989887	-0.196664
1.06036	0.669722	0.141421	Zc3h14	Zinc finger CCCH domain-containing protein 14	Q8BJ05;Q8BJ05-2	Q8BJ05;Q8BJ05-2		15	15	4	25.4	25.4	6.1	82.408	-0.00517381	0.0153983	0.265442	0.14656	0.400077	0.0262252
1.05467	0.665419	-0.203404	Cttn	Src substrate cortactin	Q60598;Q921L6	Q60598;Q921L6		21	21	21	40.3	40.3	40.3	61.249	-0.453165	-0.520495	-0.0990138	-0.195932	0.0371479	0.0110359
1.05239	0.664523	-0.112527	Ppia	Peptidyl-prolyl cis-trans isomerase;Peptidyl-prolyl cis-trans isomerase A;Peptidyl-prolyl cis-trans isomerase A, N-terminally processed	Q5SVY2;P17742;E9Q1E3	Q5SVY2;P17742;E9Q1E3		28	28	16	98.2	98.2	65.2	17.971	-0.235158	-0.263112	-0.183101	0.048418	-0.0179372	-0.0242725
1.05026	0.663778	-0.417746	Mthfd1	C-1-tetrahydrofolate synthase, cytoplasmic;Methylenetetrahydrofolate dehydrogenase;Methenyltetrahydrofolate cyclohydrolase;Formyltetrahydrofolate synthetase;C-1-tetrahydrofolate synthase, cytoplasmic, N-terminally processed	Q922D8;F6YW06;Q8BXX7	Q922D8;F6YW06;Q8BXX7		25	25	24	39.7	39.7	38.6	101.2	NaN	-0.455608	0.0611793	-0.208519	-0.416992	-1.06879
1.04751	0.6624	0.356679	Col18a1	Collagen alpha-1(XVIII) chain;Endostatin	E9QPX1;P39061-2;P39061-1;P39061;D3Z5C2	E9QPX1;P39061-2;P39061-1;P39061		19	19	19	13	13	13	182.29	NaN	0.186465	0.943098	0.00169295	0.400334	0.251807
1.04394	0.660205	0.092369	Rpl31	60S ribosomal protein L31	Q5M9K9;P62900;D3YY62;D3YVU2;E9Q4I3;D3YWP7	Q5M9K9;P62900;D3YY62		15	15	15	69.6	69.6	69.6	14.463	0.189254	-0.0220668	0.124328	0.236848	-0.0129922	0.0388422
1.03445	0.652082	0.21393	Rps3	40S ribosomal protein S3	Q5YLW3;P62908;D3YV43	Q5YLW3;P62908;D3YV43		33	33	33	86	86	86	26.674	NaN	0.190761	0.425485	0.444016	-0.0331283	0.0425168
1.03194	0.65126	-0.176315	Atxn2	Ataxin-2	E9QQ60;E9QM77;O70305-2;O70305;E9QQ61;O70305-3;F6U2C2;F7B6X4;E9PZC0;F6V8M6	E9QQ60;E9QM77;O70305-2;O70305;E9QQ61;O70305-3;F6U2C2;F7B6X4		16	16	16	14.1	14.1	14.1	129.12	-0.331127	-0.21316	0.127679	-0.059391	-0.463249	-0.118641
1.03091	0.65126	-0.238484	Cct3	T-complex protein 1 subunit gamma	Q3U4U6;P80318;Q3U0I3;E9Q133;F6Q609;F6ZVG8	Q3U4U6;P80318;Q3U0I3;E9Q133;F6Q609		33	33	33	65.1	65.1	65.1	60.629	NaN	-0.289431	-0.578898	0.0921832	-0.264477	-0.151797
1.02391	0.64586	-0.2962	Larp1	La-related protein 1	Q6ZQ58;Q9D423;E9PYM4;Q6ZQ58-2	Q6ZQ58		39	39	39	48.2	48.2	48.2	121.15	-0.768686	-0.115075	0.0541518	0.0700653	-0.603498	-0.414157
1.0228	0.64586	-0.303897	Nisch	Nischarin	Q80TM9;Q80TM9-4;Q80TM9-6;E9PWZ1;Q80TM9-2;F6PY46;Q80TM9-5;Q80TM9-3;F6ZL69;F6UKP3;Q80TM9-7	Q80TM9;Q80TM9-4;Q80TM9-6;E9PWZ1;Q80TM9-2;F6PY46;Q80TM9-5;Q80TM9-3		10	10	10	9	9	9	175.01	NaN	-0.0342674	0.000345148	-0.736074	-0.491052	-0.258435
1.02052	0.644925	-0.193298	Rpl10;Rpl10l	60S ribosomal protein L10;60S ribosomal protein L10-like	Q6ZWV3;P86048;B7FAU6	Q6ZWV3;P86048		18	18	18	67.8	67.8	67.8	24.604	-0.256738	-0.245972	0.00223853	0.151063	-0.325306	-0.485076
1.01356	0.640618	0.239677	Pdcd11	Protein RRP5 homolog	Q6NS46	Q6NS46		59	59	59	40.7	40.7	40.7	207.78	0.0852508	0.251889	0.709781	0.423891	-0.0624409	0.0296923
1.01353	0.640618	-0.274816	Abcf2	ATP-binding cassette sub-family F member 2	Q99LE6	Q99LE6		10	10	10	18.5	18.5	18.5	71.781	NaN	-0.165659	-0.552691	0.167696	-0.384881	-0.438544
1.01072	0.63914	0.136796	Rpl7a	60S ribosomal protein L7a	Q58ET1;F6TJZ4;P12970;D3YXT4;D3Z3R0;D3YVE6;D3YU93;F6YI27;F6U2H0;F6TIC7;F6ZVW4;F6VBB8;F6SSI5;F7AMA9	Q58ET1;F6TJZ4;P12970;D3YXT4;D3Z3R0;D3YVE6;D3YU93;F6YI27;F6U2H0		31	31	31	72.6	72.6	72.6	29.976	0.104896	0.112957	0.325243	0.327734	-0.0947171	0.0446635
1.00747	0.637891	-0.187346	Gigyf2	PERQ amino acid-rich with GYF domain-containing protein 2	G3UYG6;Q6Y7W8;G3UWR2;G3UYR9;E9Q2M5;Q6Y7W8-2;G3UZX7	G3UYG6;Q6Y7W8;G3UWR2;G3UYR9;E9Q2M5		15	15	15	17.4	17.4	17.4	148.58	NaN	-0.422051	0.0581098	-0.120112	-0.347509	-0.105168
1.00681	0.637891	-0.157854	Cct6a	T-complex protein 1 subunit zeta	P80317;E9QPA6;Q497N0;Q61390;B1AT05	P80317;E9QPA6		29	29	29	52.7	52.7	52.7	58.004	NaN	-0.394056	-0.237642	-0.0391243	0.0199065	-0.138356
1.00441	0.636815	0.132228	Rpl26	60S ribosomal protein L26	Q4FZH2;P61255;B1ARA5;B1ARA3;D3Z3Q9;G3UW96	Q4FZH2;P61255;B1ARA5;B1ARA3;D3Z3Q9		16	16	16	66.9	66.9	66.9	17.258	NaN	-0.0171822	0.230026	0.282561	-0.00914567	0.174882
0.999117	0.632835	-0.362463	Lgals2	Galectin-2	Q9CQW5	Q9CQW5		13	13	13	74.6	74.6	74.6	14.88	NaN	-0.0108026	-0.841936	-0.572161	0.0559418	-0.443358
0.993779	0.628812	0.305871	Ppil4	Peptidyl-prolyl cis-trans isomerase-like 4	Q9CXG3;D6RJ77	Q9CXG3		12	12	12	37.4	37.4	37.4	57.23	NaN	0.235456	0.801212	0.423385	0.0867289	-0.0174258
0.988001	0.624344	0.171826	Ptbp3	Polypyrimidine tract-binding protein 3	G8JL74;G3UXA6;Q8BHD7-2;Q8BHD7;G3UZ01;G3UY95;F7C521;G3UXZ8;G3UXZ6	G8JL74;G3UXA6;Q8BHD7-2;Q8BHD7;G3UZ01		24	21	21	61.7	59.5	59.5	59.465	NaN	0.208418	0.42005	0.244712	0.012047	-0.0260961
0.984121	0.62177	0.220314	Polr2a	DNA-directed RNA polymerase II subunit RPB1	P08775	P08775		23	23	23	18.9	18.9	18.9	217.17	NaN	0.193577	0.0323026	0.528608	-0.0323366	0.379421
0.980682	0.619788	-0.301393	Ywhag	14-3-3 protein gamma;14-3-3 protein gamma, N-terminally processed	A8IP69;P61982	A8IP69;P61982		19	14	14	68	61.1	61.1	28.302	-0.157751	-0.782541	-0.196191	-0.435021	0.0645389	NaN
0.979538	0.619788	0.396479	Rrp1	Ribosomal RNA processing protein 1 homolog A	E9QL52;F8WI83;P56183-2;P56183-3;P56183;Q05CN2	E9QL52;F8WI83;P56183-2;P56183-3;P56183;Q05CN2		7	7	7	25.3	25.3	25.3	49.924	NaN	0.521504	0.750536	0.782231	0.131315	-0.20319
0.974978	0.616522	-0.290882	Capg	Macrophage-capping protein	Q99LB4;P24452;D3YTL5;D3YU77;D3YZN3;D3Z014;D3Z4K5	Q99LB4;P24452		23	23	23	71.9	71.9	71.9	38.768	NaN	-0.503298	-0.595368	-0.446988	0.0786627	0.0125816
0.967388	0.615119	-0.218943	Canx	Calnexin	Q5SUC3;P35564	Q5SUC3;P35564		17	17	17	40.1	40.1	40.1	67.277	NaN	-0.328002	-0.0289549	-0.366982	0.0908353	-0.461611
0.96716	0.615119	0.142019	Rpl8	60S ribosomal protein L8	P62918	P62918		31	31	31	79	79	79	28.024	0.159113	0.117331	0.33858	0.344939	-0.0722274	-0.035621
0.968585	0.615119	0.128376	Nsun2	tRNA (cytosine(34)-C(5))-methyltransferase	Q1HFZ0;H3BKN0;Q1HFZ0-2;H3BJF3	Q1HFZ0;H3BKN0;Q1HFZ0-2		36	36	36	51.3	51.3	51.3	85.451	0.102718	0.0611896	0.396193	0.200152	-0.085586	0.0955915
0.970412	0.615119	0.118799	Luc7l3	Luc7-like protein 3	Q5SUF2;Q5SUF2-3;Q5SUF2-2;F8WGA8	Q5SUF2;Q5SUF2-3;Q5SUF2-2		15	15	15	34.7	34.7	34.7	51.45	NaN	-0.0190731	0.319104	0.125431	0.130207	0.0383287
0.967559	0.615119	0.169019	Utp14a	U3 small nucleolar RNA-associated protein 14 homolog A	Q640M1;Q640M1-2	Q640M1		30	30	27	46	46	46	87.264	0.367053	-0.0152662	0.445718	0.246327	0.0013649	-0.0310829
0.965244	0.614843	-0.135561	Xrn2	5-3 exoribonuclease 2	A2ATK1;Q9DBR1-2;Q9DBR1	A2ATK1;Q9DBR1-2;Q9DBR1		34	34	34	47.6	47.6	47.6	108.69	-0.18518	-0.0733275	0.0179744	0.0705571	-0.360026	-0.283366
0.9623	0.614843	-0.256695	Eef1d	Elongation factor 1-delta	E9QN08;Q80T06;P57776;P57776-3;Q91VK2;D3YUQ9;D3YZT9;D3YY68	E9QN08;Q80T06;P57776;P57776-3;Q91VK2;D3YUQ9;D3YZT9		24	24	5	74.7	74.7	24.1	27.217	NaN	-0.432762	-0.656226	-0.0898934	-0.1232	0.0186078
0.963741	0.614843	0.205861	Ddx24	ATP-dependent RNA helicase DDX24	F8WJA0;Q9ESV0	F8WJA0;Q9ESV0		17	17	17	29.1	29.1	29.1	101.37	-0.270779	0.263447	0.375871	0.475352	0.228822	0.162455
0.961808	0.614843	0.254491	Lyar	Cell growth-regulating nucleolar protein	Q08288;D3Z5X8;D3Z7N3;D3Z345;D6RDT2;D3Z009;D3YU83	Q08288;D3Z5X8;D3Z7N3;D3Z345		6	6	6	11.6	11.6	11.6	43.735	NaN	0.0103607	-0.0462981	0.254487	0.461845	0.592061
0.960093	0.614843	-0.224979	Hnrnpul1	Heterogeneous nuclear ribonucleoprotein U-like protein 1	Q8VDM6;Q8VDM6-2;Q8VDM6-3	Q8VDM6;Q8VDM6-2		23	23	23	29.8	29.8	29.8	96.001	NaN	-0.203042	-0.630878	0.0334802	-0.141653	-0.182803
0.959309	0.614843	-0.359367	Ppp1r12a	Protein phosphatase 1 regulatory subunit 12A	Q9DBR7;Q9DBR7-2	Q9DBR7;Q9DBR7-2		17	17	17	20.3	20.3	20.3	114.99	NaN	-0.360129	-1.0028	-0.209983	-0.280051	0.0561257
0.956875	0.613659	-0.200953	Specc1	Cytospin-B	Q5SXY1-3;Q5SXY1;Q5SXY1-2	Q5SXY1-3;Q5SXY1;Q5SXY1-2		18	18	18	27.9	27.9	27.9	109.84	-0.430879	0.0735884	-0.0448407	-0.199941	-0.402691	NaN
0.955596	0.613626	0.371779	R3hdm1		B9EHE8;E9Q9Q2;Q3URW7	B9EHE8;E9Q9Q2		9	9	8	9	9	6.9	120.87	0.396226	0.873147	0.9501	0.274013	-0.18135	-0.0814611
0.947933	0.610873	-0.239044	Anxa5	Annexin A5	P48036	P48036		31	31	31	79.3	79.3	79.3	35.752	NaN	-0.41991	-0.547078	-0.290079	0.0661586	-0.00431117
0.946665	0.610873	-0.261113	Cct5	T-complex protein 1 subunit epsilon	P80316;E0CZA1	P80316		29	29	29	57.5	57.5	57.5	59.623	NaN	-0.465309	-0.664666	-0.0686314	-0.00221689	-0.104741
0.949297	0.610873	0.259833	Atrx	Transcriptional regulator ATRX	Q61687;Q8C2S3;Q3TA30	Q61687		23	23	15	12.2	12.2	8.2	278.58	NaN	-0.163121	0.631771	0.199051	0.337216	0.294251
0.948246	0.610873	0.148532	Fip1l1	Pre-mRNA 3-end-processing factor FIP1	Q9D824-3;Q9D824-2;Q9D824;D3Z619;D3Z4V2;D3Z3F1;Q9D824-4	Q9D824-3;Q9D824-2;Q9D824;D3Z619;D3Z4V2;D3Z3F1;Q9D824-4		16	16	16	40.1	40.1	40.1	60.187	NaN	-0.0729809	0.326938	0.0395872	0.264012	0.185103
0.947401	0.610873	-0.195071	Ddx21	Nucleolar RNA helicase 2	Q9JIK5	Q9JIK5		56	56	56	63.7	63.7	63.7	93.55	-0.569155	-0.314733	-0.0561912	0.134776	-0.298533	-0.0665917
0.944461	0.609894	0.263796	Tia1	Nucleolysin TIA-1	D3Z4H6;Q564E7;P52912;D3YY02	D3Z4H6;Q564E7;P52912;D3YY02		16	13	3	40.8	40.8	11.9	42.682	NaN	0.156378	0.757254	0.289854	0.0781165	0.0373752
0.932462	0.599117	0.18041	Celf2	CUGBP Elav-like family member 2	Q9Z0H4-2;Q9Z0H4-6;F6V6I8;Q9Z0H4-7;Q9Z0H4-5;Q9Z0H4-4;Q9Z0H4;Q9Z0H4-8;Q9Z0H4-9;E9QA47;Q9Z0H4-11;A3KGT0;A3KGT2;Q9Z0H4-3	Q9Z0H4-2;Q9Z0H4-6;F6V6I8;Q9Z0H4-7;Q9Z0H4-5;Q9Z0H4-4;Q9Z0H4;Q9Z0H4-8;Q9Z0H4-9;E9QA47;Q9Z0H4-11;A3KGT0;A3KGT2		22	18	18	36	30.4	30.4	55.409	NaN	0.169884	0.486623	0.244726	-0.0195331	0.0203507
0.929378	0.597251	-0.355377	Cad	CAD protein;Glutamine-dependent carbamoyl-phosphate synthase;Aspartate carbamoyltransferase;Dihydroorotase	E9QAI5;G3UWN2;B7ZN27;B2RQC6;E9QAT6	E9QAI5;G3UWN2;B7ZN27;B2RQC6;E9QAT6		37	37	37	26.5	26.5	26.5	236.25	NaN	-0.271349	-0.313886	0.247949	-0.705204	-0.734396
0.925947	0.595035	-0.172068	Sqstm1	Sequestosome-1	Q64337-2;Q64337;D3YZJ1;F6VD69	Q64337-2;Q64337;D3YZJ1		10	10	10	37.9	37.9	37.9	44.192	NaN	0.12146	-0.0828525	-0.241534	-0.366065	-0.291347
0.920178	0.593787	-0.198457	Krt8	Keratin, type II cytoskeletal 8	P11679;CON__Q9H552;CON__H-INV:HIT000016045;CON__REFSEQ:XP_092267	P11679		73	72	43	94.7	94.7	73.1	54.565	0.0341222	-0.265833	-0.504369	-0.491029	0.0713623	-0.0349963
0.921338	0.593787	-0.266698	Ywhae	14-3-3 protein epsilon	Q5SS40;P62259;F6WA09;D6REF3	Q5SS40;P62259		18	16	16	61.2	61.2	61.2	29.174	NaN	-0.326138	-0.462967	0.0329879	0.0525423	-0.629914
0.922917	0.593787	-0.303041	Hspa8	Heat shock cognate 71 kDa protein	P63017;Q504P4;D3Z5E2;D3YW43	P63017;Q504P4		57	57	45	73.7	73.7	69.5	70.87	-0.947192	-0.300666	-0.554227	-0.162738	0.046092	0.100488
0.919874	0.593787	0.210042	Rnps1	RNA-binding protein with serine-rich domain 1	Q99M28;Q99M28-2;E9PVX3	Q99M28;Q99M28-2;E9PVX3		9	9	9	29.5	29.5	29.5	34.208	NaN	0.0371006	0.616563	0.0429878	0.210119	0.143438
0.918354	0.593465	-0.133204	Fn1	Fibronectin;Anastellin	G5E8M2;G5E8B8;G3X9J7;P11276	G5E8M2;G5E8B8;G3X9J7;P11276		117	117	117	63	63	63	262.84	0.0552093	-0.390795	-0.0319282	-0.291564	-0.00946569	-0.130683
0.90813	0.584436	-0.168139	Myof	Myoferlin	E9Q390;Q69ZN7;D3Z1Q0;Q69ZN7-4;Q69ZN7-2;Q69ZN7-3	E9Q390;Q69ZN7;D3Z1Q0;Q69ZN7-4		79	79	78	48.2	48.2	48.2	234.52	NaN	-0.475981	0.0302996	-0.205476	-0.133756	-0.0557823
0.901935	0.579433	-0.162185	Wdr46	WD repeat-containing protein 46	Q9Z0H1	Q9Z0H1		12	12	12	22.7	22.7	22.7	69.047	-0.0336288	0.0594146	-0.266863	-0.472555	-0.30054	0.0410633
0.898395	0.578266	-0.350454	Hsp90aa1	Heat shock protein HSP 90-alpha	Q80Y52;P07901;B7ZC50;A2A6A2;B7ZC49	Q80Y52;P07901		55	36	36	61.5	42.8	42.8	84.787	-1.2265	-0.382256	-0.418461	-0.0405123	-0.0737336	0.0387418
0.898658	0.578266	0.123528	Rpl7	60S ribosomal protein L7	Q5M9N8;P14148;F6XI62;D3Z6N4;F6ZA13	Q5M9N8;P14148;F6XI62;D3Z6N4		36	36	36	67.8	67.8	67.8	31.419	0.0637981	0.114319	0.208999	0.406262	-0.0430119	-0.00920078
0.891587	0.57264	-0.137496	Gnb2	Guanine nucleotide-binding protein G(I)/G(S)/G(T) subunit beta-2	Q3U9V4;P62880;E9QKR0;D3Z1T4;D3Z1M1;D3YZX3;E9PWM7	Q3U9V4;P62880;E9QKR0;D3Z1T4;D3Z1M1;D3YZX3		14	14	8	45.6	45.6	27.6	37.331	NaN	-0.242146	-0.232473	-0.255809	-0.0755942	0.118543
0.883974	0.566205	0.153751	Fubp3		A2AJ72;Q3TIX6;F7AM43;F6S444;F6W2V3	A2AJ72;Q3TIX6		61	60	46	87.2	87.2	71.4	61.447	0.122248	0.260488	0.381415	0.335451	-0.124696	-0.0523993
0.87935	0.562756	-0.295537	Idh1	Isocitrate dehydrogenase [NADP] cytoplasmic	F8WIY0;O88844;D3YVY3	F8WIY0;O88844		25	25	24	55.6	55.6	53.4	47.474	NaN	-0.229697	-0.814179	-0.430833	0.111194	-0.114172
0.877527	0.562106	-0.127657	Dnajc2	DnaJ homolog subfamily C member 2;DnaJ homolog subfamily C member 2, N-terminally processed	P54103;E9Q9H3;E9Q9H2;Q3TRX6	P54103;E9Q9H3;E9Q9H2;Q3TRX6		8	8	8	22.2	22.2	22.2	71.721	NaN	0.00451496	-0.020739	-0.0373786	-0.276927	-0.307757
0.876118	0.561866	-0.148402	Plcb3	1-phosphatidylinositol 4,5-bisphosphate phosphodiesterase beta-3	P51432	P51432		20	20	20	25.6	25.6	25.6	139.49	NaN	0.148611	-0.181172	-0.160729	-0.23427	-0.314452
0.868849	0.555762	0.0637028	Rps11	40S ribosomal protein S11	Q3UC02;E9PXE7;P62281;D3Z3M6	Q3UC02;E9PXE7;P62281		24	24	24	82.9	82.9	82.9	18.431	0.0438573	0.0694781	0.0289406	0.234637	0.0107024	-0.005399
0.864026	0.552102	0.103842	Gpc1	Glypican-1;Secreted glypican-1	Q3U379;Q9QZF2	Q3U379;Q9QZF2		19	19	19	44.5	44.5	44.5	61.359	NaN	0.136171	-0.0645076	0.0932907	0.0716461	0.282607
0.862611	0.551847	0.180008	Mrpl13	39S ribosomal protein L13, mitochondrial	Q9D1P0;F7CXG9;Q05CB9;G5E909	Q9D1P0;F7CXG9;Q05CB9		10	10	10	58.4	58.4	58.4	20.677	NaN	0.270214	0.405989	0.309181	0.0388578	-0.124201
0.858884	0.549277	-0.138109	Usp9x	Ubiquitin carboxyl-terminal hydrolase;Probable ubiquitin carboxyl-terminal hydrolase FAF-X	Q4FE56;P70398;E9PWA9;G3UZS3;F8VPU6	Q4FE56;P70398		32	32	28	16.3	16.3	14.8	290.21	-0.282525	-0.212811	0.243914	-0.168391	-0.170848	-0.237993
0.854624	0.54617	-0.0758834	Supt6h	Transcription elongation factor SPT6	Q62383	Q62383		9	9	9	9.6	9.6	9.6	199.08	NaN	-0.221693	-0.0708333	-0.0734287	0.0332487	-0.0467109
0.850744	0.543441	-0.324955	Myo18a	Unconventional myosin-XVIIIa	B2RRE2;E9QAX2;Q9JMH9-1;Q9JMH9;Q9JMH9-6;Q9JMH9-4;E9Q405;Q9JMH9-5;Q9JMH9-7;Q9JMH9-2;E9QA74;E9Q0K8	B2RRE2;E9QAX2;Q9JMH9-1;Q9JMH9;Q9JMH9-6;Q9JMH9-4;E9Q405;Q9JMH9-5;Q9JMH9-7;Q9JMH9-2;E9QA74		41	41	41	28.8	28.8	28.8	232.14	NaN	-0.857208	-0.481551	-0.419584	0.121705	0.0118635
0.844041	0.537885	0.155755	Btf3	Transcription factor BTF3	Q3UJR8;Q64152-2	Q3UJR8;Q64152-2		11	11	2	78.4	78.4	8	17.699	0.358457	-0.0890985	0.434023	0.24613	-0.0370001	0.0220189
0.842679	0.537667	0.0946561	Nono	Non-POU domain-containing octamer-binding protein	Q4FK11;F6XLC7;Q99K48;Q99K48-2;B1AXT0	Q4FK11;F6XLC7;Q99K48;Q99K48-2		35	35	35	74.4	74.4	74.4	54.54	NaN	-0.0269599	0.219621	-0.0276459	0.123004	0.185261
0.836601	0.536137	0.085825	Hnrnpa3	Heterogeneous nuclear ribonucleoprotein A3	A2AL12;Q5FB19;Q8BG05	A2AL12;Q5FB19;Q8BG05		37	37	3	69.5	69.5	5.7	34.476	0.146022	-0.0456807	0.234925	0.198959	-0.022765	0.00348866
0.837588	0.536137	-0.262851	Sfr1	Swi5-dependent recombination DNA repair protein 1 homolog	E3WH30;Q8BP27-2;Q8BP27;Q8BP27-3	E3WH30;Q8BP27-2;Q8BP27;Q8BP27-3		10	10	10	52.5	52.5	52.5	33.526	-0.342911	-0.22973	0.240803	-0.320118	NaN	-0.6623
0.838336	0.536137	-0.0791962	Rbm27	RNA-binding protein 27	Q5SFM8-3;Q5SFM8-2;Q5SFM8	Q5SFM8-3;Q5SFM8-2;Q5SFM8		10	10	10	14.8	14.8	14.8	107.42	NaN	-0.0431938	0.0509629	-0.219687	-0.0841581	-0.0999054
0.838112	0.536137	-0.117804	Ewsr1	RNA-binding protein EWS	Q5SUT0;Q5SUS9;Q61545;Q5SUS8	Q5SUT0;Q5SUS9;Q61545		8	8	8	19.3	19.3	19.3	64.988	-0.137548	-0.249047	0.204599	-0.108679	-0.239849	-0.1763
0.832643	0.533308	-0.276875	Sptan1	Spectrin alpha chain, non-erythrocytic 1	P16546-2;P16546	P16546-2;P16546		82	82	1	40.9	40.9	0.7	282.34	NaN	-0.585606	-0.664166	-0.253521	0.101369	0.0175467
0.829939	0.532855	-0.13837	Strap	Serine-threonine kinase receptor-associated protein	B2RUC7;Q9Z1Z2	B2RUC7;Q9Z1Z2		14	14	14	62.3	62.3	62.3	38.442	NaN	-0.00593365	-0.391838	-0.0444	-0.00543558	-0.244244
0.830874	0.532855	0.148654	Naca	Nascent polypeptide-associated complex subunit alpha;Nascent polypeptide-associated complex subunit alpha, muscle-specific form	Q60817;P70670	Q60817;P70670		13	13	13	38.1	38.1	38.1	23.384	NaN	-0.112356	0.365433	0.242236	0.0447959	0.203161
0.827161	0.531198	-0.15287	Eif6	Eukaryotic translation initiation factor 6	Q545K4;O55135;A6PWZ2;D6RG53;D6RJJ3;B1AZQ4	Q545K4;O55135		10	10	10	63.7	63.7	63.7	26.511	NaN	-0.354994	-0.281251	-0.0845537	-0.180485	0.136934
0.82405	0.529204	0.183579	Lrp1	Prolow-density lipoprotein receptor-related protein 1;Low-density lipoprotein receptor-related protein 1 85 kDa subunit;Low-density lipoprotein receptor-related protein 1 515 kDa subunit;Low-density lipoprotein receptor-related protein 1 intracellular domain	Q91ZX7;Q3U5J2;D3Z5M3	Q91ZX7		67	67	67	21.6	21.6	21.6	504.74	-0.173916	0.404901	0.463627	0.254356	0.258925	-0.106419
0.821605	0.527874	0.0977171	Itgb1	Integrin beta-1	P09055;F8WH76	P09055		35	35	35	44.1	44.1	44.1	88.231	0.00580512	0.194484	0.295018	0.165349	-0.00578485	-0.0685692
0.816377	0.523759	-0.172723	Pgam1	Phosphoglycerate mutase 1	Q3U7Z6;Q9DBJ1;Q5NCI4;O70250	Q3U7Z6;Q9DBJ1		32	32	32	84.6	84.6	84.6	28.832	NaN	-0.259496	-0.509048	-0.0318999	-0.107687	0.0445146
0.806693	0.51629	0.166126	Slc4a7	Anion exchange protein;Sodium bicarbonate cotransporter 3	F8VQC9;Q8BTY2;E9QNU6;D3Y273;Q8BTY2-2;E9PYG2	F8VQC9;Q8BTY2;E9QNU6;D3Y273;Q8BTY2-2		16	16	16	21.2	21.2	21.2	127.22	NaN	0.262098	0.491377	0.0887589	-0.0315348	0.0199325
0.807396	0.51629	0.221027	Myrf	Myelin regulatory factor;Myelin regulatory factor, N-terminal;Myelin regulatory factor, C-terminal	Q3UR85-2;F8WJJ9;Q3UR85;E9QAN0	Q3UR85-2;F8WJJ9;Q3UR85;E9QAN0		12	12	12	24.5	24.5	24.5	85.066	0.251755	0.452668	0.383143	NaN	0.282341	-0.264773
0.794792	0.505493	-0.401275	Hsp90ab1	Heat shock protein HSP 90-beta	Q71LX8;P11499;E9Q3D6;E9PX27;D3Z1R1;E9Q0C3	Q71LX8;P11499		66	66	44	71.8	71.8	53.2	83.28	-1.57664	-0.16162	-0.457627	-0.0226823	-0.151296	-0.0377845
0.787765	0.500664	0.106586	Dhx9	ATP-dependent RNA helicase A	E9QNN1;O70133-2;O70133;O70133-3	E9QNN1;O70133-2;O70133;O70133-3		67	67	67	52	52	52	149.69	0.0103734	0.0290842	0.380361	0.223683	0.00105036	-0.00503376
0.788151	0.500664	-0.173742	Myg1	UPF0160 protein MYG1, mitochondrial	Q9JK81;F8WGG3;F7A3N3	Q9JK81;F8WGG3;F7A3N3		14	14	14	42.6	42.6	42.6	42.722	NaN	-0.249302	-0.437952	-0.120767	-0.239591	0.1789
0.781297	0.496255	-0.170627	Usp14	Ubiquitin carboxyl-terminal hydrolase;Ubiquitin carboxyl-terminal hydrolase 14	E9PYI8;Q9JMA1	E9PYI8;Q9JMA1		13	13	13	41.5	41.5	41.5	52.318	NaN	-0.311454	-0.474958	-0.13329	-0.0207661	0.0873326
0.780767	0.496255	0.19966	Hmgb1	High mobility group protein B1	Q58EV5;P63158;D3YZ18;D3YVC6	Q58EV5;P63158;D3YZ18		23	23	4	74	74	20.5	24.893	-0.175961	0.0696488	0.723371	0.300927	0.18875	0.0912221
0.780077	0.496255	-0.139332	Acly	ATP-citrate synthase	Q3V117;A2A4H2;Q91V92;Q3TS02	Q3V117;A2A4H2;Q91V92		37	37	37	42.6	42.6	42.6	120.79	NaN	-0.357762	0.0311448	-0.272284	0.0625435	-0.160303
0.778196	0.495461	0.130721	Ecm1	Extracellular matrix protein 1	F8WI14;Q61508;Q61508-2;D3Z0U9;D3Z038;D3YV64;D3Z772;D3YV22	F8WI14;Q61508;Q61508-2		12	12	12	29.6	29.6	29.6	62.717	NaN	-0.00838354	0.408756	0.0760192	0.180054	-0.00284103
0.775499	0.49493	0.198389	Igfbp7	Insulin-like growth factor-binding protein 7	F8WII5;F8WH23;E9Q5D9;Q61581	F8WII5;F8WH23;E9Q5D9;Q61581		10	10	10	41.3	41.3	41.3	26.342	NaN	0.296137	0.555674	-0.0641932	0.265366	-0.0610388
0.775628	0.49493	-0.153598	Ipo4	Importin-4	Q8VI75;Q5U4C5;D6RES6	Q8VI75;Q5U4C5		15	15	15	20.1	20.1	20.1	119.27	NaN	-0.154667	0.0876982	0.009729	-0.344679	-0.36607
0.772772	0.493282	-0.194057	Rpl22	60S ribosomal protein L22	Q4VAG4;P67984	Q4VAG4;P67984		16	16	14	82	82	75	14.759	-0.662945	-0.14232	0.0889755	0.14288	-0.305004	-0.285926
0.764561	0.486147	0.166452	Atp5b	ATP synthase subunit beta, mitochondrial	P56480	P56480		48	48	48	94.3	94.3	94.3	56.3	NaN	0.34154	0.0350049	-0.148774	0.393252	0.211235
0.756228	0.478888	-0.2832	Jup	Junction plakoglobin	A2A4H7;Q02257	A2A4H7;Q02257		22	19	19	36.5	33.2	33.2	81.8	-0.480632	-0.313806	-0.267184	-0.509424	-0.687913	0.559759
0.753566	0.477296	-0.164201	Gars	Glycine--tRNA ligase	Q9CZD3	Q9CZD3		20	20	20	30.9	30.9	30.9	81.877	NaN	-0.174797	-0.47447	0.158481	-0.167837	-0.16238
0.751922	0.47728	0.237789	Tinagl1	Tubulointerstitial nephritis antigen-like	H3BJ97;A3KFW2;Q99JR5;Q4FJX7;H3BKM8	H3BJ97;A3KFW2;Q99JR5;Q4FJX7		24	24	24	57.2	57.2	57.2	49.276	NaN	0.120953	0.786237	0.115042	0.233303	-0.0665895
0.751415	0.47728	-0.152322	Aars	Alanine--tRNA ligase, cytoplasmic	Q8BGQ7	Q8BGQ7		29	29	29	46	46	46	106.91	NaN	-0.119978	-0.00835382	0.0900447	-0.413072	-0.310251
0.750182	0.47711	0.0776532	Zc3h4	Zinc finger CCCH domain-containing protein 4	E9Q8K8;Q6ZPZ3-2;Q6ZPZ3	E9Q8K8;Q6ZPZ3-2;Q6ZPZ3		21	21	21	18.2	18.2	18.2	136.02	0.149306	0.1698	0.100516	-0.0620132	0.193536	-0.0852259
0.73712	0.465108	-0.308915	Fau	40S ribosomal protein S30	Q642K5;P62862	Q642K5;P62862		5	5	5	12.8	12.8	12.8	14.416	-0.942952	-0.236332	0.24945	0.170884	-0.284952	-0.809592
0.735613	0.46466	0.148965	Rpl24	60S ribosomal protein L24	E9QNJ0;Q8BP67;E9Q132;F6RSK3	E9QNJ0;Q8BP67;E9Q132		18	18	18	66.7	66.7	66.7	18.195	-0.184596	0.108251	0.432348	0.411694	0.102526	0.0235637
0.733999	0.4641	-0.130747	Mrpl19	39S ribosomal protein L19, mitochondrial	E9PYC4;Q9D338	E9PYC4;Q9D338		9	9	9	24.2	24.2	24.2	33.706	NaN	-0.0704904	0.0274657	0.0288005	-0.257621	-0.381889
0.731463	0.463668	-0.266254	Map1b	Microtubule-associated protein 1B;MAP1B heavy chain;MAP1 light chain LC1	P14873;Q3UPV4	P14873		26	26	26	15.7	15.7	15.7	270.25	NaN	-0.445174	-0.249846	-0.612771	-0.382048	0.358571
0.731667	0.463668	0.14882	Rpl35;Gm10269	60S ribosomal protein L35	Q6ZWV7;G3UWD7	Q6ZWV7;G3UWD7		5	5	5	32.5	32.5	32.5	14.552	NaN	-0.131204	0.288069	0.396851	0.160744	0.0296398
0.727984	0.463246	-0.247548	Calm1	Calmodulin	P62204;Q3UKW2;Q9D6P8;A2A4Z2;P20801	P62204;Q3UKW2		12	12	12	71.1	71.1	71.1	16.837	NaN	-0.741881	-0.300909	-0.367908	0.0818968	0.0910602
0.726609	0.463246	-0.203954	Phb	Prohibitin	P67778;Q5SQG5	P67778;Q5SQG5		21	21	21	85.3	85.3	85.3	29.82	NaN	-0.368322	-0.602764	-0.113231	-0.078075	0.142624
0.727444	0.463246	0.182172	Nsrp1	Nuclear speckle splicing regulatory protein 1	Q5NCR9	Q5NCR9		8	8	8	22.3	22.3	22.3	63.798	-0.0320205	0.330048	0.679864	0.0592207	0.184312	-0.128394
0.725827	0.463246	-0.192706	Pfas	Phosphoribosylformylglycinamidine synthase	Q5SUR0;F6RUL9;G3UY86	Q5SUR0		30	30	30	35.9	35.9	35.9	144.63	NaN	-0.421173	-0.534077	-0.04588	0.107249	-0.0696492
0.726854	0.463246	0.195782	Prpf8	Pre-mRNA-processing-splicing factor 8	Q99PV0;E9Q3K7;B7ZC27	Q99PV0		67	67	67	36.8	36.8	36.8	273.61	NaN	0.0546924	0.68686	0.0815096	0.111381	0.0444675
0.724232	0.462686	-0.424942	Trip12	E3 ubiquitin-protein ligase TRIP12	G5E870	G5E870		30	30	30	22.6	22.6	22.6	224.13	-1.78801	-0.0704493	0.0596693	-0.381046	-0.132661	-0.237151
0.720055	0.462626	-0.339665	Actn4	Alpha-actinin-4	Q3ULT2;P57780;E9Q2W9;D3Z0L8;D3Z761	Q3ULT2;P57780;E9Q2W9		84	51	50	77.6	63.8	63.8	104.98	0.302133	-0.998581	-0.795964	-0.680875	0.00415024	0.131149
0.720591	0.462626	0.171103	Rps10	40S ribosomal protein S10	Q5M9K7;P63325;Q3UW83	Q5M9K7;P63325;Q3UW83		14	14	14	74.5	74.5	74.5	18.916	NaN	0.0669054	0.484687	0.373392	-0.0116221	-0.0578471
0.721413	0.462626	-0.217529	Lsm14b	Protein LSM14 homolog B	Q8CGC4;Q4KL69;Q8BM41	Q8CGC4;Q4KL69;Q8BM41		8	8	8	25.2	25.2	25.2	42.309	NaN	0.0923867	0.122437	-0.566925	-0.396845	-0.338699
0.722465	0.462626	0.279253	Mrps30	28S ribosomal protein S30, mitochondrial	Q9D0G0	Q9D0G0		17	17	17	48	48	48	49.939	NaN	0.169539	0.739073	0.6449	-0.000574149	-0.156673
0.71639	0.460466	-0.153616	Dsp	Desmoplakin	E9Q557;E9PZW0	E9Q557;E9PZW0		20	20	20	11.2	11.2	11.2	332.91	NaN	-0.129573	0.0444576	-0.353756	-0.401296	0.0720897
0.715852	0.460466	-0.310006	Edc4	Enhancer of mRNA-decapping protein 4	G5E896;D6RE33;Q3UJB9-2;Q3UJB9;F6ZJ27;F6V5I7	G5E896;D6RE33;Q3UJB9-2;Q3UJB9		20	20	20	20.8	20.8	20.8	152.48	NaN	-0.148604	0.34822	-0.326489	-0.684044	-0.739114
0.712087	0.45772	0.212173	Ftsj3	pre-rRNA processing protein FTSJ3	B1ARK1;Q9DBE9	B1ARK1;Q9DBE9		21	21	21	37.7	37.7	37.7	95.531	-0.0225174	0.106447	0.871245	0.298858	-0.0626237	0.0816303
0.710537	0.457186	-0.213378	Qki	Protein quaking	Q9QYS9;F8WHX7;Q9QYS9-8;Q9QYS9-4;Q9QYS9-3;Q9QYS9-2;Q9QYS9-7;Q9QYS9-6;Q9QYS9-5	Q9QYS9;F8WHX7;Q9QYS9-8;Q9QYS9-4;Q9QYS9-3;Q9QYS9-2;Q9QYS9-7;Q9QYS9-6;Q9QYS9-5		15	15	15	44.9	44.9	44.9	37.67	-0.321055	0.052615	0.12781	-0.150635	-0.847379	-0.141621
0.706261	0.453923	0.119699	Rbm5	RNA-binding protein 5	Q91YE7-2;Q91YE7	Q91YE7-2;Q91YE7		12	11	11	18.7	17.2	17.2	92.239	NaN	0.0483714	0.347804	-0.122914	0.164519	0.160715
0.702805	0.452487	-0.26396	Anxa3	Annexin A3	O35639	O35639		38	38	38	92	92	92	36.384	NaN	-0.401866	-0.839395	-0.228275	0.0199549	0.129779
0.703487	0.452487	-0.198623	Ruvbl1	RuvB-like 1	Q3U1C2;P60122;D3YW60	Q3U1C2;P60122		14	14	14	38.4	38.4	38.4	50.213	NaN	-0.665806	-0.248659	0.0392501	-0.146882	0.028981
0.698698	0.449386	0.207685	Pura	Transcriptional activator protein Pur-alpha	P42669	P42669		17	14	14	51.1	44.2	44.2	34.883	NaN	0.205681	0.698247	0.219033	-0.014926	-0.0696098
0.685091	0.436784	-0.0856415	Tmpo	Lamina-associated polypeptide 2, isoforms alpha/zeta	Q61033	Q61033		31	31	19	62.5	62.5	44.4	75.167	NaN	-0.0442368	-0.190453	0.107069	-0.207157	-0.0934298
0.683484	0.436178	0.0682682	Raver1	Ribonucleoprotein PTB-binding 1	Q9CW46;Q9CW46-2	Q9CW46		27	27	27	63.8	63.8	63.8	79.381	NaN	0.0534543	0.224335	0.0962398	-0.0444842	0.0117957
0.6803	0.433993	0.084408	Dazap1	DAZ-associated protein 1	Q3UGB5;Q9JII5-2;Q9JII5;D3Z4J1	Q3UGB5;Q9JII5-2;Q9JII5;D3Z4J1		15	15	15	41.1	41.1	41.1	43.157	0.0468458	0.110844	0.292434	0.188373	-0.0914126	-0.0406367
0.678294	0.432986	-0.112166	Ranbp2	E3 SUMO-protein ligase RanBP2	Q9ERU9	Q9ERU9		28	28	28	13.3	13.3	13.3	341.12	NaN	-0.154854	0.177009	-0.184687	-0.139722	-0.258575
0.670527	0.427678	-0.133903	Smc3	Structural maintenance of chromosomes protein;Structural maintenance of chromosomes protein 3	Q1HL32;E9Q762;Q9CW03	Q1HL32;E9Q762;Q9CW03		16	16	16	16.6	16.6	16.6	141.55	NaN	0.159552	-0.121033	-0.347907	-0.298107	-0.0620205
0.670545	0.427678	-0.152516	Tkt	Transketolase	P40142;E0CY51	P40142		52	52	52	77.4	77.4	77.4	67.63	-0.532835	-0.218697	-0.335768	-0.0792471	0.147437	0.104015
0.670009	0.427678	-0.298269	Atp6v1a	V-type proton ATPase catalytic subunit A	P50516;P50516-2;D3Z1B9;D3YWH3;D3YZ23	P50516;P50516-2		22	22	22	46	46	46	68.325	NaN	-0.3585	-0.529209	0.00794148	-0.882435	0.270858
0.666051	0.424709	0.118991	Rps2;Gm18025;Gm6576	40S ribosomal protein S2	Q58EU3;P25444;D3YWA0;D3YVC1;E9PV46;D3YWJ3;D3Z659;E9Q1N8;F6YTZ4;F8VQ36	Q58EU3;P25444;D3YWA0;D3YVC1;E9PV46;D3YWJ3;D3Z659;E9Q1N8;F6YTZ4		43	43	25	81.6	81.6	57	31.231	0.0611497	0.145852	0.377345	0.32826	-0.128482	-0.0701792
0.662949	0.422592	-0.217229	Gm9755;Tufm	Elongation factor Tu;Elongation factor Tu, mitochondrial	D3YVN7;Q8BFR5;Q8BFR5-2	D3YVN7;Q8BFR5;Q8BFR5-2		16	16	16	37.2	37.2	37.2	49.538	NaN	-0.289364	-0.31083	0.166031	0.0320749	-0.684056
0.656648	0.421018	0.115048	Rbm25	RNA-binding protein 25	B2RY56-2;B2RY56;B2RY56-3	B2RY56-2;B2RY56		21	21	21	27.8	27.8	27.8	99.551	NaN	-0.170447	0.311367	0.107704	0.140727	0.185889
0.657587	0.421018	-0.117632	Ylpm1	YLP motif-containing protein 1	D3YWX2;F6YTL8;E9Q803;Q9R0I7;E9QAW2	D3YWX2;F6YTL8;E9Q803;Q9R0I7		32	32	32	17.8	17.8	17.8	241.05	-0.0142972	-0.113294	0.198645	-0.118372	-0.403652	-0.254824
0.657165	0.421018	-0.620978	Alpl	Alkaline phosphatase, tissue-nonspecific isozyme	P09242;B1AXF5;E9Q7P8;B1AXF6	P09242		7	7	7	14.7	14.7	14.7	57.514	-0.910896	1.20271	-0.678185	-1.44821	-0.0545371	-1.83675
0.656479	0.421018	-0.10386	Rbm6		Q3ULB0;Q3TPF1	Q3ULB0;Q3TPF1		12	12	12	13.7	13.7	13.7	113.67	NaN	-0.342908	0.0856145	-0.0122692	-0.135734	-0.114001
0.657115	0.421018	-0.169206	Stip1	Stress-induced-phosphoprotein 1	Q60864	Q60864		40	40	40	54.9	54.9	54.9	62.581	NaN	-0.343325	-0.38756	-0.221338	-0.161587	0.267783
0.653143	0.418655	-0.141598	Fam129b	Niban-like protein 1	Q8R1F1;A2ARS6	Q8R1F1		28	28	28	45.5	45.5	45.5	84.818	NaN	0.115504	0.0672273	-0.341091	-0.335384	-0.214246
0.650033	0.416516	0.165057	Gnl3l	Guanine nucleotide-binding protein-like 3-like protein	Q6PGG6	Q6PGG6		8	8	8	17	17	17	65.194	NaN	0.150766	0.42153	0.367091	-0.227477	0.113374
0.646553	0.414004	-0.137399	Lars	Leucine--tRNA ligase, cytoplasmic	Q7TSZ3;F8WH45;Q8BMJ2	Q7TSZ3;F8WH45;Q8BMJ2		36	36	36	39.6	39.6	39.6	134.19	NaN	-0.24808	0.00782432	0.160595	-0.244794	-0.362541
0.643098	0.411515	0.0704081	Hnrnpa1	Heterogeneous nuclear ribonucleoprotein A1;Heterogeneous nuclear ribonucleoprotein A1, N-terminally processed	P49312;Q5EBP8;P49312-2	P49312;Q5EBP8;P49312-2		34	34	34	92.2	92.2	92.2	34.196	-0.102477	0.114373	0.201902	0.201969	-0.0367158	0.0433984
0.637008	0.410162	0.177545	Itgb4	Integrin beta;Integrin beta-4	A2A864;A2A863-2;A2A863-3;A2A863	A2A864;A2A863-2;A2A863-3;A2A863		10	10	10	6.4	6.4	6.4	199.86	-0.0782997	0.326429	0.711822	-0.0231863	0.250031	-0.121523
0.637793	0.410162	-0.198222	Gnai2	Guanine nucleotide-binding protein G(i) subunit alpha-2	P08752;B2RSH2;Q8JZT4;P18872-2;Q543S2;P18872;D3Z2M7	P08752		18	18	12	57.2	57.2	41.1	40.489	NaN	-0.145297	0.309501	-0.294064	-0.34334	-0.517912
0.638182	0.410162	-0.193676	Hspa4	Heat shock 70 kDa protein 4	Q3U2G2;Q61316	Q3U2G2;Q61316		48	48	46	65.7	65.7	62.1	94.208	NaN	-0.472906	-0.438825	-0.317747	0.205056	0.0560423
0.635042	0.410162	0.0683117	Dek	Protein DEK	Q7TNV0;D3YVJ6;E9Q8Y1;E9Q8P4	Q7TNV0;D3YVJ6;E9Q8Y1;E9Q8P4		18	18	18	38.4	38.4	38.4	43.158	NaN	-0.0196632	0.257022	0.0464602	0.0357154	0.0220239
0.635053	0.410162	-0.473579	Pak2	Serine/threonine-protein kinase PAK 2;PAK-2p27;PAK-2p34	Q8CIN4;A3KGC1;A3KGC0;B1GX80;B1GX81;Q61036-2;Q61036;A3KGC3;A3KGC4;A3KGC5	Q8CIN4		19	19	15	40.6	40.6	30.7	57.93	NaN	-0.619532	-0.297344	-0.542671	-1.50359	0.595241
0.636504	0.410162	-0.0508221	Rnmt	mRNA cap guanine-N7 methyltransferase	Q9D0L8;Q9D0L8-3;Q9D0L8-2;D3Z478;D3YYS7;D3Z4K1	Q9D0L8;Q9D0L8-3;Q9D0L8-2;D3Z478;D3YYS7		12	12	12	31.6	31.6	31.6	53.291	-0.0824493	0.0738868	-0.116478	0.0523029	-0.144957	-0.0872383
0.637164	0.410162	-0.177883	Cnpy2	Protein canopy homolog 2	Q9QXT0	Q9QXT0		11	11	11	57.7	57.7	57.7	20.767	NaN	0.238363	-0.045109	-0.353305	-0.251519	-0.477844
0.63081	0.40688	-0.0816144	Eif4g1	Eukaryotic translation initiation factor 4 gamma 1	E9PVC6;E9Q9E1;E9PVC5;Q6NZJ6;Q6NZJ6-2;E9Q298;E9Q770;D3YWY7;D3Z439;D6RCH1;D3YWM1;D3YWC6	E9PVC6;E9Q9E1;E9PVC5;Q6NZJ6;Q6NZJ6-2;E9Q298		52	52	50	34.8	34.8	34	171.28	0.151565	-0.139742	-0.0702171	-0.0432793	-0.304752	-0.0832602
0.629734	0.406751	-0.225116	Dcaf13	DDB1- and CUL4-associated factor 13	Q6PAC3	Q6PAC3		7	7	7	20.2	20.2	20.2	51.456	NaN	0.269405	-0.093904	-0.709978	-0.219467	-0.371636
0.626712	0.405104	-0.263957	Cct7	T-complex protein 1 subunit eta	Q3TIJ7;P80313	Q3TIJ7;P80313		28	28	28	55.3	55.3	55.3	59.652	-0.0569275	-0.782055	-0.658988	0.121298	0.0568888	NaN
0.626199	0.405104	0.0794124	Hnrnpab	Heterogeneous nuclear ribonucleoprotein A/B	Q9D6G1;Q544Z3;Q80XR6;Q20BD0;Q99020	Q9D6G1;Q544Z3;Q80XR6;Q20BD0;Q99020		35	35	35	58.3	58.3	58.3	29.922	0.0679856	-0.0214817	0.335466	0.149444	-0.0497749	-0.00516443
0.624002	0.403861	-0.106107	Aimp1	Aminoacyl tRNA synthase complex-interacting multifunctional protein 1;Endothelial monocyte-activating polypeptide 2	P31230;Q3UZG4	P31230;Q3UZG4		24	24	24	85.5	85.5	85.5	33.997	-0.168402	-0.157337	-0.230848	0.230171	-0.30993	-0.000295117
0.623076	0.403861	0.211369	Cdh6	Cadherin-6	P97326;H3BKV8;F8WHU6;P70407;P70408	P97326		19	19	19	23.3	23.3	23.3	88.354	NaN	0.553759	-0.245053	0.0229746	0.53405	0.191111
0.62087	0.402592	-0.143397	Vars	Valine--tRNA ligase	Q790I0;Q9Z1Q9;G3UY93;G3UZ22;G3UYW2;G3UZX1;G3UX02	Q790I0;Q9Z1Q9;G3UY93		40	40	40	51.6	51.6	51.6	140.21	NaN	-0.347395	-0.296381	0.22223	-0.239594	-0.0558463
0.617847	0.400505	-0.271874	Akap8	A-kinase anchor protein 8	Q059U9;Q9DBR0	Q059U9;Q9DBR0		18	18	18	37.1	37.1	37.1	76.293	-1.13547	-0.0731073	0.305368	0.0430803	-0.458891	-0.312224
0.612973	0.39737	0.11451	Hnrnph3		D3YWT1;D3Z3N4;D3Z6Y3	D3YWT1;D3Z3N4		11	10	10	42.9	39.9	39.9	35.181	0.277499	0.149775	0.324647	0.217731	-0.0638052	-0.218786
0.612849	0.39737	0.043482	G3bp2	Ras GTPase-activating protein-binding protein 2	Q542W3;Q3U541;P97379-2;P97379	Q542W3;Q3U541;P97379-2;P97379		17	14	14	41.2	37.4	37.4	50.784	-0.00138989	-0.0658103	0.178959	0.0425911	0.0565594	0.0499834
0.609441	0.394892	-0.121498	Tnpo1	Transportin-1	Q8BFY9-2;Q8BFY9	Q8BFY9-2;Q8BFY9		22	22	17	37.5	37.5	30.7	101.31	NaN	-0.0209968	0.138858	-0.147591	-0.401368	-0.176394
0.606553	0.39293	-0.0767212	Sart1	U4/U6.U5 tri-snRNP-associated protein 1	Q9Z315	Q9Z315		21	21	21	34.7	34.7	34.7	90.884	NaN	-0.144133	-0.0562537	-0.21641	-0.0892368	0.122428
0.602921	0.390736	0.19568	Vcam1	Vascular cell adhesion protein 1	Q3UPN1;P29533;Q544V4;P29533-2	Q3UPN1;P29533		15	15	15	22.7	22.7	22.7	81.316	NaN	0.276034	0.457075	-0.200583	0.530636	-0.0847624
0.60251	0.390736	-0.118748	Rps12	40S ribosomal protein S12	Q6ZWZ6;P63323;D3Z1P4;D3Z6B6	Q6ZWZ6;P63323;D3Z1P4;D3Z6B6		16	16	16	90.2	90.2	90.2	14.515	NaN	-0.201206	0.130525	0.0338592	-0.357811	-0.19911
0.600176	0.389323	-0.22473	Cct8	T-complex protein 1 subunit theta	Q3UL22;P42932;H3BL49;H3BJB6;H3BKG2;H3BKR8;H3BLL1	Q3UL22;P42932;H3BL49		35	35	35	60	60	60	59.555	NaN	-0.330842	-0.801098	-0.0890606	-0.110306	0.207657
0.593004	0.383987	0.181933	Mrpl41;Gm6434	39S ribosomal protein L41, mitochondrial	A2AJ87;Q9CQN7;F7CXS7	A2AJ87;Q9CQN7;F7CXS7		9	9	9	55.6	55.6	55.6	15.261	NaN	0.198525	0.502443	0.400137	0.0930731	-0.284512
0.593896	0.383987	0.0675624	Snrpg	Small nuclear ribonucleoprotein G	Q3V424;P62309	Q3V424;P62309		2	2	2	20.3	20.3	20.3	7.1013	NaN	0.122213	-0.0376873	0.234166	-0.0303084	0.0494286
0.583779	0.376642	-0.0544333	Pdap1	28 kDa heat- and acid-stable phosphoprotein	B2RTB0;Q3UHX2	B2RTB0;Q3UHX2		12	12	12	47.5	47.5	47.5	20.605	-0.0343008	-0.122115	-0.154667	0.0852041	-0.0462877	NaN
0.579293	0.376642	0.130841	Rpl23a	60S ribosomal protein L23a	Q5M9M5;D3YWP3;P62751;D3Z1D6;D3YU45;D3Z5J9;D3Z5J8;F8WH61;D3YU46;D3YW68;D3YTY6;D3Z2I1;D3YTY5;D3YW72	Q5M9M5;D3YWP3;P62751;D3Z1D6;D3YU45;D3Z5J9;D3Z5J8;F8WH61		11	11	11	57.1	57.1	57.1	17.695	NaN	-0.11741	0.445231	0.271832	0.0072659	0.0472861
0.582215	0.376642	-0.100598	Cep170	Centrosomal protein of 170 kDa	H7BX26;Q6A065;Q6A065-3;Q6A065-2	H7BX26;Q6A065		21	21	20	14.6	14.6	13.8	173.94	0.00405619	-0.222991	-0.274927	-0.15281	0.143681	NaN
0.581241	0.376642	-0.14894	Vcp	Transitional endoplasmic reticulum ATPase	Q01853	Q01853		69	69	69	87	87	87	89.321	NaN	-0.156662	-0.558691	-0.0740058	-0.0975887	0.142248
0.582938	0.376642	0.158803	Nop58	Nucleolar protein 58	Q6DFW4	Q6DFW4		22	22	22	47.2	47.2	47.2	60.342	NaN	-0.0777727	0.626308	0.125237	0.0539975	0.0662442
0.579369	0.376642	0.130693	Nop16	Nucleolar protein 16	Q9CPT5;D3Z7M5	Q9CPT5;D3Z7M5		8	8	8	44.4	44.4	44.4	21.139	NaN	0.0412437	0.342333	0.371074	0.062971	-0.164154
0.58093	0.376642	0.0839967	Rrs1	Ribosome biogenesis regulatory protein homolog	Q9CYH6	Q9CYH6		24	24	24	52.6	52.6	52.6	41.551	NaN	-0.0146853	0.228419	0.247696	-0.0641017	0.022656
0.574531	0.372783	-0.146079	Txn	Thioredoxin	A2AV97;P10639	A2AV97;P10639		10	10	10	69.5	69.5	69.5	11.675	NaN	-0.0205425	0.204828	-0.190513	-0.466974	-0.257194
0.573612	0.372763	0.188318	Rbm47	RNA-binding protein 47	Q91WT8;D3YXZ5;Q91WT8-2;D3Z113;P86049;Q5YD48-3;Q5YD48-2;Q5YD48	Q91WT8;D3YXZ5;Q91WT8-2		32	32	32	63.1	63.1	63.1	64.061	-0.214503	0.183755	0.830014	0.347755	0.0409697	-0.0580826
0.56868	0.369626	0.107482	Pum1	Pumilio homolog 1	Q3TQ21;B1ASF2;Q80U78-3;Q80U78;Q3TTW5;Q80U78-4;A8WHM8	Q3TQ21;B1ASF2;Q80U78-3;Q80U78;Q3TTW5		32	32	2	30.5	30.5	2.1	126.55	0.134659	0.0649108	0.344592	0.349587	-0.138992	-0.109864
0.569143	0.369626	-0.215614	Rps20	40S ribosomal protein S20	Q5BLK2;P60867	Q5BLK2;P60867		11	11	11	70.6	70.6	70.6	13.373	-1.03272	-0.24569	0.0410402	0.120137	0.0260165	-0.202467
0.563194	0.365035	0.0549848	Ppp1r10	Serine/threonine-protein phosphatase 1 regulatory subunit 10	F8WIK6;Q80W00-2;Q80W00	F8WIK6;Q80W00-2;Q80W00		18	18	18	24.1	24.1	24.1	93.023	0.0452994	0.162451	0.122592	0.110376	-0.145671	0.0348609
0.559615	0.364314	-0.136258	Gm20390;Nme1	Nucleoside diphosphate kinase	E9PZF0;Q5NC80;Q5NC79	E9PZF0;Q5NC80		22	22	0	89.9	89.9	0	30.2	NaN	-0.190779	-0.526052	0.0680232	-0.0789553	0.0464744
0.558176	0.364314	0.178199	Taf15		E9Q6D4;Q8BQ46;F6QCI0	E9Q6D4;Q8BQ46;F6QCI0		8	6	6	15.7	13	13	54.911	NaN	-0.122206	0.668741	0.256441	0.161973	-0.073956
0.557144	0.364314	0.155115	Loxl2	Lysyl oxidase homolog 2	E9QKQ6;P58022-2;P58022;E9PW97	E9QKQ6;P58022-2;P58022;E9PW97		6	6	6	11.8	11.8	11.8	81.145	NaN	-0.114877	0.552415	0.252074	0.183344	-0.0973805
0.56089	0.364314	0.0860138	Rpl10a	Ribosomal protein;60S ribosomal protein L10a	Q5XJF6;P53026;D6RE43;D3YXT2	Q5XJF6;P53026		19	19	19	59.4	59.4	59.4	24.831	NaN	-0.0975497	0.245031	-0.0531543	0.188566	0.147176
0.557282	0.364314	-0.0438317	Eif4b	Eukaryotic translation initiation factor 4B	Q8BGD9;Q3TDD8	Q8BGD9;Q3TDD8		32	32	32	48.9	48.9	48.9	68.839	-0.0599916	0.0110672	-0.00211659	0.0731823	-0.159481	-0.12565
0.558598	0.364314	-0.154247	Ddx39b	Spliceosome RNA helicase Ddx39b	Q9Z1N5;G3UXI6	Q9Z1N5		16	16	7	51.6	51.6	27.6	49.035	NaN	0.287264	-0.310544	-0.0631188	-0.369383	-0.315453
0.55472	0.363745	0.115807	Ssb	Lupus La protein homolog	Q564E6;P32067;F8WHY1;A2AR07;D6RI87;F6SXM5	Q564E6;P32067;F8WHY1;A2AR07		43	43	43	64.1	64.1	64.1	47.756	-0.0824051	0.152015	0.484559	0.269136	-0.126965	-0.00149593
0.553059	0.363745	0.124352	Fbl	rRNA 2-O-methyltransferase fibrillarin	P35550	P35550		17	17	15	60.2	60.2	52.6	34.306	NaN	-0.0659184	0.344576	0.366449	0.0832518	-0.106596
0.554165	0.363745	-0.238589	Kpna2	Importin subunit alpha;Importin subunit alpha-1	Q52L97;P52293;Q641N9;A2A600;A2A601;A6PW68;F2Z431;A2A602	Q52L97;P52293;Q641N9		19	19	19	51.6	51.6	51.6	57.927	0.379161	0.106304	-0.904806	-0.193574	-0.687753	-0.130866
0.553475	0.363745	-0.125974	Rps5	40S ribosomal protein S5;40S ribosomal protein S5, N-terminally processed	Q91V55;D3YYM6;P97461	Q91V55;D3YYM6;P97461		22	22	22	72.1	72.1	72.1	22.876	-0.464568	-0.0521983	0.051698	0.239072	-0.249542	-0.280305
0.550819	0.36238	0.152331	Bop1	Ribosome biogenesis protein BOP1	P97452;E9Q4K5	P97452;E9Q4K5		18	18	18	37.2	37.2	37.2	82.545	NaN	0.236627	0.385946	0.401699	-0.217804	-0.0448111
0.54731	0.359744	0.0961551	Dhx15	Pre-mRNA-splicing factor ATP-dependent RNA helicase DHX15	Q3UKJ6;O35286	Q3UKJ6;O35286		22	22	22	30.3	30.3	30.3	91.006	NaN	-0.0704293	0.011678	0.370383	0.156678	0.0124652
0.541912	0.355395	-0.212462	2002-09-01	Septin-2	P42208;E9Q3V6;F6WYM0;D3YYB1;D3Z3C0;D3YZU7;D3Z1S1;D3YV76;F6UKN5;G3UYQ0	P42208;E9Q3V6;F6WYM0;D3YYB1;D3Z3C0		22	22	22	57.3	57.3	57.3	41.525	NaN	0.109742	-0.793536	-0.412606	-0.0632178	0.0973103
0.54122	0.355395	-0.149049	Poldip3	Polymerase delta-interacting protein 3	Q8BG81;Q3UDD3;F6VR84;B2FDB3	Q8BG81;Q3UDD3;F6VR84;B2FDB3		21	21	21	45.7	45.7	45.7	46.132	-0.111704	-0.0773132	0.329966	-0.0628709	-0.495595	-0.476776
0.538921	0.353964	0.0900267	Rps15	40S ribosomal protein S15	P62843;Q3UXS6;D3YTQ9	P62843;Q3UXS6;D3YTQ9		18	18	18	82.8	82.8	82.8	17.04	0.172617	0.185961	0.11829	0.313728	-0.207402	-0.0430342
0.53578	0.351688	-0.0743644	Sf3a1	Splicing factor 3A subunit 1	Q8K4Z5	Q8K4Z5		22	22	22	33.8	33.8	33.8	88.544	0.0226142	-0.204856	-0.265237	-0.111359	-0.0457365	0.158388
0.527027	0.345452	0.0887615	Nop56	Nucleolar protein 56	A2APD6;Q9D6Z1;A2APD7;F7CHQ7;F6U250;F6V095;E0CXZ0;F7CHP9;F6USW7	A2APD6;Q9D6Z1;A2APD7		28	28	28	47.6	47.6	47.6	64.464	NaN	-0.114422	0.241405	0.268316	0.0727187	-0.0242103
0.528014	0.345452	-0.143726	Tpr		Q7M739	Q7M739		38	38	1	22.4	22.4	0.8	266.92	-0.193108	-0.406689	-0.474199	-0.230886	0.193336	0.249192
0.526956	0.345452	0.10943	Dkc1	H/ACA ribonucleoprotein complex subunit 4	Q9ESX5;B7ZCL7;A2AN81;F6YUI5;F6S1S5	Q9ESX5;B7ZCL7;A2AN81;F6YUI5		10	10	10	23.2	23.2	23.2	57.401	-0.0985069	0.0223601	0.118054	0.558071	0.0362569	0.020345
0.524596	0.345242	-0.126002	Zfr	Zinc finger RNA-binding protein	O88532;B2RUG7;D3Z7V6;D3Z5G4;F6V459;F6QJP7	O88532;B2RUG7		18	18	18	23.2	23.2	23.2	116.86	-0.133127	-0.162722	0.184534	0.174524	-0.4625	-0.356721
0.524174	0.345242	0.160692	Nid1	Nidogen-1	P10493	P10493		33	33	33	34.5	34.5	34.5	136.54	NaN	0.0440958	0.682927	0.0524048	0.114823	-0.0907924
0.525792	0.345242	0.117952	Sart3	Squamous cell carcinoma antigen recognized by T-cells 3	Q9JLI8;Q9JLI8-2	Q9JLI8		28	28	28	33.3	33.3	33.3	109.62	-0.0932509	-0.0185909	0.584092	-0.0482412	0.130369	0.153335
0.519925	0.341847	0.184099	Rps13	40S ribosomal protein S13	Q5BLJ7;P62301;Q921R2	Q5BLJ7;P62301;Q921R2		18	18	18	66.9	66.9	66.9	17.222	NaN	-0.0310883	0.76494	0.226496	-0.106515	0.0666609
0.513065	0.33584	0.0721411	Srsf5	Serine/arginine-rich splicing factor 5	Q9D8S5;Q640L9;E9QKW3;O35326	Q9D8S5;Q640L9;E9QKW3;O35326		16	16	15	42.6	42.6	42.6	30.978	-0.141341	-0.0195753	0.29491	0.198487	0.0427642	0.0576027
0.510853	0.335026	-0.0897483	Rps18	40S ribosomal protein S18	Q561N5;P62270;F5H8M6;G3UZW2;F6YVP7;D3YWV7	Q561N5;P62270;F5H8M6;G3UZW2		18	18	18	67.1	67.1	67.1	17.718	NaN	-0.190471	-0.207724	0.211608	-0.120806	-0.141347
0.510551	0.335026	0.0900929	Hist2h2bb;Hist1h2bm;Hist1h2bc;Hist1h2bh	Histone H2B type 2-B;Histone H2B;Histone H2B type 1-C/E/G;Histone H2B type 1-H;Histone H2B type 1-M	Q64525;B2RTK3;Q6ZWY9;Q64478;P10854;G3X9D5	Q64525;B2RTK3;Q6ZWY9;Q64478;P10854		21	21	4	83.3	83.3	40.5	13.92	-0.0267507	-0.179917	0.376878	0.0152448	0.174611	0.180491
0.506149	0.331471	-0.16609	Tagln2	Transgelin-2	Q9WVA4;Q9R1Q8	Q9WVA4		31	31	31	98.5	98.5	98.5	22.395	NaN	-0.280786	-0.574449	-0.264806	0.0235023	0.266089
0.504702	0.33087	-0.0931949	Rbms2	RNA-binding motif, single-stranded-interacting protein 2	E9PV56;Q8VC70;E9Q7G6	E9PV56;Q8VC70;E9Q7G6		16	16	16	53.5	53.5	53.5	37.73	NaN	-0.0518107	0.0219712	0.0995093	-0.361038	-0.174606
0.503458	0.33047	-0.115332	Eif4g2	Eukaryotic translation initiation factor 4 gamma 2	Q62448;Q62448-2;F6TW20;F7DAB1	Q62448;Q62448-2		23	23	2	37.4	37.4	2.5	102.1	NaN	-0.112392	-0.0744147	0.162205	-0.463543	-0.0885164
0.49974	0.327594	-0.133166	Krr1	KRR1 small subunit processome component homolog	Q8BGA5;G3UZA0	Q8BGA5;G3UZA0		11	11	11	31.8	31.8	31.8	43.537	-0.213412	-0.341513	-0.00456096	0.403679	-0.276775	-0.366414
0.496152	0.324847	0.0461543	Hnrnpa2b1	Heterogeneous nuclear ribonucleoproteins A2/B1	O88569;F6U106	O88569;F6U106		44	44	4	77.1	77.1	3.7	37.402	0.0898705	0.0427695	0.155097	0.138802	-0.0575287	-0.0920841
0.493539	0.323074	-0.128826	Pgk1	Phosphoglycerate kinase 1	P09411;P09041	P09411		44	44	44	93	93	93	44.55	NaN	-0.23317	-0.494457	-0.0983776	-0.00132251	0.183195
0.489365	0.319737	0.142576	FAM120A	Constitutive coactivator of PPAR-gamma-like protein 1	Q6A0A9	Q6A0A9		49	49	48	52.6	52.6	52.6	121.64	0.0530041	0.218072	0.504678	0.491425	-0.186849	-0.224877
0.483042	0.31425	0.068561	Hnrnpf	Heterogeneous nuclear ribonucleoprotein F;Heterogeneous nuclear ribonucleoprotein F, N-terminally processed	Q9Z2X1;Q9Z2X1-2	Q9Z2X1;Q9Z2X1-2		50	50	47	83.6	83.6	83.6	45.729	0.0682579	0.0875597	0.239686	0.234314	-0.119503	-0.0989481
0.479857	0.311899	0.160882	Grsf1	G-rich sequence factor 1	Q8C5Q4;E9Q179;D3YV30;D3YUN1	Q8C5Q4;E9Q179		10	10	10	29.2	29.2	29.2	53.076	NaN	0.128188	0.579789	0.392183	-0.1892	-0.106551
0.477519	0.310394	-0.0499698	Sprr1a	Cornifin-A	Q62266	Q62266		16	16	16	92.4	92.4	92.4	15.765	0.0562092	0.0209659	0.0664773	-0.0826684	-0.193034	-0.167768
0.474626	0.308618	0.119154	Rpl13a	60S ribosomal protein L13a	Q5M9M0;P19253;E9Q5A0;Q3TDS9;D3YY61	Q5M9M0;P19253;E9Q5A0;Q3TDS9		16	16	16	48.3	48.3	48.3	23.464	NaN	0.00532474	0.270075	0.471229	-0.0466552	-0.104205
0.474053	0.308618	-0.134382	Rpl3	60S ribosomal protein L3	P27659;D3YZ47;Q9CQ09;E9PWZ3	P27659;D3YZ47		24	24	24	44.9	44.9	44.9	46.109	NaN	-0.0583895	-0.0661698	0.219735	-0.238317	-0.528767
0.473254	0.308618	-0.128182	Cacybp	Calcyclin-binding protein	Q9CXW3	Q9CXW3		10	10	10	41.5	41.5	41.5	26.51	NaN	-0.508466	0.104725	-0.275423	-0.0576309	0.0958869
0.467399	0.30359	0.0876388	Hnrnpdl	Heterogeneous nuclear ribonucleoprotein D-like	Q9Z130	Q9Z130		17	15	1	53.8	53.2	6	33.558	0.0168525	0.0187318	0.464491	0.146119	-0.128099	0.0077379
0.465484	0.302499	0.139423	Gm10036;Rpl11	60S ribosomal protein L11	E9PYL9;A2BH07;Q9CXW4;D3Z3K1;A2BH06;E9PZB3;D3YW69	E9PYL9;A2BH07;Q9CXW4;D3Z3K1;A2BH06		13	13	13	51.7	51.7	51.7	20.266	NaN	0.0968531	0.253938	0.565302	-0.0217355	-0.197245
0.460591	0.298429	-0.0913755	Rps27a;Uba52;Kxd1	Ubiquitin-40S ribosomal protein S27a;Ubiquitin;40S ribosomal protein S27a	Q642L7;P62983;E9Q9J0;E9Q4P0	Q642L7;P62983;E9Q9J0;E9Q4P0		20	20	6	82.7	82.7	36.5	17.951	-0.490743	-0.0729252	0.16427	-0.0760405	-0.0506703	-0.0221441
0.455762	0.294422	0.0776915	Fus	RNA-binding protein FUS	Q8CFQ9;Q564D0;P56959;G3UXT7;G3UZD2;Q91VQ2	Q8CFQ9;Q564D0;P56959;G3UXT7		13	13	11	26.3	26.3	26.3	52.601	NaN	-0.0339601	0.359214	0.0876715	-0.00653855	-0.0179293
0.450186	0.290485	-0.0976089	Rps16	40S ribosomal protein S16	A4FUS1;P14131	A4FUS1;P14131		13	13	13	57.5	57.5	57.5	16.445	NaN	-0.11797	-0.0514008	0.230412	-0.301439	-0.247648
0.450568	0.290485	0.119614	Hnrnpr		Q8VHM5;A2AW41;A2AW40	Q8VHM5;A2AW41		46	35	35	50.6	44.5	44.5	70.887	NaN	0.0605086	0.547467	0.136239	-0.0647195	-0.081427
0.446372	0.287488	0.206345	Rbm19	Probable RNA-binding protein 19	Q8R3C6;Q8R3C6-2	Q8R3C6		26	26	26	36.8	36.8	36.8	106.08	NaN	0.234516	0.815279	0.427175	-0.250715	-0.194533
0.444534	0.286465	-0.193476	Cap1	Adenylyl cyclase-associated protein 1	P40124;B1ARS0	P40124		21	21	21	56.1	56.1	56.1	51.564	NaN	-0.312034	-0.875617	0.0949446	0.115882	0.00944526
0.43825	0.280996	0.104096	Fbln2	Fibulin-2	G5E8B3;Q3TGL4;P37889;P37889-2	G5E8B3;Q3TGL4;P37889;P37889-2		44	44	44	48.4	48.4	48.4	131.83	0.261977	-0.172591	0.51109	0.133104	0.0117412	-0.120744
0.434937	0.278496	-0.109869	Fabp5	Fatty acid-binding protein, epidermal	Q497I3;Q05816;E9Q964	Q497I3;Q05816;E9Q964		16	16	16	94.1	94.1	94.1	15.137	NaN	-0.372545	-0.316684	-0.0122429	-0.0717618	0.223891
0.430865	0.276044	0.0839089	Sf3b2		Q3UJB0	Q3UJB0		28	28	28	43.2	43.2	43.2	98.197	NaN	-0.151272	0.108721	-0.0316858	0.337384	0.156398
0.43088	0.276044	-0.0415381	Matr3	Matrin-3	Q5BL18;Q8K310;Q6ZQ61	Q5BL18;Q8K310;Q6ZQ61		46	46	46	54	54	54	94.629	0.0677013	-0.0175305	0.022782	-0.000175461	-0.218773	-0.103232
0.425901	0.271888	0.0913893	Rps6	40S ribosomal protein S6	Q5BLK1;P62754;D3Z6N6;D3YX41	Q5BLK1;P62754;D3Z6N6		18	18	18	64.7	64.7	64.7	28.68	NaN	-0.0253513	0.0987244	0.444274	-0.0371398	-0.0235607
0.42392	0.270713	0.0829168	Apex1	DNA-(apurinic or apyrimidinic site) lyase;DNA-(apurinic or apyrimidinic site) lyase, mitochondrial	Q544Z7;P28352;F6QA74;D3Z124	Q544Z7;P28352;F6QA74;D3Z124		14	14	14	48.6	48.6	48.6	35.49	NaN	0.089277	-0.231033	0.249518	0.114319	0.192503
0.423039	0.270638	0.0785875	Rbm10	RNA-binding protein 10	F8WGU1;Q99KG3-2;Q99KG3-3;Q99KG3	F8WGU1;Q99KG3-2;Q99KG3-3;Q99KG3		17	17	16	25.8	25.8	24.4	94.326	-0.0267161	-0.198198	0.109179	-0.00513177	0.357077	0.235315
0.416488	0.26489	0.22543	Prpf31	U4/U6 small nuclear ribonucleoprotein Prp31	Q8CCF0-2;Q8CCF0-3;Q8CCF0;Q8CCF0-4;Q8CCF0-5	Q8CCF0-2;Q8CCF0-3;Q8CCF0		9	9	9	29.6	29.6	29.6	54.739	NaN	-0.0827668	1.13195	0.152311	-0.0665938	-0.00774637
0.41529	0.264494	-0.261763	Syncrip	Heterogeneous nuclear ribonucleoprotein Q	Q7TMK9;G3V018;G3UWM1;G3XA76;G3UXU5	Q7TMK9;G3V018		59	59	2	57.8	57.8	7.2	69.632	-1.57596	-0.116278	0.316565	0.141066	-0.184515	-0.151456
0.413347	0.263352	-0.0194103	Hnrnpa3;Gm8991;Gm6793	Heterogeneous nuclear ribonucleoprotein A3	Q0VG47;Q8BG05-2;E9Q7H5;B2RXM2;F8VPW0;A2AL13	Q0VG47;Q8BG05-2;E9Q7H5;B2RXM2;F8VPW0		36	2	2	60.5	3.9	3.9	37.086	0.0311312	-0.00743266	0.0166923	0.00524792	-0.0939711	-0.0681296
0.412435	0.263239	0.0513328	Hist1h2al;Hist2h2aa1	Histone H2A;Histone H2A type 2-A	F8WIX8;B2RWH3;Q6GSS7	F8WIX8;B2RWH3;Q6GSS7		17	17	0	83.2	83.2	0	13.607	NaN	-0.124927	-0.011797	0.122287	0.106299	0.164803
0.409755	0.261356	-0.120367	Patl1	Protein PAT1 homolog 1	Q3TC46	Q3TC46		5	5	5	11.3	11.3	11.3	86.769	NaN	-0.437456	0.0948283	0.125811	-0.408617	0.0235971
0.404713	0.25711	0.121785	Prpf19	Pre-mRNA-processing factor 19	Q99KP6;Q99KP6-2;Q4ADG5;Q99KP6-3	Q99KP6;Q99KP6-2;Q4ADG5;Q99KP6-3		15	15	15	41.3	41.3	41.3	55.238	NaN	-0.215214	-0.145267	0.243532	0.294159	0.431717
0.402923	0.256115	0.0796069	Rpl13	60S ribosomal protein L13	P47963;D3YX54;E9PZ94	P47963;D3YX54;E9PZ94		22	22	22	73.9	73.9	73.9	24.305	NaN	-0.0111471	0.0054157	0.394617	-0.0845832	0.0937323
0.398527	0.254095	-0.297734	Clu	Clusterin;Clusterin;Clusterin beta chain;Clusterin alpha chain	Q549A5;Q06890;E9PUU2;E9PXG5;E9Q8Y5;E9Q9B8;E9Q2G2	Q549A5;Q06890;E9PUU2;E9PXG5;E9Q8Y5;E9Q9B8		21	21	21	49.8	49.8	49.8	51.655	-1.83656	0.0672724	0.150121	-0.382822	0.330715	-0.115131
0.399072	0.254095	0.182224	Rbfox2	RNA binding protein fox-1 homolog 2	Q8BP71;G8JL50;Q8BP71-3;G8JL67;Q8BP71-7;Q8BP71-8;Q8BP71-2;G8JL79;Q8BP71-4;G8JL72;F6U8P6;F8WIB6;Q8BP71-9;Q8BP71-6;Q9JJ43-5;Q9JJ43-2;Q9JJ43-4;Q9JJ43-6;Q9JJ43;Q9JJ43-3;A2A4W9;Q8BIF2-4;Q8BIF2-5;Q8BIF2-3;Q8BIF2-2;Q9JJ43-7;Q8BIF2;B7ZC11	Q8BP71;G8JL50;Q8BP71-3;G8JL67;Q8BP71-7;Q8BP71-8;Q8BP71-2;G8JL79;Q8BP71-4		8	8	3	31.2	31.2	18.5	47.33	0.427299	-0.180437	0.811469	0.584178	-0.219538	-0.32963
0.398686	0.254095	-0.179157	Pop1		Q9D4G5;Q8K205	Q9D4G5;Q8K205		22	22	22	29.9	29.9	29.9	114.03	NaN	-0.154702	0.340209	-0.845063	-0.145317	-0.0909123
0.394811	0.251168	-0.118063	Epb41l2;Epb4.1l2	Band 4.1-like protein 2	G3X9B8;O70318;Q80UE4;Q80UE5;Q811B2;G3X991;E9Q4H2;E9PV52;E9QN88;F8WH44;Q9WV92-7;Q9WV92-6;Q9WV92-4;Q9WV92-5;Q9WV92-3;Q9WV92;Q9WV92-2;Q9WV92-8	G3X9B8;O70318;Q80UE4;Q80UE5;Q811B2;G3X991;E9Q4H2		22	22	22	30.1	30.1	30.1	109.94	NaN	0.191796	-0.581603	-0.082491	-0.0618267	-0.0561886
0.391569	0.248713	-0.0870278	Plec	Plectin	E9QPE8;Q9QXS1-2;Q9QXS1;E9QN87	E9QPE8;Q9QXS1-2;Q9QXS1;E9QN87		310	310	4	63.2	63.2	0.8	533.5	-0.20583	-0.159457	-0.404579	-0.131258	0.166825	0.212133
0.38802	0.246701	-0.599199	Pcnt	Pericentrin	F8VPV0;P48725-3;P48725;P48725-2;Q3TQR8	F8VPV0;P48725-3;P48725;P48725-2		12	12	12	6.7	6.7	6.7	331.33	NaN	0.300046	0.742879	0.316864	-2.30982	-2.04597
0.387986	0.246701	-0.0987866	Cpsf6	Cleavage and polyadenylation specificity factor subunit 6	H3BJW3;H3BJ30;Q6NVF9;H3BKW0;H3BLM9	H3BJW3;H3BJ30;Q6NVF9;H3BKW0		7	7	7	17.7	17.7	17.7	63.413	NaN	-0.0782674	0.275459	-0.105508	-0.207982	-0.377635
0.385163	0.24466	-0.0637684	Pabpn1;Gm20521	Polyadenylate-binding protein 2	Q8CCS6;G3UY42;Q8CCS6-2;G3UWS5;D3Z5F7;D3YUB9;D3Z055;G3UX74;G3UWY6;Q5XFR0	Q8CCS6;G3UY42;Q8CCS6-2;G3UWS5;D3Z5F7;D3YUB9;D3Z055		8	8	8	28.1	28.1	28.1	32.296	0.0630025	-0.167095	0.0395011	0.0544801	0.00216498	-0.374665
0.380546	0.240826	-0.128914	Gdi2	Rab GDP dissociation inhibitor beta	Q61598;Q61598-2	Q61598;Q61598-2		26	26	20	67.2	67.2	57.5	50.537	NaN	-0.174619	-0.665242	0.0804658	0.0239543	0.0908692
0.37702	0.23808	-0.102625	Hadha	Trifunctional enzyme subunit alpha, mitochondrial;Long-chain enoyl-CoA hydratase;Long chain 3-hydroxyacyl-CoA dehydrogenase	Q8BMS1	Q8BMS1		29	29	29	48.4	48.4	48.4	82.669	NaN	0.136964	-0.174338	0.129966	-0.481904	-0.123814
0.371668	0.233507	-0.0735536	Gnb2l1	Guanine nucleotide-binding protein subunit beta-2-like 1;Guanine nucleotide-binding protein subunit beta-2-like 1, N-terminally processed	P68040	P68040		23	23	23	78.9	78.9	78.9	35.076	-0.0913556	-0.0474622	-0.382569	0.261214	-0.145999	-0.0351505
0.368413	0.23103	-0.0872081	Ccar2	Cell cycle and apoptosis regulator protein 2	Q8VDP4	Q8VDP4		19	19	19	28.6	28.6	28.6	103	NaN	-0.349007	0.244067	-0.0598267	-0.0571744	-0.214099
0.367307	0.2307	0.10559	Cherp	Calcium homeostasis endoplasmic reticulum protein	G5E8I8;Q8CGZ0	G5E8I8;Q8CGZ0		17	17	17	23.8	23.8	23.8	106.41	NaN	0.146269	0.522275	0.106623	-0.0583257	-0.188891
0.363963	0.22813	0.0759537	Purb	Transcriptional activator protein Pur-beta	O35295;Q8R4E6-2;Q8R4E6	O35295		26	26	23	71.6	71.6	64.8	33.901	-0.0187407	0.158793	0.410429	0.168991	-0.218616	-0.045134
0.358619	0.22356	0.0957561	Hnrnpll	Heterogeneous nuclear ribonucleoprotein L-like	Q921F4;F6SB69;Q921F4-4;Q921F4-5	Q921F4;F6SB69		26	26	26	61.3	61.3	61.3	64.124	NaN	0.0515703	0.528784	0.0136876	-0.0114963	-0.103765
0.354274	0.223353	-0.0477819	Snrnp70	U1 small nuclear ribonucleoprotein 70 kDa	A2RS68;Q62376;Q6ZWP0;Q62376-2	A2RS68;Q62376;Q6ZWP0;Q62376-2		21	21	21	45.8	45.8	45.8	51.991	-0.0264123	0.000450522	-0.157554	0.157419	-0.248457	-0.0121375
0.354014	0.223353	0.0650215	Lmna	Prelamin-A/C;Lamin-A/C	P48678;B3RH23;D3YUF7	P48678;B3RH23		88	88	7	89.6	89.6	13.1	74.237	-0.0627153	-0.0500241	-0.060059	-0.0564384	0.271448	0.347918
0.354019	0.223353	0.0789283	Glg1	Golgi apparatus protein 1	F8WHM5;Q53WR6;Q61543;F6RSH1;E9PWD8	F8WHM5;Q53WR6;Q61543		27	27	27	29.6	29.6	29.6	132.35	NaN	0.126487	0.233809	-0.129481	0.30799	-0.144163
0.354811	0.223353	0.0308957	Rbm15		Q0VBL3	Q0VBL3		33	33	31	36.9	36.9	34.8	105.72	-0.0616979	0.14534	0.0428221	0.122051	-0.07121	0.0080687
0.3538	0.223353	0.121811	Wdr77	Methylosome protein 50	Q99J09;F7D5L2	Q99J09		7	7	7	38	38	38	36.942	NaN	-0.287699	-0.131033	0.250919	0.48705	0.289817
0.356925	0.223353	0.104733	Crlf1	Cytokine receptor-like factor 1	Q9JM58;F6T1W4;F6RP70	Q9JM58		5	5	5	15.3	15.3	15.3	46.661	NaN	0.541967	0.0478584	-0.206936	0.118349	0.022425
0.345103	0.21542	0.100603	Hspg2		E9PZ16;B1B0C7;E9QL02;Q3UHH3	E9PZ16;B1B0C7;E9QL02;Q3UHH3		93	93	11	32.3	32.3	5.3	469.78	-0.083206	-0.203246	0.64207	0.00269946	0.237631	0.00766715
0.344221	0.215301	0.10239	Nap1l1	Nucleosome assembly protein 1-like 1	Q8BSH9;E9PW66;P28656	Q8BSH9;E9PW66;P28656		15	15	13	42.6	42.6	39.9	44.597	NaN	-0.0361983	0.192952	0.381496	-0.306045	0.279745
0.337644	0.210244	-0.0808107	Wdr1	WD repeat-containing protein 1	Q3TJY2;O88342	Q3TJY2;O88342		16	16	16	40.1	40.1	40.1	66.406	NaN	-0.329845	-0.296738	-0.0180357	0.0886271	0.151937
0.338197	0.210244	0.0717645	Snrpd1	Small nuclear ribonucleoprotein Sm D1	P62315	P62315		7	7	7	38.7	38.7	38.7	13.281	NaN	0.0211405	0.34436	0.195387	-0.131429	-0.0706364
0.331504	0.205954	0.0882227	Lamc1	Laminin subunit gamma-1	F8VQJ3;P02468;F6TLW1;A2ATM9;Q9R0B6;F6SFQ3	F8VQJ3;P02468		35	35	35	28.9	28.9	28.9	177.19	NaN	-0.168874	0.46827	0.0191419	0.170048	-0.0474724
0.332238	0.205954	-0.120144	Ctnnb1	Catenin beta-1	Q02248;E9Q6A9;D3YUH4;F7CRC6;F6QZ47;F7BAC9;D3Z7S6;D3Z5Q1;E9PW26	Q02248;E9Q6A9		29	29	26	48.1	48.1	44.9	85.47	-0.449964	-0.492544	-0.132203	-0.306836	0.382936	0.277749
0.331082	0.205954	0.118247	Rtcb	tRNA-splicing ligase RtcB homolog	Q99LF4	Q99LF4		28	28	28	58	58	58	55.249	-0.421076	0.0395941	0.0473131	-0.00291996	0.398339	0.648231
0.324981	0.200608	-0.0507228	Atic	Bifunctional purine biosynthesis protein PURH;Phosphoribosylaminoimidazolecarboxamide formyltransferase;IMP cyclohydrolase	Q9CWJ9	Q9CWJ9		37	37	37	65.4	65.4	65.4	64.217	NaN	-0.0116893	-0.200096	0.175943	-0.097734	-0.120038
0.320735	0.199194	-0.147697	Fdps	Farnesyl pyrophosphate synthase	Q4FJN9;Q920E5	Q4FJN9;Q920E5		21	21	21	61.5	61.5	61.5	40.581	NaN	-0.397793	-0.747375	-0.0386973	0.174214	0.271167
0.322264	0.199194	0.0809641	Igf2bp2	Insulin-like growth factor 2 mRNA-binding protein 2	Q5SF07	Q5SF07		26	26	6	43.8	43.8	8.8	65.583	0.00301688	-0.0230853	0.560772	0.102875	0.0496778	-0.207472
0.320561	0.199194	0.0822977	Lama5	Laminin subunit alpha-5	Q61001	Q61001		69	69	38	27.4	27.4	15.8	404.05	-0.18776	-0.114368	0.423051	-0.0654919	0.390705	0.0476497
0.320883	0.199194	-0.0567704	Eif2a	Eukaryotic translation initiation factor 2A;Eukaryotic translation initiation factor 2A, N-terminally processed	Q8BJW6;Q8BJW6-2;D3YZZ6;D6RFN2;D6RGA6	Q8BJW6;Q8BJW6-2		19	19	19	45.3	45.3	45.3	64.403	-0.14359	-0.0115548	NaN	0.187472	-0.246139	-0.0700401
0.317834	0.197215	-0.107773	Nup214	Nuclear pore complex protein Nup214	Q80U93;Q8CHS9;A2ATN3	Q80U93;Q8CHS9		15	15	15	12.5	12.5	12.5	212.98	NaN	-0.399505	0.0097402	0.103545	-0.473745	0.221102
0.314717	0.194844	0.0547305	Rps26	40S ribosomal protein S26	Q497N1;P62855	Q497N1;P62855		9	9	9	62.6	62.6	62.6	13.015	NaN	-0.0829672	0.1861	0.248127	0.0320529	-0.10966
0.304078	0.184951	0.0568229	Eif3d	Eukaryotic translation initiation factor 3 subunit D	O70194	O70194		30	30	30	59.5	59.5	59.5	63.988	-0.314665	0.0758442	0.109467	0.220209	0.0851528	0.16493
0.303316	0.184934	0.0741302			D3YXG3	D3YXG3		10	10	4	35.2	35.2	15.2	13.708	NaN	0.00011149	0.294674	0.286667	-0.235752	0.0249507
0.301498	0.183859	-0.0956185	Psma5;Gm8394	Proteasome subunit alpha type;Proteasome subunit alpha type-5	Q3UPK6;Q9Z2U1;D3YX79	Q3UPK6;Q9Z2U1;D3YX79		11	11	11	62.7	62.7	62.7	26.411	NaN	-0.142596	-0.492769	0.249137	0.110079	-0.201944
0.298064	0.181166	0.0485444	Kars	Lysine--tRNA ligase	Q3TIV6;Q99MN1;Q8R2P8	Q3TIV6;Q99MN1;Q8R2P8		21	21	21	46.4	46.4	46.4	67.839	NaN	0.173919	0.0373444	0.21685	-0.133407	-0.0519839
0.295246	0.179089	-0.0515425	Ilf3	Interleukin enhancer-binding factor 3	Q9Z1X4-3;Q9Z1X4;F6UW33;Q9Z1X4-2;Q45VK5	Q9Z1X4-3;Q9Z1X4;F6UW33;Q9Z1X4-2;Q45VK5		26	26	24	45.9	45.9	42.9	97.765	-0.342192	-0.0915641	0.195946	0.037555	-0.0731499	-0.0358505
0.287056	0.171638	-0.110412	Ahcy	Adenosylhomocysteinase	Q3TF14;P50247;A2ALT5	Q3TF14;P50247		21	21	21	59.3	59.3	59.3	47.688	NaN	-0.476802	-0.444607	0.315437	0.119962	-0.06605
0.282664	0.167984	-0.137704	Cd44	CD44 antigen	Q3U8S1;A2APM5;A2APM3;A2APM4;A2APM6;E9QKM8;Q80X37;E9QKM0;E9QKL9;A2APM1;E9QKL8;E9QKL7;A2APM2;P15379-2;P15379-3;P15379-6;P15379-11;P15379-5;P15379-10;P15379-9;P15379-4;P15379-8;P15379-7;P15379;E9QKM1;P15379-12;P15379-13	Q3U8S1;A2APM5;A2APM3;A2APM4;A2APM6;E9QKM8;Q80X37;E9QKM0;E9QKL9;A2APM1;E9QKL8;E9QKL7;A2APM2;P15379-2;P15379-3;P15379-6;P15379-11;P15379-5;P15379-10;P15379-9;P15379-4;P15379-8;P15379-7;P15379;E9QKM1		5	5	5	23.3	23.3	23.3	40.263	NaN	0.168311	-0.0835201	0.0789416	0.0537409	-0.905993
0.27943	0.165487	0.0260522	Ddx3x;D1Pas1	ATP-dependent RNA helicase DDX3X;Putative ATP-dependent RNA helicase Pl10	Q3TQX5;Q62167;B9EIA2;P16381	Q3TQX5;Q62167;B9EIA2;P16381		60	59	22	73.1	73.1	37.8	73.101	0.179421	0.00661132	-0.0333787	0.0984048	-0.0347913	-0.0599544
0.273162	0.160688	-0.0962351	Cdv3	Protein CDV3	Q4VAA2;Q4VAA2-2;F8WGL9	Q4VAA2;Q4VAA2-2		17	17	17	60.5	60.5	60.5	29.729	NaN	-0.021638	-0.53841	-0.275788	0.267204	0.0874557
0.27321	0.160688	0.0555089	Ddx46	Probable ATP-dependent RNA helicase DDX46	Q569Z5;F8WHR6;Q569Z5-2	Q569Z5;F8WHR6;Q569Z5-2		32	32	32	36.8	36.8	36.8	117.45	-0.280175	0.0362153	0.343153	0.018373	0.151557	0.0639293
0.270768	0.160489	0.0509984			E9Q8W8;G3UY56;G3UYY3	E9Q8W8		44	44	1	78.5	78.5	4.1	64.062	0.0671878	0.0787526	0.353793	0.101587	-0.184831	-0.110499
0.271197	0.160489	-0.0555246	Pum2	Pumilio homolog 2	Q3TQ29;Q3UR91;Q80U58-2;Q80U58-3;F6YD01;E9PW51;E9Q765;E9Q4Q6;E9Q0P1;F7A034	Q3TQ29;Q3UR91;Q80U58-2;Q80U58-3		26	20	2	29.3	25.9	2.3	105.64	0.112837	-0.0340723	0.212895	-0.0483662	-0.290759	-0.285682
0.271902	0.160489	0.0358837	Eif4h;mKIAA0038	Eukaryotic translation initiation factor 4H	Q564E5;Q9WUK2-2;Q9WUK2;Q80U88	Q564E5;Q9WUK2-2;Q9WUK2;Q80U88		16	16	16	62.1	62.1	62.1	27.341	0.125354	0.0569154	-0.191433	0.196577	0.0205931	0.00729442
0.268249	0.159428	0.132182	Eif3j2;Eif3j1	Eukaryotic translation initiation factor 3 subunit J-B;Eukaryotic translation initiation factor 3 subunit J-A	Q66JS6;Q3UGC7	Q66JS6;Q3UGC7		9	9	9	42.6	42.6	42.6	29.485	NaN	0.219364	-0.58553	0.614559	0.133282	0.279232
0.268976	0.159428	-0.0552467	Rbpms	RNA-binding protein with multiple splicing	Q78HG1;Q9WVB0;E9Q4D9;Q9CPU5;Q9CWY6;Q8VC52	Q78HG1;Q9WVB0;E9Q4D9;Q9CPU5		12	12	12	62.4	62.4	62.4	21.816	NaN	-0.141756	0.251778	-0.182553	-0.0218308	-0.181871
0.260462	0.153816	0.0644993	Ubap2	Ubiquitin-associated protein 2	A2AMY5;Q91VX2;A2AMY7;F6PYV5;F6WTC8	A2AMY5;Q91VX2		17	17	17	22.9	22.9	22.9	117.83	0.0651219	0.0956641	0.381352	0.259235	-0.295475	-0.118903
0.260461	0.153816	-0.0604835	Mdh2	Malate dehydrogenase, mitochondrial	P08249	P08249		33	33	33	76.6	76.6	76.6	35.611	-0.522225	-0.0396779	-0.00181925	0.0774085	0.0563036	0.067109
0.261205	0.153816	-0.0362994	Serbp1	Plasminogen activator inhibitor 1 RNA-binding protein	Q9CY58;Q9CY58-3;Q9CY58-2;Q9CY58-4	Q9CY58;Q9CY58-3;Q9CY58-2;Q9CY58-4		24	24	24	44.2	44.2	44.2	44.714	-0.0956707	0.00180089	0.166365	0.0202396	-0.249591	-0.0609399
0.259344	0.153423	-0.0814694	Tcea1	Transcription elongation factor A protein 1	Q3UWX7;P10711;E9PYD5;P10711-2	Q3UWX7;P10711;E9PYD5;P10711-2		20	20	20	61.8	61.8	61.8	33.88	-0.483379	-0.175885	-0.177622	0.0471828	0.452427	-0.151541
0.255402	0.150203	-0.105577	Lgals3bp	Galectin-3-binding protein	Q07797;E9Q5X5	Q07797		17	17	16	39.2	39.2	36.4	64.49	NaN	-0.177137	0.219397	-0.402824	0.328411	-0.495729
0.25414	0.149662	0.0857099	Rpl32	60S ribosomal protein L32	P62911;A2AD25;F6WJV0;P17932	P62911		12	12	12	55.6	55.6	55.6	15.86	NaN	-0.106413	0.449006	0.374893	-0.133456	-0.15548
0.251755	0.147996	0.11069	Nucb1	Nucleobindin-1	Q02819;H3BK79;D3Z7D7;D3Z1N1	Q02819;H3BK79		19	19	19	48.8	48.8	48.8	53.408	NaN	0.138287	-0.115367	0.683347	0.204979	-0.357794
0.24781	0.145272	-0.107801	Aldoa	Fructose-bisphosphate aldolase;Fructose-bisphosphate aldolase A	Q5FWB7;P05064;D3YWI1;D3Z510	Q5FWB7;P05064;D3YWI1;D3Z510		33	33	3	79.7	79.7	5.8	39.355	NaN	-0.169672	-0.73703	-0.0124041	0.247343	0.132757
0.247595	0.145272	-0.08192	Zcchc8	Zinc finger CCHC domain-containing protein 8	Q9CYA6	Q9CYA6		13	13	13	31	31	31	78.025	NaN	-0.169422	0.42111	-0.0925359	-0.291001	-0.277751
0.24412	0.142852	-0.0936018	Abcf1	ATP-binding cassette sub-family F member 1	Q6P542	Q6P542		19	19	19	40.3	40.3	40.3	94.944	NaN	-0.204207	0.438217	0.0267542	-0.400098	-0.328675
0.243744	0.142852	0.070085	Lsm4	U6 snRNA-associated Sm-like protein LSm4	Q9CY46;Q9QXA5;D3YTP8	Q9CY46;Q9QXA5;D3YTP8		4	4	4	18.8	18.8	18.8	15.204	NaN	-0.0275529	0.440766	0.210626	-0.083478	-0.189936
0.242239	0.142061	-0.0912315	Lamb2	Laminin subunit beta-2	Q61292	Q61292		45	44	44	28.3	27.7	27.7	196.58	-0.304671	-0.206028	0.187011	-0.663327	0.339275	0.10035
0.24069	0.141225	0.0636171	Puf60	Poly(U)-binding-splicing factor PUF60	Q3UEB3-3;Q3UEB3-2;Q3UEB3	Q3UEB3-3;Q3UEB3-2;Q3UEB3		19	19	19	48.3	48.3	48.3	54.028	NaN	0.356238	0.0317148	0.238688	-0.203948	-0.104607
0.239803	0.141048	-0.0802352	Sae1	SUMO-activating enzyme subunit 1;SUMO-activating enzyme subunit 1, N-terminally processed	Q9R1T2;Q9R1T2-2	Q9R1T2;Q9R1T2-2		13	13	13	51.1	51.1	51.1	38.62	NaN	-0.27123	-0.424177	-0.156823	0.219357	0.231697
0.238288	0.140953	-0.0399334	Syne2	Nesprin-2	E9QP46;Q6ZWQ0;Q6DFZ2;Q6ZWN0;Q6ZWQ0-3;F6W8R9;Q6ZWQ0-2;D3Z2J8;D3Z2P5;F7BX34	E9QP46;Q6ZWQ0		31	31	31	6.7	6.7	6.7	782.13	NaN	-0.1875	0.197911	-0.132497	-0.0478933	-0.0296872
0.238992	0.140953	-0.047516	Tcof1	Treacle protein	H3BL37;O08784;E9PYV2;H3BIX0;Q05CS0;F8WIZ3;H3BK88	H3BL37;O08784;E9PYV2;H3BIX0;Q05CS0;F8WIZ3		31	31	31	29.4	29.4	29.4	138.55	-0.393123	-0.151874	0.0832627	0.119516	0.0698188	-0.0126965
0.237313	0.140686	0.187413	Ctsb	Cathepsin B;Cathepsin B light chain;Cathepsin B heavy chain	P10605	P10605		9	9	9	44.8	44.8	44.8	37.279	NaN	0.19783	1.24827	-0.691136	0.179943	0.00215742
0.236335	0.140415	0.123507	Golim4	Golgi integral membrane protein 4	D3YVW2;Q8BXA1;F6RUD1	D3YVW2;Q8BXA1		7	7	7	13.9	13.9	13.9	79.904	NaN	0.242819	-0.175401	0.792231	0.174412	-0.416525
0.229592	0.135294	-0.0760899	Zc3h15	Zinc finger CCCH domain-containing protein 15	B1B079;Q3TIV5;Q3TIV5-2;Q3TIV5-3	B1B079;Q3TIV5;Q3TIV5-2		11	11	11	23.9	23.9	23.9	48.327	NaN	-0.437743	0.373966	-0.114487	-0.125866	-0.0763197
0.230435	0.135294	-0.025021	Rbm42	RNA-binding protein 42	D3YYW8;Q91V81-2;Q91V81	D3YYW8;Q91V81-2;Q91V81		8	8	8	32.3	32.3	32.3	47.214	NaN	-0.0811504	0.0364692	-0.0501146	0.104187	-0.134496
0.229101	0.135294	-0.0796555	Hspd1	60 kDa heat shock protein, mitochondrial	P63038;P63038-2;D3Z2F2;D3Z7J9	P63038		65	65	65	85.9	85.9	85.9	60.955	NaN	-0.288213	-0.483473	-0.0346011	0.231457	0.176553
0.226035	0.13293	-0.142088	Pabpc1	Polyadenylate-binding protein 1	P29341;Q9D4E6;Q62029;F6ZAX1;A2A5N3;Q8C7D3	P29341		49	49	37	67.3	67.3	52.7	70.67	-1.32821	-0.0257978	0.337461	0.316045	-0.124482	-0.0275458
0.221745	0.130041	-0.0852433	Hars	Histidine--tRNA ligase, cytoplasmic	Q61035	Q61035		20	20	19	38.9	38.9	37.1	57.432	NaN	-0.385193	-0.409524	0.0247089	0.406778	-0.0629856
0.22203	0.130041	-0.0601058	Ola1	Obg-like ATPase 1	Q9CZ30;B1AYJ9;Q9CZ30-2	Q9CZ30;B1AYJ9;Q9CZ30-2		11	11	11	48	48	48	44.729	NaN	-0.140971	-0.143863	0.359667	-0.207867	-0.167496
0.216555	0.125759	0.0523217	Alyref;Alyref2	THO complex subunit 4;Aly/REF export factor 2	O08583;O08583-2;Q9JJW6-2;G3X9I4;Q9JJW6	O08583;O08583-2;Q9JJW6-2		16	16	16	57.3	57.3	57.3	26.94	NaN	-0.0722771	0.374784	0.156554	-0.116224	-0.0812292
0.216067	0.125759	0.0555381	Snd1	Staphylococcal nuclease domain-containing protein 1	Q78PY7;Q3TJ56;E9Q3E9	Q78PY7;Q3TJ56		76	76	76	86.3	86.3	86.3	102.09	-0.315408	0.203763	0.21329	0.355291	-0.123705	-2.80142e-06
0.212808	0.12528	-0.106937	Rpl27	60S ribosomal protein L27	Q5BLJ9;P61358;G3UWF4;A2A4Q0;E9PV49	Q5BLJ9;P61358;G3UWF4;A2A4Q0		16	16	16	67.6	67.6	67.6	15.798	-0.983174	0.0608014	0.324179	0.321527	-0.155796	-0.209159
0.213991	0.12528	0.0673265	Rps3a1;Rps3a	40S ribosomal protein S3a	Q564F3;P97351;D3Z6C3;D3Z7W7	Q564F3;P97351;D3Z6C3;D3Z7W7		33	33	33	74.2	74.2	74.2	29.885	NaN	-0.114571	0.4546	0.257274	-0.104782	-0.155889
0.212811	0.12528	-0.0295618	Utp18	U3 small nucleolar RNA-associated protein 18 homolog	Q3U3Q3;Q5SSI6;Q3TJX6	Q3U3Q3;Q5SSI6;Q3TJX6		17	17	17	38.9	38.9	38.9	61.217	0.204297	-0.0348175	0.0102617	-0.0811605	-0.19947	-0.0764806
0.213673	0.12528	-0.0871048	2700060E02Rik	UPF0568 protein C14orf166 homolog	Q4VA29;Q9CQE8	Q4VA29;Q9CQE8		11	11	11	57.8	57.8	57.8	28.152	NaN	-0.191151	0.165448	0.174695	-0.662241	0.0777249
0.210713	0.123877	0.0379588	Rpl5	60S ribosomal protein L5	Q58EU6;P47962;D3YYV8	Q58EU6;P47962;D3YYV8		35	35	35	81.5	81.5	81.5	34.4	0.0788073	-0.0688584	0.181392	0.289375	-0.119999	-0.132964
0.20944	0.123295	-0.0319119	Slc25a4	ADP/ATP translocase 1	P48962	P48962		20	20	12	56	56	35.6	32.904	NaN	-0.128914	-0.167199	0.135389	-0.0763676	0.0775321
0.208513	0.123058	-0.0357999	Safb	Scaffold attachment factor B1	D3YXK2;E9PZM6	D3YXK2;E9PZM6		28	28	22	32.9	32.9	26	105.1	-0.191126	-0.0915131	0.280724	-0.0220568	-0.127785	-0.0630429
0.204672	0.12041	0.0535322	Pcbp1	Poly(rC)-binding protein 1	P60335	P60335		30	30	23	96.6	96.6	85.4	37.497	0.0511561	0.137807	0.370138	0.239163	-0.28067	-0.1964
0.204489	0.12041	-0.111075	Igf2bp3	Insulin-like growth factor 2 mRNA-binding protein 3	Q9CPN8	Q9CPN8		25	23	23	45.6	42.7	42.7	63.574	-0.922485	0.0119465	0.711032	-0.164783	-0.0919847	-0.210179
0.201989	0.119057	-0.0465178	Rps8	40S ribosomal protein S8	Q497E9;P62242;Q5SZV3;D3YW44	Q497E9;P62242;Q5SZV3		24	24	8	68.3	68.3	27.4	24.205	NaN	-0.0796843	-0.0675923	0.292931	-0.177397	-0.200847
0.201763	0.119057	-0.0999851	Nob1	RNA-binding protein NOB1	Q148S3;Q8BW10;E9PW56;F6YBB8	Q148S3;Q8BW10;E9PW56		7	7	7	26.6	26.6	26.6	45.463	NaN	-0.647337	0.130605	0.397546	-0.428505	0.0477651
0.197328	0.115306	-0.033294	Sltm	SAFB-like transcription modulator	B9EI57;Q8CH25-2;Q8CH25;Q9CS69	B9EI57;Q8CH25-2;Q8CH25		15	15	15	14.9	14.9	14.9	116.92	-0.0972073	-0.0217632	-0.0512469	-0.0454306	-0.239214	0.255099
0.19421	0.112872	-0.0317591	Fxr1	Fragile X mental retardation syndrome-related protein 1	Q61584-4;Q61584-3;Q61584;F8WHA2;F6YLE3;F6R9D8;Q61584-7	Q61584-4;Q61584-3;Q61584;F8WHA2;F6YLE3;F6R9D8;Q61584-7		18	14	1	32.6	27.5	2.5	72.813	0.0285642	-0.0604139	0.0334028	0.203694	-0.162389	-0.233412
0.192408	0.111752	0.090834	Naa15	N-alpha-acetyltransferase 15, NatA auxiliary subunit	G3X8Y3;Q80UM3;Q9DBB4;Q80ZL9;E9PZ53	G3X8Y3;Q80UM3		19	19	19	29.2	29.2	29.2	101.09	NaN	-0.0946949	0.807588	0.00321958	-0.111493	-0.150449
0.190774	0.110799	-0.0668661	Rps24	40S ribosomal protein S24	E9Q3V8;Q9D7P1;Q5M9M7;P62849-2;P62849-3;P62849	E9Q3V8;Q9D7P1;Q5M9M7;P62849-2;P62849-3;P62849		19	19	19	65.6	65.6	65.6	15.168	-0.666699	-0.0144422	0.234576	0.241609	-0.156617	-0.039623
0.189683	0.110388	-0.0397777	U2af1;U2af1l4	Splicing factor U2AF 35 kDa subunit;Splicing factor U2AF 26 kDa subunit	Q14C24;G3UW94;Q9D883;E9Q809;F8WH71;E9Q5Y2;E9PUZ3;E9PXR5;E9Q1I7;E9Q5J3;Q8BGJ9;E9PWX6;E9PWM2	Q14C24;G3UW94;Q9D883;E9Q809;F8WH71;E9Q5Y2;E9PUZ3;E9PXR5;E9Q1I7;E9Q5J3;Q8BGJ9		6	6	6	26.4	26.4	26.4	27.815	NaN	-0.199949	0.257464	-0.148926	-0.0184318	-0.089047
0.17981	0.101195	0.0584756	Rpl30	60S ribosomal protein L30	Q58DZ3;P62889;D3YU37;F7CZ57;D3Z2H8;D3YU72	Q58DZ3;P62889;D3YU37		13	13	13	87	87	87	12.784	NaN	-0.227976	0.478021	0.133427	-0.146949	0.0558549
0.177117	0.0991793	0.0526215	Dnttip2	Deoxynucleotidyltransferase terminal-interacting protein 2	Q8R2M2	Q8R2M2		8	8	8	9.9	9.9	9.9	84.276	NaN	-0.147666	-0.20113	0.0266283	0.16221	0.423064
0.176053	0.0987927	-0.054642	Nmt1	Glycylpeptide N-tetradecanoyltransferase;Glycylpeptide N-tetradecanoyltransferase 1	Q3UJC3;O70310	Q3UJC3;O70310		17	17	14	38.3	38.3	36.1	56.888	NaN	0.0918542	0.30149	-0.134449	-0.394936	-0.137169
0.17389	0.0975243	0.0433338	Rplp1	60S acidic ribosomal protein P1	Q58E35;P47955	Q58E35;P47955		5	5	4	84.2	84.2	70.2	11.475	NaN	0.0829727	0.0234728	0.21546	-0.305836	0.2006
0.173434	0.0975243	-0.028004	Cirbp	Cold-inducible RNA-binding protein	P60824;D3YU80	P60824		9	9	9	54.1	54.1	54.1	18.607	NaN	0.183255	0.0196002	-0.174103	-0.0747092	-0.0940626
0.169513	0.0946195	-0.0514756	Stau1	Double-stranded RNA-binding protein Staufen homolog 1	A2A5R8;Q9DBE7;A2A5S2;Q9Z108	A2A5R8;Q9DBE7;A2A5S2;Q9Z108		14	14	1	34.6	34.6	2.1	53.746	NaN	0.115229	0.264584	-0.0328197	-0.370761	-0.23361
0.169182	0.0946195	0.0273346	Rbm22	Pre-mRNA-splicing factor RBM22	Q8BHS3	Q8BHS3		12	12	12	28.8	28.8	28.8	46.895	-0.0580332	-0.127985	0.0642883	0.307978	-0.0277372	0.00549734
0.164733	0.0915125	0.0183949	Rpsa	40S ribosomal protein SA	P14206;D3YTT7	P14206;D3YTT7		24	24	24	70.2	70.2	70.2	32.838	NaN	0.106343	-0.0918637	0.123698	-0.0446857	-0.00151697
0.165279	0.0915125	0.0391857	Rpl4	60S ribosomal protein L4	Q564E8;Q9D8E6	Q564E8;Q9D8E6		45	45	45	67.5	67.5	67.5	47.153	-0.10253	0.00463369	0.335954	0.288112	-0.204013	-0.0870416
0.162113	0.0895628	0.0666846	Rpl23	60S ribosomal protein L23	A2A6F9;P62830;A2A6F8	A2A6F9;P62830		12	12	12	56.4	56.4	56.4	14.865	NaN	-0.168998	0.339137	0.535994	-0.18606	-0.186649
0.159487	0.087605	0.0128807	Srsf1	Serine/arginine-rich splicing factor 1	H7BX95;Q6PDM2;Q6PDM2-3;Q6PDM2-2;F7AI47;F6QXN3	H7BX95;Q6PDM2;Q6PDM2-3;Q6PDM2-2		27	27	26	64.4	64.4	64.4	28.329	0.0531817	-0.0133626	-0.0548641	0.0947384	0.0835294	-0.0859386
0.154135	0.0829208	0.0590731	Rbms1	RNA-binding motif, single-stranded-interacting protein 1	E9PZ21;Q3TTX8;Q91W59-3;Q91W59-2;Q91W59;Q3TTE1;G3UZJ9;Q8BWL5-4;Q8BWL5-6;Q8BWL5-3;Q8BWL5-2;Q8BWL5;Q8BWL5-5	E9PZ21;Q3TTX8;Q91W59-3;Q91W59-2;Q91W59		13	13	13	39.3	39.3	39.3	45.02	NaN	0.12224	0.510181	0.164331	-0.254081	-0.247305
0.15279	0.0822418	0.030333	Snrpa	U1 small nuclear ribonucleoprotein A	D3Z0S6;Q62189;E9Q4T6;D6RI83;F8VQ88	D3Z0S6;Q62189;E9Q4T6		7	7	6	37.7	37.7	37.7	27.372	-0.148565	0.142602	NaN	0.238508	0.0369553	-0.117835
0.150366	0.0804835	-0.0687882	Rrp8	Ribosomal RNA-processing protein 8	Q9DB85;E9PVA2	Q9DB85;E9PVA2		14	14	14	32.6	32.6	32.6	51.066	NaN	-0.313861	0.478247	0.183671	-0.2956	-0.396398
0.148021	0.0788029	0.0376287	Vdac1	Voltage-dependent anion-selective channel protein 1	Q60932-2;Q60932;F2Z471	Q60932-2;Q60932;F2Z471		21	21	21	73.5	73.5	73.5	30.755	NaN	-0.235562	0.254742	0.191916	0.108248	-0.1312
0.14692	0.0783655	0.0405577	Rps7;Gm9493	40S ribosomal protein S7	Q4FZE6;P62082;F6SVV1	Q4FZE6;P62082;F6SVV1		24	24	24	86.1	86.1	86.1	22.127	-0.168266	0.0208478	0.456512	0.230045	-0.174615	-0.121178
0.146031	0.078139	-0.0404875	Macf1	Microtubule-actin cross-linking factor 1	E9PVY6;E9PVY7;F7ACR9;B1ARV9;B1ART6;E9QNP1;B1ARU4;E9QA63;Q9QXZ0-3;Q9QXZ0-2;Q9QXZ0-4;Q9QXZ0;F6Q750;B1ARU5;B1ARU1;E9PVY8;F6XCT0;B1ARW0;B1ARU2;F6SHS0;B1ARU6;F7AB76;B1ARU0;F6RCJ3;F6YKN8;B1ART9;F6RL59;Q9CYG3	E9PVY6;E9PVY7;F7ACR9;B1ARV9;B1ART6;E9QNP1;B1ARU4;E9QA63;Q9QXZ0-3;Q9QXZ0-2;Q9QXZ0-4;Q9QXZ0;F6Q750;B1ARU5;B1ARU1		16	15	15	4.9	4.7	4.7	619.48	-0.054358	0.345123	-0.22762	-0.208457	-0.0571255	NaN
0.144949	0.077719	0.0747499	Nars	Asparagine--tRNA ligase, cytoplasmic	Q8BP47	Q8BP47		19	19	19	40.8	40.8	40.8	64.279	NaN	-0.0446621	0.323705	0.672113	-0.153759	-0.423648
0.142601	0.0760317	-0.0539156	Sf1	Splicing factor 1	D3YZC9;E9Q4Q2;D3YZD0;Q3UI45;Q64213-2;Q64213-3;Q64213;D3YVH4;F8WHF9;D6RDB7	D3YZC9;E9Q4Q2;D3YZD0;Q3UI45;Q64213-2;Q64213-3;Q64213;D3YVH4		24	24	23	44.1	44.1	44.1	61.755	0.17884	0.0667406	0.38711	-0.0472806	-0.560137	-0.348767
0.134817	0.0689067	0.0783645	Csrp2	Cysteine and glycine-rich protein 2	P97314;Q6QMT3	P97314;Q6QMT3		9	9	9	54.9	54.9	54.9	20.926	NaN	-0.0562482	-0.407308	-0.312814	0.586706	0.581487
0.133982	0.0687302	0.063385	Mrpl44	39S ribosomal protein L44, mitochondrial	Q9CY73;Q9CY73-2	Q9CY73;Q9CY73-2		17	17	17	56.8	56.8	56.8	37.527	NaN	-0.0640722	0.747456	-0.215955	-0.0158649	-0.134639
0.12861	0.0640157	-0.0542412	Cstb	Cystatin-B	Q62426	Q62426		9	9	9	94.9	94.9	94.9	11.045	-0.409918	0.565827	-0.0620314	0.170879	-0.469876	-0.120327
0.126797	0.0635154	0.0298063	Hnrnpk	Heterogeneous nuclear ribonucleoprotein K	Q5FWJ5;P61979-2;B2M1R6	Q5FWJ5;P61979-2;B2M1R6		49	49	2	77.6	77.6	6.7	51.028	-0.225981	0.0976456	0.353852	0.162201	-0.116301	-0.0925784
0.126961	0.0635154	-0.0293744	Eprs	Bifunctional glutamate/proline--tRNA ligase;Glutamate--tRNA ligase;Proline--tRNA ligase	Q8CGC7;E9Q1B1	Q8CGC7		51	51	51	45.3	45.3	45.3	170.08	NaN	-0.1463	-0.203247	0.27508	0.0235938	-0.0959989
0.123586	0.061612	0.0532802	Hk1	Hexokinase;Hexokinase-1	G3UVV4;Q6GQU1;P17710-3;P17710-4;P17710;F8WIP2;P17710-2;D3YYR4;D3Z365;D3Z105;Q91W97;B4YB29	G3UVV4;Q6GQU1;P17710-3;P17710-4;P17710;F8WIP2;P17710-2		25	25	22	29.4	29.4	26.6	101.87	NaN	-0.00101056	-0.279074	-0.261064	0.264165	0.543384
0.124033	0.061612	-0.0207161	Pa2g4	Proliferation-associated protein 2G4	Q3TGU7;P50580;D3YVH7	Q3TGU7;P50580		32	32	32	67.5	67.5	67.5	43.698	-0.0718413	-0.0825977	0.202315	0.133176	-0.139263	-0.166086
0.1224	0.0611716	-0.019761	Hdgf	Hepatoma-derived growth factor	P51859;E0CXA0;E0CYW7;Q9JMG7;Q9JMG7-2	P51859;E0CXA0		17	17	16	65.8	65.8	65.8	26.268	NaN	-0.198035	0.146363	0.0379841	-0.0964285	0.0113112
0.121841	0.0611716	-0.0301468	Mrpl28	39S ribosomal protein L28, mitochondrial	Q9D1B9	Q9D1B9		13	13	13	54.5	54.5	54.5	30.169	NaN	0.126079	-0.072563	0.158348	-0.0142605	-0.348337
0.120906	0.0608875	0.025783	Caprin1	Caprin-1	Q60865;F6YP03;A2BH47;F6YLI0	Q60865		25	25	25	33.9	33.9	33.9	78.168	0.330968	-0.108271	0.147065	0.0169919	-0.217323	-0.0147341
0.120201	0.0608322	0.0407995	Larp4	La-related protein 4	G3X9Q6;Q8BWW4;F6YE50;E9Q066	G3X9Q6;Q8BWW4;F6YE50;E9Q066		20	20	20	35.3	35.3	35.3	79.762	0.401417	0.168647	0.193661	0.158571	-0.355786	-0.321714
0.117518	0.0587971	-0.0773064	Rpl6;Gm5428	60S ribosomal protein L6	Q3UCH0;P47911;E9PUX4;D3Z4I7	Q3UCH0;P47911;E9PUX4;D3Z4I7		28	28	28	63.5	63.5	63.5	33.509	-1.26187	0.0928097	0.315823	0.314492	0.0332067	0.0416977
0.116443	0.0583697	0.0571053	Stau1		A2A5S3	A2A5S3		14	1	1	35.2	3.2	3.2	54.855	NaN	0.0917104	0.531073	0.341539	-0.425384	-0.253412
0.111412	0.053986	-0.0288322	Pcbp2	Poly(rC)-binding protein 2	Q61990-2	Q61990-2		24	17	1	92.4	80.4	11.5	34.917	NaN	-0.0460311	0.141495	0.222069	-0.261028	-0.200666
0.109681	0.0529002	0.0216382	Snrpd3	Small nuclear ribonucleoprotein Sm D3	P62320	P62320		9	9	9	46	46	46	13.916	-0.164994	0.0345766	0.147083	0.239459	-0.212041	0.0857458
0.108374	0.0522389	0.0207379	Ybx1	Nuclease-sensitive element-binding protein 1	Q3UBT1;P62960;A2BGG7;B2RUF0;Q9Z2C8-2;Q9Z2C8;Q497N3	Q3UBT1;P62960;A2BGG7		24	24	17	83.9	83.9	73	35.73	-0.0994437	0.182225	0.0534952	0.254295	-0.176858	-0.0892861
0.106711	0.0518626	0.0371681	Snrpn;Snrpb	Small nuclear ribonucleoprotein-associated protein;Small nuclear ribonucleoprotein-associated protein B;Small nuclear ribonucleoprotein-associated protein N	A2APD4;Q3UN87;P27048;P63163	A2APD4;Q3UN87;P27048;P63163		6	6	6	25.1	25.1	25.1	23.656	NaN	0.0771473	0.51015	-0.110517	-0.113283	-0.177656
0.107275	0.0518626	-0.0285063	Srsf10	Serine/arginine-rich splicing factor 10	Q3TFP0;Q3UA07;Q3UYX6;Q9R0U0-3;Q9R0U0-2;Q9R0U0;A3KG57	Q3TFP0;Q3UA07;Q3UYX6;Q9R0U0-3;Q9R0U0-2;Q9R0U0		12	12	12	50	50	50	22.135	-0.475851	-0.123114	0.102467	0.132529	0.08783	0.105101
0.105049	0.0508419	-0.0293614	Eif3b	Eukaryotic translation initiation factor 3 subunit B	E9PX78;Q8JZQ9	E9PX78;Q8JZQ9		28	28	28	40.9	40.9	40.9	108.83	-0.0775474	-0.146677	0.0880668	0.00953023	-0.399681	0.35014
0.104196	0.0506299	0.0128145	Hnrnpul2	Heterogeneous nuclear ribonucleoprotein U-like protein 2	F8VPM4;Q00PI9	F8VPM4;Q00PI9		43	43	43	55.3	55.3	55.3	84.939	0.0657556	-0.0373793	0.169179	0.0639366	-0.0377927	-0.146812
0.102013	0.0490877	0.0164123	Ezr	Ezrin	Q4KML7;P26040	Q4KML7;P26040		43	31	28	67.4	53.9	51.5	69.406	NaN	0.0376947	-0.0864499	-0.124684	0.202441	0.0530597
0.100328	0.0482893	-0.0770768	Tcp1	T-complex protein 1 subunit alpha	P11983;P11983-2;F2Z483	P11983;P11983-2		31	31	31	67.4	67.4	67.4	60.448	NaN	0.536437	0.0738275	0.169958	-1.10692	-0.0586884
0.0999376	0.0482893	-0.0242288	Rpl18a	60S ribosomal protein L18a	P62717;F6YJW4;D3YVT7	P62717		21	21	21	82.4	82.4	82.4	20.732	-0.369549	0.0620303	0.133143	0.237262	-0.0872902	-0.120969
0.0957618	0.0447508	-0.0496534	Bod1l		E9Q6J5;Q80TF0	E9Q6J5		14	14	13	6.9	6.9	6.4	327.45	-0.263406	NaN	-0.594387	0.064133	0.0231711	0.522221
0.0937531	0.0433784	-0.0267227	Rps17	40S ribosomal protein S17	Q5M9L7;F7BBI3;P63276;D3Z173	Q5M9L7;F7BBI3;P63276		12	12	12	66.7	66.7	66.7	15.524	NaN	-0.22492	0.346233	0.0230817	-0.161952	-0.116056
0.0919379	0.0421987	0.0479823	Capza1	F-actin-capping protein subunit alpha-1	P47753;Q5RKN9;E9PWZ5	P47753;Q5RKN9;E9PWZ5		13	13	10	53.5	53.5	46.5	32.939	NaN	0.0588406	-0.443135	-0.0373748	-0.0458718	0.707452
0.0878663	0.0400277	-0.0255012	Edf1	Endothelial differentiation-related factor 1	A2AJA5;Q9JMG1	A2AJA5;Q9JMG1		6	6	6	37.8	37.8	37.8	16.369	NaN	0.113346	0.258931	0.00579785	-0.316614	-0.188966
0.088209	0.0400277	0.064987	Thbs1	Thrombospondin-1	P35441;Q80YQ1	P35441;Q80YQ1		21	21	11	18.4	18.4	10.4	129.65	NaN	0.234658	-0.731631	0.839739	-0.228465	0.210634
0.0880988	0.0400277	0.014439	Nufip2	Nuclear fragile X mental retardation-interacting protein 2	Q5F2E7;Q5F2E7-2	Q5F2E7;Q5F2E7-2		19	19	19	33.5	33.5	33.5	75.656	-0.0211301	-0.155789	0.123824	-0.0397732	NaN	0.165064
0.0727059	0.0254989	0.0264462	Zc3h7b		F8VPP8;E9Q1Z4	F8VPP8;E9Q1Z4		15	15	14	23.9	23.9	22.3	110.29	NaN	-0.0538875	0.293105	0.359806	-0.26137	-0.205423
0.071459	0.0248829	0.0188561	Trim56	E3 ubiquitin-protein ligase TRIM56	Q80VI1;D3YVX5	Q80VI1		10	10	10	19.1	19.1	19.1	79.512	NaN	-0.010855	0.260466	0.200661	-0.155687	-0.200305
0.0706975	0.0247513	0.0251702	Rpl17	60S ribosomal protein L17	Q6ZWZ7;D3Z3R2;Q9CPR4;F6VWT4;F8VQL2;F8VQM6;B2RY53	Q6ZWZ7;D3Z3R2;Q9CPR4;F6VWT4;F8VQL2		17	17	17	60.3	60.3	60.3	21.397	NaN	-0.000321206	0.285177	0.312709	-0.343832	-0.127883
0.067985	0.0226677	0.0207752	Ddx42	ATP-dependent RNA helicase DDX42	Q810A7;Q810A7-2	Q810A7;Q810A7-2		15	15	15	21.9	21.9	21.9	101.96	NaN	-0.286413	0.318063	-0.0731718	-0.0511667	0.196565
0.0628697	0.0206836	0.023235	Ankhd1		E9Q1M6;E9PUR0;E9PUP5;F7DE17;F7C545;F6RUI8;F6SI14;F7DD37;F6YYD3;F6RRY0	E9Q1M6;E9PUR0;E9PUP5		30	30	18	19.3	19.3	12.5	263.4	0.226565	0.00404125	0.43281	0.143873	-0.452911	-0.214968
0.0644565	0.0206836	-0.0382563	Elavl1	ELAV-like protein 1	P70372	P70372		40	40	40	75.2	75.2	75.2	36.169	-1.06309	0.240595	0.311943	0.173925	0.0621166	0.0449695
0.0634171	0.0206836	-0.047559	Raly	RNA-binding protein Raly	Q3U3F6;Q64012-2;A2AU61;A2AU62;Q64012;A2AU60	Q3U3F6;Q64012-2;A2AU61;A2AU62;Q64012;A2AU60		33	33	33	69.6	69.6	69.6	31.198	-1.29443	0.251305	0.583104	0.156764	0.0394835	-0.0215838
0.0636257	0.0206836	-0.0432296	Vwa5a	von Willebrand factor A domain-containing protein 5A	Q99KC8;F6TIL5	Q99KC8		13	13	13	20.9	20.9	20.9	87.142	NaN	-0.0775036	0.802267	-0.659891	-0.165164	-0.115857
0.0631042	0.0206836	0.0209281	Luc7l	Putative RNA-binding protein Luc7-like 1	Q9CYI4;D3Z765;Q9CYI4-2;D6REI1;D6RGP6	Q9CYI4;D3Z765;Q9CYI4-2		13	7	7	32.1	18.1	18.1	43.934	NaN	-0.160074	-0.268332	-0.0176495	0.17951	0.371185
0.0605879	0.0195283	-0.00914478	Acin1	Apoptotic chromatin condensation inducer in the nucleus	F6RJ39;Q9JIX8-4;Q9JIX8;B8JJ95;B8JJ93;B8JJ91;Q9JIX8-3;Q9JIX8-2;B8JJ90;B8JJ89	F6RJ39;Q9JIX8-4;Q9JIX8;B8JJ95;B8JJ93;B8JJ91;Q9JIX8-3;Q9JIX8-2		23	23	11	20.4	20.4	10.5	143.54	-0.103799	-0.159849	0.171693	-0.0842915	0.0132208	0.108157
0.0604682	0.0195283	0.033778	Tpt1	Translationally-controlled tumor protein	P63028;D3YU75	P63028		10	10	10	41.9	41.9	41.9	19.462	NaN	0.660313	-0.489639	0.228484	-0.0876522	-0.142616
0.0591729	0.0193306	-0.0118778	Ptprk	Protein-tyrosine-phosphatase;Receptor-type tyrosine-protein phosphatase kappa	B2RRF0;P35822;Q8C5G0	B2RRF0;P35822		9	9	9	10.4	10.4	10.4	163	NaN	-0.251845	0.176003	-0.0304893	0.00204223	0.0448997
0.0590279	0.0193306	0.017873	Khdrbs1	KH domain-containing, RNA-binding, signal transduction-associated protein 1	Q60749	Q60749		20	20	18	41.5	41.5	39.3	48.37	-0.102922	-0.153556	0.530899	0.0424646	-0.0926903	-0.116958
0.0524065	0.0185507	-0.0303374	Akap12	A-kinase anchor protein 12	B2RRE0;Q9WTQ5-2;Q9WTQ5;F8WI21	B2RRE0;Q9WTQ5-2;Q9WTQ5;F8WI21		6	6	6	4.4	4.4	4.4	180.69	NaN	0.383638	-0.591516	0.465634	-0.188827	-0.220616
0.0527378	0.0185507	-0.026914	Capza2	F-actin-capping protein subunit alpha-2	Q5DQJ3;P47754;D6RCW7	Q5DQJ3;P47754;D6RCW7		11	8	8	46.2	39.2	39.2	32.967	NaN	-0.0556398	-0.543972	-0.22892	0.227404	0.466558
0.0541926	0.0185507	0.0298332	Pkm	Pyruvate kinase PKM	P52480;P53657	P52480		54	54	7	83.8	83.8	10.7	57.844	NaN	0.00240691	-0.675604	0.129021	0.27206	0.421283
0.0530787	0.0185507	0.0275993	Atp5a1	ATP synthase subunit alpha, mitochondrial;ATP synthase subunit alpha	Q03265;D3Z6F5;D6RJ16	Q03265;D3Z6F5		43	43	43	68.2	68.2	68.2	59.752	NaN	0.179096	-0.680769	0.306253	0.169755	0.163662
0.0551278	0.0185507	-0.0113097	Fubp1	Far upstream element-binding protein 1	Q3TUE1;Q91WJ8;Q91WJ8-2	Q3TUE1;Q91WJ8;Q91WJ8-2		47	39	39	70.9	63.9	63.9	67.443	0.0721682	-0.0247966	0.283319	-0.0314079	-0.197612	-0.169529
0.0540703	0.0185507	0.0336954	Vdac2	Voltage-dependent anion-selective channel protein 2	Q60930;G3UX26;D3YZT5;D3YUN8	Q60930;G3UX26;D3YZT5		16	16	16	61.7	61.7	61.7	31.732	NaN	-0.311449	0.860407	-0.195836	0.0410674	-0.225712
0.0520877	0.0185507	-0.011699	Hnrnpu;Gm28062	Heterogeneous nuclear ribonucleoprotein U	Q8VEK3;G3XA10	Q8VEK3;G3XA10		62	62	62	57.5	57.5	57.5	87.917	-0.351129	-0.0478162	0.0886516	0.225502	0.0125839	0.00201318
0.0530201	0.0185507	-0.00885083	Srrt	Serrate RNA effector molecule homolog	Q99MR6-3;Q99MR6-4;Q99MR6-2;Q99MR6	Q99MR6-3;Q99MR6-4;Q99MR6-2;Q99MR6		22	22	22	36	36	36	99.438	NaN	-0.144531	0.14885	-0.136429	0.0221831	0.0656727
0.0560621	0.0185507	-0.0328222	Dnajc10	DnaJ homolog subfamily C member 10	Q9DC23	Q9DC23		17	17	17	30	30	30	90.582	NaN	0.451899	0.458618	-0.473879	-0.26025	-0.340499
0.0571189	0.0185507	-0.0173135	Ik	Protein Red	Q9Z1M8	Q9Z1M8		12	12	12	24.8	24.8	24.8	65.615	-0.0816756	-0.077098	-0.0124811	-0.27756	NaN	0.362247
0.0480746	0.0159828	-0.00856374	Fmr1	Fragile X mental retardation protein 1 homolog	E9QAT0;P35922-3;Q6AXB7;P35922-2;P35922;P35922-9;E9QNF5;P35922-8;P35922-7;D3Z6U8;E9QAS8;E9QAS9;P35922-5;P35922-4;P35922-6;P35922-11;P35922-10;P35922-12	E9QAT0;P35922-3;Q6AXB7;P35922-2;P35922;P35922-9;E9QNF5;P35922-8;P35922-7;D3Z6U8;E9QAS8;E9QAS9;P35922-5;P35922-4;P35922-6		19	17	17	35.7	34.3	34.3	66.169	0.127328	-0.0067786	0.21582	-0.0959086	-0.131295	-0.160548
0.0483492	0.0159828	-0.0168218	Gpi	Glucose-6-phosphate isomerase	P06745;F6SAC3;CON__Q3ZBD7	P06745		17	17	17	40.3	40.3	40.3	62.766	NaN	-0.0585121	-0.440284	-0.00592403	0.217213	0.203398
0.0476886	0.0159828	-0.00708527	Ubap2l	Ubiquitin-associated protein 2-like	Q80X50-5	Q80X50-5		27	27	1	30.8	30.8	1.3	117.33	-0.0329718	-0.0397959	0.213044	-0.178437	0.00331686	-0.00766818
0.0452044	0.0141072	0.0105782	Sf3a3	Splicing factor 3A subunit 3	Q58E59;Q9D554	Q58E59;Q9D554		22	22	22	50.3	50.3	50.3	58.841	0.00994335	-0.261408	0.337647	0.0886592	-0.0761659	-0.0352065
0.0428264	0.012944	-0.025527	Eif2s2	Eukaryotic translation initiation factor 2 subunit 2	Q3ULL5;Q99L45;E0CXJ3	Q3ULL5;Q99L45		10	10	10	39.6	39.6	39.6	38.092	NaN	-0.71231	-0.00158659	0.231186	-0.142837	0.497913
0.043163	0.012944	-0.0203638	Rps9	40S ribosomal protein S9	Q6ZWN5;D3YWH9;Q9CXW7;F7CJS8;D3Z673;D3YUV6	Q6ZWN5;D3YWH9;Q9CXW7;F7CJS8		22	22	22	61.9	61.9	61.9	22.591	NaN	-0.170905	0.525443	0.157571	-0.281933	-0.331995
0.0410817	0.0118055	-0.00820544	Npm1	Nucleophosmin	Q5SQB7;Q61937;Q5SQB0;Q9DAY9;Q5SQB5	Q5SQB7;Q61937;Q5SQB0;Q9DAY9;Q5SQB5		25	25	7	59.9	59.9	32.2	32.56	0.0223356	-0.229273	0.246008	0.100002	-0.0696802	-0.118625
0.0337085	0.00552922	-0.0161282	Rbbp4	Histone-binding protein RBBP4	E9PYH8;Q60972	E9PYH8;Q60972		13	13	7	41.2	41.2	33.6	51.771	NaN	-0.642574	0.229857	0.104806	0.0104922	0.216778
0.0335957	0.00552922	-0.00992821	Znf326	DBIRD complex subunit ZNF326	O88291;E9Q662;D3YXQ7;O88291-2;D6RG92;O88291-3	O88291;E9Q662		11	11	11	25.2	25.2	25.2	65.225	NaN	-0.0415067	0.156426	0.275958	-0.20592	-0.234599
0.03247	0.00500716	0.0121003	Mphosph10	U3 small nucleolar ribonucleoprotein protein MPP10	Q810V0;E9Q4C9	Q810V0;E9Q4C9		11	11	11	21.7	21.7	21.7	78.734	0.396941	0.23649	-0.290759	0.233018	-0.31528	-0.187807
0.0309192	0.00405913	-0.0218335	Gnl2	Nucleolar GTP-binding protein 2	Q99LH1;B1ASC2	Q99LH1		12	12	12	25.8	25.8	25.8	83.345	NaN	0.334032	-0.954278	0.0477204	0.264971	0.198387
0.0288475	0.00258933	0.00544175	Gm10126;Rps29	40S ribosomal protein S29	D3YYL7;P62274	D3YYL7;P62274		5	5	5	53.6	53.6	53.6	6.6587	NaN	-0.141696	0.131231	0.106792	-0.155949	0.0868299
0.0279105	0.00225347	0.00831111	Rpl22l1	60S ribosomal protein L22-like 1	Q0VBA4;Q9D7S7-2;Q9D7S7	Q0VBA4;Q9D7S7-2;Q9D7S7		10	8	8	73.8	66.4	66.4	14.467	NaN	0.0429806	0.0435624	0.34098	-0.247027	-0.13894
0.026006	0.000949153	0.0095022	Tfrc	Transferrin receptor protein 1	Q542D9;Q62351;Q8C872	Q542D9;Q62351;Q8C872		17	17	17	29.6	29.6	29.6	85.73	NaN	-0.0628955	-0.0376349	0.402112	-0.351795	0.0977244
0.0243541	0.000495356	0.00814549	Cse1l	Exportin-2	A2A5S1;Q9ERK4;E9Q1T9;E9QAX7;F6ZEW4	A2A5S1;Q9ERK4;E9Q1T9;E9QAX7;F6ZEW4		18	18	18	27.1	27.1	27.1	110.45	NaN	-0.391953	-0.0664963	0.180991	0.227422	0.0907642
0.0247942	0.000495356	-0.00853927	Hist1h2ah;Hist1h2ad;Hist1h2ab;Hist1h2af	Histone H2A;Histone H2A type 1-H;Histone H2A type 1;Histone H2A type 1-F	A3KPD0;B2RVF0;Q8CGP6;P22752;Q8CGP5	A3KPD0;B2RVF0;Q8CGP6;P22752;Q8CGP5		16	6	0	75.8	65.6	0	13.95	-0.420794	-0.0194854	-0.25787	0.0900489	0.247276	0.309589
0.0192905	0	-0.00447167	Nhp2	H/ACA ribonucleoprotein complex subunit 2	A2AA61;Q9CRB2	A2AA61;Q9CRB2		9	9	9	57.5	57.5	57.5	17.247	-0.162709	-0.16688	0.251338	0.199009	-0.160611	0.0130225
0.0121798	0	0.00519257	Huwe1	E3 ubiquitin-protein ligase HUWE1	A2AFQ0;Q7TMY8-4;Q7TMY8;Q7TMY8-3;Q7TMY8-2;F6XP90;E9PZ23;F6UYC1	A2AFQ0;Q7TMY8-4;Q7TMY8;Q7TMY8-3;Q7TMY8-2		17	17	17	8.7	8.7	8.7	482.69	NaN	-0.218657	-0.159128	0.13385	0.501721	-0.231823
0.0135653	0	-0.00269672	Hnrnph2	Heterogeneous nuclear ribonucleoprotein H2	A2BDV8;P70333	A2BDV8;P70333		38	21	21	61.7	39.6	39.6	49.279	0.0806497	0.0616238	0.175768	0.074886	-0.169622	-0.239486
0.0177898	0	-0.00449777	Rbm4	RNA-binding protein 4	B7ZN14;Q8C7Q4;Q5CZX8;Q8C7Q4-2;F6TBN8	B7ZN14;Q8C7Q4;Q5CZX8;Q8C7Q4-2		7	5	0	24.7	16.1	0	40.045	NaN	0.0582556	0.273514	-0.157741	-0.195272	-0.00124544
0	0	NaN	Gpatch1	G patch domain-containing protein 1	D6RET6;E9Q1H0;Q9DBM1	D6RET6;E9Q1H0;Q9DBM1		5	5	5	7.2	7.2	7.2	97.893	NaN	NaN	NaN	NaN	NaN	NaN
0	0	NaN	Ctnna2	Catenin alpha-2	E0CXB9;Q61301-2;Q61301-3;Q61301	E0CXB9;Q61301-2;Q61301-3;Q61301		7	1	0	9.4	1.9	0	106.73	NaN	NaN	NaN	NaN	NaN	NaN
0	0	NaN	Akap8l	A-kinase anchor protein 8-like	E9Q2F2;Q5RL57;Q9R0L7	E9Q2F2;Q5RL57;Q9R0L7		8	8	8	18.6	18.6	18.6	67.884	NaN	NaN	NaN	NaN	NaN	NaN
0.00121372	0	-0.000376663	Alcam	CD166 antigen	E9Q4G8;E9Q3Q6;Q54AJ5;Q61490;F6QH25;Q5MPX5	E9Q4G8;E9Q3Q6;Q54AJ5;Q61490		20	20	20	47.7	47.7	47.7	61.9	NaN	-0.0646192	0.350472	-0.160316	0.0847904	-0.21221
0	0	NaN	Bclaf1	Bcl-2-associated transcription factor 1	F8WI22;H7BX81;Q8K019-3;E9Q5V0	F8WI22;H7BX81;Q8K019-3		38	1	1	37.1	1.8	1.8	100.28	NaN	NaN	NaN	NaN	NaN	NaN
0	0	NaN	Mbnl1	Muscleblind-like protein 1	G3X9Q0;Q9JKP5;Q8CHF5;Q3U581;Q3U570;Q542D8;Q8R003	G3X9Q0;Q9JKP5;Q8CHF5		12	12	6	29.1	29.1	18.4	40.894	NaN	NaN	NaN	NaN	NaN	NaN
0.0212204	0	-0.00512761	Hnrnph1	Heterogeneous nuclear ribonucleoprotein H;Heterogeneous nuclear ribonucleoprotein H, N-terminally processed	Q811L7;Q8C2Q7;O35737	Q811L7;Q8C2Q7;O35737		44	41	25	70.8	68.6	50.1	49.199	-0.202335	0.104608	0.287651	0.106734	-0.155058	-0.172365
0.00619357	0	0.000926973	Igf2bp1	Insulin-like growth factor 2 mRNA-binding protein 1	O88477	O88477		35	35	35	53	53	53	63.45	-0.0920738	-0.0170628	0.141149	0.157761	-0.0499526	-0.134259
0.0145208	0	0.00601131	Cdh1	Cadherin-1;E-Cad/CTF1;E-Cad/CTF2;E-Cad/CTF3	P09803;P10287	P09803		15	15	14	23.2	23.2	21.9	98.255	-0.154332	0.13892	0.361391	NaN	0.117927	-0.433849
0.0142801	0	-0.00417112	Rpl27a	60S ribosomal protein L27a	P14115;D3Z6J9;D3YZN6;E9QP28;D3Z4H8	P14115;D3Z6J9;D3YZN6;E9QP28		11	11	11	58.1	58.1	58.1	16.605	NaN	-0.0735789	0.158493	0.283629	-0.184291	-0.205108
0.00398031	0	-0.00156681	Pcna	Proliferating cell nuclear antigen	Q542J9;P17918;E9Q7Z3	Q542J9;P17918;E9Q7Z3		11	11	11	51.7	51.7	51.7	28.785	NaN	-0.250272	-0.297229	-0.00911725	0.151586	0.397197
0.00512942	0	0.00141928	Fasn	Fatty acid synthase;[Acyl-carrier-protein] S-acetyltransferase;[Acyl-carrier-protein] S-malonyltransferase;3-oxoacyl-[acyl-carrier-protein] synthase;3-oxoacyl-[acyl-carrier-protein] reductase;3-hydroxyacyl-[acyl-carrier-protein] dehydratase;Enoyl-[acyl-carrier-protein] reductase;Oleoyl-[acyl-carrier-protein] hydrolase	P19096	P19096		97	97	97	53.5	53.5	53.5	272.43	NaN	0.0663564	-0.265718	0.287405	-0.0822182	0.00127098
0.00604231	0	-0.00112783	Msn	Moesin	P26041	P26041		52	52	38	71.6	71.6	55.3	67.766	0.164874	0.0704303	-0.260887	-0.0339169	-0.0525894	0.105322
0.0178768	0	0.00407284	Rpl29;Gm17669;Gm10709	60S ribosomal protein L29	Q5M8M8;P47915;F6QL70;F6WZ54;G3UWG9;D3YTZ1;D3Z1N9;D3YU65;F6YH22;F6VZG1;D3Z102	Q5M8M8;P47915;F6QL70;F6WZ54;G3UWG9;D3YTZ1;D3Z1N9;D3YU65		22	22	22	67.5	67.5	67.5	17.587	0.0433374	0.0953654	-0.0356328	0.291928	-0.11401	-0.25655
0.00850073	0	0.00322173	Rps4x	40S ribosomal protein S4;40S ribosomal protein S4, X isoform	Q545F8;Q545X8;P62702;Q3V1Z5	Q545F8;Q545X8;P62702		21	21	21	67.3	67.3	67.3	27.504	NaN	-0.0536815	0.390802	0.163837	-0.169042	-0.315807
0.016691	0	-0.00557377	Mpp1	55 kDa erythrocyte membrane protein	Q542P4;P70290;B7ZCL8;A2AN84;B7ZCM0;B7ZCL9;E9Q7B7;B7ZCM1;D6RFD5	Q542P4;P70290;B7ZCL8;A2AN84		18	18	18	51.3	51.3	51.3	52.227	0.289094	-0.061717	0.32836	-0.0416135	-0.14954	-0.398027
0.00136027	0	-0.000514558	Rpl19	Ribosomal protein L19;60S ribosomal protein L19	Q5I0T8;P84099;A2A547	Q5I0T8;P84099;A2A547		15	15	15	46.9	46.9	46.9	23.466	NaN	-0.0725601	0.309864	0.210725	-0.394669	-0.0559331
0.0195174	0	-0.00711545	Khsrp	Far upstream element-binding protein 2	Q3U0V1	Q3U0V1		79	79	73	74.2	74.2	70.9	76.775	-0.00161221	0.182159	0.270943	0.249421	-0.434068	-0.309536
0.0203187	0	0.010707	Ddb1	DNA damage-binding protein 1	Q3U1J4;E9Q4W8;F7ADY1	Q3U1J4;E9Q4W8		25	25	25	28.4	28.4	28.4	126.85	NaN	-0.100569	-0.562206	-0.0264836	0.287257	0.455537
0.0156207	0	0.00412183	Ddx56	Probable ATP-dependent RNA helicase DDX56	Q5SVX3;Q9D0R4;Q5SVX2	Q5SVX3;Q9D0R4;Q5SVX2		15	15	15	43.2	43.2	43.2	61.211	-0.0564122	0.00414371	0.167061	0.326668	-0.281249	-0.13548
0.00499859	0	0.000930184	Cltc	Clathrin heavy chain;Clathrin heavy chain 1	Q5SXR6;Q68FD5;E9Q434;F6Z1R4	Q5SXR6;Q68FD5		77	77	77	55.6	55.6	55.6	191.98	NaN	-0.123514	0.166299	-0.0626929	0.128863	-0.104303
0	0	NaN	Mrps18a	28S ribosomal protein S18a, mitochondrial	Q5U5I3;Q99N85;D3Z603	Q5U5I3;Q99N85;D3Z603		6	6	6	41.8	41.8	41.8	22.236	NaN	NaN	NaN	NaN	NaN	NaN
0.0153213	0	0.00247438	Cbx5	Chromobox protein homolog 5	Q61686;D3Z0U2	Q61686		7	6	6	45	38.7	38.7	22.186	NaN	0.0204959	0.0348778	0.175986	-0.128452	-0.090536
0	0	NaN	Fxr2	Fragile X mental retardation syndrome-related protein 2	Q6P5B5;Q9WVR4	Q6P5B5;Q9WVR4		20	20	3	41.5	41.5	9.1	74.252	NaN	NaN	NaN	NaN	NaN	NaN
0	0	NaN	Rbm15b	Putative RNA-binding protein 15B	Q6PHZ5	Q6PHZ5		16	14	14	23.7	21.4	21.4	97.075	NaN	NaN	NaN	NaN	NaN	NaN
0	0	NaN	Cstf2t	Cleavage stimulation factor subunit 2 tau variant	Q8C7E9	Q8C7E9		17	10	10	36.9	22.3	22.3	65.862	NaN	NaN	NaN	NaN	NaN	NaN
0.00224508	0	-0.000420832	Rbmxl1	RNA binding motif protein, X-linked-like-1	Q91VM5	Q91VM5		28	28	5	54.9	54.9	12.4	42.161	-0.0794815	-0.126427	0.29699	-0.0057565	-0.0638428	-0.0240072
0.0109507	0	0.00260787	Znf622	Zinc finger protein 622	Q91VY9	Q91VY9		13	13	13	34.5	34.5	34.5	53.451	0.117762	-0.0999602	0.29722	0.0778675	-0.199272	-0.17797
0	0	NaN	Ppan	Suppressor of SWI4 1 homolog	Q91YU8	Q91YU8		7	7	7	20.4	20.4	20.4	52.755	NaN	NaN	NaN	NaN	NaN	NaN
0	0	NaN	Rpp25l	Ribonuclease P protein subunit p25-like protein	Q99JH1	Q99JH1		6	6	6	25.8	25.8	25.8	17.675	NaN	NaN	NaN	NaN	NaN	NaN
0	0	NaN	Slc12a9	Solute carrier family 12 member 9	Q99MR3;D3Z362	Q99MR3		11	11	11	14.4	14.4	14.4	96.329	NaN	NaN	NaN	NaN	NaN	NaN
0	0	NaN	Mrpl57	Ribosomal protein 63, mitochondrial	Q9CQF8	Q9CQF8		4	4	4	27.5	27.5	27.5	11.952	NaN	NaN	NaN	NaN	NaN	NaN
0.00162772	0	0.000560221	Rpl21	60S ribosomal protein L21	Q9CQM8;O09167;D3YWP4;D3Z3K3;D3YVN8;D3Z5J6;D3Z248;D3Z4H9;D3YX83;D3Z422;D3YY19;D3YWQ7;D3YX47;D3Z4H4;D3Z3D4;F8VQF1;D3YZW4;D3Z4H7	Q9CQM8;O09167;D3YWP4;D3Z3K3;D3YVN8;D3Z5J6;D3Z248;D3Z4H9;D3YX83;D3Z422;D3YY19		14	14	8	56.2	56.2	33.8	18.579	NaN	-0.0481266	0.292988	0.202824	-0.112813	-0.332071
0.0200054	0	-0.00557416	Rpl34	60S ribosomal protein L34	Q9D1R9;D3Z4H3;D3YZW2;D3YWC0	Q9D1R9;D3Z4H3;D3YZW2		13	13	13	57.3	57.3	57.3	13.293	0.131577	0.0343512	-0.0427345	0.189645	-0.340709	NaN
0.00222406	0	0.000928206	Upf1	Regulator of nonsense transcripts 1	Q9EPU0-2;Q9EPU0	Q9EPU0-2;Q9EPU0		49	49	49	46.1	46.1	46.1	122.66	-0.476547	0.00509085	0.449776	0.313611	-0.176492	-0.109869
0.0229855	0	0.00762065	Cars	Cysteine--tRNA ligase, cytoplasmic	Q9ER72;Q3U716;Q9ER72-2;F6UYH5	Q9ER72;Q3U716;Q9ER72-2		27	27	27	36.9	36.9	36.9	94.859	NaN	0.106641	0.295692	0.132986	-0.301334	-0.195882
0	0	NaN	Cdh13	Cadherin-13	Q9WTR5	Q9WTR5		7	7	7	13.6	13.6	13.6	78.185	NaN	NaN	NaN	NaN	NaN	NaN

## Sheet: Dataset legend
SILAC analysis of the RBPome/total change, in response to Kras G12D induction in iKras PDAC cells. Log2 of Maxquant normalized H/L RBPome ratio values (dataset EV1) were subtracted by the Log2 of Maxquant normalized H/L TOTAL Proteome ratio values, to calculate RNA-binding activity change for the identified RNA-bound proteins, . A one-sample two-way t-test analysis was used to identify significan…
