# Supplementary material for: An ERK1/2‐driven RNA‐binding switch in nucleolin drives ribosome biogenesis and pancreatic tumorigenesis downstream of RAS oncogene
Source: EMBO J. 2023 Apr 11;42(11):e110902. doi: 10.15252/embj.2022110902 (PMC10233377; doi:10.15252/embj.2022110902)
Supplement: Supplementary file 7 — Dataset EV6 [file EMBJ-42-e110902-s014.xlsx]

## Sheet: EV6
Selection	Category database	Category value	Uniprot size	Selection size	Category size	Intersection size	(Log10 Enrichment factor)	(-Log10 Benj. Hoch. FDR)	(-Log10 uncorrected p-value)
RBPome/Total UP	GOBP	mRNA processing	21846	24	293	8	1.39538	5.19667	9.24609
RBPome/Total UP	GOBP	RNA splicing	21846	24	226	7	1.45016	4.99302	8.47241
RBPome/Total UP	GOBP	mRNA metabolic process	21846	24	382	8	1.28019	4.99302	8.34347
RBPome/Total UP	GOBP	RNA processing	21846	24	559	9	1.16599	4.99302	8.40482
RBPome/Total UP	GOBP	RNA metabolic process	21846	24	2112	14	0.780598	4.99302	8.36878
RBPome/Total UP	GOCC	nuclear speck	21846	24	171	6	1.50432	4.8404	7.60674
RBPome/Total UP	GOCC	nuclear body	21846	24	315	7	1.30595	4.8404	7.48187
RBPome/Total UP	GOCC	nuclear part	21846	24	3407	16	0.630906	4.8404	7.64499
RBPome/Total UP	KEGG	Spliceosome	21846	24	122	5	1.57177	4.2759	6.71681
RBPome/Total UP	GOBP	nucleosome positioning	21846	24	8	3	2.53319	4.04127	7.18759
RBPome/Total UP	GOBP	nucleic acid metabolic process	21846	24	2570	14	0.695359	4.04127	7.27409
RBPome/Total UP	GOBP	regulation of RNA metabolic process	21846	24	3097	15	0.644311	4.04127	7.21766
RBPome/Total UP	GOMF	nucleic acid binding	21846	24	3040	15	0.652382	3.75666	7.32708
RBPome/Total UP	GOBP	chromatin assembly or disassembly	21846	24	44	4	1.91777	3.73881	6.83398
RBPome/Total UP	GOCC	spliceosomal complex	21846	24	152	5	1.47628	3.72709	6.24362
RBPome/Total UP	GOBP	nucleobase-containing compound metabolic process	21846	24	2906	14	0.641989	3.55221	6.60163
RBPome/Total UP	GOBP	regulation of gene expression	21846	24	3596	15	0.579429	3.33987	6.34789
RBPome/Total UP	GOBP	regulation of nucleobase-containing compound metabolic process	21846	24	3662	15	0.571534	3.27311	6.24334
RBPome/Total UP	GOBP	regulation of nitrogen compound metabolic process	21846	24	3700	15	0.56705	3.24867	6.18414
RBPome/Total UP	GOBP	cellular nitrogen compound metabolic process	21846	24	3263	14	0.591677	3.075	5.97827
RBPome/Total UP	GOBP	nitrogen compound metabolic process	21846	24	3389	14	0.575222	2.90372	5.77702
RBPome/Total UP	GOBP	chromatin assembly	21846	24	24	3	2.05607	2.79097	5.63626
RBPome/Total UP	GOBP	regulation of transcription, DNA-dependent	21846	24	2979	13	0.599031	2.74022	5.55917
RBPome/Total UP	GOMF	DNA binding	21846	24	1900	11	0.721802	2.52265	5.79204
RBPome/Total UP	GOCC	nucleoplasm	21846	24	1951	10	0.668908	2.35431	4.77394
RBPome/Total UP	GOBP	regulation of cellular macromolecule biosynthetic process	21846	24	3252	13	0.560958	2.33869	5.13283
RBPome/Total UP	GOBP	regulation of macromolecule metabolic process	21846	24	4523	15	0.47982	2.28432	5.05498
RBPome/Total UP	GOBP	regulation of macromolecule biosynthetic process	21846	24	3342	13	0.549101	2.25322	5.0016
RBPome/Total UP	GOMF	RNA binding	21846	24	687	7	0.9673	2.14911	5.22423
RBPome/Total UP	GOMF	nucleotide binding	21846	24	2231	11	0.652053	2.14911	5.11748
RBPome/Total UP	GOCC	nucleoplasm part	21846	24	908	7	0.84617	2.11018	4.45062
RBPome/Total UP	GOBP	regulation of primary metabolic process	21846	24	4730	15	0.460387	2.08283	4.81003
RBPome/Total UP	GOBP	regulation of cellular biosynthetic process	21846	24	3531	13	0.5252	2.03254	4.73952
RBPome/Total UP	GOBP	regulation of biosynthetic process	21846	24	3585	13	0.518619	1.99861	4.6678
RBPome/Total UP	GOBP	regulation of cellular metabolic process	21846	24	4846	15	0.449864	1.99861	4.67855
RBPome/Total UP	GOCC	nucleosome	21846	24	72	3	1.57895	1.97151	4.18703
RBPome/Total UP	GOCC	ribonucleoprotein complex	21846	24	664	6	0.915146	1.97151	4.22296
RBPome/Total UP	GOCC	catalytic step 2 spliceosome	21846	24	82	3	1.52247	1.85518	4.01951
RBPome/Total UP	GOMF	chromatin DNA binding	21846	24	51	3	1.72871	1.76371	4.63519

## Sheet: Dataset legend
List of protein categories that are over-represented amongst the significantly activated RBPs in response to Kras G12D induction. Categories from GO and KEGG databases were used to annotate the ithe iKras PDAC RBPome/TOTAL dataset (Dataset EV5), before performing a Fisher's exact test analysis to reveal the over-represented categories amongst the significantly upregulated RBPs, using a Benjamini-…
