# Supplementary material for: An ERK1/2‐driven RNA‐binding switch in nucleolin drives ribosome biogenesis and pancreatic tumorigenesis downstream of RAS oncogene
Source: EMBO J. 2023 Apr 11;42(11):e110902. doi: 10.15252/embj.2022110902 (PMC10233377; doi:10.15252/embj.2022110902)
Supplement: Supplementary file 8 — Dataset EV7 [file EMBJ-42-e110902-s015.xlsx]

## Sheet: EV7
Selection	Category database	Category value	Uniprot size	Selection size	Category size	Intersection size	(Log10 Enrichment factor)	(-Log10 Benj. Hoch. FDR)	(-Log10 uncorrected p-value)
RBPome/Total DOWN	GOCC	membrane-bounded vesicle	21846	57	3021	40	0.70541	18.2881	21.4066
RBPome/Total DOWN	GOCC	vesicle	21846	57	3141	40	0.688491	17.9553	20.7729
RBPome/Total DOWN	GOCC	extracellular vesicular exosome	21846	57	2567	36	0.73037	16.9384	19.3693
RBPome/Total DOWN	GOCC	extracellular organelle	21846	57	2569	36	0.730039	16.9384	19.358
RBPome/Total DOWN	GOCC	extracellular membrane-bounded organelle	21846	57	2569	36	0.730039	16.9384	19.358
RBPome/Total DOWN	GOCC	extracellular region part	21846	57	3586	37	0.597092	13.224	15.5644
RBPome/Total DOWN	GOCC	microtubule	21846	57	325	15	1.2477	12.1967	14.4702
RBPome/Total DOWN	GOMF	GTPase activity	21846	57	217	14	1.39317	11.943	15.5134
RBPome/Total DOWN	KEGG	Pathogenic Escherichia coli infection	21846	57	46	8	1.82383	10.0704	12.5114
RBPome/Total DOWN	KEGG	Gap junction	21846	57	86	9	1.60324	9.81102	11.9509
RBPome/Total DOWN	GOMF	nucleoside-triphosphatase activity	21846	57	701	18	0.993052	9.75602	13.0254
RBPome/Total DOWN	GOMF	pyrophosphatase activity	21846	57	740	18	0.969537	9.7077	12.6284
RBPome/Total DOWN	GOMF	hydrolase activity, acting on acid anhydrides, in phosphorus-containing anhydrides	21846	57	743	18	0.967782	9.7077	12.5988
RBPome/Total DOWN	GOMF	hydrolase activity, acting on acid anhydrides	21846	57	745	18	0.966611	9.7077	12.5792
RBPome/Total DOWN	GOMF	GTP binding	21846	57	367	14	1.16495	9.57935	12.3716
RBPome/Total DOWN	GOMF	guanyl ribonucleotide binding	21846	57	387	14	1.14192	9.37828	12.0607
RBPome/Total DOWN	GOMF	guanyl nucleotide binding	21846	57	388	14	1.14079	9.37828	12.0456
RBPome/Total DOWN	GOMF	structural constituent of cytoskeleton	21846	57	56	8	1.7384	9.16903	11.7852
RBPome/Total DOWN	GOMF	purine ribonucleoside triphosphate binding	21846	57	1769	24	0.715978	9.01063	11.5811
RBPome/Total DOWN	GOMF	purine ribonucleotide binding	21846	57	1806	24	0.706991	8.89401	11.3904
RBPome/Total DOWN	GOMF	ribonucleotide binding	21846	57	1807	24	0.706752	8.89401	11.3853
RBPome/Total DOWN	GOMF	purine nucleotide binding	21846	57	1815	24	0.704828	8.88817	11.3447
RBPome/Total DOWN	GOBP	microtubule-based process	21846	57	450	15	1.10636	8.36724	12.4167
RBPome/Total DOWN	GOCC	intracellular part	21846	57	12068	54	0.234264	8.30331	10.5188
RBPome/Total DOWN	GOBP	protein polymerization	21846	57	59	8	1.71574	7.84634	11.5947
RBPome/Total DOWN	GOMF	nucleotide binding	21846	57	2231	24	0.615213	7.058	9.4823
RBPome/Total DOWN	GOCC	cytoskeletal part	21846	57	1360	19	0.728711	7.04112	9.20547
RBPome/Total DOWN	GOCC	cytoplasm	21846	57	4837	34	0.430398	6.94451	9.06311
RBPome/Total DOWN	GOCC	anchoring junction	21846	57	441	12	1.01824	6.86487	8.94207
RBPome/Total DOWN	GOCC	membrane-bounded organelle	21846	57	9070	46	0.288652	6.83824	8.87765
RBPome/Total DOWN	GOCC	protein complex	21846	57	3570	29	0.493221	6.82918	8.83384
RBPome/Total DOWN	GOCC	macromolecular complex	21846	57	4219	31	0.449648	6.52673	8.4992
RBPome/Total DOWN	GOMF	G-protein beta/gamma-subunit complex binding	21846	57	21	5	1.96025	6.30925	8.7036
RBPome/Total DOWN	KEGG	Phagosome	21846	57	159	8	1.2852	6.14687	8.11065
RBPome/Total DOWN	GOCC	adherens junction	21846	57	425	11	0.996503	6.05069	7.99319
RBPome/Total DOWN	GOCC	organelle part	21846	57	6989	39	0.33015	5.92981	7.8443
RBPome/Total DOWN	GOCC	intracellular organelle part	21846	57	6862	38	0.326827	5.54765	7.4358
RBPome/Total DOWN	GOCC	organelle	21846	57	9933	46	0.249174	5.5285	7.39182
RBPome/Total DOWN	GOCC	cell junction	21846	57	1070	15	0.730201	5.4115	7.25134
RBPome/Total DOWN	GOCC	extrinsic to internal side of plasma membrane	21846	57	96	6	1.37938	4.92573	6.74331
RBPome/Total DOWN	GOCC	cell projection	21846	57	1216	15	0.674659	4.74533	6.54169
RBPome/Total DOWN	GOCC	cell-cell junction	21846	57	358	9	0.983856	4.71867	6.49485
RBPome/Total DOWN	GOCC	cell-substrate junction	21846	57	374	9	0.964867	4.58074	6.3376
RBPome/Total DOWN	GOCC	cytosol	21846	57	1338	15	0.633135	4.28533	6.02371
RBPome/Total DOWN	GOCC	extrinsic to plasma membrane	21846	57	134	6	1.23454	4.17252	5.89316
RBPome/Total DOWN	GOCC	heterotrimeric G-protein complex	21846	57	37	4	1.61736	3.89194	5.59556
RBPome/Total DOWN	GOCC	focal adhesion	21846	57	363	8	0.926682	3.71271	5.39994
RBPome/Total DOWN	GOCC	cell-substrate adherens junction	21846	57	368	8	0.920739	3.68548	5.35691
RBPome/Total DOWN	GOMF	peroxiredoxin activity	21846	57	8	3	2.15752	3.6645	6.03082
RBPome/Total DOWN	GOMF	protein binding	21846	57	4487	28	0.378707	3.64125	5.98122
RBPome/Total DOWN	GOCC	endoplasmic reticulum lumen	21846	57	101	5	1.27814	3.5402	5.19639
RBPome/Total DOWN	GOCC	integral to membrane	21846	57	5558	2	-0.860404	3.36509	5.00656
RBPome/Total DOWN	GOBP	protein folding	21846	57	156	7	1.23548	3.36184	6.80919
RBPome/Total DOWN	GOBP	cellular protein complex assembly	21846	57	232	8	1.1211	3.36184	6.84503
RBPome/Total DOWN	GOMF	hydrolase activity	21846	57	2313	19	0.498076	3.27244	5.58759
RBPome/Total DOWN	GOMF	catalytic activity	21846	57	5356	30	0.331771	3.18808	5.47975
RBPome/Total DOWN	GOCC	cytoplasmic part	21846	57	6447	32	0.279279	3.14346	4.7707
RBPome/Total DOWN	GOCC	tubulin complex	21846	57	3	2	2.40741	3.08519	4.69864
RBPome/Total DOWN	GOCC	extrinsic to membrane	21846	57	224	6	1.0114	3.02637	4.62646
RBPome/Total DOWN	GOMF	cytoskeletal protein binding	21846	57	505	9	0.834446	3.01115	5.28054
RBPome/Total DOWN	GOCC	cell part	21846	57	16608	55	0.10353	3.00547	4.59259
RBPome/Total DOWN	GOMF	tubulin binding	21846	57	178	6	1.11123	2.93776	5.18595
RBPome/Total DOWN	GOMF	structural molecule activity	21846	57	536	9	0.808576	2.8482	5.07621
RBPome/Total DOWN	GOCC	intrinsic to membrane	21846	57	5694	3	-0.694799	2.79992	4.37444
RBPome/Total DOWN	GOMF	protein disulfide isomerase activity	21846	57	17	3	1.83017	2.76596	4.95617
RBPome/Total DOWN	GOMF	intramolecular oxidoreductase activity, transposing S-S bonds	21846	57	17	3	1.83017	2.76596	4.95617
RBPome/Total DOWN	GOCC	membrane-enclosed lumen	21846	57	379	7	0.849954	2.73788	4.30017
RBPome/Total DOWN	GOMF	intramolecular oxidoreductase activity, interconverting keto- and enol-groups	21846	57	18	3	1.80534	2.70558	4.87808
RBPome/Total DOWN	GOBP	cellular macromolecular complex subunit organization	21846	57	529	10	0.860044	2.70121	6.05166
RBPome/Total DOWN	GOBP	cellular process	21846	57	12756	50	0.176757	2.66603	5.93731
RBPome/Total DOWN	GOCC	myelin sheath	21846	57	166	5	1.06236	2.6175	4.16789
RBPome/Total DOWN	GOMF	binding	21846	57	10935	44	0.188141	2.60859	4.76404
RBPome/Total DOWN	KEGG	Phototransduction	21846	57	25	3	1.66268	2.59671	4.43556
RBPome/Total DOWN	GOMF	G-protein coupled photoreceptor activity	21846	57	3	2	2.40741	2.55958	4.69864
RBPome/Total DOWN	GOBP	cytoskeleton organization	21846	57	719	11	0.768164	2.53024	5.73455
RBPome/Total DOWN	KEGG	Protein processing in endoplasmic reticulum	21846	57	160	5	1.07835	2.50064	4.24257
RBPome/Total DOWN	GOCC	photoreceptor inner segment	21846	57	36	3	1.50432	2.41662	3.95542
RBPome/Total DOWN	GOCC	intracellular organelle lumen	21846	57	303	6	0.880207	2.38523	3.91275
RBPome/Total DOWN	GOCC	organelle lumen	21846	57	313	6	0.866104	2.32122	3.83776
RBPome/Total DOWN	GOMF	ubiquitin activating enzyme activity	21846	57	4	2	2.28246	2.27543	4.3987
RBPome/Total DOWN	GOCC	midbody	21846	57	113	4	1.13248	2.18123	3.68704
RBPome/Total DOWN	GOCC	cell-cell adherens junction	21846	57	46	3	1.39785	2.14328	3.63863
RBPome/Total DOWN	GOCC	cytoplasmic membrane-bounded vesicle	21846	57	667	8	0.662465	2.08926	3.57438
RBPome/Total DOWN	GOCC	hemidesmosome	21846	57	10	2	1.88453	2.05507	3.53021
RBPome/Total DOWN	GOBP	epithelial cell differentiation involved in salivary gland development	21846	57	2	2	2.58349	2.02834	5.17466
RBPome/Total DOWN	GOBP	microtubule-based movement	21846	57	185	6	1.09447	1.99602	5.09119
RBPome/Total DOWN	GOCC	kinesin complex	21846	57	53	3	1.33634	1.99238	3.45775
RBPome/Total DOWN	GOMF	protein complex binding	21846	57	281	6	0.912944	1.98022	4.08825
RBPome/Total DOWN	GOCC	lamellipodium	21846	57	133	4	1.06172	1.96577	3.42162
RBPome/Total DOWN	GOMF	G-protein-coupled receptor binding	21846	57	178	5	1.03205	1.93375	4.02706
RBPome/Total DOWN	GOCC	nucleus	21846	57	4599	23	0.282554	1.88941	3.3359
RBPome/Total DOWN	GOCC	intracellular organelle	21846	57	8705	35	0.187803	1.86796	3.30533
RBPome/Total DOWN	GOCC	photoreceptor outer segment	21846	57	61	3	1.27529	1.85149	3.27988
RBPome/Total DOWN	GOBP	G-protein signaling, coupled to cAMP nucleotide second messenger	21846	57	117	5	1.21429	1.83824	4.88766
RBPome/Total DOWN	GOCC	intracellular membrane-bounded organelle	21846	57	7710	32	0.201588	1.7892	3.20881
RBPome/Total DOWN	GOBP	cell differentiation involved in salivary gland development	21846	57	3	2	2.40741	1.78304	4.69864
RBPome/Total DOWN	GOBP	G-protein signaling, coupled to cyclic nucleotide second messenger	21846	57	127	5	1.17866	1.78304	4.71699
RBPome/Total DOWN	GOBP	cellular macromolecular complex assembly	21846	57	457	8	0.826671	1.78304	4.68632
RBPome/Total DOWN	GOBP	cellular component organization at cellular level	21846	57	2933	20	0.417223	1.78304	4.68668
RBPome/Total DOWN	GOCC	cytoplasmic vesicle	21846	57	768	8	0.601223	1.77291	3.18393
RBPome/Total DOWN	GOBP	cAMP-mediated signaling	21846	57	133	5	1.1586	1.74809	4.62142
RBPome/Total DOWN	GOBP	cellular component organization or biogenesis at cellular level	21846	57	2983	20	0.409866	1.73667	4.58196

## Sheet: Dataset legend
List of protein categories that are over-represented amongst the significantly inactivated RBPs in response to Kras G12D induction. Categories from GO and KEGG databases were used to annotate the ithe iKras PDAC RBPome/TOTAL dataset (Dataset EV5), before performing a Fisher's exact test analysis to reveal the over-represented categories amongst the significantly downregulated RBPs, using a Benjam…
