# Supplementary material for: An ERK1/2‐driven RNA‐binding switch in nucleolin drives ribosome biogenesis and pancreatic tumorigenesis downstream of RAS oncogene
Source: EMBO J. 2023 Apr 11;42(11):e110902. doi: 10.15252/embj.2022110902 (PMC10233377; doi:10.15252/embj.2022110902)
Supplement: Supplementary file 9 — Dataset EV8 [file EMBJ-42-e110902-s017.xlsx]

## Sheet: EV8
(-Log10 uncorrected p-value KRAS ON vs. KRAS OFF)	(-Log10 FDR KRAS ON vs. KRAS OFF)	T-test Difference score KRAS ON vs. KRAS OFF	(-Log10 uncorrected p-value KRAS ON+Trametinib vs. KRAS OFF)	(-Log10 FDR KRAS ON+Trametinib vs. KRAS OFF)	T-test Difference score KRAS ON+Trametinib vs. KRAS OFF	Student's T-test Significant? (KRAS ON vs. KRAS OFF)	Student's T-test Significant? (KRAS ON+Trametinib vs. KRAS OFF)	Uniprot Protein IDs	Phospho-positions within proteins	Leading Uniprot protein IDs	Leading Phospho-position	Protein names	Gene names	Phosphorylation sequence window	Phosphorylated Amino acid	Phosphosite Localization prob	Localisation Delta score	Score for localization	Peptide Mass error [ppm]	Log2 KRAS OFF Corrected TMT Intensity_1	Log2 KRAS OFF Corrected TMT Intensity_2	Log2 KRAS OFF Corrected TMT Intensity_3	Log2 KRAS ON Corrected TMT Intensity_1	Log2 KRAS ON Corrected TMT Intensity_2	Log2 KRAS ON Corrected TMT Intensity_3	Log2 KRAS ON +Trametinib Corrected TMT Intensity_1	Log2 KRAS ON +Trametinib Corrected TMT Intensity_2	Log2 KRAS ON +Trametinib Corrected TMT Intensity_3
1.60498	1.33706	-0.656398	1.46982	0.444591	-0.301497	+		A2A9X3;P97825	85;85	A2A9X3	85	Hematological and neurological expressed 1 protein;Hematological and neurological expressed 1 protein, N-terminally processed	Hn1	SSGGREDSESPGTQRSNSSEASSGDFLDLKG	S	0.556337	92.394	109.03	-0.62654	-4.32601	-4.51995	-4.44422	-4.73957	-5.33437	-5.18543	-4.58124	-4.78103	-4.83239
1.91225	1.39962	-0.517633	1.58077	0.477539	-0.346602	+		A2ATI5;Q9WTX2	18;18	A2ATI5	18	Interferon-inducible double-stranded RNA-dependent protein kinase activator A	Prkra	HSRHRAEAPPLQREDSGTFSLGKMITAKPGK	S	0.954123	47.606	69.03	0.34653	-2.29321	-2.49514	-2.46869	-2.8002	-2.87587	-3.13387	-2.64843	-2.73431	-2.91411
1.70194	1.55299	1.26566	0.531823	0.262118	0.526387	+		A2AU91;P70399;E9QL34;A2AU89;P70399-3;P70399-2	1094;1088;1089;1094;1088;145	A2AU91	1094	Tumor suppressor p53-binding protein 1	Trp53bp1;Tp53bp1	VKPVGPVMDDAAPEDSASPVSQQRASQEQRA	S	0.825931	38.977	50.942	-0.95167	-6.11682	-7.23834	-6.8165	-5.38155	-5.3718	-5.62133	-5.73613	-6.72807	-6.1283
2.88196	2.28919	1.01291	1.97035	0.600534	0.751838	+		A2RRK3;O54988-2;O54988	444;444;444	A2RRK3	444	STE20-like serine/threonine-protein kinase	Slk	ENLPDTQDQQTVDVNSVSEENENNRVTLETN	S	0.962588	128.4	143.82	0.14036	-9.12963	-8.76848	-9.10619	-7.89676	-8.00761	-8.06119	-8.46936	-8.06124	-8.21819
2.03635	1.34083	-0.443366	0.342345	0.0399811	-0.0291719	+		E0CZ83;E0CY24;E0CXL4;B7ZNY3;F6S7Z1;G3XA13;A5D6P2;Q99NH2;F6UGU7;E0CX45;F6TSJ9;E0CXR8;E0CZE2;Q99NH2-2;Q99NH2-4;F6URI7;Q5SV54;Q5SV55;E9Q935;Q9CSB4-2;Q9CSB4	881;834;876;906;911;920;921;920;842;866;884;890;924;920;785;159;780;718;780;780;780	E0CZ83	881	Partitioning defective 3 homolog;Partitioning defective 3 homolog B	Pard3;Pard3b	HRPRPRIIRGRGCNESFRAAIDKSYDKPMVD	S	1	49.931	68.371	-0.054779	1.96128	1.84628	1.9391	1.60974	1.31068	1.49615	1.88981	1.88454	1.8848
1.90609	1.67846	1.14335	0.106687	0.0395808	0.0776809	+		F7ACR9;B1ARV9;B1ART6;E9PVY6;B1ARU4;E9QA63;Q9QXZ0;E9PVY7;E9QNP1;Q9QXZ0-2;Q9QXZ0-4;F6Q750;B1ARU5;Q9QXZ0-3	3540;3540;3540;3634;5550;5551;5551;3526;3675;3524;3675;2636;2636;3467	F7ACR9;B1ARU4;Q9QXZ0-3	5550	Microtubule-actin cross-linking factor 1	Macf1	WLREAEEELAASGGQSPTGEQIPQFQQRQKE	S	0.958628	85.417	100.19	2.2678	-8.60992	-8.42885	-8.50331	-7.21581	-7.0197	-7.87653	-8.5214	-8.83355	-7.95409
1.32696	1.36188	1.26911	0.951323	0.457123	0.762449	+		B1AUE6;Q9CQU3	95;95	B1AUE6	95	Protein RER1	Rer1	IAFLSPKVDPSLMEDSDDGPSLPTKQNEEFR	S	0.676123	34.59	45.696	-0.99786	-5.41786	-5.89476	-5.19144	-4.07655	-3.63624	-4.98395	-5.33958	-4.28839	-4.58876
1.54132	1.5232	1.34391	0.25591	0.10301	-0.192957	+		B1AWE0;Q6PFA2;B1AWE1;E9QM56;B1AWD8;B1AWD9;O08585	173;175;187;192;193;205;192	B1AWE0	173	Clathrin light chain A	Clta	NNRAAEEAFVNDIDESSPGTEWERVARLCDF	S	0.514506	72.317	86.551	2.8924	-9.01369	-9.5484	-9.10629	-7.74398	-7.32223	-8.57043	-9.34422	-9.02261	-9.88042
2.93916	1.46828	0.35651	1.34626	0.337779	0.209057	+		B1AZ11;B1AZ10;D3Z6S2;B1AZ15;B1AZ14;E9QPU9;Q3UMF0-3;Q3UMF0-4;Q3UMF0-2;Q3UMF0	1144;1145;1165;1182;1183;1215;1144;1145;1183;1215	B1AZ11	1144	Cordon-bleu protein-like 1	Cobll1	LTPADGPSFTLKRQSSLTFQSSDPEHVRQSL	S	0.866953	103.15	143.69	-1.2936	-5.73859	-5.60147	-5.63191	-5.2803	-5.31691	-5.30523	-5.36798	-5.56456	-5.41226
1.88459	1.34033	0.493463	0.593819	0.152036	0.129508	+		B1AZ43;B1AZ46;Q3UKP6;B1AZ47;Q8BKX1-3;Q8BKX1-2;Q8BKX1;B1AZ45;Q8BKX1-4	493;493;493;493;493;493;493;453;453	B1AZ43	493	Brain-specific angiogenesis inhibitor 1-associated protein 2	Baiap2	AFPTQTAGTFKQRPYSVAVPAFSQGLDDYGA	S	0.983507	44.802	51.586	-1.0478	-6.74833	-6.57982	-6.61279	-5.97642	-6.33555	-6.14859	-6.43966	-6.42989	-6.68287
2.15341	1.55309	0.587171	0.640927	0.120506	0.0853173	+		B2KF14;B2KF16;Q3UHP6;P59672;P59672-2	903;882;903;903;882	B2KF14	903	Ankyrin repeat and SAM domain-containing protein 1A	Anks1;Anks1a	DLLLPSADTSRRRHDSLPDPGTASRADRFRV	S	0.999457	32.708	57.499	-0.64837	-1.31616	-1.28548	-1.35951	-0.714881	-0.546767	-0.937987	-1.12426	-1.27507	-1.30586
1.95375	1.78841	1.29366	0.690856	0.329566	0.555223	+		B2KG93;Q8BZR9;Q8BZR9-2;Q8BZR9-3	25;25;25;25	B2KG93	25	Uncharacterized protein C17orf85 homolog		SVKAEAPAGPALGLPSPEVESGLERGEPEPM	S	0.999795	63.775	73.341	0.047817	-4.14386	-4.96202	-4.88133	-3.59785	-3.15796	-3.35041	-4.15919	-3.63807	-4.52428
2.12438	1.5257	0.565357	0.826181	0.271526	-0.228841	+		B2KGE6;P28667	22;22	B2KGE6	22	MARCKS-related protein	Marcksl1	KAPRGDVTAEEAAGASPAKANGQENGHVRSN	S	1	79.067	101.92	0.34261	-0.699597	-0.823658	-0.953459	-0.127569	-0.421936	-0.231137	-0.970477	-1.26382	-0.928935
2.42469	1.65918	0.626522	0.143856	0.0322258	-0.0328159	+		B2RSU6;Q6AW69-4;Q6AW69;Q6AW69-5;D3Z3H4;Q6AW69-3	252;252;252;252;252;252	B2RSU6	252	Cingulin-like protein 1	Cgnl1	NVQRCAKEGVGEETLSPRRKSPTAPSPQAYS	S	0.996963	48.306	74.611	0.67467	-4.93964	-4.7358	-4.79237	-4.09175	-4.13462	-4.36188	-4.79335	-4.79963	-4.97328
1.6928	1.47625	0.775583	0.362528	0.113667	0.126313	+		B2RUJ8;Q8C0D4	213;213	B2RUJ8	213	Rho GTPase-activating protein 12	Arhgap12	DSAGEGSERIQQDSESGDELSSSSTEQMRAT	S	0.998558	104.15	81.341	1.4899	0.143943	0.338428	0.152386	1.19402	0.591357	1.17612	0.275538	0.14905	0.589107
1.8131	1.43935	0.605622	0.884422	0.328438	0.317389	+		B2RXQ9;F6V513;Q3UTJ2-2;F7BEU1	304;62;373;159	B2RXQ9;Q3UTJ2-2	304	Sorbin and SH3 domain-containing protein 2	Sorbs2	PRSCVPAPRPSAPDLSPTRTGRINPADIDLE;PRSCVPAPRPSAPDLSPTRVSIYQSSIDRSL	S	0.984553	69.445	85.932	0.44191	-4.65929	-4.2715	-4.5715	-3.76164	-3.85183	-4.07196	-3.99331	-4.15423	-4.40259
2.65543	1.43931	0.371576	0.0147433	0.00261256	-0.0033919	+		P48678;B3RH23;P48678-2;B3RH24;D3YUF7	22;22;22;22;22	P48678	22	Prelamin-A/C;Lamin-A/C	Lmna	RRATRSGAQASSTPLSPTRITRLQEKEDLQE	S	0.999167	147.42	191.18	-0.14921	-6.57881	-6.7245	-6.71992	-6.28821	-6.27178	-6.34851	-6.56644	-6.76886	-6.6981
1.48147	1.33875	0.807755	1.10072	0.462999	0.532902	+		B7FAU9;Q8BTM8;B7FAV1	1084;1084;1060	B7FAU9	1084	Filamin-A	Flna	KVKAFGPGLQGGNAGSPARFTIDTKGAGTGG	S	1	104.36	114.06	-0.022243	-10.5799	-10.8856	-11.2992	-10.0105	-10.3961	-9.93473	-10.397	-10.226	-10.543
2.47886	1.54177	-0.517091	0.0802768	0.0103866	-0.00968742	+		B7ZCU1;B7ZCU2;B7ZCU5;Q3TPY5;B7ZCU4;B7ZCU3;Q3TJR5;Q3TJ64;B7ZCU0;B7ZCT9;Q8CBW3-5;Q8CBW3-2;Q8CBW3-4;Q8CBW3-3;Q8CBW3	226;231;231;226;231;231;226;226;231;231;226;226;226;226;231	B7ZCU1	226	Abl interactor 1	Abi1	SPARLGSQHSPGRTASLNQRPRTHSGSSGGS	S	0.998299	52.235	82.171	0.036857	-5.36155	-5.3765	-5.32962	-5.9135	-5.98932	-5.71612	-5.2853	-5.41173	-5.3997
2.3196	1.80759	0.851065	0.257905	0.0700516	-0.0722459	+		B7ZMR0;Q76LS9-2;Q76LS9	103;103;103	B7ZMR0	103	Protein FAM63A	Fam63a	VETAEVCSRPQELPQSPRIQQPELDFYCVKW	S	1	137.48	175.86	0.63179	-2.75968	-2.73074	-3.05802	-2.1417	-2.06645	-1.78709	-2.9101	-2.99344	-2.86164
1.58552	1.54474	1.22576	1.75891	0.583581	0.898828	+		E9PYP5;B7ZN52;F6TFN2	57;57;124	E9PYP5	57		Lmo7	PLRKKRPDKHEDNRRSWASPVYTETDGTFSR	S	0.999996	86.481	101.36	-1.5479	-9.48807	-9.28994	-8.739	-7.47122	-7.94385	-8.42467	-8.36191	-8.27596	-8.18266
1.83485	1.34536	0.516772	0.191651	0.0527766	-0.0574001	+		B7ZNL3;E9Q450;F8WID5;G5E8R1;Q564G1;P58771-2	252;252;294;216;252;252	B7ZNL3;E9Q450;F8WID5;G5E8R1;Q564G1	294	Tropomyosin alpha-1 chain	Tpm1	TRAEFAERSVTKLEKSIDDLEEKVAHAKEEN	S	1	21.03	57.347	-0.018921	-4.91553	-4.68346	-5.03591	-4.30886	-4.27362	-4.50211	-4.84838	-5.02051	-4.93821
3.2269	1.55017	0.390941	0.280293	0.0520785	-0.0425507	+		B8JJC1;Q8BJ37;D3Z075	2;2;2	B8JJC1	2	Tyrosyl-DNA phosphodiesterase 1	Tdp1	______________MSQESSYGKWTISSSDE	S	0.975637	59.893	66.258	0.070457	-1.17267	-1.10727	-1.05926	-0.686888	-0.763041	-0.71645	-1.06225	-1.16465	-1.23995
1.49749	1.43584	0.949705	0.437414	0.149895	0.17549	+		B9EHJ3;P39447	1534;1614	B9EHJ3;P39447	1614	Tight junction protein ZO-1	Tjp1	YQMNNISTMPKAVPVSPSAVEEDEDEDGHTV	S	0.822162	159.55	168.72	0.45367	-5.54118	-5.51671	-5.99104	-4.9195	-4.23876	-5.04155	-5.48944	-5.64755	-5.38548
2.45188	1.68168	0.646907	0.399772	0.109158	0.106122	+		B9EHJ3;P39447	1536;1616	B9EHJ3;P39447	1616	Tight junction protein ZO-1	Tjp1	MNNISTMPKAVPVSPSAVEEDEDEDGHTVVA	S	0.706624	245.32	262.26	0.79619	-3.87786	-3.63252	-3.90872	-3.21259	-3.04287	-3.22292	-3.82386	-3.57933	-3.69756
2.4673	1.55802	0.547963	0.709015	0.237445	-0.209694	+		D3YTR5;Q9Z2D8-2;Q9Z2D8;D3YTR4	61;53;85;53	D3YTR5	61	Methyl-CpG-binding domain protein 3	Mbd3	LMNKMNKSRQRVRYDSSNQVKGKPDLNTALP	S	0.981483	45.768	73.781	1.9277	-1.05206	-1.11028	-1.32142	-0.54874	-0.65565	-0.635477	-1.20821	-1.5738	-1.33082
2.38907	1.48959	0.441115	0.269236	0.0811238	-0.0964101	+		D3Z0V2;Q9ES28-8;Q9ES28-4;Q9ES28-3;Q9ES28-2;Q9ES28-7;Q9ES28;Q9ES28-6;Q9ES28-5	441;516;621;598;673;621;673;621;673	D3Z0V2	441	Rho guanine nucleotide exchange factor 7	Arhgef7	TMKKLLPKRKPERKPSDEEFAVRKSTAALEE	S	1	37.275	64.244	-0.43085	-4.61323	-4.78568	-4.81213	-4.36479	-4.29939	-4.22351	-4.5816	-5.00818	-4.91048
3.75494	1.90789	-0.474508	1.16204	0.18234	-0.107715	+		E9PWB1;D3Z4N0;D3Z0X5;Q6PDH0;Q6PDH0-2;F6RUK9	431;431;431;431;431;176	E9PWB1	431	Pleckstrin homology-like domain family B member 1	Phldb1	VLTSSPSRQLVGRTFSDGLAATRTLQPPESP	S	0.971202	62.113	99.589	-0.41085	-2.26768	-2.29982	-2.33851	-2.75302	-2.74296	-2.83355	-2.37783	-2.365	-2.48632
2.33027	1.65803	-0.672088	1.24556	0.427708	-0.348619	+		E0CYM1;E0CYH7;Q6P6L0-3;Q6P6L0	809;1047;809;1047	E0CYM1	809	Filamin A-interacting protein 1-like	Filip1l	VSPDRQSSWQFQRSNSNSSSVITTEDNKIHI	S	0.660524	111.46	133.65	3.2213	-1.17608	-1.07675	-1.43141	-1.8106	-1.99166	-1.89823	-1.483	-1.51514	-1.73194
3.0097	1.61186	-0.459883	3.65071	0.55792	-0.522444	+		E9PVC5;E9Q9E1;Q6NZJ6;Q6NZJ6-2;E9Q298;E9PVC6	1205;1204;1211;1197;441;1164	E9PVC5;E9PVC6	1205	Eukaryotic translation initiation factor 4 gamma 1	Eif4g1	SRERPSQPEGLRKAASLTEDRGRDPVKREAT	S	0.99869	61.646	88.021	-0.20543	-5.29074	-5.37099	-5.43285	-5.76734	-5.88362	-5.82327	-5.88351	-5.88553	-5.89286
1.99574	1.43201	0.504119	0.524455	0.131571	-0.112635	+		E9PVC5;E9Q9E1;Q6NZJ6;Q6NZJ6-2;E9Q298;E9PVC6	1225;1224;1231;1217;461;1184	E9PVC5;E9PVC6	1225	Eukaryotic translation initiation factor 4 gamma 1	Eif4g1	RGRDPVKREATLPPVSPPKAALSVDEVEKKS	S	0.999984	46.44	67.997	0.19396	-8.96156	-8.9484	-8.70487	-8.22478	-8.438	-8.4397	-8.95459	-8.92694	-9.07121
3.08291	1.43041	-0.325309	2.03409	0.581254	-0.409406	+		E9PVC5;E9Q9E1;Q6NZJ6;Q6NZJ6-2;E9Q298;E9PVC6	1181;1180;1187;1173;417;1140	E9PVC5;E9PVC6	1181	Eukaryotic translation initiation factor 4 gamma 1	Eif4g1	RGDRLDRARTPATKRSFSKEVEERSRERPSQ	S	0.99829	48.973	77.597	-0.29944	-5.69575	-5.5982	-5.67695	-5.97538	-6.01982	-5.95163	-5.91638	-6.19725	-6.08548
3.97745	1.65414	3.41586	3.18317	0.0535259	2.94854	+		E9PW15;Q80U70	525;548	E9PW15	525	Polycomb protein Suz12	Suz12	CRPKRTKASMSEFLESEDGEVEQQRTYSSGH	S	1	103.3	113.99	0.31994	-1.98288	-2.32246	-2.49861	0.914378	1.46243	1.06682	0.480849	0.351598	1.20923
2.52055	2.05578	0.889512	0.31902	0.0808385	-0.0805216	+		E9PWE8	101	E9PWE8	101		Dpysl3	RRGPGREESREPAPESPKPAGVEIRSATGKE	S	0.999847	95.848	127.08	-0.57648	-5.89259	-6.1495	-6.21573	-5.29352	-5.29379	-5.00198	-6.18207	-6.21129	-6.10602
1.80926	1.52778	-0.727575	0.396603	0.127904	-0.138832	+		E9PWW9;E9Q4Y2	1271;1286	E9PWW9	1271		Rsf1	SKRSVRKRGRSTDDYSEADEDDEEEGKPSRK	S	1	190.46	202.04	0.015337	-0.733315	-0.89799	-1.19652	-1.51441	-1.9018	-1.59435	-1.14691	-0.963061	-1.13435
2.14976	1.80599	1.03047	1.11181	0.457825	-0.509183	+		E9PX78;Q8JZQ9	111;111	E9PX78	111	Eukaryotic translation initiation factor 3 subunit B	Eif3b	PGKAEAVGEQARGHPSAGAEEEGGSDGSAAE	S	1	205.99	118.68	0.099125	-8.32123	-7.80077	-8.44831	-7.14442	-7.2419	-7.09258	-8.5368	-8.74023	-8.82084
2.748	1.99775	0.997646	0.00200617	0.000879574	-0.000921249	+		E9PXU2;Q9Z0F8	841;822	E9PXU2	841	Disintegrin and metalloproteinase domain-containing protein 17	Adam17	EKAASFKLQRQSRVDSKETEC__________	S	0.999632	59.565	79.201	-2.7657	-0.403738	-0.556244	-0.595315	0.460378	0.27854	0.698723	-0.611086	-0.699025	-0.24795
1.56445	1.39267	0.768328	0.029596	0.00934376	0.0241229	+		E9PZ06;Q62273	12;12	E9PZ06	12	Sulfate transporter	Slc26a2	____MSSENKEQHDLSPRDLPEEAFGFPSEL	S	0.999714	25.353	60.307	0.59136	-0.232572	0.396836	-0.150435	0.78961	0.953986	0.575216	0.402016	-0.220936	-0.094882
1.53541	1.52429	1.23891	1.24743	0.539034	0.882269	+		E9Q070;Q5M8R8;P14869	304;304;304	E9Q070;Q5M8R8	304	60S acidic ribosomal protein P0	Gm8730;Rplp0	PAAAAAPAKAEAKEESEESDEDMGFGLFD__	S	1	175.31	135.36	-3.5026	-8.43943	-8.41987	-9.32238	-7.13405	-7.90157	-7.42932	-7.85665	-7.58431	-8.09392
2.00201	1.67723	1.0242	0.053464	0.021543	-0.0557121	+		E9Q070;Q5M8R8;P14869	307;307;307	E9Q070;Q5M8R8	307	60S acidic ribosomal protein P0	Gm8730;Rplp0	AAAPAKAEAKEESEESDEDMGFGLFD_____	S	1	175.31	135.36	-3.5026	-7.98614	-8.3945	-8.1305	-6.81335	-7.16393	-7.46125	-7.54934	-8.55308	-8.57586
2.14263	2.05288	2.15112	0.629183	0.25747	0.315872	+		E9Q0A7;Q4KMM3-3;Q4KMM3-2;F8WGG8;Q4KMM3-4;Q4KMM3	194;113;113;132;201;201	E9Q0A7;Q4KMM3-4	201	Oxidation resistance protein 1	Oxr1	PPASTVSGIRPARVVSSTSEEEEAFTEKFLK	S	0.691164	192.74	129.05	-0.0077297	-4.21566	-3.80795	-3.47376	-2.10231	-0.949238	-1.99245	-3.38321	-3.53938	-3.62717
1.96816	1.96844	1.68871	0.000282681	6.48976e-05	-0.000206947	+		E9Q0A7;Q4KMM3-3;Q4KMM3-2;F8WGG8;Q4KMM3-4;Q4KMM3	195;114;114;133;202;202	E9Q0A7;Q4KMM3-4	202	Oxidation resistance protein 1	Oxr1	PASTVSGIRPARVVSSTSEEEEAFTEKFLKI	S	0.769673	184.7	203.53	0.55665	-2.93614	-3.33648	-3.70327	-1.82423	-1.04533	-2.04022	-3.16849	-3.47462	-3.3334
4.60316	1.2562	2.38675	2.69032	0.701193	0.563508	+		E9Q616;F7BRM2	4890;2017	E9Q616	4890		Ahnak	FDIKSPKFKAEAPLPSPKLEGEIKVPDVDIS	S	1	52.052	60.255	-0.82933	-13.7547	-13.887	-13.8438	-11.3336	-11.3483	-11.6433	-13.138	-13.3739	-13.2831
1.53242	1.54954	1.69064	0.43479	0.228966	0.603448	+		E9Q616;E9Q1H8	5536;617	E9Q616	5536		Ahnak	ASLGSLEGEVEAEASSPKGKFSLFKSKKPRH	S	0.993735	184.17	166.28	-0.44987	-13.5547	-13.993	-15.2247	-12.3843	-12.7109	-12.6052	-13.9074	-13.0151	-14.0395
3.31717	1.86448	1.4011	0.323015	0.125795	0.186578	+		E9Q616	136	E9Q616	136		Ahnak	DYQRIYTTKIKPRLRSEDGVEGDLGETQSRT	S	1	189.12	210.16	-1.2071	-11.1575	-11.4736	-11.0889	-9.87709	-9.92558	-9.71397	-11.116	-11.3736	-10.6705
3.05348	1.77571	0.524739	1.17768	0.33747	-0.233064	+		E9Q616;E9Q1H8	5630;711	E9Q616	5630		Ahnak	QGSGVSLASKKSRLSSSSSNDSGTKVGIQLP	S	0.893858	91.934	109.15	2.8024	-9.73542	-9.90001	-9.79181	-9.23201	-9.34791	-9.2731	-9.93814	-10.1984	-9.98992
2.09016	1.55107	-0.655603	1.50335	0.470294	-0.353272	+		E9Q8T1;G8JL38;E9Q9Z4;Q9JJG0-3;Q9JJG0;H7BX75;E9QL08;Q9JJG0-2	2122;395;415;305;419;305;305;305	E9Q8T1;G8JL38	2122	Transforming acidic coiled-coil-containing protein 2	Tacc2	EDVSPLVSGGGRVQNSPPVGRKSVPLTTASE	S	1	57.861	68.107	0.01098	1.94786	2.03097	2.19397	1.29051	1.62808	1.2874	1.75129	1.54623	1.81546
2.49522	1.63879	0.59787	0.177655	0.0581693	-0.0757888	+		E9QLJ5;Q9QXS1-13;E9Q153;E9QKX4;E9PY96;E9QL05;E9QQ00;E9QK43;Q9QXS1-10;Q9QXS1-9;Q9QXS1-12;Q9QXS1-11;Q9QXS1-5;Q9QXS1-16;Q9QXS1-4;Q9QXS1-14;Q9QXS1-6;Q9QXS1-7;Q9QXS1-8;E9QK01;Q9QXS1-15;E9Q3W4;F6R059;E9QMZ5;Q9QXS1-3;E9QPE8;Q9QXS1-2;Q9QXS1;E9QN87	1286;1286;1263;1273;1295;1300;1302;1341;1263;1268;1273;1278;1295;1296;1300;1302;1324;1329;1341;1201;1201;1138;594;1295;1295;1438;1438;1443;1443	E9QLJ5;E9QMZ5;E9QPE8	1295	Plectin	Plec	ELQLITYKAQLEPVASPAKKPKVQSGSESVI	S	1	49.213	78.069	0.54417	-10.6178	-10.8925	-10.6493	-10.0922	-10.1964	-10.0774	-10.6191	-11.0649	-10.7028
2.485	1.59783	0.573372	0.419268	0.135735	0.14657	+		E9QNN1;O70133-2	137;137	E9QNN1	137	ATP-dependent RNA helicase A	Dhx9	AEAENNSGVESSGYGSPGPTWDRGANLKDYY	S	0.998212	119.26	131.81	0.18449	-7.06478	-7.09558	-7.32091	-6.51492	-6.58423	-6.66199	-6.8545	-7.26075	-6.92631
1.73979	1.33904	0.563623	0.0018204	0.00107391	-0.000752767	+		E9QNU6;F8VQC9;Q8BTY2;D3Y273	1024;1130;1033;1094	E9QNU6	1024	Anion exchange protein;Sodium bicarbonate cotransporter 3	Slc4a7	NFEDEPSKKYMDAETSL______________	S	0.937095	67.567	73.931	-1.594	-3.68904	-3.71116	-3.99961	-3.43769	-3.07522	-3.19604	-3.66559	-3.97283	-3.76366
1.50884	1.31752	0.738416	0.139786	0.053649	0.0940299	+		F6RGI3	788	F6RGI3	788		Gm340	GASESAEPLDEEDEDSVVEEQPKFIGWCAEE	S	0.999996	78.789	92.95	0.11418	-3.18748	-3.00523	-3.36147	-2.17343	-2.32578	-2.83971	-3.25085	-3.3779	-2.64333
2.92891	2.25212	1.02855	0.552738	0.229223	0.288843	+		F7BSN3;F6SZG2;F6WJB7;Q6ZQ93-3;Q6ZQ93-2;Q6ZQ93	3116;3199;3463;3209;3292;3443	F7BSN3	3116	Ubiquitin carboxyl-terminal hydrolase;Ubiquitin carboxyl-terminal hydrolase 34	Usp34	RDSSIIDPGTEQDLPSPENSSVKEYRMEGPS	S	0.989951	61.651	79.568	-1.6523	-3.48323	-3.40671	-3.18469	-2.29728	-2.49351	-2.19818	-2.66504	-3.15311	-3.38994
3.33885	1.54745	0.384033	2.20562	0.588249	0.421251	+		F6WUK6;Q6DID3	710;617	F6WUK6	710	Protein SCAF8	Scaf8	VKASEPVKEPVQTAQSPAPVEKESVVTTQAE	S	0.997526	103.59	119.83	-0.58369	-0.277448	-0.248064	-0.163289	0.178085	0.149628	0.135586	0.157803	0.0868235	0.330325
2.03062	1.77555	1.19293	0.174903	0.0658157	0.115764	+		F7AL76;Q09XV5	1776;2040	F7AL76	1776	Chromodomain-helicase-DNA-binding protein 8	Chd8	TLKLEDEVVARSRLTSQDYEVRVGSSDTAPL	S	0.970864	68.447	105.03	0.20819	-1.8819	-1.53669	-2.22089	-0.424872	-0.975592	-0.66024	-1.76837	-2.02987	-1.49395
2.58134	1.57218	0.52729	0.698547	0.147299	-0.108173	+		F7DBB3;Q3URZ6	1458;652	F7DBB3	1458		Ahnak2	SVEEMAAESRDTTQRSPVHVQPTARLDPELP	S	0.821138	71.49	90.22	-0.51483	-6.24059	-6.05911	-6.28873	-5.74188	-5.6409	-5.62379	-6.28801	-6.3218	-6.30315
2.6573	2.09662	0.94176	0.665833	0.243218	0.242314	+		F8VPP8	676	F8VPP8	676		Zc3h7b	SKKYWQQMEAHAGKASSGLGAPRTHGPSTFD	S	0.5	41.914	74.173	1.3602	-0.89479	-0.643887	-0.788812	0.318835	-0.0555172	0.234475	-0.7306	-0.626473	-0.243472
2.6573	2.09921	0.94176	0.665833	0.243393	0.242314	+		F8VPP8	677	F8VPP8	677		Zc3h7b	KKYWQQMEAHAGKASSGLGAPRTHGPSTFDL	S	0.5	41.914	74.173	1.3602	-0.89479	-0.643887	-0.788812	0.318835	-0.0555172	0.234475	-0.7306	-0.626473	-0.243472
1.98827	1.55401	0.807689	0.17304	0.0764199	0.204745	+		F8VQ28;Q8VI36-2;Q8VI36	137;137;137	F8VQ28	137	Paxillin	Pxn	NKQKSAEPSPTVMSSSLGSNLSELDRLLLEL	S	0.728241	63.254	81.974	0.26697	-6.86869	-6.87782	-7.3281	-6.33105	-6.03748	-6.28302	-7.4662	-6.028	-6.96617
2.05159	1.38806	0.462327	0.0833172	0.0215675	0.0256952	+		F8VQ93;Q8VDD9;Q32NY1	911;911;211	F8VQ93	911	PH-interacting protein	Phip	KKERKKANEEKDGPTSPKKKKPKERKQKRLA	S	0.85159	58.564	78.932	0.89809	-1.04845	-1.19878	-1.36054	-0.789376	-0.761359	-0.670048	-1.10731	-1.29967	-1.1237
2.06573	1.43878	0.491276	0.455472	0.118434	0.105251	+		F8VQN6;Q8R4H2	1328;1327	F8VQN6	1328	Rho guanine nucleotide exchange factor 12	Arhgef12	QMSFKTGTGDIATCDSPRTSTESCAAQDSVI	S	0.996191	103.81	121.45	-0.98245	-0.757293	-0.739844	-0.682716	-0.185968	-0.427261	-0.0927963	-0.646342	-0.775585	-0.442173
2.30233	1.5467	0.52647	0.00293513	0.00130278	0.00125281	+		F8WHC3;Q3UGS4	49;21	F8WHC3	49	Protein FAM195B	Fam195b	VSRVVYNGKRNSSPRSPTNSSEIFTPAHEEN	S	0.970913	115.62	128.71	-0.55766	-2.77521	-2.48358	-2.69452	-2.1057	-2.19368	-2.07453	-2.48007	-2.85341	-2.61608
1.77646	1.31227	-0.523986	1.48108	0.495515	-0.430495	+		F8WHY8;E9PX23;Q8K4B0	432;449;449	F8WHY8	432	Metastasis-associated protein MTA1	Mta1	TRLDGERPGPNRNNMSPHGIPARSSGSPKFA	S	1	48.519	65.295	3.1173	-4.29758	-4.44746	-4.08707	-4.70141	-4.9625	-4.74015	-4.62645	-4.61939	-4.87775
3.24618	1.97081	0.753553	1.79652	0.619987	0.634497	+		F8WIS7;Q6ZWR6-4;Q6ZWR6;F8WI20;Q0VGB8;Q6ZWR6-3;Q6ZWR6-2	8308;8306;8308;400;458;458;458	F8WIS7	8308	Nesprin-1	Syne1	YDLSRDLESASRTLPSEDEEGEEDKEFYLRG	S	0.998321	117.95	145.9	-0.83762	-3.36566	-3.34028	-3.1381	-2.56788	-2.52677	-2.48873	-2.40621	-2.6404	-2.89394
2.17202	1.60966	0.721147	0.0517488	0.0128086	0.0192827	+		G3UWX1;G3X8Z6;Q5U4B1;G3UXL4;E9PX26;P35601-2;P35601	244;244;244;258;244;244;244	G3UWX1;P35601-2	244	Replication factor C subunit 1	Rfc1	ALLDEEPKIKKARKDSEEGEESFSSVQDDLS	S	0.999967	114.09	76.691	0.1943	-3.34727	-3.77951	-3.64137	-2.92529	-2.75269	-2.92674	-3.56323	-3.59563	-3.55145
1.42105	1.43146	1.13643	0.634282	0.301207	0.508088	+		H3BIW0;G3X8T2;Q0P678;Q0P678-2;H3BKL4;Q99J70	45;45;45;45;45;45	H3BIW0	45	Zinc finger CCCH domain-containing protein 18	Zc3h18	ESGSEQDLDGAGERASDLEEEENATRVQSQE	S	0.999858	91.538	104.98	-1.8762	-7.35014	-6.36714	-7.45063	-5.69159	-6.16913	-5.8979	-6.54847	-6.3667	-6.72848
1.53806	1.46642	0.994869	0.638518	0.291179	0.423814	+		H3BIW0;G3X8T2;Q0P678;Q0P678-2	92;92;92;92	H3BIW0	92	Zinc finger CCCH domain-containing protein 18	Zc3h18	DQDSEAHELSRGPAGSPCEEGDDVEEDGTSD	S	1	158.98	170.4	-0.5256	-6.55912	-5.72846	-6.64017	-5.22097	-5.43717	-5.285	-5.75164	-5.92215	-5.98251
3.05078	1.46839	-0.341213	1.40708	0.492045	-0.442943	+		G3X963	317	G3X963	317		Atad2	YSGPASPARPRFRLSSTGPRSPYCKRMSRRR	S	0.829244	15.796	74.141	-0.31226	-1.36542	-1.28327	-1.35244	-1.65762	-1.63606	-1.73109	-1.56351	-2.0521	-1.71435
2.38645	1.77429	0.749444	1.76128	0.571563	0.521061	+		G3X9J0;E9Q103	1538;715	G3X9J0	1538		Sipa1l3	RDTGQSPQKSLQRTLSDESLCSGRREPSFAS	S	0.995687	113.75	114.24	1.2977	-3.65109	-3.98522	-4.02783	-3.22405	-3.08085	-3.11092	-3.24838	-3.4325	-3.42008
1.6757	1.46845	-0.764586	1.65016	0.58198	-0.81927	+		G3X9V2;P30999;E9Q8Z6;E9Q8Z8;E9Q8Z4;E9Q8Z9;D3Z2H2;D3Z7H6;E9Q901;E9Q904;E9Q986;E9Q907;E9Q905;P30999-2;P30999-3;E9Q8Z5;E9Q903;E9Q906	269;269;269;269;205;215;215;168;215;215;168;168;168;269;269;269;215;168	G3X9V2;P30999-2	269	Catenin delta-1	Ctnnd1	QDVYGPQPQVRVGGSSVDLHRFHPEPYGLED	S	1	103.07	74.53	-0.12413	-4.02681	-4.3922	-3.93653	-5.16783	-4.84121	-4.64027	-4.71806	-5.29122	-4.80408
2.4867	2.03825	1.25373	1.24325	0.548319	0.771145	+		G5E884	174	G5E884	174	Non-specific serine/threonine protein kinase	Pak1	LNVKTVSETPAVPPVSEDEDDDDDATPPPVI	S	0.999721	97.327	108.04	-0.78487	-6.34661	-6.81316	-6.36913	-5.22862	-5.04741	-5.49169	-5.84642	-5.26439	-6.10465
2.22524	1.55111	0.594376	0.0480077	0.00961482	0.0122391	+		G5E8C5;G5E8K2;G5E8K3;G5E8K5;G5E8K4;G3X971	1844;1862;1865;1883;1016;760	G5E8C5	1844	Ankyrin-3	Ank3	LKPKTHGCGRTEEPVSPLTAYQKSLEETSKL	S	0.998291	74.554	88.706	0.58794	-5.8896	-5.95767	-6.03514	-5.30362	-5.56814	-5.22753	-6.08311	-5.94464	-5.81794
1.59616	1.42876	0.768866	0.868816	0.359914	0.428878	+		G5E8J4;Q62136	799;799	G5E8J4	799	Protein-tyrosine-phosphatase;Tyrosine-protein phosphatase non-receptor type 21	Ptpn21	ETHRPRRDGLLTPSMSESDLTTSGRYRARRD	S	0.786219	48.455	61.222	-0.54847	-4.78644	-5.31712	-4.83559	-4.2312	-3.95551	-4.44585	-4.25779	-4.60862	-4.78611
2.14183	1.38159	0.435435	0.433467	0.107366	-0.0964839	+		G5E8J4;Q62136	658;658	G5E8J4	658	Protein-tyrosine-phosphatase;Tyrosine-protein phosphatase non-receptor type 21	Ptpn21	LTHGFEGLRLKERTVSASAADVAPRTFSAGS	S	0.929871	99.909	136.21	-0.089576	-2.84515	-2.7792	-2.84861	-2.53177	-2.39115	-2.24374	-2.74699	-3.06298	-2.95244
2.04006	1.31275	-0.430651	1.7907	0.633932	-0.618042	+		Q62130;G5E8M1	314;314	Q62130	314	Tyrosine-protein phosphatase non-receptor type 14	Ptpn14	HKFYKQNKICTEQSNSPPPIRRQPTWSRSSL	S	0.999316	77.885	92.575	0.41159	1.04723	1.18655	1.00025	0.65228	0.769341	0.520458	0.736849	0.251521	0.391537
2.20975	1.54837	0.598531	0.466327	0.142164	0.14126	+		H3BL19;H3BJI6;H3BK48;H3BKH2;E9QN50;E9Q3S2;H3BJS0;Q8R311;H3BKL6;H3BK44;E9PY90	600;628;660;671;652;669;680;654;576;636;647	H3BL19	600	cTAGE family member 5	Ctage5	GNGTKDNLGNSNVPDSPIPAECEAAGRGFFP	S	0.999953	84.014	95.646	0.57042	-4.28593	-4.62194	-4.54867	-3.96798	-3.89559	-3.79739	-4.18972	-4.4704	-4.37266
1.92267	1.4515	0.552929	0.685154	0.214737	0.18639	+		H3BKM2;Q80YV2-2;Q80YV2	352;394;394	H3BKM2	352	Nuclear-interacting partner of ALK	Zc3hc1	RSMGTGDSAGVEVPSSPLRRTKRARLCSSSS	S	0.784291	57.238	60.735	-0.19246	-2.19024	-1.79901	-2.04381	-1.35061	-1.52754	-1.49613	-1.91957	-1.76692	-1.7874
1.68631	1.54312	1.13508	0.854173	0.40725	0.672382	+		O08583;O08583-2;Q9JJW6-2	237;145;199	O08583	237	THO complex subunit 4;Aly/REF export factor 2	Alyref;Alyref2	RGRGRGTGRNSKQQLSAEELDAQLDAYNARM	S	1	69.001	80.412	-1.1225	-8.95128	-7.90108	-8.42729	-7.36945	-7.25368	-7.25128	-8.04283	-7.86123	-7.35844
1.56927	1.38439	0.737084	0.021886	0.00556445	-0.01559	+		O35730;O35730-3	38;38	O35730	38	E3 ubiquitin-protein ligase RING1	Ring1	RTPQEAIMDGTEIAVSPRSLHSELMCPICLD	S	0.999714	64.821	76.186	0.60763	-4.74013	-5.05066	-5.31636	-4.04427	-4.33504	-4.5166	-4.73841	-5.32135	-5.09416
1.94543	1.33689	-0.469381	1.00063	0.281403	-0.199098	+		O54781	10	O54781	10	SRSF protein kinase 2;SRSF protein kinase 2 N-terminal;SRSF protein kinase 2 C-terminal	Srpk2	______MSVNSEKSSSSERPEPQQKAPLVPP	S	0.918251	110.39	94.09	0.24318	-1.29985	-1.37881	-1.58084	-1.937	-1.96936	-1.76128	-1.55908	-1.59937	-1.69834
2.78526	1.47152	0.367585	0.0608877	0.0194635	0.0287546	+		O55137;D3Z4I9;Q53YL1;Q9QYR7-2;Q9QYR7;B2RTE4;Q14DI6;Q32Q92-2;Q32Q92;Q8BWN8;Q91YQ6;Q6Q2Z6	56;56;67;56;67;56;56;56;56;56;56;56	O55137;Q91YQ6	56	Acyl-coenzyme A thioesterase 1;Acyl-coenzyme A thioesterase 3;Acyl-coenzyme A thioesterase 6;Acyl-coenzyme A thioesterase 4;Acyl-coenzyme A thioesterase 5	Acot1;Acot3;Acot6;Acot4;Acot5	EKGALFRAHARYRADSHGELDLARTPALGGS	S	0.999194	36.835	50.608	-0.95284	-4.17909	-4.30752	-4.28208	-3.91994	-3.91459	-3.83139	-4.42418	-3.91266	-4.34558
2.19169	1.55688	0.662988	0.124835	0.0517532	0.113867	+		Q8BH40;O70439	45;45	Q8BH40	45	Syntaxin-7	Stx7	VEIQRTLNQLGTPQDSPELRQQLQQKQQYTN	S	0.986199	36.703	57.366	0.90233	-6.5119	-6.27972	-6.61071	-5.65282	-5.83237	-5.92818	-6.19138	-6.96916	-5.90019
1.55036	1.5455	1.351	1.51166	0.561732	1.29994	+		Q3UB06;O70551	51;51	Q3UB06	51	SRSF protein kinase 1	Srpk1	HSESDIPEQEEEILGSDDDEQEDPNDYCKGG	S	1	151.05	161.99	0.43258	-4.76064	-3.51297	-4.61756	-2.86032	-2.88074	-3.0971	-3.03402	-3.06131	-2.89601
1.714	1.40418	0.638176	0.74934	0.291705	0.304942	+		Q545K5;O89086	135;135	Q545K5	135	RNA-binding protein 3	Rbm3	GGYGYGYGRSRDYSGSQGGYDRYSGGNYRDN	S	0.776723	104.57	192.35	0.097827	-5.94421	-5.52702	-5.45354	-5.143	-4.91017	-4.95706	-5.41985	-5.46699	-5.1231
2.88934	1.97206	0.632353	0.453294	0.126373	0.118118	+		Q3U607;O89110	213;213	Q3U607	213	Caspase-8;Caspase-8 subunit p18;Caspase-8 subunit p10	Casp8	SVLDEMSLKMAELCDSPREQDSESRTSDKVY	S	0.999453	50.78	51.348	0.25289	-7.61642	-7.55706	-7.47563	-6.89397	-7.04343	-6.81465	-7.47584	-7.23239	-7.58652
1.9502	1.41311	0.511582	0.496963	0.14614	-0.139072	+		Q3TXR9;P20060	357;357	Q3TXR9	357	Beta-hexosaminidase;Beta-hexosaminidase subunit beta	Hexb	SNPNIQGFMKRKGFGSDFRRLESFYIKKILE	S	1	15.745	54.549	0.28759	-3.75988	-3.99412	-3.76493	-3.2903	-3.49051	-3.20337	-3.84912	-3.9241	-4.16292
1.81075	1.39675	0.572279	0.0653669	0.0203308	0.0299584	+		Q6ZWX2;P20065-2;A2AHI6;P20065	2;2;8;8	Q6ZWX2	2	Thymosin beta-4;Hematopoietic system regulatory peptide	Tmsb4x	______________MSDKPDMAEIEKFDKSK	S	1	23.334	57.019	0.47285	-7.94418	-8.11971	-8.40333	-7.50356	-7.586	-7.66082	-8.04703	-8.03057	-8.29974
2.21897	1.35766	0.407376	1.13682	0.301115	-0.203614	+		P27546;P27546-2;E9QPW8;P27546-3;E9QKJ8;E9PZ43;F7CK47;E9PWC0;P27546-4	785;785;785;785;632;632;1246;632;632	P27546	785	Microtubule-associated protein 4;Microtubule-associated protein	Map4	LKPGPKTTPTVSKATSPSTLVSTGPSSRSPA	S	0.923473	46.648	53.981	-0.45097	-7.38671	-7.47352	-7.5488	-7.04182	-6.96885	-7.17624	-7.70929	-7.5381	-7.77248
1.67741	1.54329	0.996871	0.431144	0.166854	-0.240975	+		Q0PD54;P35279;Q0PD53;P61294;Q3U4W5;P35279-2	2;2;2;2;2;2	Q0PD54;Q3U4W5	2	Ras-related protein Rab-6A;Ras-related protein Rab-6B	Rab6a;Rab6b	______________MSAGGDFGNPLRKFKLV	S	1	51.144	57.598	-0.28794	-5.91485	-6.31061	-5.5495	-4.80806	-4.73667	-5.23961	-6.0705	-6.35434	-6.07304
2.81098	1.90169	0.632853	0.431479	0.128184	0.126258	+		Q5T003;P43276	18;18	Q5T003	18	Histone H1.5	Hist1h1b	ETAPAETAAPAPVEKSPAKKKTTKKAGAAKR	S	1	178.7	163.18	0.75446	-3.194	-3.30433	-3.43219	-2.74381	-2.69738	-2.59077	-3.036	-3.38595	-3.12981
2.3461	1.4051	0.405296	0.00412844	0.00133458	0.0010306	+		P47930	19	P47930	19	Fos-related antigen 2	Fosl2	DYPGNFDTSSRGSSGSPAHAESYSSGGGGQQ	S	0.953263	196.84	198.48	-1.9663	-2.2327	-2.30583	-2.46917	-1.92789	-1.91816	-1.94576	-2.25246	-2.39255	-2.3596
1.93588	1.52358	-0.647607	0.510501	0.20414	-0.256293	+		Q3UMK5;P48755	101;101	Q3UMK5	101	Fos-related antigen 1	Fosl1	LGPPPGVRRRPCEQISPEEEERRRVRRERNK	S	1	33.17	58.49	0.10852	0.468582	0.704809	0.253407	-0.290944	-0.167996	-0.0570803	0.537382	-0.0749235	0.195461
2.92049	1.6748	0.508273	0.0261068	0.00499509	0.00938384	+		P52927;Q6NSP9	44;44	P52927	44	High mobility group protein HMGI-C	Hmga2	RGRPRKQQQEPTCEPSPKRPRGRPKGSKNKS	S	1	102.63	101.01	0.14137	-2.08375	-2.10331	-2.14232	-1.67936	-1.64053	-1.48468	-1.88068	-2.29055	-2.13
2.70944	2.06423	0.930031	0.091212	0.0226432	0.0253337	+		P57016	38	P57016	38	Ladinin-1	Lad1	EEEQERERRRRHRNLSSTTDDESPKLTQNGA	S	0.913286	139.6	107.37	1.5093	-6.08149	-6.23543	-6.41248	-5.18914	-5.47915	-5.27103	-6.21526	-6.26309	-6.17505
1.83434	1.54627	0.781229	0.076649	0.0243172	0.0381543	+		P58871	796	P58871	796	182 kDa tankyrase-1-binding protein	Tnks1bp1	QGSGEGSTREWASRHSLGQEVIGIGGSQDES	S	1	131.36	147.41	-0.021924	-8.28305	-7.77255	-8.14948	-7.31551	-7.07978	-7.46611	-8.0206	-8.18287	-7.88714
2.63684	1.92058	-0.72378	0.317109	0.0517913	-0.0397733	+		P63094-2;P63094;Q6R0H7-4;Q6R0H7;P63094-3	338;352;1077;1091;320	P63094-2	338	Guanine nucleotide-binding protein G(s) subunit alpha isoforms short;Guanine nucleotide-binding protein G(s) subunit alpha isoforms XLas	Gnas	AKYFIRDEFLRISTASGDGRHYCYPHFTCAV	S	0.999557	74.51	110.38	-0.1479	-4.52147	-4.49566	-4.55441	-5.25192	-5.4246	-5.06636	-4.56699	-4.64581	-4.47806
4.6796	1.80837	0.840103	2.84422	0.530771	-0.268871	+		Q3TG37;P70441	297;297	Q3TG37	297	Na(+)/H(+) exchange regulatory cofactor NHE-RF;Na(+)/H(+) exchange regulatory cofactor NHE-RF1	Slc9a3r1	RSASSDTSEELNSQDSPKRQVSTEPSSTSSS	S	1	341.84	377.46	0.17389	-3.97375	-3.9864	-4.00602	-3.18354	-3.18407	-3.07826	-4.23421	-4.21584	-4.32273
1.61973	1.52496	1.05965	0.274674	0.121271	-0.263651	+		Q549F9;P97801;Q5PXT3;Q5PXT5;Q5PXT4;D6RI18	5;5;5;5;5;5	Q549F9	5	Survival motor neuron protein	Smn1	___________MAMGSGGAGSEQEDTVLFRR	S	1	92.531	111.92	-0.89213	-6.24687	-6.44674	-5.85409	-5.44154	-4.64473	-5.28248	-5.76785	-6.88069	-6.6901
1.86153	1.77824	1.40335	1.43593	0.571005	0.730489	+		Q549F9;P97801;Q5PXT3;Q5PXT5;Q5PXT4;D6RI18	10;10;10;10;10;10	Q549F9	10	Survival motor neuron protein	Smn1	______MAMGSGGAGSEQEDTVLFRRGTGQS	S	0.999998	144.2	111.92	-0.89213	-4.01227	-4.28243	-3.50064	-2.25366	-2.31722	-3.0144	-3.09435	-3.29548	-3.21406
1.62771	1.54379	1.11843	0.931459	0.432123	0.630753	+		Q5NCU1;P97855;Q3UR88	149;149;149	Q5NCU1	149	Ras GTPase-activating protein-binding protein 1	G3bp1	QDEVFGGFVTEPQEESEEEVEEPEERQQTPE	S	0.999937	118.77	124.32	-1.0598	-7.22056	-6.4264	-7.17901	-5.59251	-5.70224	-6.17594	-5.96502	-6.38001	-6.58868
1.53256	1.51918	1.18335	1.3389	0.577562	0.997669	+		P99027;G3UW69	102;102	P99027	102	60S acidic ribosomal protein P2	Rplp2	APAAAEEKKDEKKEESEESDDDMGFGLFD__	S	1	161.56	158.92	-3.3999	-9.75955	-10.2136	-10.5536	-8.9886	-9.46528	-8.52278	-8.65548	-9.40612	-9.47209
2.21421	1.55181	0.655583	1.5301	0.494558	0.409995	+		P99027;G3UW69	105;105	P99027	105	60S acidic ribosomal protein P2	Rplp2	AAEEKKDEKKEESEESDDDMGFGLFD_____	S	1	161.56	158.92	-3.3999	-8.04086	-8.40453	-8.34126	-7.5082	-7.62477	-7.68692	-7.92736	-7.87705	-7.75225
3.42541	2.3191	-0.826711	0.761097	0.280385	-0.269407	+		Q01320;H9KV22	1472;212	Q01320	1472	DNA topoisomerase 2-alpha	Top2a	KNSRKRKPSSSDSSDSDFERAISKGATSKKA	S	0.998473	135.63	155.71	0.20524	-5.24052	-5.3278	-5.43707	-6.23538	-6.07118	-6.17897	-5.50435	-5.40502	-5.90424
1.73326	1.54718	1.11665	0.275123	0.114996	0.211531	+		Q8K220;Q04863	549;552	Q8K220	549	Transcription factor RelB	Relb	FPNQYREAAFGGGLLSPGPEAT_________	S	0.999985	74.306	81.647	-0.24053	-3.34914	-2.96068	-3.82597	-2.16166	-2.07025	-2.55394	-2.81805	-3.4224	-3.26075
1.98276	1.39445	-0.487579	1.99345	0.571206	-0.436814	+		Q07113	2336	Q07113	2336	Cation-independent mannose-6-phosphate receptor	Igf2r	RRETVINKLTSCCRRSSGVSYKYSKVSKEEE	S	0.81236	32.719	72.638	1.7849	-2.18265	-2.44282	-2.38297	-2.86009	-2.92747	-2.68361	-2.70658	-2.87942	-2.73287
1.82289	1.39453	0.557756	0.712797	0.210233	0.17106	+		Q0VBA4;Q9D7S7-2;Q9D7S7	118;117;118	Q0VBA4	118	60S ribosomal protein L22-like 1	Rpl22l1	TYELRYFQISQDEDGSESED___________	S	1	251.16	174.95	-0.23819	-2.0731	-2.23073	-2.43468	-1.53694	-1.68764	-1.84066	-2.0232	-2.13542	-2.06671
1.50241	1.30345	0.699998	0.0122747	0.00384127	0.0113265	+		Q0VBA4;Q9D7S7-2;Q9D7S7	120;119;120	Q0VBA4	120	60S ribosomal protein L22-like 1	Rpl22l1	ELRYFQISQDEDGSESED_____________	S	1	171.91	174.95	-0.23819	-4.44103	-4.28345	-4.95501	-3.99847	-3.7501	-3.83092	-4.12513	-4.90452	-4.61586
3.01591	1.77958	-0.534122	0.945265	0.290817	-0.223841	+		Q0VG22;Q9JMD3;E9PVP0;G3UY87	284;284;357;276	Q0VG22	284	PCTP-like protein	Stard10	TESREERAGGAGGEGSDDDTSLT________	S	1	158.91	166.04	0.1722	-4.90113	-5.0494	-4.91755	-5.52553	-5.53395	-5.41097	-5.17438	-5.00886	-5.35637
2.38366	2.07937	1.21561	1.10593	0.454503	0.507089	+		Q14C51	680	Q14C51	680	Pentatricopeptide repeat domain-containing protein 3, mitochondrial	Ptcd3	NLTELNSSDGESSSDSDSDDK__________	S	0.910415	116.48	131.81	1.9845	-6.26248	-5.93753	-6.53385	-4.80448	-5.16331	-5.11924	-5.99606	-5.5942	-5.62233
2.37964	2.06422	1.04919	2.02683	0.61055	0.742044	+		Q3TRK3;Q9QXS6-3;Q9QXS6	612;612;658	Q3TRK3	612	Drebrin	Dbn1	TQKEGTQASEGYFSQSQEEEFAQSEEPCAKV	S	0.617556	34.028	41.562	2.1359	-7.43433	-7.47388	-7.85446	-6.69417	-6.61339	-6.30754	-6.85364	-6.98752	-6.69538
2.05655	1.46827	0.517706	0.040546	0.0103739	-0.0158669	+		Q3TWG5;Q8R1Q8;F6XF11	207;207;121	Q3TWG5	207	Cytoplasmic dynein 1 light intermediate chain 1	Dync1li1	RDFQEYVEPGEDFPASPQRRTTGAQEDRGDS	S	1	180.37	202.17	0.48287	-4.53676	-4.76717	-4.537	-4.05408	-3.98956	-4.24417	-4.53878	-4.84606	-4.50368
2.09069	1.47014	0.500586	0.429176	0.12053	0.113406	+		Q3U2W2;Q7TPV4;Q3TLF6	6;6;6	Q3U2W2	6	Myb-binding protein 1A	Mybbp1a	__________MAEMKSPTKAEPATPAEAAQS	S	0.943507	50.268	46.606	0.18436	-5.43289	-5.52867	-5.65308	-5.10252	-4.87822	-5.13214	-5.31731	-5.61058	-5.34653
2.20341	1.72083	0.811597	0.385468	0.155676	0.247407	+		Q3U3F6;Q64012-2;Q64012	278;278;294	Q3U3F6	278	RNA-binding protein Raly	Raly	VQTRDDGDEEGLLTHSEEELEHSQDTDAEDG	S	1	225.62	69.783	-0.94692	-8.49196	-8.2958	-8.75214	-7.63167	-7.61272	-7.86073	-8.23002	-8.69083	-7.87683
2.21943	1.43817	0.44706	1.27022	0.398669	0.304509	+		Q3U4X8;P37913;F6RQT5	927;911;240	Q3U4X8	927	DNA ligase;DNA ligase 1	Lig1	RKQSQIQNQQSSDLDSDVEDY__________	S	0.999992	151.8	164.65	0.88501	-6.38093	-6.3011	-6.52444	-5.8782	-5.93031	-6.05678	-5.97526	-6.27677	-6.04092
1.51535	1.52504	1.26018	0.642609	0.312176	0.581305	+		Q3UIR3-2;Q3UIR3	9;9	Q3UIR3-2	9	E3 ubiquitin-protein ligase DTX3L	Dtx3l	_______MASSPDPPSPLLVRLRESIPKAHR	S	0.995755	32.423	40.066	-0.30902	-1.53908	-1.34541	-0.423787	-0.184601	0.314507	0.342347	-0.933421	-0.181531	-0.44941
2.95757	1.95365	0.638306	0.0446359	0.0129048	-0.0227194	+		Q3UJA1;Q6P5B0	1081;1081	Q3UJA1	1081	RRP12-like protein	Rrp12	PVQSKGDSIEEILADSEDEDEEEERGRGKEQ	S	1	195.04	218.37	0.047029	-5.96614	-5.81692	-6.06782	-5.26841	-5.33386	-5.3337	-5.65785	-6.11524	-6.14595
5.35753	NaN	4.03533	0.865628	0.479029	2.45178	+		Q3UM33;G3X9M4	424;233	Q3UM33	424	Histone deacetylase	Hdac3	APNEFYDGDHDNDKESDVEI___________	S	0.99993	55.465	71.735	-0.72461	-4.77096	-4.64139	-4.90137	-0.592463	-0.70979	-0.90549	-1.28217	-4.93187	-0.74436
2.48397	1.77794	0.718795	0.285345	0.06207	-0.0554361	+		Q3UQ44	16	Q3UQ44	16	Ras GTPase-activating-like protein IQGAP2	Iqgap2	MPHEELPSLQRPRYGSIVDDERLSAEEMDER	S	1	84.216	131.82	-0.17245	-4.75561	-4.93531	-4.94701	-4.0057	-4.33694	-4.13892	-4.98566	-4.83878	-4.9798
1.83866	1.58536	1.0596	1.92058	0.59691	0.686691	+		Q3USH5	283	Q3USH5	283	Splicing factor, suppressor of white-apricot homolog	Sfswap	LAESKNEEKKKSGPTSDNEEEDDEEDGSYLH	S	0.849379	113.04	102.91	-1.2883	-3.94671	-4.27214	-4.01213	-2.54893	-3.30897	-3.19428	-3.20445	-3.34656	-3.61989
1.99906	1.52289	0.61773	0.799695	0.284347	-0.260891	+		Q3UTJ2-2;B9EKP8;Q3UTJ2;E9Q0B0	497;416;382;397	Q3UTJ2-2	497	Sorbin and SH3 domain-containing protein 2	Sorbs2	SSSTFTKSFISSSPSSPSRAQGGDDSKMCPP	S	0.999798	205.89	217.46	-0.57641	-2.11069	-1.94699	-2.37918	-1.45045	-1.61092	-1.52229	-2.31428	-2.33346	-2.57179
2.69999	1.55901	0.490053	0.750992	0.155876	-0.11445	+		Q3UZ39;Q3UZ39-3	547;308	Q3UZ39	547	Leucine-rich repeat flightless-interacting protein 1	Lrrfip1	RKKQGKSEQQAEALDSPQKKTKNKKKKNKKK	S	1	146.78	152.71	0.81926	-4.06766	-4.20314	-4.11821	-3.60075	-3.7494	-3.56869	-4.12856	-4.30107	-4.30272
1.72596	1.4664	0.730973	0.571312	0.234825	-0.284809	+		Q4VAC9;Q4VAC9-2;Q4VAC9-5	1129;1128;516	Q4VAC9	1129	Pleckstrin homology domain-containing family G member 3	Plekhg3	AQEHGTSKSSAAVETSPRRFSFSPSAVSPRT	S	0.99397	63.754	101.48	-0.079958	1.17928	0.817715	0.599889	1.57333	1.45378	1.7627	0.839656	0.343613	0.559189
1.31907	1.46574	1.85756	1.19033	0.553892	1.36018	+		Q56A08	485	Q56A08	485	G patch domain and KOW motifs-containing protein	Gpkow	ELHYNAICQYMGPGDSDED____________	S	0.997347	75.946	84.035	-3.6183	-5.91982	-7.5587	-7.32954	-5.21982	-4.29947	-5.71609	-5.32946	-5.87925	-5.51881
1.86095	1.52525	0.718987	0.925128	0.353347	0.348043	+		Q5ND51;Q64010	304;304	Q5ND51	304	Adapter molecule crk	Crk	THVRLLDQQNPDEDFS_______________	S	1	77.806	93.959	-0.22242	-7.78989	-7.87428	-7.36804	-7.0865	-6.84592	-6.94283	-7.30968	-7.20189	-7.47651
1.3143	1.30402	1.06017	0.826494	0.394779	0.617119	+		Q5SQB7;Q61937;Q5SQB5;Q5SQB0;Q9DAY9	125;125;125;125;125	Q5SQB7;Q9DAY9	125	Nucleophosmin	Npm1	HISGQHLVAVEEDAESEDEDEEDVKLLGMSG	S	1	271.13	276.45	0.8346	-6.3794	-6.43672	-7.42468	-5.50948	-5.53203	-6.01879	-6.26386	-6.04138	-6.0842
2.28536	1.40674	-0.416319	2.93824	0.448211	-0.783232	+		Q61029;Q3TNH0;Q61029-3;Q61029-2;Q61029-4;Q61033-2;F6QXX3;Q61033	155;155;155;155;155;155;88;155	Q61029;Q61033	155	Lamina-associated polypeptide 2, isoforms beta/delta/epsilon/gamma;Lamina-associated polypeptide 2, isoforms alpha/zeta	Tmpo	LYEKKLLKLREQGTESRSSTPLPTVSSSAEN	S	0.99924	137.82	129.34	0.18537	-5.52736	-5.70631	-5.54476	-5.91305	-6.07358	-6.04076	-6.52413	-6.3256	-6.2784
3.15202	1.49615	0.348934	0.109057	0.0246963	0.0265312	+		Q61029;Q3TNH0;Q61029-3;Q61029-2;Q61029-4;Q61033-2;Q61033	67;67;67;67;67;67;67	Q61029;Q61033	67	Lamina-associated polypeptide 2, isoforms beta/delta/epsilon/gamma;Lamina-associated polypeptide 2, isoforms alpha/zeta	Tmpo	PLAAGANSKGPPDFSSDEEREPTPVLGSGAS	S	1	229.46	108.71	-0.4446	-5.35046	-5.38575	-5.44642	-5.08362	-5.00065	-5.05156	-5.48013	-5.20485	-5.41806
3.16695	1.91003	0.541015	1.5761	0.267195	0.139704	+		Q61687;F6RDB7;E9QAC3	912;801;817	Q61687	912	Transcriptional regulator ATRX	Atrx	SDGAEKPSVKEENVNSPEDKRVSKTKEKTKH	S	1	59.636	90.707	0.69636	-4.77897	-4.88414	-4.87106	-4.3799	-4.31097	-4.22025	-4.66964	-4.75015	-4.69526
2.8485	1.78693	-0.576683	2.35358	0.604028	-0.432637	+		Q62048;Q62048-2	116;94	Q62048	116	Astrocytic phosphoprotein PEA-15	Pea15	RIPSAKKYKDIIRQPSEEEIIKLAPPPKKA_	S	1	100.33	130.1	-2.0449	-2.09608	-2.11877	-1.94522	-2.53279	-2.6916	-2.66573	-2.417	-2.58604	-2.45494
2.80283	1.89661	0.639395	0.0098874	0.0022878	0.00299454	+		Q62261;F6VV16;Q62261-2	2137;46;2124	Q62261;Q62261-2	2137	Spectrin beta chain, non-erythrocytic 1	Sptbn1	KGDQVSQNGLPAEQGSPRMAGTMETSEMVNG;KGDQVSQNGLPAEQGSPRVSYRSQTYQNYKN	S	1	187.8	118.05	-1.2603	-9.72782	-9.5701	-9.60456	-8.85808	-9.05267	-9.07355	-9.73148	-9.45679	-9.70523
2.1645	1.95177	1.23772	0.742462	0.355596	0.606223	+		Q63918	363	Q63918	363	Serum deprivation-response protein	Sdpr	DAEKSARRGNNSAVGSNADLTIEEDEEEEPV	S	1	214.93	114.3	1.3647	-8.59074	-8.91256	-9.0921	-7.27097	-7.92787	-7.6834	-8.02036	-7.81795	-8.93842
2.88174	1.58429	0.472349	1.12353	0.344419	-0.261291	+		Q64511	1537	Q64511	1537	DNA topoisomerase 2-beta	Top2b	TTPKGKGRGAKKRKASGSENEGDYNPGRKPS	S	0.999839	152.86	49.768	-1.4911	-4.31533	-4.31185	-4.33582	-3.90002	-3.91389	-3.73205	-4.38523	-4.76201	-4.59965
2.73124	2.29702	1.12235	1.11809	0.429854	0.41486	+		Q6P542	138	Q6P542	138	ATP-binding cassette sub-family F member 1	Abcf1	KAKGGNVFEALIQDDSEEEEEEEENRVLKPA	S	1	221.26	127.24	-0.39993	-6.39688	-6.15376	-6.35312	-4.92298	-5.23843	-5.3753	-5.75536	-6.20024	-5.70357
2.57882	1.54704	-0.452847	1.35584	0.343416	-0.216709	+		Q6P9Q4	514	Q6P9Q4	514	FH1/FH2 domain-containing protein 1	Fhod1	TPQSPVSRILLRTQRSLEPEPKKPVSPPSPK	S	0.975106	52.449	87.863	0.1118	-2.04744	-2.20032	-2.23537	-2.64384	-2.65551	-2.54233	-2.33943	-2.32173	-2.47209
2.01288	1.38211	-0.471014	1.9625	0.529867	-0.339248	+		Q6PAJ1;A2RRK7	303;16	Q6PAJ1	303	Breakpoint cluster region protein	Bcr	MMVEGEGKSPLLRSQSTSEQEKRLTWPRRSY	S	0.975455	63.658	96.604	-0.20582	-2.30407	-2.36077	-2.54632	-2.94033	-2.94956	-2.73431	-2.70858	-2.77358	-2.74675
2.46633	1.65689	0.613593	0.000180274	6.39391e-05	7.9155e-05	+		Q6PAR5-2;Q6PAR5-6;Q6PAR5;Q6PAR5-4;Q6PAR5-5;F7ADQ2;F7ADS7;F6X819;F6YRL2	725;746;746;752;725;184;583;609;87	Q6PAR5-2	725	GTPase-activating protein and VPS9 domain-containing protein 1	Gapvd1	QEERLQELESCSGLGSTSDDTDVREVSSRPS	S	0.777832	70.909	79.558	1.5118	-5.52642	-5.40054	-5.50533	-4.99027	-4.68777	-4.91347	-5.73401	-5.43526	-5.26278
3.48349	2.25253	-0.702924	0.766986	0.24253	-0.203016	+		Q6Y7W8;G3UYG6;G3UWR2;G3UYR9	159;159;159;159	Q6Y7W8	159	PERQ amino acid-rich with GYF domain-containing protein 2	Gigyf2	VEGVFGRGGGREMHRSQSWEERGDRRFEKPG	S	0.5999	51.546	80.522	1.4984	-4.4101	-4.53173	-4.59695	-5.21019	-5.17148	-5.26587	-4.60885	-4.93363	-4.60533
2.28808	1.45322	0.435737	0.0729086	0.0223395	-0.0330474	+		Q6ZWU9	11	Q6ZWU9	11	40S ribosomal protein S27	Rps27	_____MPLAKDLLHPSPEEEKRKHKKKRLVQ	S	1	64.263	87.18	0.45041	-6.17233	-6.17755	-6.05893	-5.75575	-5.7811	-5.56475	-6.23373	-6.39824	-5.87597
1.71141	1.55025	1.05751	0.121407	0.0482352	0.0944387	+		Q80V94	962	Q80V94	962	AP-4 complex subunit epsilon-1	Ap4e1	FPVENFKIIEQPECSSPVIETERTKSFQYSV	S	0.896938	105.57	122.94	0.1785	-2.16374	-1.60382	-1.425	-0.439718	-0.577237	-1.00306	-1.74944	-1.29055	-1.86924
2.2417	1.30456	0.381459	1.25753	0.239573	-0.135416	+		Q80WJ7	565	Q80WJ7	565	Protein LYRIC	Mtdh	NSVPPSQTKSETNWESPKQIKKKKKARRET_	S	1	110.77	135.99	-0.16132	-5.18886	-5.2761	-5.28318	-4.85975	-4.98254	-4.76147	-5.31287	-5.45275	-5.38875
1.51171	1.3439	0.765978	1.44738	0.543362	0.551545	+		Q80XU3	181	Q80XU3	181	Nuclear ubiquitous casein and cyclin-dependent kinase substrate 1	Nucks1	EKKMPKPRLKATVTPSPVKGKAKVGRPTASK	S	0.997387	39.444	59.185	-0.0035494	-4.59446	-4.40299	-4.57914	-4.19525	-3.64608	-3.43734	-3.84026	-4.30413	-3.77758
2.29015	1.3031	0.369605	0.129182	0.0221222	-0.0193672	+		Q80ZM5	134	Q80ZM5	134		H1fx	KLEGGAERRGASAASSPAPKARTAAADRTPA	S	0.942051	75.927	125.74	0.58224	-2.86893	-3.03804	-2.98769	-2.68196	-2.56129	-2.54259	-3.01088	-3.00284	-2.93903
3.66511	2.13964	0.653199	0.309432	0.115274	0.164297	+		Q8BH64;Q8R2X0	438;338	Q8BH64	438	EH domain-containing protein 2	Ehd2	VERGPDEAIEDGEEGSEDDAEWVVTKDKSKY	S	1	122.27	143.67	0.021571	-4.05592	-4.09736	-4.16259	-3.37318	-3.47485	-3.50824	-4.03706	-4.25485	-3.53107
2.42775	1.46516	0.410089	1.73743	0.420045	-0.242736	+		Q8BI29	130	Q8BI29	130	Specifically androgen-regulated gene protein	Sarg	PSCPPESHSLGLRAGSYSLPRNLHLGRSQNL	S	0.864876	11.065	68.224	0.76415	0.254356	0.349466	0.185699	0.615528	0.635366	0.768896	0.086771	-0.055892	0.0304337
2.31998	1.49817	0.469681	0.0644852	0.0162529	-0.0197118	+		Q8BJU0;Q8BJU0-2	307;306	Q8BJU0	307	Small glutamine-rich tetratricopeptide repeat-containing protein alpha	Sgta	FVEQIRSQVVRSRTPSASHEEQQE_______	S	0.935814	168.24	68.916	0.20776	-4.32858	-4.56557	-4.44182	-3.88531	-4.04202	-3.99959	-4.51916	-4.57103	-4.30491
3.05964	1.61076	0.452978	0.956213	0.20055	0.129853	+		Q8BTI8;Q8BTI8-2;Q8BTI8-3	1475;1379;1475	Q8BTI8	1475	Serine/arginine repetitive matrix protein 2	Srrm2	ERNNKSVTPQRERSGSESSVEQKNLARTSPG	S	0.999382	91.364	96.708	-0.42978	-5.31398	-5.25462	-5.22868	-4.81496	-4.88794	-4.73545	-5.22271	-5.02498	-5.16004
1.8023	1.49714	-0.697579	0.448466	0.166889	-0.223865	+		Q8BVL3	409	Q8BVL3	409	Sorting nexin-17	Snx17	KMLRRRVGGTLRRSDSQQAVKSPPLLESPDA	S	0.989148	98.506	116.24	-0.34081	0.285752	0.38003	0.804661	-0.0968761	-0.329173	-0.196244	0.307197	-0.000528336	0.492179
2.6187	1.77739	-0.607632	1.08123	0.309088	-0.223662	+		Q8BYR2	463	Q8BYR2	463	Serine/threonine-protein kinase LATS1	Lats1	HEIPTWQPNIPVRSNSFNNPLGSRASHSANS	S	0.991142	52.141	78.814	0.72096	0.284317	0.088397	0.117199	-0.571837	-0.399918	-0.361229	0.0577993	-0.201344	-0.037528
2.18154	1.59521	0.701803	0.0607361	0.0152619	-0.0195929	+		Q8C1D8	667	Q8C1D8	667	Protein IWS1 homolog	Iws1	EQRDLEQMPQRRRLSSTGGQTPRRDLEKVLT	S	0.984267	57.868	103.89	-2.3842	-0.27361	-0.524549	-0.6132	0.334344	0.053442	0.306265	-0.44591	-0.583282	-0.440945
1.65383	1.30143	-0.574683	1.38307	0.530887	-0.548387	+		Q8C6B2-2;Q8C6B2;D3Z7S7	207;220;170	Q8C6B2-2	207	Rhotekin	Rtkn	ALAGAPKRLATKLSSSLGRSSGKRVRASLDS	S	0.993781	14.287	106.94	-0.025177	-0.318477	-0.557773	-0.782515	-1.24622	-0.964118	-1.17248	-0.886657	-1.32818	-1.08909
1.91382	1.38137	0.507154	0.957227	0.258576	-0.185751	+		Q8C8U0;Q8C8U0-3;Q8C8U0-2;F6YZ95;B2KFS4;F6S1C4	538;549;262;137;137;241	Q8C8U0	538	Liprin-beta-1	Ppfibp1	SKGSQGTSPFPMSPPSPDSRKKSRGIMRLFG	S	0.920713	46.775	58.92	-1.1767	-4.43089	-4.5242	-4.60573	-3.89617	-3.92014	-4.22306	-4.59362	-4.67489	-4.84957
2.37888	1.54593	-0.507271	1.15458	0.410726	-0.352678	+		Q8CHQ0	11	Q8CHQ0	11	F-box only protein 4	Fbxo4	_____MAGSEPRGAGSPPPASDWGRLEAAIL	S	0.998658	58.27	74.78	-0.22953	0.600847	0.576326	0.622578	0.258037	0.0456448	-0.0257435	0.119822	0.0891619	0.532735
2.41165	1.54353	-0.495971	1.23206	0.34162	-0.235959	+		Q8CI51;Q8CI51-2;E9PYR9;F8WJI6;Q8CI51-3;E9Q8P5	228;228;203;119;119;94	Q8CI51	228	PDZ and LIM domain protein 5	Pdlim5	CSESAQELAEGQRRGSQGDIKQQNGPPRKHI	S	1	55.432	88.155	0.13658	-3.86924	-4.04334	-3.86886	-4.33231	-4.40396	-4.53309	-4.03723	-4.17847	-4.27363
1.74322	1.55118	0.971587	0.00983545	0.00269317	-0.00572618	+		Q8K1N2;Q8K1N2-2;D3Z069	534;534;579	Q8K1N2	534	Pleckstrin homology-like domain family B member 2	Phldb2	FGNLGHSASFLAPRGSRSDELLGDLTRTPPS	S	0.918524	40.669	73.166	-0.44121	-7.90312	-7.36604	-7.86395	-7.04339	-6.76239	-6.41257	-7.88089	-7.61334	-7.65606
1.52756	1.31112	0.706059	0.796078	0.322091	0.371994	+		Q8K1N2;Q8K1N2-2;D3Z069	333;333;378	Q8K1N2	333	Pleckstrin homology-like domain family B member 2	Phldb2	SEGNPYVSSALSVPASPRVARKMLLASTSSD	S	0.994113	120.06	137.03	-0.37398	-7.89593	-7.2346	-7.69736	-6.83629	-6.80233	-7.0711	-7.40827	-7.09978	-7.20386
2.31545	1.89491	0.90864	0.230552	0.0774097	0.107781	+		Q8K3K8	187	Q8K3K8	187	Optineurin	Optn	SELQLKLNSGGSSEDSFVEIRMTEGETEGAM	S	0.999994	80.8	104.03	1.2519	-7.87809	-8.08005	-8.07174	-6.97851	-6.93198	-7.39347	-7.5602	-8.07576	-8.07058
2.56801	2.06142	1.06109	0.145379	0.0474482	-0.0643593	+		Q8K3K8	530	Q8K3K8	530	Optineurin	Optn	RQSLMEMQCRHGARTSDSDQQTYLFQRGAED	S	0.855306	130.26	143.98	-0.09397	-5.41235	-5.58135	-5.94864	-4.53726	-4.59883	-4.62299	-5.64334	-5.69645	-5.79563
2.35656	1.52338	0.475436	0.583672	0.149795	-0.127171	+		Q8K4R9-2;Q8K4R9;E9PUT4;Q8K4R9-3;E9QQ48	328;328;328;328;328	Q8K4R9-2	328	Disks large-associated protein 5	Dlgap5	FQPPCGLKSYQVAPLSPRSANAFLTPNCDWN	S	1	111.33	133.32	-0.23649	-1.52273	-1.76928	-1.65357	-1.0944	-1.23009	-1.19478	-1.64552	-1.86102	-1.82055
1.84562	1.54906	0.797273	0.274759	0.120637	0.246646	+		Q8R3P8	251	Q8R3P8	251		Rnf113a1	EGRYGVYEDENYEVGSDDEEIPFKCFICRQT	S	0.999245	79.029	88.56	-0.21069	-3.96314	-3.71259	-3.94113	-2.84549	-2.96174	-3.41781	-3.2184	-4.32496	-3.33356
1.94776	1.42931	0.519416	0.201257	0.0579134	0.0649563	+		Q8R4U7	982	Q8R4U7	982	Leucine zipper protein 1	Luzp1	QGARRVGNSGDAPELSPRRTQSSLTASEVLT	S	1	100.11	139.74	8.5485e-05	-3.73846	-3.94493	-4.13163	-3.38175	-3.4725	-3.40253	-3.7809	-3.88317	-3.95608
1.54967	1.3434	0.71922	0.276525	0.0893953	-0.112812	+		Q91VE6-2;Q91VE6	256;304	Q91VE6-2	256	MKI67 FHA domain-interacting nucleolar phosphoprotein	Nifk	VPPVKEDTQKTPTSASPGGKRPRKRKSKQ__	S	0.960676	75.882	110.64	-0.11222	-3.76282	-3.96645	-3.75846	-3.33343	-2.70577	-3.29088	-3.72204	-4.22563	-3.8785
2.33497	1.66021	0.676044	0.273321	0.107545	0.181127	+		Q91VN6	23	Q91VN6	23	Probable ATP-dependent RNA helicase DDX41	Ddx41	RKRARADEATAGGSRSEDEDEDDEDYVPYVP	S	0.999907	176.81	153.63	0.82326	-5.06429	-4.86313	-5.19545	-4.48986	-4.25567	-4.34921	-4.43915	-5.2963	-4.84403
2.37888	1.46705	0.430779	0.975965	0.220416	0.142809	+		Q91VY9	145	Q91VY9	145	Zinc finger protein 622	Znf622	VNAAIQQAIKAQPSTSPKKAPFVPTDECGRA	S	0.921718	65.513	112.71	0.69945	-2.88694	-3.04556	-3.02249	-2.63153	-2.58093	-2.4502	-2.83411	-2.92815	-2.76431
2.69414	1.49649	-0.397119	0.191105	0.0631122	-0.0886723	+		Q91W92	332	Q91W92	332	Cdc42 effector protein 1	Cdc42ep1	GPQVPSNMTFDRHGASWGASRASWGASRASR	S	0.999999	46.183	115.13	0.07741	-1.3058	-1.22595	-1.21859	-1.57515	-1.73816	-1.62838	-0.98804	-1.50193	-1.52638
1.48002	1.47092	1.09907	0.551456	0.276876	0.552566	+		Q91XV3	92	Q91XV3	92	Brain acid soluble protein 1	Basp1	AAAAKEEAPKAEPEKSEGAAEEQPEPAPAPE	S	1	74.16	81.098	0.72062	-10.783	-9.96107	-11.063	-9.40495	-9.69425	-9.41059	-10.5125	-10.1375	-9.49933
1.65527	1.38989	0.664465	1.10729	0.391804	0.33276	+		Q91YU8	362	Q91YU8	362	Suppressor of SWI4 1 homolog	Ppan	SLAGIKRARARADGDSDAEDPGAPPEAVGAG	S	1	191.74	207.42	-0.61475	-4.88291	-5.16193	-4.72188	-4.2012	-4.06599	-4.50613	-4.57533	-4.49561	-4.6975
2.86604	1.97025	0.64438	0.891832	0.312344	0.284912	+		Q923B1	520	Q923B1	520	Lariat debranching enzyme	Dbr1	SGDEKDLAKFPLKRLSDEHEPEQRKKIKRRN	S	1	77.894	103.21	1.3461	-2.76191	-2.62393	-2.81407	-2.19195	-1.99117	-2.08365	-2.18419	-2.51319	-2.6478
1.16386	1.30891	2.42841	0.143995	0.072915	0.544181	+		Q924W5	1095	Q924W5	1095	Structural maintenance of chromosomes protein 6	Smc6	QTTLPFRPVTQEEDDSAS_____________	S	0.631372	37.875	59.678	1.2919	-4.81668	-1.95299	-1.81997	-0.565158	-0.276443	-0.46282	-4.27926	-1.73131	-0.946529
1.948	1.34132	-0.469928	1.96373	0.534105	-0.382062	+		Q9CQV4	26	Q9CQV4	26	Protein FAM134C	Fam134c	PGPASGLAFRGRRAMSGSWERDQQVEAAQRT	S	0.99063	72.59	110.88	0.39252	0.360098	0.284197	0.520843	-0.14199	-0.178448	0.0757895	0.0480261	-0.0905418	0.0614672
1.46143	1.39892	0.954305	0.904445	0.452096	0.784063	+		Q9CT10	283	Q9CT10	283	Ran-binding protein 3	Ranbp3	TSRETTHAQSGSESSSQEAAPKKESLAESAA	S	0.807586	96.668	106.35	-0.28224	-7.97962	-7.80756	-7.00384	-6.7082	-6.57712	-6.64279	-6.76041	-7.30558	-6.37286
2.81269	1.55202	0.431689	0.50516	0.156654	-0.160208	+		Q9CW46;Q9CW46-2	14;14	Q9CW46	14	Ribonucleoprotein PTB-binding 1	Raver1	__MAADVSVTHRPPLSPEAEAEAETPETVDR	S	0.999889	96.738	121.2	1.9515	-5.46609	-5.52648	-5.61618	-5.16825	-5.04604	-5.09939	-5.53476	-5.5972	-5.9574
1.46487	1.39877	0.955716	0.419275	0.202716	0.422631	+		Q9DBJ3	413	Q9DBJ3	413	Brain-specific angiogenesis inhibitor 1-associated protein 2-like protein 1	Baiap2l1	TKLLEENEAMSVPTPSPAPVRSISTVDLTEK	S	0.987977	87.755	102.43	0.060347	-6.65632	-7.10032	-7.62121	-6.32575	-5.93893	-6.24602	-7.04059	-6.05006	-7.01931
3.22577	1.99918	1.2369	1.18864	0.459305	0.407656	+		Q9DBR7;Q9DBR7-2	507;507	Q9DBR7	507	Protein phosphatase 1 regulatory subunit 12A	Ppp1r12a	TRLAYVTPTIPRRLASTSDIEEKENRESSSL	S	0.905426	24.242	45.138	-0.62951	-8.71234	-8.65918	-8.45443	-7.31333	-7.56268	-7.23926	-8.04076	-8.48156	-8.08066
2.09268	1.50499	0.544744	0.221411	0.0545468	0.0535714	+		Q9ERG0;Q8CD09;Q9ERG0-2	607;447;447	Q9ERG0	607	LIM domain and actin-binding protein 1	Lima1	AASFRTSSIKSPKASSPSLRKGWSESEQSEE	S	0.998081	42.772	141.23	0.66403	-6.37075	-6.59196	-6.53056	-6.08726	-5.98889	-5.78288	-6.43961	-6.56336	-6.32959
3.54209	1.88627	0.494492	0.678593	0.170493	-0.138448	+		Q9ERG0;Q8CD09;Q9ERG0-2	360;200;200	Q9ERG0	360	LIM domain and actin-binding protein 1	Lima1	QVKSEAQQPMHPKPLSPDARTSSLPESSPSK	S	1	96.286	99.686	0.0067808	-5.01489	-5.10099	-5.15193	-4.60998	-4.60208	-4.57228	-5.2774	-5.34119	-5.06456
2.20777	1.54763	0.592996	0.00358103	0.00147154	0.00163968	+		Q9ERG0;Q8CD09;Q9ERG0-2	371;211;211	Q9ERG0	371	LIM domain and actin-binding protein 1	Lima1	PKPLSPDARTSSLPESSPSKTAKKFQAPAKE	S	0.608277	110.78	73.466	-0.6896	-6.66471	-6.64065	-6.97697	-6.20338	-6.19221	-6.10774	-6.88028	-6.84372	-6.55341
2.77903	1.77332	0.579844	0.0972438	0.0208355	0.0209595	+		Q9ERG0;Q8CD09;Q9ERG0-2	372;212;212	Q9ERG0	372	LIM domain and actin-binding protein 1	Lima1	KPLSPDARTSSLPESSPSKTAKKFQAPAKES	S	0.943897	85.263	71.558	-0.51957	-5.35617	-5.46253	-5.57658	-4.90904	-4.80124	-4.94548	-5.47088	-5.50275	-5.35878
2.66298	2.31226	1.18287	0.413715	0.134751	-0.147432	+		Q9ET54-3;Q9ET54-4;Q9ET54-6;Q9ET54-5;Q9ET54-2;Q9ET54	173;512;901;163;676;901	Q9ET54-3	173	Palladin	Palld	PAGFPKKSSRTARIASDEEIQGTKDAVIQDL	S	1	124.96	122.39	-0.4012	-2.70192	-2.76184	-3.14953	-1.50774	-1.82076	-1.73619	-3.07615	-3.07559	-2.90385
2.11269	1.5537	0.623051	0.0175379	0.00444855	-0.00693035	+		Q9JHU4	4366	Q9JHU4	4366	Cytoplasmic dynein 1 heavy chain 1	Dync1h1	DDLAYAETEKKARTDSTSDGRPAWMRTLHTT	S	0.765695	44.77	63.134	0.28587	-10.1367	-10.3443	-10.4293	-9.63525	-9.85522	-9.55067	-10.3329	-10.4683	-10.1298
3.12898	1.91144	0.562474	1.60812	0.496525	-0.391907	+		Q9JJY4	569	Q9JJY4	569	Probable ATP-dependent RNA helicase DDX20	Ddx20	VEDSSSNSQHQAKDSSPGSLPKIPCLSSFKV	S	0.999027	110.23	137.98	0.13242	-1.79359	-1.80512	-1.97537	-1.30859	-1.31096	-1.26711	-2.06825	-2.29316	-2.38839
3.16924	2.04999	0.729907	0.623134	0.147839	-0.116004	+		Q9JLQ0	233	Q9JLQ0	233	CD2-associated protein	Cd2ap	DIFKEGSVKLRTRTSSSETEEKKTEKPLILQ	S	0.950531	132.98	190.57	1.4929	-5.73361	-5.88652	-5.89977	-5.08634	-5.21494	-5.0289	-5.9065	-6.08399	-5.87742
1.42481	1.45267	1.21009	1.05671	0.469587	0.684683	+		Q9Z315	604	Q9Z315	604	U4/U6.U5 tri-snRNP-associated protein 1	Sart1	DFERDEERSANGGSESDGEENIGWSTVNLDE	S	0.767252	74.278	88.293	-0.63979	-7.57171	-7.48586	-8.3493	-7.10321	-6.1209	-6.55249	-7.04273	-7.37329	-6.9368
2.25589	1.54513	0.546216	1.33615	0.356278	-0.232783	+		A2A861;Q8C0E3-2;Q8C0E3	594;594;593	A2A861;Q8C0E3	593	Tripartite motif-containing protein 47	Trim47	LKASRPRRSGALASPTDPFQSRLDSHFSGLF	T	0.639758	69.816	65.809	0.29396	-2.06317	-1.8804	-2.08803	-1.60342	-1.341	-1.44853	-2.18524	-2.20494	-2.33977
2.47132	2.04122	1.26918	1.35835	0.583683	0.906486	+		A2ARQ8;Q9CQU1	267;267	A2ARQ8	267	Microfibrillar-associated protein 1	Mfap1	LEENKRSLAALDALNTDDENDEEEYEAWKVR	T	0.997715	61.667	72.771	-0.23731	-7.17493	-7.52779	-7.13414	-5.84771	-5.85018	-6.33141	-5.88797	-6.87709	-6.35234
3.12216	1.52408	-0.363261	2.4145	0.597014	-0.495634	+		E9PVC5;E9Q9E1;Q6NZJ6;Q6NZJ6-2;E9Q298;E9PVC6	1207;1206;1213;1199;443;1166	E9PVC5;E9PVC6	1207	Eukaryotic translation initiation factor 4 gamma 1	Eif4g1	ERPSQPEGLRKAASLTEDRGRDPVKREATLP	T	0.96741	90.372	94.191	-0.45704	-4.42767	-4.53337	-4.5206	-4.87325	-4.88209	-4.81608	-4.84678	-5.0188	-5.10296
2.30066	1.43813	0.427743	0.395085	0.140548	0.173044	+		E9PX43;F6WVT1;Q7TQG1;E9PVV7	795;831;899;652	E9PX43	795	Pleckstrin homology domain-containing family A member 6	Plekha6	EKQAALNKVGIVPPRTKSPAEEELTPSAVVR	T	0.562425	43.312	66.874	-0.43589	-2.37841	-2.38278	-2.19398	-1.93725	-1.8019	-1.9328	-1.83276	-2.43514	-2.16814
3.24292	2.22552	0.888215	1.8852	0.588846	0.754168	+		E9QN31;Q922K7	169;169	E9QN31;Q922K7	169	Probable 28S rRNA (cytosine-C(5))-methyltransferase	Nop2	KAQDATAGVLWNEEDTDEDEDDDGVSPESHP	T	0.999999	128.51	137.44	0.41522	-5.86759	-5.94666	-6.08465	-4.97927	-5.19445	-5.06053	-5.43479	-4.88949	-5.31212
1.39067	1.40565	1.17512	1.00298	0.465452	0.733009	+		Q6NVF4;G5E835	992;992	Q6NVF4	992	DNA helicase B	Helb	GDERWLSASVNDDVDTDEESAQLRGSKRIGD	T	0.997568	120.17	81.949	-1.9026	-6.07158	-5.63931	-6.25068	-5.11814	-4.11409	-5.20397	-5.47303	-4.67791	-5.61159
3.67513	2.1094	0.850111	0.887177	0.2705	0.210661	+		P43274	18	P43274	18	Histone H1.4	Hist1h1e	ETAPAAPAAPAPAEKTPVKKKARKAAGGAKR	T	0.999998	114.63	122.34	-0.15857	-3.37909	-3.43757	-3.57818	-2.66045	-2.62509	-2.55897	-3.13005	-3.43758	-3.19522
2.13008	1.63257	0.787804	0.501165	0.120557	0.100474	+		Q149Z9;P43277	18;18	Q149Z9	18	Histone H1.3	Hist1h1d	ETAPAAPAAPAPVEKTPVKKKAKKTGAAAGK	T	0.999993	98.325	106.45	0.7782	-7.71245	-7.77982	-7.92498	-7.07854	-6.74375	-7.23153	-7.59391	-7.80486	-7.71704
1.75006	1.49856	0.766181	1.22387	0.474514	0.529778	+		P54103;E9Q9H3;Q3TRX6	48;48;48	P54103	48	DnaJ homolog subfamily C member 2;DnaJ homolog subfamily C member 2, N-terminally processed	Dnajc2	RWFEAFVKRRNRNASTSFQELEDKKELSEES	T	0.645734	57.417	50.563	1.1333	-8.53276	-8.35599	-8.14968	-7.34001	-7.50811	-7.89177	-8.08501	-7.49991	-7.86419
4.17118	1.51441	-1.16765	1.82417	0.486026	0.314069	+		P58252	57	P58252	57	Elongation factor 2	Eef2	KAGIIASARAGETRFTDTRKDEQERCITIKS	T	0.999903	79.271	150.09	-0.16463	-6.27489	-6.06642	-6.1774	-7.35439	-7.38696	-7.28032	-5.80673	-5.81572	-5.95406
1.86197	1.67528	1.20885	0.147675	0.0712347	-0.31245	+		Q3UBT1;P62960;B2RUF0;Q9Z2C8-2;Q9Z2C8;Q9JKB3;Q9JKB3-2;F6TIF5	106;106;144;67;145;132;132;115	Q3UBT1;Q9JKB3;Q9JKB3-2	106	Nuclease-sensitive element-binding protein 1;Y-box-binding protein 2;Y-box-binding protein 3	Ybx1;Ybx2;Ybx3	KNNPRKYLRSVGDGETVEFDVVEGEKGAEAA	T	0.558378	44.269	64.65	-0.43725	-5.86642	-6.38747	-6.75966	-4.92835	-5.36163	-5.09702	-5.59598	-6.26933	-8.0856
1.56023	1.52546	1.26448	0.596557	0.294651	0.546715	+		Q61029;Q3TNH0;Q61029-3;Q61029-2;Q61029-4	354;314;314;282;245	Q61029	354	Lamina-associated polypeptide 2, isoforms beta/delta/epsilon/gamma	Tmpo	VDRDILKEMFPYEASTPTGISASCRRPIKGA	T	0.857138	79.155	76.889	3.8329	-8.28583	-9.36527	-9.17689	-7.69407	-7.96134	-7.37916	-8.87415	-8.17045	-8.14325
1.94175	1.52396	0.675142	0.272758	0.0800932	-0.0934852	+		Q63844;D3Z3G6;D3Z6D8	208;208;93	Q63844	208	Mitogen-activated protein kinase 3;Mitogen-activated protein kinase	Mapk3	DPEHDHTGFLTEYVATRWYRAPEIMLNSKGY	T	0.540322	66.653	89.982	2.4611	-6.47477	-6.7631	-6.36892	-5.78371	-5.74492	-6.05274	-6.74886	-6.6345	-6.50389
2.24623	1.90001	0.969279	0.182101	0.0810168	0.247901	+		Q69ZA1-2;Q69ZA1	1185;1245	Q69ZA1-2	1185	Cyclin-dependent kinase 13	Cdk13	QDDLIQHQDRRILELTPEPDRPRILPPDQRP	T	1	19.24	44.457	0.89506	-5.43499	-5.82596	-5.98168	-4.70131	-4.70406	-4.92942	-5.12647	-6.4753	-4.89716
2.47086	2.04583	0.996949	0.707131	0.301127	0.381382	+		Q80UG5;A2A6U3;Q80UG5-3	42;24;35	Q80UG5;Q80UG5-3	35	Septin-9	2009-09-01	LKRSFEVEEIEPPNSTPPRRVQTPLLRATVA	T	0.5	63.274	77.146	-0.073414	-9.00813	-8.71001	-8.89389	-7.64372	-8.10927	-7.8682	-8.87046	-8.52287	-8.07456
2.6954	1.57114	0.500973	0.624454	0.13971	0.104287	+		Q8BTI8;Q8BTI8-2	2553;2457	Q8BTI8	2553	Serine/arginine repetitive matrix protein 2	Srrm2	PVPKEAIREGRPQEPTPAKRKRRSSSSSSSS	T	1	34.062	59.709	0.6964	-6.08561	-6.15824	-6.30775	-5.6378	-5.72396	-5.68693	-6.01625	-6.14438	-6.07811
2.38451	1.54851	0.529621	3.01758	0.673014	0.614097	+		Q8CJ61	208	Q8CJ61	208	CKLF-like MARVEL transmembrane domain-containing protein 4	Cmtm4	ESRDVDSRPEIQRLDT_______________	T	0.999991	52.372	66.335	0.35594	-2.3852	-2.28476	-2.37091	-1.98551	-1.73406	-1.73244	-1.65076	-1.69064	-1.85718
1.49003	1.46776	1.14288	0.55892	0.258532	0.414237	+		Q8K394	585	Q8K394	585	Inactive phospholipase C-like protein 2	Plcl2	AKKLSSNCSGVEGDVTDEDEGAEMSQRMGKE	T	0.999768	76.536	86.324	-1.9609	-1.52924	-2.54338	-2.32237	-0.658403	-1.26469	-1.04325	-1.48945	-1.85937	-1.80345
1.30564	1.33503	1.24995	0.392096	0.181593	0.382481	+		Q922Q2	57	Q922Q2	57	Serine/threonine-protein kinase RIO1	Riok1	KSLQNAAAEVKGDAETDEEDDYDDDDDWYLD	T	0.999993	93.082	87.439	1.353	-3.3554	-4.08089	-4.22273	-2.42879	-2.1446	-3.33579	-3.13179	-4.12361	-3.25618
1.33098	1.35715	1.22064	0.206883	0.0815875	0.163124	+		E9PX43;F6WVT1;Q7TQG1;E9PVV7	512;548;492;340	E9PX43	512	Pleckstrin homology domain-containing family A member 6	Plekha6	PSARFDRLPPRSEDIYADPAAYVMRRSISSP	Y	0.99305	37.67	59.227	0.12409	-5.07966	-6.01194	-5.11658	-4.56595	-4.39431	-3.58599	-5.2243	-5.25587	-5.23865
2.07756	1.67645	-0.871428	2.31652	0.621825	-0.574113	+		G3X9V2;P30999;E9Q8Z6;E9Q8Z8;E9Q8Z4;E9Q8Z9;D3Z2H2;D3Z7H6;E9Q901;E9Q904;E9Q986;E9Q907;E9Q905;D3Z2H7	898;904;898;904;834;844;850;803;844;850;797;797;803;575	G3X9V2	898	Catenin delta-1	Ctnnd1	PMSNMGSNTKSLDNNYSTLNERGDHNRTLDR	Y	0.940936	79.62	132.79	0.99024	-7.19064	-7.23975	-7.3228	-8.31437	-8.28138	-7.77172	-7.7669	-8.00902	-7.69961
1.92836	1.30561	-0.456572	0.328217	0.0936024	-0.0994641	+		Q545R0;P26231	619;619	Q545R0	619	Catenin alpha-1	Ctnna1	QPMDENEFIDASRLVYDGIRDIRKAVLMIRT	Y	1	9.4658	83.801	0.12941	-8.90538	-9.1651	-9.19969	-9.45324	-9.60028	-9.58636	-9.05708	-9.34289	-9.16859
3.96035	1.52362	-0.319024	0.770555	0.139641	-0.0947952	+		P34152-3;P34152-4;F8WI77;E9QMQ8;P34152-2;P34152;P34152-6;P34152-5	576;576;609;616;607;614;576;617	P34152-3	576	Focal adhesion kinase 1	Ptk2	KLGDFGLSRYMEDSTYYKASKGKLPIKWMAP	Y	0.982862	137.22	175.91	-0.41984	-1.95273	-1.99829	-1.99291	-2.33095	-2.28415	-2.2859	-1.98139	-2.17123	-2.0757
2.51986	1.67056	0.605781	0.809987	0.163025	-0.116004	+		P63085;E9QAJ2	185;185	P63085	185	Mitogen-activated protein kinase 1	Mapk1	RVADPDHDHTGFLTEYVATRWYRAPEIMLNS	Y	1	214.56	237.15	-0.4529	-5.49495	-5.4513	-5.57909	-4.96907	-5.00789	-4.73104	-5.62776	-5.71737	-5.52822
1.5862	1.46003	0.849199	0.11498	0.0488234	-0.120701	+		Q63844;D3Z3G6;D3Z6D8	205;205;90	Q63844	205	Mitogen-activated protein kinase 3;Mitogen-activated protein kinase	Mapk3	RIADPEHDHTGFLTEYVATRWYRAPEIMLNS	Y	0.999972	148.7	173.65	0.11199	-7.97269	-7.53686	-7.12397	-6.72954	-6.66389	-6.69249	-7.27095	-8.23569	-7.48899
1.40542	1.30051	0.847336	0.0618507	0.027212	-0.105995	+		A2A863-2;A2A863	1446;1511	A2A863-2	1446	Integrin beta-4	Itgb4	HSHSGTLPRDYSTLTSLSSQDSRGAVGVPDT	S	0.521354	36.963	46.543	-0.11878	-5.33699	-4.6005	-4.68374	-4.00375	-3.76621	-4.30926	-4.22927	-6.04551	-4.66444
1.40542	1.30097	0.847336	0.0618507	0.0272786	-0.105995	+		A2A863-2;A2A863	1449;1514	A2A863-2	1449	Integrin beta-4	Itgb4	SGTLPRDYSTLTSLSSQDSRGAVGVPDTPTR	S	0.58162	36.963	46.543	-0.11878	-5.33699	-4.6005	-4.68374	-4.00375	-3.76621	-4.30926	-4.22927	-6.04551	-4.66444
1.86987	1.55602	0.945512	1.97329	0.591947	0.677006	+		A2AB59-2;A2AB59	433;632	A2AB59-2	433	Rho GTPase-activating protein 27	Arhgap27	RLGSWREEDVRQNAASPSLSPGGLESDLSRV	S	0.998305	64.245	77.445	-0.28686	-3.98963	-4.21472	-4.45392	-2.94545	-3.56419	-3.3121	-3.5316	-3.6628	-3.43285
1.68908	1.65574	1.84415	0.791102	0.422803	1.14823	+		A2AB59-2;A2AB59	435;634	A2AB59-2	435	Rho GTPase-activating protein 27	Arhgap27	GSWREEDVRQNAASPSLSPGGLESDLSRVRH	S	0.545248	21.682	40.515	-1.8301	-4.66735	-4.37371	-5.93023	-3.37823	-2.91787	-3.14274	-3.52432	-4.76751	-3.23477
2.42691	2.05574	1.25008	2.34716	0.71192	0.85849	+		A2AB59-2;A2AB59	437;636	A2AB59-2	437	Rho GTPase-activating protein 27	Arhgap27	WREEDVRQNAASPSLSPGGLESDLSRVRHKL	S	0.994099	64.245	77.445	-0.28686	-4.42219	-4.69915	-4.48261	-2.94545	-3.59616	-3.3121	-3.8286	-3.76703	-3.43285
3.09984	1.88453	0.565292	0.786284	0.303771	0.33003	+		A2AFF6;O35638	1058;1058	A2AFF6	1058	Cohesin subunit SA-2	Stag2	SYRNSLLAGGDDDTMSVISGMSSRGSTVRSK	S	0.961831	87.015	93.596	0.36101	-5.8825	-5.84032	-6.04316	-5.35611	-5.35307	-5.36093	-5.29713	-5.92879	-5.54997
2.38283	1.5461	0.498203	0.154724	0.0481888	-0.06071	+		A2AI68;Q3TYK4;Q9DBC7;E9Q276;A2AI69	77;206;77;77;77	A2AI68	77	cAMP-dependent protein kinase type I-alpha regulatory subunit;cAMP-dependent protein kinase type I-alpha regulatory subunit, N-terminally processed	Prkar1a	ARQIQCLQKTGIRTDSREDEISPPPPNPVVK	S	0.897039	63.82	81.922	-0.16586	-5.8298	-6.09379	-6.02996	-5.51005	-5.42935	-5.51954	-5.96805	-6.28668	-5.88095
2.38283	1.54687	0.498203	0.154724	0.0482618	-0.06071	+		A2AI68;Q3TYK4;Q9DBC7;E9Q276;A2AI69	83;212;83;83;83	A2AI68	83	cAMP-dependent protein kinase type I-alpha regulatory subunit;cAMP-dependent protein kinase type I-alpha regulatory subunit, N-terminally processed	Prkar1a	LQKTGIRTDSREDEISPPPPNPVVKGRRRRG	S	0.997683	129.74	81.922	-0.16586	-5.8298	-6.09379	-6.02996	-5.51005	-5.42935	-5.51954	-5.96805	-6.28668	-5.88095
2.54966	1.96479	0.783887	0.0752458	0.0225115	0.0340735	+		A2AJI1;A8Y5P4;A2AJI0-2;A2AJI0;F6WF36	382;422;417;454;199	A2AJI1	382	MAP7 domain-containing protein 1	Map7d1	LKKRQSLPASIRPRLSTGSELSPKSKARPSS	S	0.890594	84.744	107.46	-0.085428	-3.79064	-4.05245	-4.14752	-3.18764	-3.13387	-3.31743	-3.73472	-4.12967	-4.024
2.54966	1.96662	0.783887	0.0752458	0.022577	0.0340735	+		A2AJI1;A8Y5P4;A2AJI0-2;A2AJI0;F6WF36	388;428;423;460;205	A2AJI1	388	MAP7 domain-containing protein 1	Map7d1	LPASIRPRLSTGSELSPKSKARPSSPSTTWH	S	0.999704	84.744	79.466	-0.43787	-3.79064	-4.05245	-4.14752	-3.18764	-3.13387	-3.31743	-3.73472	-4.12967	-4.024
2.19839	1.47191	0.471041	1.35142	0.29982	-0.175909	+		A2AJI1;A8Y5P4;A2AJI0-2;A2AJI0	95;95;95;95	A2AJI1	95	MAP7 domain-containing protein 1	Map7d1	QPAPPQEECPSSEAKSRGPTPTATGPREAKP	S	0.999793	38.201	55.866	0.71921	-4.15182	-4.18477	-4.32558	-3.79773	-3.84389	-3.60743	-4.45254	-4.38437	-4.35299
2.95522	2.29312	0.957472	0.268807	0.0719329	0.0762335	+		A2AJI4;Q569Z6;Q8BZN7	240;240;240	A2AJI4	240	Thyroid hormone receptor-associated protein 3	Thrap3	DATTYGAGSASRASVSDLSPRERSPALKSPL	S	0.594471	88.473	115.89	0.85626	-5.5624	-5.88693	-5.80719	-4.67829	-4.83325	-4.87257	-5.79115	-5.62687	-5.6098
3.2266	1.89831	0.535699	0.259003	0.0432611	0.0354538	+		A2AJI4;Q569Z6;Q8BZN7	243;243;243	A2AJI4	243	Thyroid hormone receptor-associated protein 3	Thrap3	TYGAGSASRASVSDLSPRERSPALKSPLQSV	S	0.999921	88.473	88.948	0.81432	-5.70479	-5.88693	-5.80719	-5.2857	-5.24028	-5.26583	-5.79115	-5.75596	-5.74544
2.38344	2.2564	2.01996	0.763421	0.356298	0.569174	+		A2AN08-3;A2AN08;A2AN08-5;A2AN08-4	362;362;362;362	A2AN08-3	362	E3 ubiquitin-protein ligase UBR4	Ubr4	MAILHVGSAQQVRTGSTSSKEDDYESDAATI	S	0.760586	63.589	78.202	-1.2977	-8.54594	-7.42868	-8.26948	-5.9423	-6.06879	-6.17312	-7.51712	-7.62978	-7.38968
1.57509	1.54928	1.564	1.14173	0.498779	0.794058	+		A2APY6;Q3V1V3	651;651	A2APY6	651	ESF1 homolog	Esf1	KKRLKKKQKALAEEDSEDELPSDVDFNDPYF	S	1	96.016	114.76	1.3105	-7.34808	-6.65401	-6.85201	-4.68349	-5.38531	-6.0933	-5.90926	-6.66467	-5.89799
1.57509	1.5502	1.564	1.14173	0.499743	0.794058	+		A2APY6;Q3V1V3	657;657	A2APY6	657	ESF1 homolog	Esf1	KQKALAEEDSEDELPSDVDFNDPYFAEEVKK	S	0.999991	96.016	114.76	1.3105	-7.34808	-6.65401	-6.85201	-4.68349	-5.38531	-6.0933	-5.90926	-6.66467	-5.89799
2.05702	1.50015	-0.552612	1.83459	0.589095	-0.795242	+		A2AQ43;A2AQ44;A2AQ42;A2AQ45;A2AQ41;Q80TY0-2;Q80TY0-3;Q80TY0;D3YYV4;Q80TY0-5;Q80TY0-4	296;296;296;296;296;296;296;296;295;296;217	A2AQ43	296	Formin-binding protein 1	Fnbp1	DIEFEDYTQPMKRTVSDNSLSSSKEGKPELR	S	0.739769	85.649	108.66	0.93778	2.64526	3.0271	2.73575	2.26684	2.24934	2.2341	2.29925	1.95218	1.77097
2.32194	1.52269	-0.484568	2.02211	0.615728	-0.702246	+		A2AQ43;A2AQ44;A2AQ42;A2AQ45;A2AQ41;Q80TY0-2;Q80TY0-3;Q80TY0;D3YYV4;Q80TY0-5;Q80TY0-4	299;299;299;299;299;299;299;299;298;299;220	A2AQ43	299	Formin-binding protein 1	Fnbp1	FEDYTQPMKRTVSDNSLSSSKEGKPELRFGG	S	0.999699	91.369	131.96	-0.82123	2.98372	3.23159	2.97403	2.60609	2.56134	2.5682	2.59333	2.32168	2.16759
2.11529	1.77946	1.02122	0.265778	0.0943205	0.134039	+		F6RK07;A2AUX5;A2AUX4;A2AUX3;B7ZD29;Q3UHC7-2;Q3UHC7	886;927;964;935;935;868;992	F6RK07	886	Disabled homolog 2-interacting protein	Dab2ip	DSPELKPRAMHKQGPSPVSPNALDRTAAWLL	S	1	28.932	41.912	-0.90912	-1.85577	-2.38313	-1.74468	-0.969995	-1.07729	-0.872653	-1.79381	-1.93973	-1.84792
2.11529	1.78096	1.02122	0.265778	0.0944124	0.134039	+		F6RK07;A2AUX5;A2AUX4;A2AUX3;B7ZD29;Q3UHC7-2;Q3UHC7	889;930;967;938;938;871;995	F6RK07	889	Disabled homolog 2-interacting protein	Dab2ip	ELKPRAMHKQGPSPVSPNALDRTAAWLLTMN	S	1	28.932	41.912	-0.90912	-1.85577	-2.38313	-1.74468	-0.969995	-1.07729	-0.872653	-1.79381	-1.93973	-1.84792
3.01809	1.57694	0.450413	0.841803	0.24292	0.184656	+		A3KG93;Q6ZQ88;G8JL40	132;132;40	A3KG93	132	Lysine-specific histone demethylase 1A	Kdm1a	AKVEYREMDESLANLSEDEYYSEEERNAKAE	S	0.999994	182.02	192.01	-0.35162	-3.82218	-3.90303	-3.98972	-3.49019	-3.44454	-3.42896	-3.73503	-3.86762	-3.55831
3.01809	1.57801	0.450413	0.841803	0.243095	0.184656	+		A3KG93;Q6ZQ88;G8JL40	138;138;46	A3KG93	138	Lysine-specific histone demethylase 1A	Kdm1a	EMDESLANLSEDEYYSEEERNAKAEKEKKLP	S	1	182.02	192.01	-0.35162	-3.82218	-3.90303	-3.98972	-3.49019	-3.44454	-3.42896	-3.73503	-3.86762	-3.55831
2.1472	1.54401	0.624041	0.379254	0.101204	0.0995433	+		A3KGS3;E9Q4R6;A3KGS3-2;F7CGP0	375;375;375;46	A3KGS3	375	Ral GTPase-activating protein subunit alpha-2	Ralgapa2	SHSNSSTLSDRRLSNSSLCSIEEEHRTVYEM	S	0.890042	60.012	48.656	-0.69873	-1.92456	-2.10887	-2.21202	-1.3208	-1.4255	-1.62702	-1.95689	-1.87345	-2.11648
2.39798	1.53974	0.544	0.0626248	0.015165	-0.0185369	+		A3KGS3;E9Q4R6;A3KGS3-2;F7CGP0	379;379;379;50	A3KGS3	379	Ral GTPase-activating protein subunit alpha-2	Ralgapa2	SSTLSDRRLSNSSLCSIEEEHRTVYEMVQRI	S	0.999433	65.645	73.918	0.8231	-2.30004	-2.30713	-2.52056	-1.75296	-1.80294	-1.93983	-2.35063	-2.2956	-2.53711
2.58824	1.31513	0.341239	0.779371	0.154377	0.108926	+		A3KGS3;E9Q4R6;A3KGS3-2;F7CGP0	819;857;819;490	A3KGS3	819	Ral GTPase-activating protein subunit alpha-2	Ralgapa2	VTHEHEGITMLVRRSSSPAELELKDDLQQAH	S	0.666667	50.283	63.69	0.5067	-1.64626	-1.73637	-1.5668	-1.28078	-1.32397	-1.32096	-1.51545	-1.62268	-1.48452
2.58824	1.31562	0.341239	0.779371	0.1545	0.108926	+		A3KGS3;E9Q4R6;A3KGS3-2;F7CGP0	820;858;820;491	A3KGS3	820	Ral GTPase-activating protein subunit alpha-2	Ralgapa2	THEHEGITMLVRRSSSPAELELKDDLQQAHG	S	0.914439	50.283	75.669	-0.15199	-1.64626	-1.73637	-1.5668	-1.28078	-1.32397	-1.32096	-1.51545	-1.62268	-1.48452
1.43459	1.39729	1.0261	0.196128	0.0723479	0.12157	+		A6PW47;Q99K74-2;Q99K74	879;829;860	A6PW47	879	Mediator of RNA polymerase II transcription subunit 24	Med24	FPVEDMQPSKLMRLLSSSDDDANILSSPTDR	S	0.845783	78.32	101.67	0.075216	-4.72129	-4.90946	-5.47095	-3.74365	-3.7828	-4.49695	-4.81346	-4.85826	-5.06526
1.45797	1.46357	1.11477	0.0840789	0.0337501	0.0829002	+		A6PW47;Q99K74-2;Q99K74	889;839;870	A6PW47	889	Mediator of RNA polymerase II transcription subunit 24	Med24	LMRLLSSSDDDANILSSPTDRSMNSSLSASQ	S	0.671893	136.79	139	-0.75536	-4.6226	-5.27041	-5.61003	-3.80091	-3.89831	-4.45952	-4.69481	-5.27786	-5.28167
2.12726	1.39255	0.443587	0.0442435	0.0119885	0.0199871	+		B1AR17;F7C528;E9Q614	1653;1560;1653	B1AR17	1653		Chd3	NSKVGEKMEAEVDSPSPAPSLGERLEHRKIL	S	0.985683	76.511	87.772	-1.0264	-2.6984	-2.66711	-2.92649	-2.37572	-2.32764	-2.25788	-2.6349	-3.00444	-2.5927
2.12726	1.39308	0.443587	0.0442435	0.012051	0.0199871	+		B1AR17;F7C528;E9Q614	1657;1564;1657	B1AR17	1657		Chd3	GEKMEAEVDSPSPAPSLGERLEHRKILLEDE	S	0.998924	76.511	87.772	-1.0264	-2.6984	-2.66711	-2.92649	-2.37572	-2.32764	-2.25788	-2.6349	-3.00444	-2.5927
3.01182	2.13609	0.868058	0.456858	0.0998746	-0.0843232	+		B1AS53;P70698	573;573	B1AS53	573	CTP synthase 1	Ctps1	GCRLSPRDTYSDRSGSSSPDSEITELKFPSI	S	0.979239	95.855	96.708	1.5297	-8.55948	-8.51414	-8.52662	-7.56178	-7.57063	-7.86366	-8.72338	-8.66539	-8.46444
3.04285	2.24893	0.868727	0.842665	0.208838	-0.147494	+		B1AS53;P70698	574;574	B1AS53	574	CTP synthase 1	Ctps1	CRLSPRDTYSDRSGSSSPDSEITELKFPSIS	S	0.943907	86.045	67.778	-0.87431	-8.67709	-8.88088	-8.78775	-7.76319	-7.94664	-8.02971	-8.88451	-9.04065	-8.86306
2.23724	1.97096	-1.15123	0.187841	0.0752301	0.146855	+		F6Q8D3;B1AUG5;Q9QZW0	1123;1123;1123	F6Q8D3	1123	Phospholipid-transporting ATPase;Phospholipid-transporting ATPase 11C	Atp11c	LSARPSVRPLLLRTFSDESNIL_________	S	0.981971	86.275	70.389	-0.50651	-4.23727	-4.09497	-3.84475	-5.475	-5.29138	-4.8643	-4.00464	-3.39472	-4.33707
2.23724	1.97294	-1.15123	0.187841	0.0753139	0.146855	+		F6Q8D3;B1AUG5;Q9QZW0	1126;1126;1126	F6Q8D3	1126	Phospholipid-transporting ATPase;Phospholipid-transporting ATPase 11C	Atp11c	RPSVRPLLLRTFSDESNIL____________	S	0.999995	60.402	70.389	-0.50651	-4.23727	-4.09497	-3.84475	-5.475	-5.29138	-4.8643	-4.00464	-3.39472	-4.33707
2.2842	1.52578	0.502614	0.500983	0.140283	-0.127854	+		B2KF05	17	B2KF05	17		Brpf3	RKPRRKSRQNAEGRRSPSPYSLKCSPTRETL	S	0.999784	45.508	62.14	0.17998	-0.935672	-1.23857	-1.04235	-0.564192	-0.60522	-0.539336	-1.09565	-1.17789	-1.32661
2.2842	1.5265	0.502614	0.500983	0.140395	-0.127854	+		B2KF05	19	B2KF05	19		Brpf3	PRRKSRQNAEGRRSPSPYSLKCSPTRETLTY	S	0.993946	45.508	62.14	0.17998	-0.935672	-1.23857	-1.04235	-0.564192	-0.60522	-0.539336	-1.09565	-1.17789	-1.32661
1.92547	1.6246	0.996893	0.862191	0.360154	0.433215	+		B2KGE6;P28667	132;132	B2KGE6	132	MARCKS-related protein	Marcksl1	SASSPTEEEQEQGEMSACSDEGTAQEGKAAA	S	0.991201	130.82	122.89	0.37053	-2.29549	-1.66081	-2.2251	-0.857394	-1.21636	-1.11697	-1.39195	-1.77996	-1.70985
1.92547	1.62572	0.996893	0.862191	0.360498	0.433215	+		B2KGE6;P28667	135;135	B2KGE6	135	MARCKS-related protein	Marcksl1	SPTEEEQEQGEMSACSDEGTAQEGKAAATPE	S	0.987527	130.82	91.086	0.82226	-2.29549	-1.66081	-2.2251	-0.857394	-1.21636	-1.11697	-1.39195	-1.77996	-1.70985
2.66112	2.05363	0.803356	0.735755	0.259318	0.237829	+		P48678;B3RH23;P48678-2;B3RH24;P48678-3	414;414;414;414;302	P48678	414	Prelamin-A/C;Lamin-A/C	Lmna	RGRASSHSSQSQGGGSVTKKRKLESSESRSS	S	0.999481	141.53	152.51	-0.45666	-8.17724	-8.54233	-8.35038	-7.5498	-7.63285	-7.47723	-8.0477	-8.32386	-7.9849
2.05673	1.67762	0.892108	0.398257	0.128347	0.138809	+		P48678;B3RH23;P48678-2;B3RH24;P48678-3	390;390;390;390;278	P48678	390	Prelamin-A/C;Lamin-A/C	Lmna	AYRKLLEGEEERLRLSPSPTSQRSRGRASSH	S	0.99891	77.723	62.077	-0.35957	-7.55624	-7.75657	-7.95725	-6.57199	-7.00141	-7.02032	-7.59042	-7.78789	-7.47531
2.06891	1.6815	0.884819	0.385578	0.120363	0.13152	+		P48678;B3RH23;P48678-2;B3RH24;P48678-3	392;392;392;392;280	P48678	392	Prelamin-A/C;Lamin-A/C	Lmna	RKLLEGEEERLRLSPSPTSQRSRGRASSHSS	S	0.999942	147.35	212.28	0.71625	-7.55624	-7.7517	-7.94024	-6.57199	-7.00141	-7.02032	-7.59042	-7.78789	-7.47531
1.88854	1.32843	0.482909	0.0979708	0.030261	-0.0446456	+		P48678;B3RH23;P48678-2;B3RH24;D3YUF7	18;18;18;18;18	P48678	18	Prelamin-A/C;Lamin-A/C	Lmna	TPSQRRATRSGAQASSTPLSPTRITRLQEKE	S	0.789205	143.69	165.89	-0.44115	-7.93779	-7.65817	-8.02629	-7.39499	-7.3519	-7.42663	-7.97304	-8.09366	-7.68949
2.42006	1.54865	0.516	1.56643	0.401365	-0.240869	+		E9PYP5;B7ZN52;F6TFN2;F6VG99;E9PYF4;E9PYI7	1059;1059;1089;1504;1599;1366	E9PYP5	1059		Lmo7	NPSSAVPPPAGSVKTSPGSPSPRSHSPSMSQ	S	0.917081	104.87	153.66	0.12885	-5.74409	-5.75841	-5.85445	-5.22608	-5.42147	-5.16141	-5.94254	-6.14672	-5.99031
1.81516	1.54525	0.972942	0.145375	0.0706156	-0.278024	+		E9QL56;E9QQA2;F6XQR1;F6WPX2;E9Q990;D3YWT3;Q80WT9;E9QQ91;D3Z2K5;Q3V1G9;E9QQ90;E9QQ89	62;62;20;55;62;62;62;62;62;62;62;62	E9QL56	62		Tcf7l2	SLVNESETNQNSSSDSEAERRPPPRSESFRD	S	0.526638	57.057	64.679	2.0401	-5.2351	-5.53616	-5.75928	-4.28084	-4.43416	-4.89671	-5.2159	-4.97907	-7.16963
2.39677	1.35824	0.377906	0.0027179	0.000982556	0.000431379	+		D3Z3A0;Q9DCL8	131;131	D3Z3A0	131	Protein phosphatase inhibitor 2	Ppp1r2	RTREQESSGEEDNDLSPEEREKKRQFEMKRK	S	1	265.6	47.018	0.44602	-2.04029	-2.10575	-2.11969	-1.59413	-1.78037	-1.75752	-2.00057	-2.15469	-2.10918
2.22092	1.67793	0.783142	1.44314	0.550656	0.671518	+		D3Z4C0	514	D3Z4C0	514		Farp2	KGRTSRGLKAVRRKDSSEDEFSAGSFLPSGE	S	0.643901	41.164	51.586	-0.29919	-3.6222	-3.51078	-3.17969	-2.74192	-2.53107	-2.69026	-2.853	-3.00834	-2.43678
2.22092	1.67919	0.783142	1.44314	0.552292	0.671518	+		D3Z4C0	515	D3Z4C0	515		Farp2	GRTSRGLKAVRRKDSSEDEFSAGSFLPSGEY	S	0.643901	41.164	51.586	-0.29919	-3.6222	-3.51078	-3.17969	-2.74192	-2.53107	-2.69026	-2.853	-3.00834	-2.43678
2.50942	1.4666	0.408473	0.90308	0.172339	-0.115835	+		E2QRQ3;D3Z6D2;Q8CJ67-3;Q8CJ67-2;Q8CJ67;Q8CJ67-4	448;486;454;454;486;181	E2QRQ3	448	Double-stranded RNA-binding protein Staufen homolog 2	Stau2	NGTSPTAEAIGLKGSSPTSPCSSVQPSKQLE	S	0.54458	36.736	51.089	1.0844	-1.79124	-1.74262	-1.92237	-1.40248	-1.35415	-1.47419	-1.92795	-1.89243	-1.98335
1.9931	1.46416	0.526289	1.43677	0.468974	0.354262	+		Q5BLK1;D3Z6N6;P62754	244;244;244	Q5BLK1	244	40S ribosomal protein S6	Rps6	AKRRRLSSLRASTSKSESSQK__________	S	0.977313	82.387	91.62	-0.24115	-5.23382	-5.44919	-5.62955	-4.9255	-4.91659	-4.89161	-5.07158	-5.09811	-5.08009
2.83968	2.05282	0.737918	2.00486	0.628633	0.521408	+		Q5BLK1;D3Z6N6;P62754	246;246;246	Q5BLK1	246	40S ribosomal protein S6	Rps6	RRRLSSLRASTSKSESSQK____________	S	0.927473	42.232	61.345	0.037374	-6.46569	-6.40135	-6.46143	-5.57778	-5.88391	-5.65301	-5.9301	-6.1091	-5.72504
1.9931	1.46474	0.526289	1.43677	0.469611	0.354262	+		Q5BLK1;D3Z6N6;P62754	247;247;247	Q5BLK1	247	40S ribosomal protein S6	Rps6	RRLSSLRASTSKSESSQK_____________	S	0.985606	82.387	86.756	-0.29296	-5.23382	-5.44919	-5.62955	-4.9255	-4.91659	-4.89161	-5.07158	-5.09811	-5.08009
1.77406	1.3822	0.57474	0.472132	0.147451	0.151121	+		Q5BLK1;D3Z6N6;P62754	236;236;236	Q5BLK1	236	40S ribosomal protein S6	Rps6	KEKRQEQIAKRRRLSSLRASTSKSESSQK__	S	0.998896	45.462	45.342	0.18315	-5.60249	-5.74205	-6.03512	-5.07813	-5.28886	-5.28843	-5.72853	-5.5409	-5.65685
1.92969	1.55107	0.759939	0.613005	0.269238	0.369654	+		D3Z710;Q91W40	498;501	D3Z710	498	Kinesin light chain 3	Klc3	LSTRHLSEAPRTLSISTQDLSPR________	S	0.763361	46.632	68.83	0.2711	-3.43653	-4.02606	-3.65454	-2.95167	-2.9127	-2.97295	-3.69962	-3.33257	-2.97598
1.62847	1.45209	0.777954	0.494765	0.222225	0.339112	+		D3Z710;Q91W40	503;506	D3Z710	503	Kinesin light chain 3	Klc3	LSEAPRTLSISTQDLSPR_____________	S	0.999952	46.632	65.511	-1.2662	-3.28854	-4.02606	-3.65454	-2.84968	-2.81265	-2.97295	-3.69962	-3.27622	-2.97598
1.38323	1.42868	-1.28704	0.395681	0.203827	-0.546515	+		E0CXV1;Q91ZZ2;E9Q9E2;Q3UGX8;Q3UHC1	270;308;241;270;308	E0CXV1	270		Rapgef1	VVDNSPPALPPKKRQSAPSPTRVAVVAPMSR	S	0.99986	48.68	57.804	0.6255	4.26879	5.51215	5.13991	3.26882	3.72987	4.06104	3.52876	4.97327	4.77928
1.38323	1.42923	-1.28704	0.395681	0.203975	-0.546515	+		E0CXV1;Q91ZZ2;E9Q9E2;Q3UGX8;Q3UHC1	273;311;244;273;311	E0CXV1	273		Rapgef1	NSPPALPPKKRQSAPSPTRVAVVAPMSRATS	S	0.930933	48.68	57.159	1.4109	4.26879	5.51215	5.13991	3.26882	3.72987	4.06104	3.52876	4.97327	4.77928
1.87972	1.77957	1.33283	1.79215	0.698239	1.38452	+		E9QM33;E9PU87;Q6P4S6;F6U6U5;F6U8X4;Q6P4S6-2	533;591;533;496;494;475	E9QM33	533	Serine/threonine-protein kinase SIK3	Sik3	TMTPAVPAVTPVDEESSDGEPDQEAVQRYLA	S	0.867586	65.669	74.404	2.2467	-4.98994	-4.78201	-5.80941	-3.83774	-3.86719	-3.87795	-3.56584	-3.78947	-4.07251
1.87972	1.78089	1.33283	1.79215	0.706839	1.38452	+		E9QM33;E9PU87;Q6P4S6;F6U6U5;F6U8X4;Q6P4S6-2	534;592;534;497;495;476	E9QM33	534	Serine/threonine-protein kinase SIK3	Sik3	MTPAVPAVTPVDEESSDGEPDQEAVQRYLAN	S	0.867586	65.669	74.404	2.2467	-4.98994	-4.78201	-5.80941	-3.83774	-3.86719	-3.87795	-3.56584	-3.78947	-4.07251
1.52043	1.52745	1.3367	0.0871048	0.0348155	-0.0998259	+		E9PUV9;P58660	67;18	E9PUV9	67	Caspase recruitment domain-containing protein 10	Card10	GRADAGEADEEAGAGSGSEAEEDALWERIEG	S	1	101.54	110.14	-1.5214	-0.845913	-1.94422	-2.14626	-0.258257	-0.390225	-0.277798	-1.67898	-1.83939	-1.7175
1.52043	1.52818	1.3367	0.0871048	0.0348853	-0.0998259	+		E9PUV9;P58660	69;20	E9PUV9	69	Caspase recruitment domain-containing protein 10	Card10	ADAGEADEEAGAGSGSEAEEDALWERIEGVR	S	1	101.54	110.14	-1.5214	-0.845913	-1.94422	-2.14626	-0.258257	-0.390225	-0.277798	-1.67898	-1.83939	-1.7175
2.76799	1.76094	3.71679	1.93846	0.446603	2.67819	+		E9PW15;Q80U70	518;541	E9PW15	518	Polycomb protein Suz12	Suz12	PITHILVCRPKRTKASMSEFLESEDGEVEQQ	S	0.500002	56.169	82.477	0.3595	-5.45784	-5.62073	-5.30095	-2.38277	-0.784601	-2.06177	-2.00182	-3.95922	-2.38392
2.76799	1.77733	3.71679	1.93846	0.478788	2.67819	+		E9PW15;Q80U70	520;543	E9PW15	520	Polycomb protein Suz12	Suz12	THILVCRPKRTKASMSEFLESEDGEVEQQRT	S	0.500002	56.169	82.477	0.3595	-5.45784	-5.62073	-5.30095	-2.38277	-0.784601	-2.06177	-2.00182	-3.95922	-2.38392
2.76799	1.79313	3.71679	1.93846	0.508751	2.67819	+		E9PW15;Q80U70	525;548	E9PW15	525	Polycomb protein Suz12	Suz12	CRPKRTKASMSEFLESEDGEVEQQRTYSSGH	S	1	103.3	113.99	0.31994	-5.45784	-5.62073	-5.30095	-2.38277	-0.784601	-2.06177	-2.00182	-3.95922	-2.38392
2.05954	1.38263	0.456003	0.846551	0.211792	0.151047	+		E9PWB3;Q62172	92;92	E9PWB3	92	RalA-binding protein 1	Ralbp1	KKEKRTEGYAAFQEDSSGDEAESPSKVKRSK	S	0.999962	93.519	111.84	0.15799	1.65898	1.7211	1.91463	2.26831	2.10924	2.28518	1.92888	1.96137	1.8576
2.05954	1.38315	0.456003	0.846551	0.211946	0.151047	+		E9PWB3;Q62172	93;93	E9PWB3	93	RalA-binding protein 1	Ralbp1	KEKRTEGYAAFQEDSSGDEAESPSKVKRSKG	S	0.999962	93.519	111.84	0.15799	1.65898	1.7211	1.91463	2.26831	2.10924	2.28518	1.92888	1.96137	1.8576
2.69473	2.06646	0.79224	0.639669	0.284287	-0.393696	+		E9PX53;E9QPR5;Q8K2V1;Q8K2V1-2	931;948;948;599	E9PX53	931	Serine/threonine-protein phosphatase 4 regulatory subunit 1	Ppp4r1	HPSSTKLSEDAMSTASSTY____________	S	0.54905	50.395	46.159	0.2219	-6.40858	-6.47554	-6.68131	-5.86851	-5.70598	-5.61421	-6.51114	-7.41523	-6.82014
2.69473	2.0687	0.79224	0.639669	0.284505	-0.393696	+		E9PX53;E9QPR5;Q8K2V1;Q8K2V1-2	932;949;949;600	E9PX53	932	Serine/threonine-protein phosphatase 4 regulatory subunit 1	Ppp4r1	PSSTKLSEDAMSTASSTY_____________	S	0.518794	50.395	58.676	1.3218	-6.40858	-6.47554	-6.68131	-5.86851	-5.70598	-5.61421	-6.51114	-7.41523	-6.82014
1.71677	1.55283	1.27735	1.16741	0.543469	0.973829	+		E9PX78;Q8JZQ9	37;37	E9PX78	37	Eukaryotic translation initiation factor 3 subunit B	Eif3b	QQPASESPPTDEAAGSGGSEVGQTEDAEEDA	S	0.999432	147.83	156.65	0.69596	-9.20267	-8.08326	-8.89599	-7.52499	-7.37841	-7.44648	-8.16401	-7.57175	-7.52468
1.71677	1.55384	1.27735	1.16741	0.54467	0.973829	+		E9PX78;Q8JZQ9	40;40	E9PX78	40	Eukaryotic translation initiation factor 3 subunit B	Eif3b	ASESPPTDEAAGSGGSEVGQTEDAEEDAEAG	S	0.999432	147.83	156.65	0.69596	-9.20267	-8.08326	-8.89599	-7.52499	-7.37841	-7.44648	-8.16401	-7.57175	-7.52468
2.66719	1.67977	0.579537	0.475972	0.128119	-0.115969	+		E9PYT0	1177	E9PYT0	1177		Arhgap5	FSKAKSYYRRTHSDASDDEAFTTSKTKRKGR	S	0.999946	130.31	127.32	0.12571	-0.430582	-0.550447	-0.49624	0.142998	0.179237	-0.0608921	-0.433261	-0.779119	-0.612796
2.9665	1.91417	1.86955	0.106064	0.0397218	0.0797462	+		E9Q0A7;Q4KMM3-3;Q4KMM3-2;F8WGG8;Q4KMM3-4;Q4KMM3	195;114;114;133;202;202	E9Q0A7;Q4KMM3-4	202	Oxidation resistance protein 1	Oxr1	PASTVSGIRPARVVSSTSEEEEAFTEKFLKI	S	0.769673	184.7	203.53	0.55665	-4.8409	-4.65315	-4.19238	-2.58197	-2.91136	-2.58443	-4.74342	-4.1108	-4.59297
1.96888	1.95926	1.75661	0.071919	0.0297022	-0.0868465	+		E9Q0A7;Q4KMM3-3;Q4KMM3-2;F8WGG8;Q4KMM3-4;Q4KMM3	197;116;116;135;204;204	E9Q0A7;Q4KMM3-4	204	Oxidation resistance protein 1	Oxr1	STVSGIRPARVVSSTSEEEEAFTEKFLKINC	S	0.946787	109.48	129.05	-0.0077297	-3.16729	-4.20991	-4.41326	-2.06799	-2.23092	-2.22172	-4.23701	-3.67484	-4.13917
2.29213	1.464	0.436517	0.0779201	0.0243446	-0.0360699	+		E9Q156;Q9EP82	435;392	E9Q156	435	tRNA (guanine-N(7)-)-methyltransferase non-catalytic subunit Wdr4;tRNA (guanine-N(7)-)-methyltransferase non-catalytic subunit WDR4	Wdr4	KEERLQQQLKKKRQRSPFPGSPEQTKKACPG	S	1	61.836	76.526	0.67588	-2.10457	-1.97127	-2.12274	-1.70087	-1.68246	-1.50571	-1.79098	-2.24228	-2.27353
2.29213	1.46458	0.436517	0.0779201	0.0244103	-0.0360699	+		E9Q156;Q9EP82	440;397	E9Q156	440	tRNA (guanine-N(7)-)-methyltransferase non-catalytic subunit Wdr4;tRNA (guanine-N(7)-)-methyltransferase non-catalytic subunit WDR4	Wdr4	QQQLKKKRQRSPFPGSPEQTKKACPGQSALS	S	0.997893	61.836	76.526	0.67588	-2.10457	-1.97127	-2.12274	-1.70087	-1.68246	-1.50571	-1.79098	-2.24228	-2.27353
1.82289	1.3299	0.512214	0.203366	0.0901482	0.237458	+		E9Q2H1;Q80TP3	2482;2476	E9Q2H1	2482	E3 ubiquitin-protein ligase UBR5	Ubr5	LDSSEKVQENRKRHGSSRSVVDMDLEDTDDG	S	0.880881	33.035	42.024	1.1819	-7.23714	-7.24205	-7.0495	-6.71259	-6.45713	-6.82233	-7.72571	-6.9095	-6.18111
1.82289	1.33039	0.512214	0.203366	0.0902387	0.237458	+		E9Q2H1;Q80TP3	2483;2477	E9Q2H1	2483	E3 ubiquitin-protein ligase UBR5	Ubr5	DSSEKVQENRKRHGSSRSVVDMDLEDTDDGD	S	0.578767	33.035	42.024	1.1819	-7.23714	-7.24205	-7.0495	-6.71259	-6.45713	-6.82233	-7.72571	-6.9095	-6.18111
1.8895	1.49949	0.641172	0.00381286	0.00147058	-0.00131671	+		E9Q2W5;Q91YT7;E9PW90	4;4;4	E9Q2W5	4	YTH domain-containing family protein 2	Ythdf2	____________MSASSLLEQRPKGQGNKVQ	S	0.666667	30.511	50.123	-0.33434	-3.91904	-3.81228	-4.14367	-3.28305	-3.13929	-3.52914	-3.8615	-3.95921	-4.05824
4.22237	2.04416	0.541362	0.179131	0.0628216	-0.0938387	+		E9Q460;H7BX85;Q58A65-2;Q58A65;Q58A65-6;F6SH61	183;183;183;183;18;19	E9Q460	183	C-Jun-amino-terminal kinase-interacting protein 4	Spag9	HNYMEHLERTKLHQLSGSDQLEATAHSRIRK	S	0.999994	42.617	80.236	-1.7258	-6.58096	-6.56984	-6.54296	-5.9824	-6.07794	-6.00934	-6.30981	-6.99834	-6.66713
4.22237	2.04709	0.541362	0.179131	0.0629004	-0.0938387	+		E9Q460;H7BX85;Q58A65-2;Q58A65;Q58A65-6;F6SH61	185;185;185;185;20;21	E9Q460	185	C-Jun-amino-terminal kinase-interacting protein 4	Spag9	YMEHLERTKLHQLSGSDQLEATAHSRIRKER	S	0.999983	42.617	80.236	-1.7258	-6.58096	-6.56984	-6.54296	-5.9824	-6.07794	-6.00934	-6.30981	-6.99834	-6.66713
1.53678	1.43821	0.901566	1.04656	0.442834	0.497779	+		E9Q460;H7BX85;Q58A65-2;Q58A65;H7BX66;Q58A65-5;Q58A65-6;E9QJU2;E9PUD1;F8WH31;Q58A65-3;Q58A65-4;F6SH61;Q5NC72;F6WNT4	715;729;714;728;715;714;549;576;576;572;575;571;564;364;364	E9Q460	715	C-Jun-amino-terminal kinase-interacting protein 4	Spag9	YKDIAGLDTEGSKQRSASQSSLDKLDQELKE	S	0.53068	28.582	45.864	-0.26332	-7.66564	-8.28587	-8.37072	-7.37463	-6.89758	-7.34533	-7.65598	-7.58724	-7.58568
3.58291	2.17204	0.861451	0.980372	0.369639	-0.359369	+		E9Q7Z8;E9Q5K9;E9PW44;D6RG95	122;122;122;134	E9Q7Z8	122	YTH domain-containing protein 1	Ythdc1	KRLDADRKIRLSSSSSREPYKSQPEKTCLRK	S	0.757091	43.075	60.401	1.1905	-2.45376	-2.50895	-2.56743	-1.69236	-1.72846	-1.52496	-2.95608	-3.10837	-2.5438
2.29259	2.04348	1.23735	0.212572	0.0969134	0.272416	+		E9Q616;E9Q1H8	5536;617	E9Q616	5536		Ahnak	ASLGSLEGEVEAEASSPKGKFSLFKSKKPRH	S	0.993735	184.17	166.28	-0.44987	-14.5143	-14.3133	-13.9478	-13.2643	-13.0457	-12.7534	-13.4853	-13.5499	-14.9229
2.78061	2.00101	0.969671	0.517527	0.149288	-0.141442	+		E9Q616;E9Q1H8	5553;634	E9Q616	5553		Ahnak	KGKFSLFKSKKPRHRSNSFSDEREFSAPSTP	S	0.999896	83.948	53.754	-0.11897	-12.141	-12.37	-12.3127	-11.0968	-11.4632	-11.3547	-12.4864	-12.5398	-12.2219
1.88398	1.54738	0.835462	0.313402	0.108312	0.141482	+		E9Q616;E9Q1H8	5557;638	E9Q616	5557		Ahnak	SLFKSKKPRHRSNSFSDEREFSAPSTPTGTL	S	0.740649	119.79	141.1	0.30404	-12.4519	-13.0762	-12.7895	-11.7909	-12.0518	-11.9686	-12.5569	-12.65	-12.6864
2.41197	2.03152	1.12472	1.04968	0.408384	0.412637	+		E9Q616	211	E9Q616	211		Ahnak	TDVETQPGKTVIRLPSGSGPASPTTGSAVDI	S	0.997292	161.58	50.498	-0.14225	-12.4701	-12.2105	-11.8529	-11.1193	-10.9428	-11.0972	-11.6773	-11.8316	-11.7867
2.82914	1.6785	0.537827	0.20748	0.0398799	-0.0355117	+		E9Q616	217	E9Q616	217		Ahnak	PGKTVIRLPSGSGPASPTTGSAVDIRAGAIS	S	0.999205	233.19	111.88	-1.193	-9.8712	-10.0508	-9.84933	-9.33513	-9.39593	-9.42675	-9.97085	-9.98243	-9.92455
4.29483	1.85112	0.889106	1.70686	0.470273	-0.293163	+		E9Q616;E9Q1H8	5630;711	E9Q616	5630		Ahnak	QGSGVSLASKKSRLSSSSSNDSGTKVGIQLP	S	0.893858	91.934	109.15	2.8024	-11.3404	-11.388	-11.2824	-10.3831	-10.448	-10.5123	-11.5477	-11.7726	-11.5699
2.07279	1.54552	0.68172	0.689837	0.258044	-0.268348	+		E9Q616;E9Q1H8	5633;714	E9Q616	5633		Ahnak	GVSLASKKSRLSSSSSNDSGTKVGIQLPEVE	S	0.94783	91.934	63.436	0.18736	-10.7949	-11.0609	-10.9187	-10.1306	-10.1189	-10.4798	-11.0205	-11.5119	-11.0471
2.74528	2.10179	-0.878265	0.595016	0.201902	-0.195923	+		E9Q632;O54916;F6R6F1;D3Z2E3;O54916-3;O54916-4;F6YT69;O54916-2	272;272;259;272;220;220;93;28	E9Q632	272	RalBP1-associated Eps domain-containing protein 1	Reps1	RTVASAATANEIRRQSSSYEDPWKITDEQRQ	S	0.785157	54.044	62.357	-1.1102	-2.57398	-2.82526	-2.90516	-3.71885	-3.51695	-3.70339	-2.81935	-3.17592	-2.8969
2.74528	2.10435	-0.878265	0.595016	0.202048	-0.195923	+		E9Q632;O54916;F6R6F1;D3Z2E3;O54916-3;O54916-4;F6YT69;O54916-2	274;274;261;274;222;222;95;30	E9Q632	274	RalBP1-associated Eps domain-containing protein 1	Reps1	VASAATANEIRRQSSSYEDPWKITDEQRQYY	S	0.84225	54.044	69.431	-0.30411	-2.57398	-2.82526	-2.90516	-3.71885	-3.51695	-3.70339	-2.81935	-3.17592	-2.8969
3.09632	1.52672	0.372086	0.115228	0.0230682	0.0228081	+		E9Q6L0;E9QKH0;E9QNY9;Q80TV8;Q80TV8-2	719;712;712;711;711	E9Q6L0	719	CLIP-associating protein 1	Clasp1	GLAGGSSRGPPVTPSSEKRSKIPRSQGCSRE	S	0.83581	29.122	43.813	0.98754	-3.56028	-3.54979	-3.43559	-3.13557	-3.15975	-3.13407	-3.37281	-3.55197	-3.55244
1.86214	1.77338	1.68505	0.347075	0.172124	0.537572	+		E9Q6L4;F6QUA9;Q3U3T9;Q60949-2;Q60949;D6RGQ5	463;592;592;592;592;592	E9Q6L4	463	TBC1 domain family member 1	Tbc1d1	LLSPQQAFRRRANTLSHFPVECPAPPEPAQS	S	0.599295	32.523	51.242	-0.2306	-3.36844	-4.3932	-3.90671	-2.54224	-1.66755	-2.4034	-2.32232	-3.44258	-4.29074
1.86214	1.77491	1.68505	0.347075	0.172258	0.537572	+		E9Q6L4;F6QUA9;Q3U3T9;Q60949-2;Q60949;D6RGQ5	478;607;607;607;607;607	E9Q6L4	478	TBC1 domain family member 1	Tbc1d1	SHFPVECPAPPEPAQSSPGVSQRKLMRYHSV	S	0.503795	32.523	51.242	-0.2306	-3.36844	-4.3932	-3.90671	-2.54224	-1.66755	-2.4034	-2.32232	-3.44258	-4.29074
2.41649	1.97427	-1.48847	0.717014	0.338074	-0.546724	+		E9Q784	1090	E9Q784	1090		Zc3h13	KKKNIEKKRKRSKGDSDVSDEEAAPQNKKKR	S	1	125.87	62.646	-1.625	3.91419	3.83201	3.3528	1.87392	2.45786	2.30182	3.13051	3.68591	2.6424
2.41649	1.9777	-1.48847	0.717014	0.338371	-0.546724	+		E9Q784	1093	E9Q784	1093		Zc3h13	NIEKKRKRSKGDSDVSDEEAAPQNKKKRGPR	S	1	125.87	62.646	-1.625	3.91419	3.83201	3.3528	1.87392	2.45786	2.30182	3.13051	3.68591	2.6424
2.32604	1.78246	0.808606	0.908068	0.329328	0.306947	+		E9Q7G0;E9Q7Z9;F6ZQA3	1974;970;621	E9Q7G0;E9Q7Z9	1974		Numa1	EGVGITTRQQRKRVSSETHQGPGTPESKKAT	S	0.782577	117.22	75.033	0.12716	-5.64191	-6.00972	-6.06231	-5.04658	-5.04111	-5.20043	-5.46273	-5.75759	-5.57278
2.20261	2.05512	1.35673	0.362426	0.152209	0.268735	+		E9Q8K0;O88572	640;1586	E9Q8K0	640	Low-density lipoprotein receptor-related protein 6	Lrp6	PTPRSQYLSAEENYESCPPSPYTERSYSHHL	S	0.68972	43.266	58.858	0.83082	-1.95986	-1.95554	-1.99606	-0.819003	-0.101495	-0.920777	-1.43041	-2.31852	-1.35632
2.20261	2.05742	1.35673	0.362426	0.15233	0.268735	+		E9Q8K0;O88572	644;1590	E9Q8K0	644	Low-density lipoprotein receptor-related protein 6	Lrp6	SQYLSAEENYESCPPSPYTERSYSHHLYPPP	S	0.812997	43.266	58.858	0.83082	-1.95986	-1.95554	-1.99606	-0.819003	-0.101495	-0.920777	-1.43041	-2.31852	-1.35632
1.36215	1.31081	0.974289	0.530397	0.248147	0.407446	+		E9Q983;Q8K4L2;Q8K4L3;E9Q3Z5;E9PVA9	234;234;234;234;234	E9Q983	234	Supervillin	Svil	ISFPEVPRSPKQIPSSPLQQPASPNHPGDSP	S	0.843098	128.44	115.9	-0.79753	-6.28471	-5.69684	-5.28854	-5.01023	-4.45564	-4.88134	-5.15288	-5.19507	-5.69979
1.99133	2.08073	3.32674	0.565625	0.321457	1.53017	+		E9QAF9;Q0VGY8	1455;1462	E9QAF9	1455	Protein TANC1	Tanc1	LKDHFPIEEAEEEDTSSQEESISPTPRSQPP	S	0.665562	101.95	110.44	0.15526	-2.62881	-4.28642	-5.07047	-0.69627	-0.481874	-0.82735	-1.13773	-1.92158	-4.33587
1.99133	2.08342	3.32674	0.565625	0.321733	1.53017	+		E9QAF9;Q0VGY8	1456;1463	E9QAF9	1456	Protein TANC1	Tanc1	KDHFPIEEAEEEDTSSQEESISPTPRSQPPP	S	0.665562	101.95	110.44	0.15526	-2.62881	-4.28642	-5.07047	-0.69627	-0.481874	-0.82735	-1.13773	-1.92158	-4.33587
1.3908	1.52658	2.66352	0.346384	0.197339	1.23212	+		E9QAF9;Q0VGY8	60;60	E9QAF9	60	Protein TANC1	Tanc1	TEDTYRVSLAKGVSMSLPSSPLLPRQSLLTQ	S	0.871783	48.034	48.547	-0.77094	-3.37314	-6.2069	-5.80981	-2.50041	-2.25312	-2.64577	-3.22107	-2.28019	-6.19224
1.37514	1.52471	2.90345	0.288462	0.155661	1.02752	+		E9QAF9;Q0VGY8	63;63	E9QAF9	63	Protein TANC1	Tanc1	TYRVSLAKGVSMSLPSSPLLPRQSLLTQSRS	S	0.529958	28.44	42.382	-0.4743	-3.37314	-6.2069	-5.81706	-1.39282	-2.46963	-2.82431	-3.85225	-2.28019	-6.1821
1.43955	1.39931	1.01552	0.00530416	0.00233732	-0.00545502	+		E9QAG2;Q9D4J7;Q9D4J7-2	155;155;75	E9QAG2	155	PHD finger protein 6	Phf6	ADLEESFNEHELEPSSPKTKKKSRKGRPRKT	S	0.665399	34.51	55.977	1.0764	-3.77214	-4.30819	-4.80893	-3.03191	-3.49108	-3.3197	-4.34485	-4.01483	-4.54594
1.48321	1.34919	0.812428	1.03857	0.402324	0.386465	+		E9QKD1;Q3UHX0	801;783	E9QKD1	801	Nucleolar protein 8	Nol8	LDGHPEDKKTHIVFASDNESETEETSTQEQS	S	0.992667	103.54	85.866	0.66387	-3.86057	-4.17807	-3.76321	-2.97542	-2.83377	-3.55537	-3.62815	-3.70639	-3.30792
1.60416	1.52434	1.06755	1.25456	0.545427	0.757457	+		E9QME5;Q99PP7-2;E9QP19;Q99PP7	1101;1103;1118;1120	E9QME5	1101	E3 ubiquitin-protein ligase TRIM33	Trim33	PEFEQDEDDGEVTEDSDEDFIQPRRKRLKSD	S	1	191.8	202.61	-1.2683	-5.93049	-5.89382	-6.59723	-4.72564	-5.06849	-5.42476	-5.05062	-5.58511	-5.51343
2.31426	1.77192	-0.781915	1.25154	0.535198	-0.70998	+		E9QMG2;P39053-5;P39053-2;P39053-6;P39053-4;P39053;P39053-3;F6TH70	773;777;773;773;777;777;777;74	E9QMG2	773	Dynamin-1	Dnm1	WLQVQSVPAGRRSPTSSPTPQRRAPAVPPAR	S	0.743278	63.973	95.57	0.14803	0.965111	0.550092	0.921505	0.0127983	0.111999	-0.0338326	0.475976	-0.321216	0.152007
2.96402	2.30976	1.12424	1.11261	0.46031	0.473115	+		E9QMJ1;H3BL41;E9QN63;H3BLA8;H3BJY2;Q9QWY8-4;Q9QWY8-3;Q9QWY8;Q505F0;E9QMI7;H3BKD4;H3BKE6;H3BJZ8;Q9QWY8-2	697;709;712;720;729;717;720;732;732;712;717;729;732;732	E9QMJ1	697	Arf-GAP with SH3 domain, ANK repeat and PH domain-containing protein 1	Asap1	HVEYEWNLRQDEMDESDDDLDDKPSPIKKER	S	1	85.087	95.794	0.97895	-3.25333	-3.57019	-3.59577	-2.39449	-2.20169	-2.45037	-2.68554	-3.06015	-3.25425
2.96402	2.31445	1.12424	1.11261	0.460853	0.473115	+		E9QMJ1;H3BL41;E9QN63;H3BLA8;H3BJY2;Q9QWY8-4;Q9QWY8-3;Q9QWY8;Q505F0;E9QMI7;H3BKD4;H3BKE6;H3BJZ8;Q9QWY8-2	706;718;721;729;738;726;729;741;741;721;726;738;741;741	E9QMJ1	706	Arf-GAP with SH3 domain, ANK repeat and PH domain-containing protein 1	Asap1	QDEMDESDDDLDDKPSPIKKERSPRPQSFCH	S	1	85.087	95.794	0.97895	-3.25333	-3.57019	-3.59577	-2.39449	-2.20169	-2.45037	-2.68554	-3.06015	-3.25425
1.58977	1.4681	0.899353	2.24416	0.620709	0.454366	+		E9QMN5;Q8CHY6	96;96	E9QMN5	96	Transcriptional repressor p66 alpha	Gatad2a	MRTSHSDMKSEKRPPSPDVIVLSDSEQPSSP	S	1	128.67	131.81	-0.20962	-3.92371	-3.69775	-3.66396	-3.04493	-2.37464	-3.1678	-3.30777	-3.34348	-3.27108
2.18513	1.68104	0.817556	0.863826	0.286103	0.239921	+		E9QP00;Q6PFR5;Q3TAP5	2;2;2	E9QP00	2	Transformer-2 protein homolog alpha	Tra2a	______________MSDVEENNFEGRESRSQ	S	1	107.4	40.962	0.30433	-4.88037	-5.07159	-5.22256	-4.01771	-4.43905	-4.26509	-4.95011	-4.83957	-4.66508
2.18513	1.68231	0.817556	0.863826	0.286322	0.239921	+		E9QP00;Q6PFR5;Q3TAP5	14;14;14	E9QP00	14	Transformer-2 protein homolog alpha	Tra2a	__MSDVEENNFEGRESRSQSKSPTGTPARVK	S	1	27.762	40.962	0.30433	-4.88037	-5.07159	-5.22256	-4.01771	-4.43905	-4.26509	-4.95011	-4.83957	-4.66508
2.0716	1.38858	0.455912	0.149096	0.0214123	0.0171356	+		E9QPD4;Q3B7Z2;Q3B7Z2-2	384;330;116	E9QPD4	384	Oxysterol-binding protein 1	Osbp	NLGHKRTGSNISGASSDVSLDEQYKHQLEET	S	0.598911	54.98	52.784	-0.20332	-5.24303	-5.11767	-5.20923	-4.59108	-4.72058	-4.89055	-5.15391	-5.21429	-5.15033
1.99319	1.77669	1.19048	0.126298	0.0564651	-0.155952	+		F6QFD1;B1PSD9;B2KF57;B2KF84;A2RSH1;E9PVU7;Q01063-2;Q01063;A6XDB1;A6XDB0;A6XDA6;Q01063-3	661;605;607;610;654;710;585;654;411;424;491;491	F6QFD1	661	cAMP-specific 3',5'-cyclic phosphodiesterase 4D	Pde4d	TLEDNREWYQSTIPQSPSPAPDDQEEGRQGQ	S	0.951744	22.488	44.052	0.7398	-3.34639	-3.62462	-4.13192	-2.45465	-2.33489	-2.74194	-3.39537	-3.54408	-4.63133
1.99319	1.77814	1.19048	0.126298	0.0565411	-0.155952	+		F6QFD1;B1PSD9;B2KF57;B2KF84;A2RSH1;E9PVU7;Q01063-2;Q01063;A6XDB1;A6XDB0;A6XDA6;Q01063-3	663;607;609;612;656;712;587;656;413;426;493;493	F6QFD1	663	cAMP-specific 3',5'-cyclic phosphodiesterase 4D	Pde4d	EDNREWYQSTIPQSPSPAPDDQEEGRQGQTE	S	0.977119	22.488	44.052	0.7398	-3.34639	-3.62462	-4.13192	-2.45465	-2.33489	-2.74194	-3.39537	-3.54408	-4.63133
1.546	1.31195	0.68469	0.2415	0.0819745	0.119404	+		F7AL76;Q09XV5	1733;1997	F7AL76	1733	Chromodomain-helicase-DNA-binding protein 8	Chd8	CSTPLLHQQCTSRTASPSPLRPDAPVEKSPE	S	0.89638	47.328	60.564	1.3522	-1.34117	-1.55331	-1.99009	-0.8279	-1.07525	-0.927347	-1.55077	-1.54522	-1.43037
1.546	1.31243	0.68469	0.2415	0.0820623	0.119404	+		F7AL76;Q09XV5	1735;1999	F7AL76	1735	Chromodomain-helicase-DNA-binding protein 8	Chd8	TPLLHQQCTSRTASPSPLRPDAPVEKSPEES	S	0.990728	47.328	69.763	1.1589	-1.34117	-1.55331	-1.99009	-0.8279	-1.07525	-0.927347	-1.55077	-1.54522	-1.43037
1.97977	1.57481	0.857374	0.0450068	0.0194494	-0.060929	+		F8VPU2	403	F8VPU2	403	FERM, RhoGEF and pleckstrin domain-containing protein 1	Farp1	QSPQSASLTFGEGTESPGGQSCQQAKETKAC	S	0.582082	106.32	117.94	-0.28906	-7.52054	-7.23319	-7.17726	-6.45135	-6.18367	-6.72384	-7.07251	-6.78515	-8.25611
1.97977	1.57588	0.857374	0.0450068	0.0195134	-0.060929	+		F8VPU2	408	F8VPU2	408	FERM, RhoGEF and pleckstrin domain-containing protein 1	Farp1	ASLTFGEGTESPGGQSCQQAKETKACTLELG	S	0.999699	106.32	117.94	-0.28906	-7.52054	-7.23319	-7.17726	-6.45135	-6.18367	-6.72384	-7.07251	-6.78515	-8.25611
2.64506	1.68043	-0.579677	0.392264	0.131657	0.154181	+		F8VQ28;Q8VI36-2;Q8VI36	258;258;258	F8VQ28	258	Paxillin	Pxn	SSPQRVTSSQQQTRISASSATRELDELMASL	S	0.995746	71.888	89.483	0.26046	-2.54039	-2.32693	-2.57178	-3.12361	-3.03662	-3.0179	-2.41216	-2.03895	-2.52545
2.64244	2.02113	-0.782879	0.173894	0.0592094	-0.0816065	+		F8VQ28;Q8VI36-2;Q8VI36	261;261;261	F8VQ28	261	Paxillin	Pxn	QRVTSSQQQTRISASSATRELDELMASLSDF	S	0.930489	64.675	84.573	-0.3713	-2.89533	-3.03627	-3.18052	-3.7295	-3.75704	-3.97421	-3.24549	-2.80576	-3.30568
1.47396	1.35722	0.848291	0.863099	0.394455	0.545666	+		F8VQC1;E9Q740	620;559	F8VQC1	620	Signal recognition particle subunit SRP72	Srp72	ATAGASSELDASKAVSSPPTSPRPGSAATIS	S	0.501987	65.026	84.404	1.3048	-7.91445	-8.01659	-7.2196	-6.82887	-6.73225	-7.04464	-7.33261	-6.86305	-7.31799
1.81577	1.57426	1.06431	0.878632	0.353423	0.38411	+		F8VQC1;E9Q740	621;560	F8VQC1	621	Signal recognition particle subunit SRP72	Srp72	TAGASSELDASKAVSSPPTSPRPGSAATISS	S	0.759807	65.026	61.099	-0.0439	-7.26415	-7.86545	-7.48419	-6.62585	-6.08816	-6.70686	-6.95527	-7.30011	-7.20607
1.75073	1.55905	1.20162	1.0732	0.471702	0.626124	+		F8VQL9;E9Q9V3;E9Q560;E9PY55;E9QPD5;E9Q701;Q9WU42;E9QPD6;Q9WU42-2;F6Z4B2	2047;1872;2005;2008;2010;2013;2012;1791;1793;1092	F8VQL9	2047	Nuclear receptor corepressor 2	Ncor2	YHSGAGYSPDGVEPISPVSSPSLTHDKGLSK	S	0.995617	70.629	67.684	-0.12379	-5.50247	-4.9266	-5.50793	-3.62774	-4.37029	-4.33409	-4.40151	-5.05925	-4.59787
1.75073	1.56009	1.20162	1.0732	0.472371	0.626124	+		F8VQL9;E9Q9V3;E9Q560;E9PY55;E9QPD5;E9Q701;Q9WU42;E9QPD6;Q9WU42-2;F6Z4B2	2050;1875;2008;2011;2013;2016;2015;1794;1796;1095	F8VQL9	2050	Nuclear receptor corepressor 2	Ncor2	GAGYSPDGVEPISPVSSPSLTHDKGLSKPLE	S	0.607982	68.035	79.558	1.9795	-5.50247	-4.9266	-5.50793	-3.62774	-4.37029	-4.33409	-4.40151	-5.05925	-4.59787
1.75073	1.56112	1.20162	1.0732	0.473039	0.626124	+		F8VQL9;E9Q9V3;E9Q560;E9PY55;E9QPD5;E9Q701;Q9WU42;E9QPD6;Q9WU42-2;F6Z4B2	2051;1876;2009;2012;2014;2017;2016;1795;1797;1096	F8VQL9	2051	Nuclear receptor corepressor 2	Ncor2	AGYSPDGVEPISPVSSPSLTHDKGLSKPLEE	S	0.636453	70.629	88.573	1.9383	-5.50247	-4.9266	-5.50793	-3.62774	-4.37029	-4.33409	-4.40151	-5.05925	-4.59787
1.4814	1.39179	0.896048	0.620013	0.275261	0.382035	+		F8VQL9;E9Q9V3;E9Q560;E9PY55;E9QPD5;E9Q701;Q9WU42;E9QPD6;Q9WU42-2;D3Z2J5	750;575;749;750;750;750;750;531;531;164	F8VQL9	750	Nuclear receptor corepressor 2	Ncor2	GPAAVNNSSDTESVPSPRSEATKDTGPKPTG	S	0.999372	102.6	110.46	-0.27993	-5.24325	-4.34854	-4.86513	-3.72905	-3.94364	-4.09607	-4.46679	-4.25549	-4.58852
6.94623	1.90227	0.628942	2.18334	0.530353	0.305359	+		F8WHU5;Q4VA53-3;Q4VA53	1359;1358;1356	F8WHU5	1359	Sister chromatid cohesion protein PDS5 homolog B	Pds5b	KQHRTSKRAQQSRAESPETSAVESTQSTPQK	S	0.999994	222.59	236.94	-0.075372	-3.02334	-3.03957	-3.02979	-2.41283	-2.39377	-2.39927	-2.67646	-2.84232	-2.65785
1.94879	1.5277	0.66849	1.30323	0.426198	0.326964	+		F8WHU5;Q4VA53-3;Q4VA53	1363;1362;1360	F8WHU5	1363	Sister chromatid cohesion protein PDS5 homolog B	Pds5b	TSKRAQQSRAESPETSAVESTQSTPQKGRGR	S	0.67622	94.68	90.464	-1.1766	-6.99655	-6.8388	-6.67218	-5.95382	-6.35903	-6.1892	-6.52737	-6.37761	-6.62165
1.60661	1.30939	0.624502	0.767844	0.257661	0.231529	+		F8WHU7	1138	F8WHU7	1138		Stag1	RENSRPMGEQIQEPESEHGSEPDFLHNRGLM	S	0.996293	36.124	44.021	0.23139	-4.78312	-4.31191	-4.5892	-3.73706	-4.13217	-3.9415	-4.28381	-4.36436	-4.34149
1.60661	1.30986	0.624502	0.767844	0.257855	0.231529	+		F8WHU7	1142	F8WHU7	1142		Stag1	RPMGEQIQEPESEHGSEPDFLHNRGLMEEDA	S	0.999251	36.124	44.021	0.23139	-4.78312	-4.31191	-4.5892	-3.73706	-4.13217	-3.9415	-4.28381	-4.36436	-4.34149
2.01378	1.67667	0.997173	0.498802	0.231551	-0.37429	+		F8WI30	8	F8WI30	8		Snx7	________MDGERLASGSSELAVGESPRGGA	S	0.998471	135.94	163.2	0.43867	-1.38832	-1.7931	-1.08569	-0.297664	-0.487991	-0.489936	-2.14015	-1.95306	-1.29676
2.03135	1.79116	-1.05026	1.13355	0.470087	-0.521434	+		F8WIP8;Q547B5;P10923	284;283;283	F8WIP8	284	Osteopontin	Spp1	DPKSKEDDRYLKFRISHELESSSSEVN____	S	0.999979	101.9	76.155	-0.12975	-0.899089	-1.49578	-1.29972	-2.31744	-2.02668	-2.50126	-1.95855	-1.52289	-1.77745
2.05615	1.57009	-0.769847	1.1029	0.404124	-0.360944	+		F8WIP8;Q547B5;P10923	289;288;288	F8WIP8	289	Osteopontin	Spp1	EDDRYLKFRISHELESSSSEVN_________	S	0.901354	95.769	76.155	-0.12975	1.23328	0.789476	0.804882	0.0541706	0.294296	0.16963	0.620615	0.481781	0.642408
1.80878	1.46889	-0.650206	0.787506	0.267397	-0.237288	+		F8WIP8;Q547B5;P10923	291;290;290	F8WIP8	291	Osteopontin	Spp1	DRYLKFRISHELESSSSEVN___________	S	0.899831	99.231	77.593	-1.2456	-0.690837	-1.04312	-1.09695	-1.70423	-1.3983	-1.679	-1.2336	-1.06931	-1.23985
2.26808	1.82526	-0.90661	1.15461	0.419057	-0.374317	+		F8WIP8;Q547B5;P10923	292;291;291	F8WIP8	292	Osteopontin	Spp1	RYLKFRISHELESSSSEVN____________	S	0.940294	101.9	79.652	-0.24151	1.26115	0.810436	0.889729	-0.0985193	0.181873	0.158133	0.671453	0.48728	0.67963
1.49889	1.39202	-0.859277	1.28201	0.543223	-0.725828	+		F8WIP8;Q547B5;P10923;D3Z513;D3Z4N2;D3Z116	27;27;27;27;27;27	F8WIP8	27	Osteopontin	Spp1	GIASSLPVKVTDSGSSEEKKLYSLHPDPIAT	S	0.997347	114.35	56.013	1.9858	2.94731	2.22006	2.09815	1.58334	1.5547	1.54965	1.72395	1.67301	1.69108
1.71056	1.40619	0.641638	0.20384	0.0625718	0.077555	+		F8WJA0;Q9ESV0	126;80	F8WJA0	126	ATP-dependent RNA helicase DDX24	Ddx24	LFSSEETKKRKAQAVSEEEEEEEGQSSSPKK	S	1	189.01	191.44	1.2878	-2.88521	-3.11925	-3.31798	-2.23616	-2.58791	-2.57346	-2.91712	-3.17713	-2.99553
1.76635	1.43874	0.634963	0.216015	0.0652294	0.0804049	+		F8WJA0;Q9ESV0	138;92	F8WJA0	138	ATP-dependent RNA helicase DDX24	Ddx24	QAVSEEEEEEEGQSSSPKKKIKLKKQRDAAR	S	0.995842	179.83	206.67	0.98579	-2.89376	-3.11925	-3.31798	-2.26474	-2.58791	-2.57346	-2.91712	-3.17713	-2.99553
3.02802	2.07435	0.733589	2.14906	0.523951	0.311104	+		G1UCX4;Q9D2C2;Q9D2C2-2	6;6;6	G1UCX4	6	Protein SAAL1	Saal1	__________MDRNPSPPPPTCGSEDEEDLG	S	1	119.17	129.51	1.2685	-2.25667	-2.16264	-2.06326	-1.30237	-1.48885	-1.49059	-1.79967	-1.86946	-1.88013
3.02802	2.07686	0.733589	2.14906	0.525055	0.311104	+		G1UCX4;Q9D2C2;Q9D2C2-2	14;14;14	G1UCX4	14	Protein SAAL1	Saal1	__MDRNPSPPPPTCGSEDEEDLGGGDRIGST	S	0.999812	119.17	129.51	1.2685	-2.25667	-2.16264	-2.06326	-1.30237	-1.48885	-1.49059	-1.79967	-1.86946	-1.88013
1.51598	1.31131	0.720504	0.201032	0.0776268	0.143876	+		G3UWX1;G3X8Z6;Q5U4B1;G3UXL4;E9PX26;P35601-2;P35601	107;107;107;107;107;107;107	G3UWX1;P35601-2	107	Replication factor C subunit 1	Rfc1	YKPGKVSQKDPVTYVSETDEDDDFVCKKAAS	S	0.998885	101.31	111.92	-0.35212	-3.47857	-2.93247	-3.0913	-2.49831	-2.16864	-2.67387	-2.94534	-3.44309	-2.68228
1.48965	1.33191	0.77591	0.0352636	0.011937	-0.0325019	+		G3X8U8;O88622-2;O88622	311;311;311	G3X8U8	311	Poly(ADP-ribose) glycohydrolase	Parg	ESPMDVDNSKNSCQDSEADEETSPVFDEQDD	S	0.996992	131.69	134.45	-0.027382	-0.909672	-1.54076	-1.67284	-0.5033	-0.683642	-0.608594	-1.75294	-1.04519	-1.42264
1.48965	1.3324	0.77591	0.0352636	0.0119994	-0.0325019	+		G3X8U8;O88622-2;O88622	318;318;318	G3X8U8	318	Poly(ADP-ribose) glycohydrolase	Parg	NSKNSCQDSEADEETSPVFDEQDDRSSQTAN	S	0.801769	101.59	111.68	0.58114	-0.909672	-1.54076	-1.67284	-0.5033	-0.683642	-0.608594	-1.75294	-1.04519	-1.42264
2.13188	1.49883	0.52481	0.240865	0.0785188	0.104337	+		G3X963	322	G3X963	322		Atad2	SPARPRFRLSSTGPRSPYCKRMSRRRHAIHS	S	0.994691	50.685	63.128	-0.52764	-3.53508	-3.50602	-3.30125	-2.8459	-3.0711	-2.85093	-3.08084	-3.61456	-3.33395
2.12593	1.39233	0.445245	0.243912	0.0493372	-0.0427399	+		O70318;G3X9B8;Q80UE5;Q80UE4;Q811B2;G3X991;E9Q4H2	582;582;582;582;582;582;452	O70318	582	Band 4.1-like protein 2	Epb41l2;Epb4.1l2	VISYTTIQDGRRDSKSPTKATPLPAEGKKNT	S	0.97595	36.585	51.252	-0.03178	-5.33463	-5.25178	-5.37427	-4.86598	-5.02022	-4.73874	-5.24528	-5.4132	-5.43042
1.92388	1.51734	0.634509	0.383249	0.102463	0.10052	+		G3X9V2;P30999;E9Q8Z6;E9Q8Z8;E9Q8Z4;E9Q8Z9;D3Z2H2;D3Z7H6;E9Q901;E9Q904;E9Q986;E9Q907;E9Q905;D3Z2H7;P30999-2;P30999-3;E9Q8Z5;E9Q903;E9Q906	914;920;914;920;850;860;866;819;860;866;813;813;819;591;893;899;893;845;792	G3X9V2;P30999-2	914	Catenin delta-1	Ctnnd1	STLNERGDHNRTLDRSGDLGDMEPLKGAPLM	S	1	83.397	88.517	-0.47935	-7.8622	-7.88017	-7.91733	-7.20252	-7.03096	-7.5227	-7.70576	-8.00194	-7.65044
3.20525	2.03616	1.16598	2.3648	0.68126	0.913401	+		G5E8A0;Q8CI95	185;179	G5E8A0	185	Oxysterol-binding protein;Oxysterol-binding protein-related protein 11	Osbpl11	EAIGKNNPPLKSRSFSLASSGNSPISQRRPS	S	0.88397	83.079	109.37	-0.10662	-5.06029	-5.16169	-5.20022	-3.94222	-3.79862	-4.1834	-4.25975	-3.95099	-4.47125
1.60948	1.4706	-0.883224	0.89968	0.463463	-1.00826	+		G5E8A0;Q8CI95	188;182	G5E8A0	188	Oxysterol-binding protein;Oxysterol-binding protein-related protein 11	Osbpl11	GKNNPPLKSRSFSLASSGNSPISQRRPSQNA	S	0.791125	66.713	86.453	-1.5306	-4.12521	-3.72553	-4.05247	-4.44048	-4.92278	-5.18962	-5.99008	-4.41295	-4.52495
2.11287	1.88801	1.18011	0.126757	0.0489344	0.0902637	+		G5E8C5;G5E8K2;G5E8K3;G5E8K5;G5E8K4;G3X971	1431;1449;1452;1470;603;543	G5E8C5	1431	Ankyrin-3	Ank3	LALRKRYSYLTEPSMSPQSPCERTDIRMAIV	S	0.976329	66.773	90.22	-1.2998	-5.92209	-6.42904	-6.47769	-5.32186	-4.79095	-5.1757	-6.3928	-6.36114	-5.80409
2.11287	1.88975	1.18011	0.126757	0.0490078	0.0902637	+		G5E8C5;G5E8K2;G5E8K3;G5E8K5;G5E8K4;G3X971	1434;1452;1455;1473;606;546	G5E8C5	1434	Ankyrin-3	Ank3	RKRYSYLTEPSMSPQSPCERTDIRMAIVADH	S	0.999885	93.062	90.22	-1.2998	-5.92209	-6.42904	-6.47769	-5.32186	-4.79095	-5.1757	-6.3928	-6.36114	-5.80409
1.60976	1.46703	0.875135	0.870237	0.368963	0.452915	+		G5E8J4	710	G5E8J4	710	Protein-tyrosine-phosphatase	Ptpn21	YSHKKSLSDATMLIHSSEEDEDLEEDSSREQ	S	1	160.73	168.26	0.38913	-5.06634	-4.50928	-4.34759	-3.77011	-3.55462	-3.97306	-4.0049	-4.37258	-4.18699
1.60976	1.46766	0.875135	0.870237	0.36932	0.452915	+		G5E8J4	711	G5E8J4	711	Protein-tyrosine-phosphatase	Ptpn21	SHKKSLSDATMLIHSSEEDEDLEEDSSREQA	S	1	160.73	168.26	0.38913	-5.06634	-4.50928	-4.34759	-3.77011	-3.55462	-3.97306	-4.0049	-4.37258	-4.18699
2.35817	1.46455	0.438583	1.28101	0.208431	0.115623	+		G5E8P2;P97433;F6RMT9;F6Y2E8;P97433-2	557;557;556;556;557	G5E8P2	557	Rho guanine nucleotide exchange factor 28	Arhgef28	HSKESLLSGIRSRSYSCSSPKISSGKSRLVR	S	0.99519	56.554	75.652	-0.96419	0.294546	0.413895	0.333254	0.887387	0.659629	0.810427	0.456858	0.425348	0.506359
2.35817	1.46517	0.438583	1.28101	0.208581	0.115623	+		G5E8P2;P97433;F6RMT9;F6Y2E8;P97433-2	560;560;559;559;560	G5E8P2	560	Rho guanine nucleotide exchange factor 28	Arhgef28	ESLLSGIRSRSYSCSSPKISSGKSRLVRDFT	S	0.991064	56.554	75.652	-0.96419	0.294546	0.413895	0.333254	0.887387	0.659629	0.810427	0.456858	0.425348	0.506359
2.03293	1.49364	0.552304	0.0517214	0.0128146	-0.0192455	+		H3BJU7;H3BJX8;H3BJ45;H3BJ40;H3BKH9;Q60875-5;Q60875-4;Q60875	926;938;938;940;953;926;928;955	H3BJU7	926	Rho guanine nucleotide exchange factor 2	Arhgef2	SDPDTGSEEEVSSRLSPPHSPRDFTRMQDIP	S	1	84.546	47.712	0.27283	-5.30083	-5.60371	-5.47395	-4.75722	-4.9452	-5.01915	-5.47391	-5.64244	-5.31988
1.84462	1.50081	0.669137	0.323256	0.10024	0.113714	+		H3BJU7;H3BJX8;H3BJ45;H3BJ40;H3BKH9;Q60875-5;Q60875-4;Q60875	930;942;942;944;957;930;932;959	H3BJU7	930	Rho guanine nucleotide exchange factor 2	Arhgef2	TGSEEEVSSRLSPPHSPRDFTRMQDIPEETE	S	1	84.546	47.712	0.27283	-4.61367	-5.08731	-4.94519	-4.05362	-4.28798	-4.29717	-4.7034	-4.81884	-4.78279
2.6445	2.28522	1.26617	0.0708526	0.0152711	-0.0169668	+		I1E4X4;H3BKK4;I1E4X6;Q4KWH5-2;Q4KWH5;H3BKE1;Q4KWH5-4;Q4KWH5-3	545;575;563;542;564;563;564;564	I1E4X4	545	Phosphoinositide phospholipase C;1-phosphatidylinositol 4,5-bisphosphate phosphodiesterase eta-1	Plch1	LMANFGKHKKATKSRSKSYSTDDEDDSLQNP	S	0.501714	65.03	101.71	-0.62367	-1.48428	-1.51045	-1.73516	-0.216317	-0.630056	-0.0850124	-1.54383	-1.6326	-1.60436
2.45025	2.28122	1.69595	0.000814071	0.000601655	0.000688871	+		I1E4X4;H3BKK4;I1E4X6;Q4KWH5-2;Q4KWH5;H3BKE1;Q4KWH5-4;Q4KWH5-3	547;577;565;544;566;565;566;566	I1E4X4	547	Phosphoinositide phospholipase C;1-phosphatidylinositol 4,5-bisphosphate phosphodiesterase eta-1	Plch1	ANFGKHKKATKSRSKSYSTDDEDDSLQNPGK	S	0.820777	65.03	90.464	-0.32967	-2.14192	-1.64406	-2.17574	-0.211308	-0.698338	0.0357761	-1.9476	-2.3783	-1.63376
1.94443	1.49686	0.61141	0.612322	0.21784	0.220641	+		H3BKM2;Q80YV2-2;Q80YV2	368;410;410	H3BKM2	368	Nuclear-interacting partner of ALK	Zc3hc1	PLRRTKRARLCSSSSSDTSPRSFFDPTSQHR	S	0.747216	92.638	70.256	0.35123	-0.641154	-0.656832	-0.945015	-0.006464	-0.323927	-0.0783787	-0.6646	-0.27119	-0.645288
2.52757	2.0471	0.893065	0.185612	0.0608816	0.0821441	+		H3BKM2;Q80YV2-2;Q80YV2	316;358;358	H3BKM2	316	Nuclear-interacting partner of ALK	Zc3hc1	SPGPIVSRTRSWESSSPVDRPELEAASPTTR	S	0.807174	148.15	167.55	0.61979	-1.88603	-1.8966	-2.29937	-1.18096	-1.09406	-1.12778	-1.77565	-2.12226	-1.93766
2.14269	1.77142	0.955702	0.12124	0.0405593	0.0641403	+		H3BKM2;Q80YV2-2;Q80YV2	327;369;369	H3BKM2	327	Nuclear-interacting partner of ALK	Zc3hc1	WESSSPVDRPELEAASPTTRSRPVTRSMGTG	S	0.949342	148.15	167.55	0.61979	-2.4911	-2.4703	-2.75243	-1.75065	-1.28578	-1.81029	-2.17357	-2.73446	-2.61337
1.55356	1.47036	0.99309	0.413298	0.171071	0.277576	+		H3BL37;O08784;E9PYV2;H3BIX0;Q05CS0;F8WIZ3	888;852;804;804;888;888	H3BL37	888	Treacle protein	Tcof1	SGQAIKSPPVSVNRNSSPAVPAPTPEGVQAV	S	0.607175	105.56	128.36	1.2374	-8.60162	-7.61531	-8.07322	-7.24909	-7.05324	-7.00856	-7.79515	-7.85604	-7.80623
4.35044	1.60163	1.20716	0.75672	0.208178	0.160634	+		H7BX26;Q6A065;Q8BVZ1-2;Q8BVZ1	1150;1150;203;218	H7BX26	1150	Centrosomal protein of 170 kDa;Perilipin-5	Cep170;Plin5	SRIDLLAQPRRTRLGSLSARSDSEATISRSS	S	0.999727	131.75	91.318	0.14389	-5.85408	-5.71857	-5.89579	-4.6823	-4.59309	-4.57157	-5.51753	-5.66898	-5.80002
4.35044	1.64739	1.20716	0.75672	0.208329	0.160634	+		H7BX26;Q6A065	1155;1155	H7BX26	1155	Centrosomal protein of 170 kDa	Cep170	LAQPRRTRLGSLSARSDSEATISRSSASART	S	0.981988	131.75	161.04	0.47362	-5.85408	-5.71857	-5.89579	-4.6823	-4.59309	-4.57157	-5.51753	-5.66898	-5.80002
2.57418	1.67357	0.596119	1.99656	0.535421	0.33701	+		O08582	8	O08582	8	GTP-binding protein 1	Gtpbp1	________MAAERSRSPVDSPVPASMFAPEP	S	0.824439	122.37	143.35	-0.85718	-5.11685	-5.20671	-5.17648	-4.4163	-4.71266	-4.58272	-4.95959	-4.72733	-4.80209
1.89986	1.77714	1.39947	0.47228	0.228802	0.429119	+		O08664;D3Z3W8	122;45	O08664	122	B-cell CLL/lymphoma 7 protein family member C	Bcl7c	LQKGAEPSPGGTPQPSRPGSPTGPPEVITED	S	0.988617	116.57	101.94	0.20595	-4.74782	-3.84658	-4.02478	-3.13756	-2.72649	-2.55672	-3.24774	-3.87753	-4.20656
2.27409	2.0753	1.52366	1.96774	0.698885	1.00806	+		O08664;D3Z3W8	126;49	O08664	126	B-cell CLL/lymphoma 7 protein family member C	Bcl7c	AEPSPGGTPQPSRPGSPTGPPEVITEDTQPP	S	0.977493	116.57	133.77	-0.67072	-4.86441	-4.16338	-4.36564	-3.27853	-2.89163	-2.65231	-3.35967	-3.3911	-3.61847
1.20879	1.30584	1.74428	0.722461	0.382641	0.972305	+		O08796;Q3UWZ1;F6ZEU2	469;379;12	O08796	469	Eukaryotic elongation factor 2 kinase	Eef2k	EPREHGHSNGNRRHESDEDSLGSSGRVCVET	S	0.999686	36.465	46.461	0.081089	-0.224168	-0.887349	-0.643056	1.52854	-0.104409	2.05415	-0.14578	1.55501	-0.24689
1.20879	1.30631	1.74428	0.722461	0.383021	0.972305	+		O08796;Q3UWZ1;F6ZEU2	473;383;16	O08796	473	Eukaryotic elongation factor 2 kinase	Eef2k	HGHSNGNRRHESDEDSLGSSGRVCVETWNLL	S	0.988646	36.465	46.461	0.081089	-0.224168	-0.887349	-0.643056	1.52854	-0.104409	2.05415	-0.14578	1.55501	-0.24689
1.96501	1.54831	-0.756096	0.352946	0.177076	-0.532428	+		Q543M7;O35344;E9Q1R3	56;56;56	Q543M7	56	Importin subunit alpha;Importin subunit alpha-4	Kpna3	RDEHLLKKRNVPQEESLEDSDVDADFKAQNV	S	1	56.688	53.779	-2.3401	-4.94353	-4.62078	-4.98838	-5.81014	-5.38881	-5.62201	-4.29729	-6.43113	-5.42154
1.96501	1.54923	-0.756096	0.352946	0.177211	-0.532428	+		Q543M7;O35344;E9Q1R3	60;60;60	Q543M7	60	Importin subunit alpha;Importin subunit alpha-4	Kpna3	LLKKRNVPQEESLEDSDVDADFKAQNVTLEA	S	1	160.26	53.779	-2.3401	-4.94353	-4.62078	-4.98838	-5.81014	-5.38881	-5.62201	-4.29729	-6.43113	-5.42154
2.46972	1.68145	0.650922	0.444998	0.135194	0.135612	+		Q3TUQ5;O35691	96;96	Q3TUQ5	96	Pinin	Pnn	GAVSRLGGERRTRRESRQESDPEDDDVKKPA	S	1	31.434	44.415	0.24013	-6.03761	-6.00131	-6.10624	-5.35714	-5.58716	-5.2481	-5.77148	-6.16683	-5.80001
2.46972	1.68273	0.650922	0.444998	0.135304	0.135612	+		Q3TUQ5;O35691	100;100	Q3TUQ5	100	Pinin	Pnn	RLGGERRTRRESRQESDPEDDDVKKPALQSS	S	1	91.819	44.415	0.24013	-6.03761	-6.00131	-6.10624	-5.35714	-5.58716	-5.2481	-5.77148	-6.16683	-5.80001
2.38349	1.65557	0.655883	0.158864	0.0578813	0.0895656	+		O54774	755	O54774	755	AP-3 complex subunit delta-1	Ap3d1	DKKRKKKEKGKRRHSSLPTESDEDIAPAQRV	S	0.874691	165.11	76.82	1.5834	-6.71242	-7.06872	-6.94827	-6.26578	-6.18354	-6.31244	-6.81183	-7.1426	-6.50629
2.99764	2.02908	0.72401	0.983996	0.362791	0.347119	+		O54781	487	O54781	487	SRSF protein kinase 2;SRSF protein kinase 2 N-terminal;SRSF protein kinase 2 C-terminal	Srpk2	EQEESSPSHDRSRTVSASSTGDLPKTKTRAA	S	0.859361	52.628	68.168	0.17661	-3.46355	-3.46769	-3.21316	-2.65805	-2.66193	-2.65239	-2.78012	-3.27242	-3.05051
1.28553	1.30229	1.17491	1.08364	0.47949	0.672279	+		O70194	528	O70194	528	Eukaryotic translation initiation factor 3 subunit D	Eif3d	NKQVIRVYSLPDGTFSSEEDEEDEEEEEEEE	S	0.965233	72.618	74.28	2.5592	-7.22347	-7.35861	-8.13447	-5.75579	-6.69283	-6.74319	-6.76688	-6.95101	-6.98181
1.28553	1.30275	1.17491	1.08364	0.48022	0.672279	+		O70194	529	O70194	529	Eukaryotic translation initiation factor 3 subunit D	Eif3d	KQVIRVYSLPDGTFSSEEDEEDEEEEEEEEE	S	0.990113	72.618	74.28	2.5592	-7.22347	-7.35861	-8.13447	-5.75579	-6.69283	-6.74319	-6.76688	-6.95101	-6.98181
1.38174	1.42986	1.25824	0.390631	0.16702	-0.306469	+		O70472	1601	O70472	1601	Transmembrane protein 131	Tmem131	ADIFLKQRQTSPTPASPSLPTAPCPFTSRGS	S	0.904725	33.046	44.264	2.215	-3.15867	-2.17621	-3.16939	-1.08973	-1.62304	-2.01679	-3.07846	-3.18843	-3.15678
1.88713	1.30481	0.460641	1.00027	0.299606	-0.225015	+		P11679	21	P11679	21	Keratin, type II cytoskeletal 8	Krt8	TQKSYKMSTSGPRAFSSRSFTSGPGARISSS	S	0.999184	92.612	80.638	-0.54342	-9.25935	-9.01768	-9.03745	-8.49592	-8.69713	-8.73951	-9.31984	-9.45863	-9.21105
1.7877	1.54456	0.837317	0.166431	0.0713211	-0.179537	+		P11679	482	P11679	482	Keratin, type II cytoskeletal 8	Krt8	AVVVKKIETRDGKLVSESSDVVSK_______	S	0.984858	26.829	47.754	0.14278	-11.9867	-12.0843	-11.5114	-10.809	-11.1928	-11.0687	-11.9953	-12.6958	-11.4299
1.7877	1.54533	0.837317	0.166431	0.0714038	-0.179537	+		P11679	484	P11679	484	Keratin, type II cytoskeletal 8	Krt8	VVKKIETRDGKLVSESSDVVSK_________	S	0.896629	24.928	49.31	-0.25538	-11.9867	-12.0843	-11.5114	-10.809	-11.1928	-11.0687	-11.9953	-12.6958	-11.4299
2.48598	1.54763	0.472341	0.702887	0.178594	0.142716	+		P13864;P13864-2	140;22	P13864	140	DNA (cytosine-5)-methyltransferase 1	Dnmt1	SPRSRPKPRGPRRSKSDSDTLSVETSPSSVA	S	0.601842	123.19	137.42	-1.2513	-6.32591	-6.37153	-6.29689	-5.74324	-5.99079	-5.84329	-6.09022	-6.10744	-6.36853
2.48598	1.5484	0.472341	0.702887	0.178731	0.142716	+		P13864;P13864-2	150;32	P13864	150	DNA (cytosine-5)-methyltransferase 1	Dnmt1	PRRSKSDSDTLSVETSPSSVATRRTTRQTTI	S	0.735288	123.19	114.13	-0.33705	-6.32591	-6.37153	-6.29689	-5.74324	-5.99079	-5.84329	-6.09022	-6.10744	-6.36853
2.5562	2.05859	1.07492	0.159059	0.0517556	0.0694084	+		P14873	1788	P14873	1788	Microtubule-associated protein 1B;MAP1B heavy chain;MAP1 light chain LC1	Map1b	KLSPKSDISPLTPRESSPLYSPGFSDSTSAA	S	0.551554	103.12	106.86	1.8275	-7.51904	-7.5753	-7.9831	-6.49384	-6.74803	-6.61079	-7.47792	-7.7164	-7.67489
2.7796	2.09416	1.6381	1.31681	0.527823	0.605979	+		P14873	1789	P14873	1789	Microtubule-associated protein 1B;MAP1B heavy chain;MAP1 light chain LC1	Map1b	LSPKSDISPLTPRESSPLYSPGFSDSTSAAK	S	0.534436	103.12	58.159	-1.3568	-7.78283	-8.17299	-8.25967	-6.11713	-6.54644	-6.63763	-7.21401	-7.42677	-7.75677
2.85512	2.26505	1.26765	1.10406	0.420235	0.403724	+		P14873	1793	P14873	1793	Microtubule-associated protein 1B;MAP1B heavy chain;MAP1 light chain LC1	Map1b	SDISPLTPRESSPLYSPGFSDSTSAAKETAA	S	0.998941	103.12	114.78	-0.077633	-7.39711	-7.28742	-7.64558	-5.9382	-6.33283	-6.25613	-6.79443	-7.06263	-7.26188
2.85528	1.92575	2.03362	1.07921	0.493452	0.81969	+		P14873;Q3UPV4	339;117	P14873	339	Microtubule-associated protein 1B;MAP1B heavy chain;MAP1 light chain LC1	Map1b	LQRKIAELEEERSQGSTSNSDWMKNLISPDL	S	0.729411	41.879	50.608	-0.40534	-9.25265	-10.0681	-9.3459	-7.53129	-7.51136	-7.52312	-8.56506	-9.22296	-8.41956
2.45459	1.77643	0.735596	0.686342	0.22849	-0.204208	+		P14873;Q3UPV4	343;121	P14873	343	Microtubule-associated protein 1B;MAP1B heavy chain;MAP1 light chain LC1	Map1b	IAELEEERSQGSTSNSDWMKNLISPDLGVVF	S	0.99378	52.297	58.83	-1.465	-7.94965	-8.1421	-8.33998	-7.33295	-7.46431	-7.42769	-8.19816	-8.42664	-8.41956
2.21555	1.3039	0.381427	1.00079	0.26203	-0.181712	+		P14873	1293	P14873	1293	Microtubule-associated protein 1B;MAP1B heavy chain;MAP1 light chain LC1	Map1b	PNEIKVSAEGEARSVSPGVTQAVVEEHCASP	S	0.996177	256.09	163.76	-0.25939	-4.78692	-4.76205	-4.92671	-4.39364	-4.54486	-4.39289	-5.05418	-5.09382	-4.87281
2.21555	1.30436	0.381427	1.00079	0.262228	-0.181712	+		P14873	1307	P14873	1307	Microtubule-associated protein 1B;MAP1B heavy chain;MAP1 light chain LC1	Map1b	VSPGVTQAVVEEHCASPEEKTLEVVSPSQSV	S	1	256.09	273.84	1.3007	-4.78692	-4.76205	-4.92671	-4.39364	-4.54486	-4.39289	-5.05418	-5.09382	-4.87281
1.84373	1.56214	1.00506	0.287604	0.146522	0.503737	+		P15261	370	P15261	370	Interferon gamma receptor 1	Ifngr1	KALEAGGSTSAMTPDSPPTPTQRRSFSLLSS	S	0.99684	86.609	101.86	-0.88891	-3.00355	-3.4357	-2.68676	-1.87902	-2.24409	-1.98773	-3.34413	-1.20122	-3.06945
3.75543	2.04494	0.870394	1.67868	0.461069	-0.276201	+		P26645	138	P26645	138	Myristoylated alanine-rich C-kinase substrate	Marcks	ASSTSSPKAEDGAAPSPSSETPKKKKKRFSF	S	0.999359	169.05	86.944	2.2238	0.876646	0.916456	0.997247	1.74512	1.74793	1.90848	0.645502	0.544333	0.771913
1.51805	1.42979	0.901705	0.0298861	0.00922005	-0.0228764	+		P26645	140	P26645	140	Myristoylated alanine-rich C-kinase substrate	Marcks	STSSPKAEDGAAPSPSSETPKKKKKRFSFKK	S	0.673245	81.783	86.944	2.2238	-4.70559	-4.1031	-4.05771	-3.71502	-3.34343	-3.10282	-4.43108	-4.49185	-4.01208
1.92983	1.54443	0.814944	0.792705	0.285725	-0.271396	+		P26645	141	P26645	141	Myristoylated alanine-rich C-kinase substrate	Marcks	TSSPKAEDGAAPSPSSETPKKKKKRFSFKKS	S	0.765455	53.572	62.378	1.7653	-1.94724	-2.04745	-2.39817	-1.5226	-1.33584	-1.08959	-2.54444	-2.39275	-2.26986
2.17823	1.33925	-0.410862	1.72862	0.478474	-0.317582	+		Q3UFJ3;P35486	293;293	Q3UFJ3	293	Pyruvate dehydrogenase E1 component subunit alpha;Pyruvate dehydrogenase E1 component subunit alpha, somatic form, mitochondrial	Pdha1	GPILMELQTYRYHGHSMSDPGVSYRTREEIQ	S	0.999996	105.17	136.36	-0.582	-2.01645	-2.27133	-2.20762	-2.53897	-2.61169	-2.57733	-2.537	-2.42618	-2.48497
2.41251	1.55389	0.504951	0.469879	0.164391	0.197882	+		Q543V3;P35569	325;325	Q543V3	325	Insulin receptor substrate 1	Irs1	SMVGGKPGSFRVRASSDGEGTMSRPASVDGS	S	0.802223	76.372	57.417	0.53239	1.5754	1.69149	1.43794	2.10114	2.12642	1.99212	2.07667	1.5043	1.71751
2.47791	1.54837	0.510558	0.472459	0.16461	0.198186	+		Q543V3;P35569	343;343	Q543V3	343	Insulin receptor substrate 1	Irs1	EGTMSRPASVDGSPVSPSTNRTHAHRHRGSS	S	0.97329	76.372	87.674	-0.55373	1.37152	1.48624	1.21636	1.89999	1.88274	1.82306	1.86609	1.30749	1.4951
3.25551	2.01278	0.58852	0.0964398	0.0339047	0.0593777	+		Q543V3;P35569	522;522	Q543V3	522	Insulin receptor substrate 1	Irs1	AGAADLDNRFRKRTHSAGTSPTISHQKTPSQ	S	0.523699	30.012	47.09	-0.51897	0.327065	0.233815	0.3187	0.93434	0.930146	0.780654	0.54668	-0.0831499	0.594182
2.0873	1.39392	0.455121	0.352674	0.102795	0.111497	+		P40201	1684	P40201	1684	Chromodomain-helicase-DNA-binding protein 1	Chd1	HRAASSGPRSPLDQRSPYGSRSPFEHSAEHR	S	0.923579	58.6	77.675	-0.11585	-2.58245	-2.37763	-2.48724	-2.14552	-1.89651	-2.03992	-2.22833	-2.28088	-2.60362
2.57206	2.27718	1.43019	0.587847	0.281602	0.482174	+		P43136	35	P43136	35	Nuclear receptor subfamily 2 group F member 6	Nr2f6	KAGGSYPRATEDDSASPPGATSDAEPGDEER	S	0.972228	88.509	100.62	-0.052432	-4.08118	-3.70138	-3.98029	-2.5219	-2.79141	-2.15897	-2.74611	-3.72371	-3.84652
1.68642	1.54927	1.14181	0.380233	0.158449	0.284777	+		Q3UYK2;P49769;F8WHB3	367;367;275	Q3UYK2	367	Presenilin;Presenilin-1;Presenilin-1 NTF subunit;Presenilin-1 CTF subunit;Presenilin-1 CTF12	Psen1	RSTPESRAAVQELSGSILTSEDPEERGVKLG	S	0.992853	103.28	119.41	0.79103	-2.86997	-3.59524	-2.6623	-2.06281	-1.66486	-1.97439	-2.57114	-2.6749	-3.02714
1.90176	1.52542	0.671961	0.317109	0.129468	-0.213866	+		P58871	1022	P58871	1022	182 kDa tankyrase-1-binding protein	Tnks1bp1	RDVGHLEEGASGGLLSPSTPHSRDGAARPKD	S	0.971445	74.164	87.196	-0.62882	-7.17363	-6.98159	-7.49771	-6.46603	-6.59499	-6.57602	-7.24929	-7.89106	-7.15416
1.9196	1.63145	1.03327	0.0952977	0.0401735	-0.11601	+		P58871	1024	P58871	1024	182 kDa tankyrase-1-binding protein	Tnks1bp1	VGHLEEGASGGLLSPSTPHSRDGAARPKDEG	S	0.616266	74.164	87.339	0.10652	-9.55065	-9.15846	-8.90093	-8.11647	-7.95385	-8.4399	-8.77058	-10.0788	-9.1087
2.254	2.03873	1.31661	0.0755853	0.0293071	-0.0702467	+		Q58A84;P59222	692;692	Q58A84	692	Scavenger receptor class F member 2	Scarf2	GRKAAPSPSGRKRTPSNSSVQPPGLTEEAPG	S	0.553357	77.859	100.17	0.50573	-2.46702	-2.62414	-2.15247	-0.815063	-0.997422	-1.48132	-2.0174	-3.03256	-2.4044
2.254	2.04111	1.31661	0.0755853	0.0293747	-0.0702467	+		Q58A84;P59222	694;694	Q58A84	694	Scavenger receptor class F member 2	Scarf2	KAAPSPSGRKRTPSNSSVQPPGLTEEAPGPA	S	0.522023	45.578	55.846	1.2622	-2.46702	-2.62414	-2.15247	-0.815063	-0.997422	-1.48132	-2.0174	-3.03256	-2.4044
2.54467	1.36964	0.360731	0.2161	0.0580153	-0.0595719	+		P59242-2;P59242;D3YUW7;E9QMC1;E9Q611	89;89;90;90;90	P59242-2	89	Cingulin	Cgn	VQIKGGNNRGSPGALSSDSELPENPYSQVKG	S	0.997834	109.82	125.71	1.7283	-5.24095	-5.14493	-5.2721	-4.77888	-4.8945	-4.90241	-5.17645	-5.47913	-5.18112
1.51041	1.43862	0.935286	0.269225	0.107826	0.189196	+		P59242-2;P59242;D3YUW7;E9QMC1;E9Q611	90;90;91;91;91	P59242-2	90	Cingulin	Cgn	QIKGGNNRGSPGALSSDSELPENPYSQVKGR	S	0.974607	145.22	166.35	0.65987	-8.50847	-7.76229	-8.01755	-6.91492	-7.04567	-7.52185	-8.04068	-8.12294	-7.5571
1.30994	1.30952	1.1426	0.469742	0.210538	0.333734	+		P59242-2;P59242;D3YUW7;E9QMC1;E9Q611	92;92;93;93;93	P59242-2	92	Cingulin	Cgn	KGGNNRGSPGALSSDSELPENPYSQVKGRPA	S	0.676576	48.9	56.327	-1.2183	-9.17319	-8.41239	-9.00849	-7.20955	-7.59945	-8.35727	-8.64018	-8.81518	-8.13751
2.07304	1.52865	-0.578218	0.299003	0.083441	-0.0927677	+		P59644;D3Z3P9	872;440	P59644	872	Phosphatidylinositol 4,5-bisphosphate 5-phosphatase A	Inpp5j	GEDDSTLELLAPKSRSPSPGKSKRHRSRSPG	S	0.592964	31.981	44.564	1.3502	0.0807886	0.198418	0.226336	-0.248486	-0.358	-0.622627	0.308218	-0.00718307	-0.0737953
2.07304	1.52937	-0.578218	0.299003	0.0835294	-0.0927677	+		P59644;D3Z3P9	874;442	P59644	874	Phosphatidylinositol 4,5-bisphosphate 5-phosphatase A	Inpp5j	DDSTLELLAPKSRSPSPGKSKRHRSRSPGLA	S	0.998816	31.981	51.252	0.51194	0.0807886	0.198418	0.226336	-0.248486	-0.358	-0.622627	0.308218	-0.00718307	-0.0737953
2.25995	1.46878	0.45221	0.727157	0.242706	0.215928	+		P60330	1504	P60330	1504	Separin	Espl1	PVDNHLEKSFEILRGSDGEDSASGEKAAAAD	S	0.995074	57.163	70.091	0.89697	-3.55715	-3.5672	-3.44372	-3.07366	-2.94271	-3.19508	-3.05009	-3.4717	-3.3985
2.25995	1.46937	0.45221	0.727157	0.242881	0.215928	+		P60330	1509	P60330	1509	Separin	Espl1	LEKSFEILRGSDGEDSASGEKAAAADTGLPV	S	0.969105	57.163	70.091	0.89697	-3.55715	-3.5672	-3.44372	-3.07366	-2.94271	-3.19508	-3.05009	-3.4717	-3.3985
1.26831	1.34071	1.50381	0.989018	0.404093	0.433535	+		P70336;F8VPK5;E9Q9W8	1137;1137;831	P70336	1137	Rho-associated protein kinase 2;Rho-associated protein kinase	Rock2	QLQALHIGMDSSSIGSGPGDAEPDDGFPESR	S	0.887367	70.039	41.764	-1.626	-9.96338	-10.0286	-9.43482	-7.38704	-8.32803	-9.20029	-9.30242	-9.54111	-9.28264
2.14465	2.0217	1.81045	1.00049	0.477276	0.887512	+		P97434;Q5SWZ6;F6RND9;P97434-5;P97434-2;P97434-4;P97434-3;F6S5I0;Q5SWZ5	294;162;162;294;294;256;294;141;294	P97434;Q5SWZ5	294	Myosin phosphatase Rho-interacting protein	Mprip	RAEEQLPPLLSPPSPSTPHSRRSQVIEKFEA	S	0.542957	82.799	97.124	0.40984	-8.44075	-7.54175	-7.45263	-5.67635	-6.08808	-6.23935	-7.09421	-6.39307	-7.28531
2.14881	2.03394	1.6523	2.11719	0.782268	1.10007	+		Q549F9;P97801;Q5PXT3;Q5PXT5;Q5PXT4;D6RI18	5;5;5;5;5;5	Q549F9	5	Survival motor neuron protein	Smn1	___________MAMGSGGAGSEQEDTVLFRR	S	1	92.531	111.92	-0.89213	-5.41582	-4.99885	-5.25666	-2.9756	-3.78427	-3.95457	-4.48884	-3.89084	-3.99144
2.14881	2.03634	1.6523	2.11719	0.793263	1.10007	+		Q549F9;P97801;Q5PXT3;Q5PXT5;Q5PXT4;D6RI18	10;10;10;10;10;10	Q549F9	10	Survival motor neuron protein	Smn1	______MAMGSGGAGSEQEDTVLFRRGTGQS	S	0.999998	144.2	111.92	-0.89213	-5.41582	-4.99885	-5.25666	-2.9756	-3.78427	-3.95457	-4.48884	-3.89084	-3.99144
2.97206	2.20929	1.18614	0.414782	0.132162	0.143874	+		Q03145	898	Q03145	898	Ephrin type-A receptor 2	Epha2	KTLADFDPRVSIRLPSTSGSEGVPFRTVSEW	S	0.955827	57.776	62.287	-0.050617	-6.35364	-6.80351	-6.73384	-5.46166	-5.43985	-5.43106	-6.52188	-6.54462	-6.39287
1.70668	1.47236	0.72425	0.0106583	0.00285591	0.0065128	+		Q03145	900	Q03145	900	Ephrin type-A receptor 2	Epha2	LADFDPRVSIRLPSTSGSEGVPFRTVSEWLE	S	0.692867	25.423	41.56	1.6288	-7.20138	-7.24515	-6.81621	-6.13006	-6.36019	-6.59974	-6.78971	-7.1782	-7.2753
3.21714	2.28047	0.957261	0.514399	0.156515	-0.163299	+		Q03145	902	Q03145	902	Ephrin type-A receptor 2	Epha2	DFDPRVSIRLPSTSGSEGVPFRTVSEWLESI	S	0.997616	57.776	58.814	-0.38185	-6.01608	-6.28425	-6.09909	-5.23553	-5.23019	-5.06192	-6.49875	-6.10252	-6.28805
1.83675	1.47227	0.646225	0.128624	0.0482601	0.0813157	+		Q05D44	184	Q05D44	184	Eukaryotic translation initiation factor 5B	Eif5b	EDNSKRSKERSRVNSSGESGGESDEFLQSRK	S	0.999998	130.69	62.237	0.47138	-8.2725	-8.54697	-8.18434	-7.47309	-7.85196	-7.74008	-7.98882	-8.11483	-8.65621
2.47478	1.97687	0.884583	0.0496452	0.0195232	0.0448928	+		Q0GNC1;Q0GNC1-3	1172;1172	Q0GNC1	1172	Inverted formin-2	Inf2	TDPEALWGVHQTEADSTSEGPEDEAQRGQST	S	0.652496	116.8	125.59	0.24492	-6.86911	-7.14597	-6.81387	-5.9392	-5.98432	-6.25168	-6.54898	-7.47991	-6.66537
2.47478	1.97882	0.884583	0.0496452	0.0195873	0.0448928	+		Q0GNC1;Q0GNC1-3	1174;1174	Q0GNC1	1174	Inverted formin-2	Inf2	PEALWGVHQTEADSTSEGPEDEAQRGQSTHL	S	0.620868	84.299	101.27	1.0341	-6.86911	-7.14597	-6.81387	-5.9392	-5.98432	-6.25168	-6.54898	-7.47991	-6.66537
1.91901	1.77855	1.33461	0.428245	0.182361	0.301329	+		Q3TCU2;Q5I1X5	183;183	Q3TCU2	183	RelA-associated inhibitor	Ppp1r13l	QPGPSTPFDYLGRAGSPRGSPLAEGPQAFFP	S	1	75.198	98	-0.52554	-5.81699	-4.92602	-5.58446	-4.36581	-3.84676	-4.11107	-5.4016	-5.09379	-4.9281
1.91901	1.77996	1.33461	0.428245	0.1825	0.301329	+		Q3TCU2;Q5I1X5	187;187	Q3TCU2	187	RelA-associated inhibitor	Ppp1r13l	STPFDYLGRAGSPRGSPLAEGPQAFFPERGP	S	1	75.198	98	-0.52554	-5.81699	-4.92602	-5.58446	-4.36581	-3.84676	-4.11107	-5.4016	-5.09379	-4.9281
2.06731	1.87092	1.19869	0.384953	0.152939	0.237044	+		Q3TCU2;Q5I1X5	113;113	Q3TCU2	113	RelA-associated inhibitor	Ppp1r13l	GRSESAPSLHPYSPLSPKGRPSSPRTPIYLQ	S	0.968587	47.976	60.564	1.0835	-4.37366	-3.77553	-4.2235	-2.6693	-2.85372	-3.2536	-3.6085	-4.24201	-3.81106
1.81738	1.43918	0.596688	0.610265	0.259144	0.328794	+		Q3TLR3;Q8CH72	337;337	Q3TLR3	337	E3 ubiquitin-protein ligase TRIM32	Trim32	VTFREMDMSPEEVAPSPRASPAKQRSSEAAS	S	0.998686	48.491	52.483	0.44184	-5.69849	-5.47681	-5.48829	-4.84925	-4.81196	-5.21232	-5.04718	-5.68347	-4.94656
1.81738	1.43974	0.596688	0.610265	0.259333	0.328794	+		Q3TLR3;Q8CH72	341;341	Q3TLR3	341	E3 ubiquitin-protein ligase TRIM32	Trim32	EMDMSPEEVAPSPRASPAKQRSSEAASGIQQ	S	0.999864	48.491	57.578	0.093465	-5.69849	-5.47681	-5.48829	-4.84925	-4.81196	-5.21232	-5.04718	-5.68347	-4.94656
1.91369	1.54869	0.769307	0.411591	0.144993	0.172646	+		Q3TWG5;Q8R1Q8	510;510	Q3TWG5	510	Cytoplasmic dynein 1 light intermediate chain 1	Dync1li1	VHAELDRITRKPASVSPTTPTSPTEGEAS__	S	0.912174	56.889	52.79	0.44146	-5.91202	-5.35527	-5.73119	-5.02314	-4.87102	-4.7964	-5.36323	-5.60257	-5.51475
1.92201	1.78221	1.22351	0.626497	0.285395	0.418252	+		Q3TWG5;Q8R1Q8	516;516	Q3TWG5	516	Cytoplasmic dynein 1 light intermediate chain 1	Dync1li1	RITRKPASVSPTTPTSPTEGEAS________	S	0.92958	57.18	73.981	0.97739	-6.51631	-5.67686	-6.13823	-5.00029	-5.05113	-4.60946	-5.51474	-6.0464	-5.51549
1.81584	1.30678	0.499612	0.570011	0.181056	0.178741	+		Q3TYS2	176	Q3TYS2	176	Uncharacterized protein C17orf62 homolog		LELHRLESPSERSQSSDSEPDGPGGQS____	S	0.792412	74.424	83.856	-0.59822	-3.23067	-3.27818	-3.55646	-2.81915	-2.98919	-2.75814	-3.19639	-3.00186	-3.33083
1.81584	1.30725	0.499612	0.570011	0.181194	0.178741	+		Q3TYS2	178	Q3TYS2	178	Uncharacterized protein C17orf62 homolog		LHRLESPSERSQSSDSEPDGPGGQS______	S	0.99713	74.424	76.156	1.1764	-3.23067	-3.27818	-3.55646	-2.81915	-2.98919	-2.75814	-3.19639	-3.00186	-3.33083
2.25438	1.49213	0.475132	0.301183	0.0701689	-0.0657918	+		Q3UJB0	290	Q3UJB0	290		Sf3b2	EEEEMETDTRSSLGQSASETEEDTVSISKKE	S	0.970851	115.82	111.84	1.4947	-5.34138	-5.28193	-5.45313	-4.7611	-5.00912	-4.88083	-5.42728	-5.55011	-5.29643
2.25438	1.49277	0.475132	0.301183	0.0702511	-0.0657918	+		Q3UJB0	292	Q3UJB0	292		Sf3b2	EEMETDTRSSLGQSASETEEDTVSISKKEKN	S	0.969162	115.82	127.16	2.9708	-5.34138	-5.28193	-5.45313	-4.7611	-5.00912	-4.88083	-5.42728	-5.55011	-5.29643
3.9793	2.04928	0.495365	0.39217	0.129567	0.147241	+		Q3UMU9;Q3UMU9-3;Q3UMU9-2	450;459;449	Q3UMU9;Q3UMU9-2	450	Hepatoma-derived growth factor-related protein 2	Hdgfrp2	KPRARPVKVERTRKRSEGLSLERKGEKKKEP	S	1	37.053	55.885	0.65481	-3.75466	-3.76272	-3.7224	-3.28913	-3.27213	-3.19242	-3.39098	-3.9092	-3.49787
3.9793	2.05146	0.495365	0.39217	0.129675	0.147241	+		Q3UMU9;Q3UMU9-3;Q3UMU9-2	454;463;453	Q3UMU9;Q3UMU9-2	454	Hepatoma-derived growth factor-related protein 2	Hdgfrp2	RPVKVERTRKRSEGLSLERKGEKKKEPSVEE	S	1	37.053	55.885	0.65481	-3.75466	-3.76272	-3.7224	-3.28913	-3.27213	-3.19242	-3.39098	-3.9092	-3.49787
1.93127	1.46783	0.573055	1.14122	0.40414	0.345037	+		Q3UMU9;Q3UMU9-3;Q3UMU9-2	659;668;657	Q3UMU9;Q3UMU9-2	659	Hepatoma-derived growth factor-related protein 2	Hdgfrp2	KPGNERQDHERTRLASESANDDNEDS_____	S	0.993775	230.87	92.468	-0.29265	-3.54086	-3.16029	-3.51546	-2.91886	-2.79833	-2.78025	-3.03704	-3.19457	-2.94989
1.83001	1.51825	0.697798	0.861094	0.334326	0.338264	+		Q3UMU9;Q3UMU9-3;Q3UMU9-2	669;678;667	Q3UMU9;Q3UMU9-2	669	Hepatoma-derived growth factor-related protein 2	Hdgfrp2	RTRLASESANDDNEDS_______________	S	0.999999	125.58	110.32	-0.25985	-3.78454	-3.22283	-3.58347	-2.91886	-2.79833	-2.78025	-3.29305	-3.24844	-3.03456
1.55559	1.38937	0.770433	0.863055	0.350916	0.390046	+		Q3UPH7;Q3UPH7-4	1467;1275	Q3UPH7	1467	Rho guanine nucleotide exchange factor 40	Arhgef40	DLDVKQISLASETLDSSGDVSPGPRNSPSLQ	S	0.998756	89.515	84.942	0.03602	-4.70314	-4.92778	-5.37447	-4.45913	-4.09965	-4.13532	-4.51409	-4.75328	-4.56788
1.6229	1.46298	0.792207	0.411366	0.163105	0.250113	+		Q497H0	122	Q497H0	122	AN1-type zinc finger protein 3	Zfand3	HVSLITPTKRSCGADSQSENEASPVKRPRLV	S	0.998823	95.869	104.81	-0.78212	0.480822	-0.252095	0.0935898	0.806838	1.03889	0.853208	0.596559	0.0864935	0.389603
1.58835	1.52471	1.08961	0.18904	0.0775618	-0.163628	+		Q501J7;Q501J7-3;Q501J7-2;F7BZR2;A2ALF9	145;155;118;128;128	Q501J7	145	Phosphatase and actin regulator 4	Phactr4	LRNLTPEEESKKRLGSTGSQPNSEAEPGPEH	S	0.920784	55.928	80.813	0.42854	-3.64483	-3.35574	-4.40545	-2.64556	-2.75261	-2.73904	-4.17761	-3.82514	-3.89416
3.7557	1.45991	1.39071	0.980814	0.300368	0.226878	+		Q501J7;Q501J7-3;Q501J7-2;F7BZR2;A2ALF9	148;158;121;131;131	Q501J7	148	Phosphatase and actin regulator 4	Phactr4	LTPEEESKKRLGSTGSQPNSEAEPGPEHAPK	S	0.950711	55.745	86.856	0.18077	-3.34177	-3.36525	-3.61206	-1.96539	-2.02523	-2.15632	-3.1431	-3.34358	-3.15176
2.87742	2.30021	1.21459	2.63993	0.27212	0.972658	+		Q543N7;Q99JB8;F6W8Y8	347;347;72	Q543N7	347	Protein kinase C and casein kinase II substrate protein 3	Pacsin3	RDGTAPPPQSPSSPGSGQDEDWSDEESPRKV	S	0.937903	58.327	67.871	1.8162	-6.4305	-6.02244	-6.00343	-4.94149	-4.83072	-5.04039	-5.20345	-5.19326	-5.14169
2.87742	2.30501	1.21459	2.63993	0.339067	0.972658	+		Q543N7;Q99JB8;F6W8Y8	354;354;79	Q543N7	354	Protein kinase C and casein kinase II substrate protein 3	Pacsin3	PQSPSSPGSGQDEDWSDEESPRKVATGVRVR	S	0.991265	128.36	142.37	0.042412	-6.4305	-6.02244	-6.00343	-4.94149	-4.83072	-5.04039	-5.20345	-5.19326	-5.14169
2.35149	2.2453	1.81966	0.503378	0.25865	-0.626489	+		Q545R3;Q62433	332;332	Q545R3	332	Protein NDRG1	Ndrg1	SASMTRLMRSRTASGSSVTSLEGTRSRSHTS	S	0.987754	116.19	127.3	0.46233	-7.45736	-6.48009	-6.8059	-5.16685	-4.84455	-5.27295	-6.80131	-7.43057	-8.39093
3.00269	1.90337	0.578676	1.93918	0.463948	0.256222	+		Q5SUF2	425	Q5SUF2	425	Luc7-like protein 3	Luc7l3	SDTKNEVNGTSEDIKSEGDTQSN________	S	0.999936	128.58	138.92	1.4753	-6.58838	-6.67579	-6.51196	-5.95105	-6.10676	-5.98228	-6.33289	-6.39516	-6.2794
3.00269	1.90505	0.578676	1.93918	0.46455	0.256222	+		Q5SUF2	431	Q5SUF2	431	Luc7-like protein 3	Luc7l3	VNGTSEDIKSEGDTQSN______________	S	0.999999	128.58	138.92	1.4753	-6.58838	-6.67579	-6.51196	-5.95105	-6.10676	-5.98228	-6.33289	-6.39516	-6.2794
2.9659	1.55197	0.418993	1.16726	0.285523	0.182853	+		Q5SUH7;Q5SUH6;Q99KN9;Q99KN9-2	227;227;235;235	Q5SUH7	227	Clathrin interactor 1	Clint1	IDDTISKFRRKDREDSPERCSDSDEEKKARR	S	1	70.82	58.516	-0.41051	-5.56649	-5.42201	-5.52112	-5.08574	-5.1275	-5.0394	-5.38817	-5.37229	-5.2006
2.9659	1.55286	0.418993	1.16726	0.285746	0.182853	+		Q5SUH7;Q5SUH6;Q99KN9;Q99KN9-2	232;232;240;240	Q5SUH7	232	Clathrin interactor 1	Clint1	SKFRRKDREDSPERCSDSDEEKKARRGRSPK	S	1	70.82	58.516	-0.41051	-5.56649	-5.42201	-5.52112	-5.08574	-5.1275	-5.0394	-5.38817	-5.37229	-5.2006
2.2882	1.51622	-0.484803	1.72289	0.534487	-0.45037	+		Q60838	618	Q60838	618	Segment polarity protein dishevelled homolog DVL-2	Dvl2	RTGRPEERAPESKSGSGSESELSSRGGSLRR	S	0.92828	76.856	98.942	-0.024552	-0.104618	0.0139217	-0.285981	-0.61911	-0.60758	-0.604396	-0.476265	-0.517879	-0.733643
1.54398	1.39042	0.785484	0.287651	0.112383	0.17512	+		Q61029;Q3TNH0;Q61029-3;Q61029-2;Q61029-4;Q61033-2;Q61033	79;79;79;79;79;79;79	Q61029;Q61033	79	Lamina-associated polypeptide 2, isoforms beta/delta/epsilon/gamma;Lamina-associated polypeptide 2, isoforms alpha/zeta	Tmpo	DFSSDEEREPTPVLGSGASVGRGRGAVGRKA	S	0.582231	24.895	40.544	0.94181	-7.83832	-7.17796	-7.85925	-6.856	-6.7105	-6.95259	-7.52559	-7.24811	-7.57648
1.57386	1.54432	1.30612	1.4812	0.63037	1.00407	+		Q61136;C7G3P2	143;147	Q61136	143	Serine/threonine-protein kinase PRP4 homolog	Prpf4b	GKVQSGMGLILQGYESGSEEEGEIHEKARNG	S	0.829908	47.213	60.943	0.34109	-6.88907	-7.87775	-7.12467	-5.61341	-6.43056	-5.92916	-6.40144	-6.38239	-6.09545
1.57386	1.54511	1.30612	1.4812	0.632917	1.00407	+		Q61136;C7G3P2	145;149	Q61136	145	Serine/threonine-protein kinase PRP4 homolog	Prpf4b	VQSGMGLILQGYESGSEEEGEIHEKARNGNR	S	0.863233	55.533	49.57	1.9769	-6.88907	-7.87775	-7.12467	-5.61341	-6.43056	-5.92916	-6.40144	-6.38239	-6.09545
1.81766	1.39999	0.562878	0.270578	0.0992966	-0.145384	+		Q61584-4;Q61584-3;Q61584;F8WHA2;F6YLE3;F6R9D8;Q61584-5;Q61584-6;F8WH60;Q61584-2;F7BNV1;E9PVJ4	435;435;435;435;435;435;406;406;406;406;406;177	Q61584-4	435	Fragile X mental retardation syndrome-related protein 1	Fxr1	RGPNYTSGYGTNSELSNPSETESERKDELSD	S	0.992892	168.97	72.707	-0.3289	-8.13921	-8.17554	-8.19526	-7.70352	-7.78162	-7.33624	-8.31895	-7.942	-8.68521
1.81766	1.40053	0.562878	0.270578	0.0993903	-0.145384	+		Q61584-4;Q61584-3;Q61584;F8WHA2;F6YLE3;F6R9D8;Q61584-5;Q61584-6;F8WH60;Q61584-2;F7BNV1;E9PVJ4	438;438;438;438;438;438;409;409;409;409;409;180	Q61584-4	438	Fragile X mental retardation syndrome-related protein 1	Fxr1	NYTSGYGTNSELSNPSETESERKDELSDWSL	S	0.999713	294.93	312.65	0.68649	-8.13921	-8.17554	-8.19526	-7.70352	-7.78162	-7.33624	-8.31895	-7.942	-8.68521
1.50981	1.31117	0.721529	0.253279	0.0833916	0.114924	+		Q61686;D3Z0U2	12;12	Q61686	12	Chromobox protein homolog 5	Cbx5	____MGKKTKRTADSSSSEDEEEYVVEKVLD	S	0.995352	116.69	87.983	-0.10287	-7.07397	-6.96233	-6.61973	-6.28712	-5.82105	-6.38327	-6.6189	-6.69104	-7.00131
1.69291	1.33324	0.584755	0.137818	0.0488707	-0.0755997	+		Q61686;D3Z0U2	13;13	Q61686	13	Chromobox protein homolog 5	Cbx5	___MGKKTKRTADSSSSEDEEEYVVEKVLDR	S	0.998056	116.69	103.73	-0.21516	-6.64899	-6.45376	-6.61973	-6.13577	-5.70049	-6.13196	-6.29613	-6.69104	-6.96211
1.69291	1.33373	0.584755	0.137818	0.048944	-0.0755997	+		Q61686;D3Z0U2	14;14	Q61686	14	Chromobox protein homolog 5	Cbx5	__MGKKTKRTADSSSSEDEEEYVVEKVLDRR	S	0.999811	158.95	130.02	0.20698	-6.64899	-6.45376	-6.61973	-6.13577	-5.70049	-6.13196	-6.29613	-6.69104	-6.96211
2.04624	1.55501	0.756797	2.03655	0.579253	0.583705	+		Q61687;F6RDB7;E9QAC3	992;881;897	Q61687	992	Transcriptional regulator ATRX	Atrx	DLKGETLKREQEWDSSSDGTERLPEEEEIGP	S	0.983533	90.243	96.748	0.48305	-6.49413	-6.86636	-6.76668	-5.74891	-6.14396	-5.96391	-6.0752	-6.0672	-6.23365
1.97514	1.5218	0.620776	0.545488	0.154141	0.142791	+		Q61687;F6RDB7;E9QAC3	663;552;568	Q61687	663	Transcriptional regulator ATRX	Atrx	KTTPLRRQTESNPAMSNSDEESNGTMKEKQK	S	0.994459	57.493	67.832	-1.119	-5.19872	-4.95217	-5.32291	-4.38479	-4.55546	-4.67122	-4.98777	-4.96556	-5.0921
1.97514	1.5225	0.620776	0.545488	0.154264	0.142791	+		Q61687;F6RDB7;E9QAC3	665;554;570	Q61687	665	Transcriptional regulator ATRX	Atrx	TPLRRQTESNPAMSNSDEESNGTMKEKQKMS	S	0.993915	57.493	67.832	-1.119	-5.19872	-4.95217	-5.32291	-4.38479	-4.55546	-4.67122	-4.98777	-4.96556	-5.0921
2.33504	1.54512	0.516941	0.00796645	0.00249518	0.00189622	+		Q62261	2168	Q62261	2168	Spectrin beta chain, non-erythrocytic 1	Sptbn1	AAEQRTSSKESSPVPSPTLDRKAKSALPAQS	S	0.997456	129.34	133.86	-0.13952	-6.11479	-6.35604	-6.3026	-5.6404	-5.76145	-5.82076	-6.30132	-6.26079	-6.20563
1.56444	1.54673	1.32804	0.512114	0.253109	0.493914	+		Q62383	7	Q62383	7	Transcription elongation factor SPT6	Supt6h	_________MSDFVESEAEESEEEYNHEGEV	S	1	118.53	91.66	0.51793	-7.09159	-7.15621	-8.20824	-6.23865	-5.87249	-6.36079	-6.55888	-7.15488	-7.26053
1.56444	1.54751	1.32804	0.512114	0.253294	0.493914	+		Q62383	12	Q62383	12	Transcription elongation factor SPT6	Supt6h	____MSDFVESEAEESEEEYNHEGEVVPRVT	S	1	118.53	126.42	-1.2671	-7.09159	-7.15621	-8.20824	-6.23865	-5.87249	-6.36079	-6.55888	-7.15488	-7.26053
3.21718	1.52206	2.00202	0.0612586	0.0244651	-0.0656522	+		Q62422	203	Q62422	203	Osteoclast-stimulating factor 1	Ostf1	LLKKKQQGTDGARTLSNAEDYLDDEDSD___	S	0.979385	338.39	346.37	-0.47051	-4.26327	-3.96108	-4.02489	-1.81558	-2.43024	-1.99738	-3.91927	-4.85508	-3.67186
3.21718	1.55009	2.00202	0.0612586	0.024531	-0.0656522	+		Q62422	214	Q62422	214	Osteoclast-stimulating factor 1	Ostf1	ARTLSNAEDYLDDEDSD______________	S	1	338.39	293.35	-0.16228	-4.26327	-3.96108	-4.02489	-1.81558	-2.43024	-1.99738	-3.91927	-4.85508	-3.67186
1.52942	1.47147	1.04493	0.463282	0.202762	0.312209	+		Q63918	359	Q63918	359	Serum deprivation-response protein	Sdpr	GSAEDAEKSARRGNNSAVGSNADLTIEEDEE	S	1	182.92	114.3	1.3647	-7.02973	-6.52034	-7.05656	-5.39992	-6.30461	-5.7673	-6.13632	-6.94205	-6.59164
1.52942	1.47211	1.04493	0.463282	0.202909	0.312209	+		Q63918	363	Q63918	363	Serum deprivation-response protein	Sdpr	DAEKSARRGNNSAVGSNADLTIEEDEEEEPV	S	1	214.93	114.3	1.3647	-7.02973	-6.52034	-7.05656	-5.39992	-6.30461	-5.7673	-6.13632	-6.94205	-6.59164
1.50286	1.49753	1.23135	0.306424	0.120418	0.188003	+		Q64337	363	Q64337	363	Sequestosome-1	Sqstm1	VDPSTGELQSLQMPESEGPSSLDPSQEGPTG	S	0.574937	86.464	48.204	1.3678	-7.72026	-8.25659	-8.33095	-6.33703	-7.46383	-6.81288	-8.03315	-8.11202	-7.59862
1.50286	1.4982	1.23135	0.306424	0.120522	0.188003	+		Q64337	367	Q64337	367	Sequestosome-1	Sqstm1	TGELQSLQMPESEGPSSLDPSQEGPTGLKEA	S	0.574913	86.464	48.204	1.3678	-7.72026	-8.25659	-8.33095	-6.33703	-7.46383	-6.81288	-8.03315	-8.11202	-7.59862
1.50286	1.49887	1.23135	0.306424	0.120625	0.188003	+		Q64337	368	Q64337	368	Sequestosome-1	Sqstm1	GELQSLQMPESEGPSSLDPSQEGPTGLKEAA	S	0.574913	86.464	48.204	1.3678	-7.72026	-8.25659	-8.33095	-6.33703	-7.46383	-6.81288	-8.03315	-8.11202	-7.59862
2.99003	1.80919	0.563648	1.11032	0.184256	-0.111396	+		Q64511	1537	Q64511	1537	DNA topoisomerase 2-beta	Top2b	TTPKGKGRGAKKRKASGSENEGDYNPGRKPS	S	0.999839	152.86	49.768	-1.4911	-3.24939	-3.28876	-3.33715	-2.78754	-2.79022	-2.60659	-3.40413	-3.47156	-3.3338
3.16646	1.77865	0.52124	0.792635	0.240539	-0.191	+		Q64511	1539	Q64511	1539	DNA topoisomerase 2-beta	Top2b	PKGKGRGAKKRKASGSENEGDYNPGRKPSKT	S	0.999997	152.86	171.87	0.40219	-2.2832	-2.37381	-2.47271	-1.85391	-1.86062	-1.85146	-2.47345	-2.76131	-2.46795
2.7349	1.96111	0.701204	2.59092	0.618929	0.527678	+		Q64511	1513	Q64511	1513	DNA topoisomerase 2-beta	Top2b	PKQKKIVETINSDSDSEFGIPKKTTTPKGKG	S	0.999574	51.932	63.037	2.7633	-7.66053	-7.65592	-7.56786	-6.79089	-7.09899	-6.89081	-6.95534	-7.1783	-7.16763
1.85388	1.5262	0.743277	1.47191	0.532913	0.584805	+		Q68FM7;E9Q0A3;D6RGQ8	253;213;253	Q68FM7	253		Arhgef11	PLCGETSQRTCEGRLSVDSQEADSGLDSGTE	S	0.972557	48.723	68.101	-0.60945	-3.02181	-3.57936	-3.09209	-2.42489	-2.51602	-2.52252	-2.57535	-2.75841	-2.60508
1.85388	1.52695	0.743277	1.47191	0.534373	0.584805	+		Q68FM7;E9Q0A3;D6RGQ8	256;216;256	Q68FM7	256		Arhgef11	GETSQRTCEGRLSVDSQEADSGLDSGTERFP	S	0.99785	48.723	68.101	-0.60945	-3.02181	-3.57936	-3.09209	-2.42489	-2.51602	-2.52252	-2.57535	-2.75841	-2.60508
2.60704	2.26899	1.38633	0.852005	0.375474	0.496818	+		Q69ZX6	737	Q69ZX6	737	MORC family CW-type zinc finger protein 2A	Morc2a	EPPVKQSVATSGRKRSLAVSDEEEAEEEAEK	S	1	107.54	85.805	-0.85301	-3.27608	-2.66673	-3.03392	-1.41376	-1.64163	-1.76235	-2.40909	-2.88569	-2.1915
2.60704	2.2731	1.38633	0.852005	0.375841	0.496818	+		Q69ZX6	741	Q69ZX6	741	MORC family CW-type zinc finger protein 2A	Morc2a	KQSVATSGRKRSLAVSDEEEAEEEAEKRRER	S	1	184.73	85.805	-0.85301	-3.27608	-2.66673	-3.03392	-1.41376	-1.64163	-1.76235	-2.40909	-2.88569	-2.1915
1.71368	1.46122	0.697494	0.533495	0.211818	0.261223	+		Q6DFV5;Q6DFV5-3;Q6PAR9	1786;1787;168	Q6DFV5	1786	Probable helicase with zinc finger domain	Helz	EPRGPGRPLYQRRISSSSAQPCVEEASAPQD	S	0.532033	44.128	62.848	1.3228	-0.683249	-0.884304	-1.17182	-0.301918	0.0170736	-0.362049	-0.961911	-0.582633	-0.411161
1.71368	1.46181	0.697494	0.533495	0.211973	0.261223	+		Q6DFV5;Q6DFV5-3;Q6PAR9	1787;1788;169	Q6DFV5	1787	Probable helicase with zinc finger domain	Helz	PRGPGRPLYQRRISSSSAQPCVEEASAPQDS	S	0.536262	44.128	62.848	1.3228	-0.683249	-0.884304	-1.17182	-0.301918	0.0170736	-0.362049	-0.961911	-0.582633	-0.411161
1.71368	1.4624	0.697494	0.533495	0.212127	0.261223	+		Q6DFV5;Q6DFV5-3;Q6PAR9	1788;1789;170	Q6DFV5	1788	Probable helicase with zinc finger domain	Helz	RGPGRPLYQRRISSSSAQPCVEEASAPQDSL	S	0.501813	44.128	62.848	1.3228	-0.683249	-0.884304	-1.17182	-0.301918	0.0170736	-0.362049	-0.961911	-0.582633	-0.411161
2.81517	1.67602	0.529531	0.762145	0.224469	0.17828	+		Q6DFW4	509	Q6DFW4	509	Nucleolar protein 58	Nop58	KKKKDKKKHIKEEPLSEEEPCTSTAVPSPEK	S	1	171.51	158.41	-0.25139	-4.56107	-4.51955	-4.55001	-3.95279	-3.94016	-4.14909	-4.39666	-4.53271	-4.16643
2.81517	1.67725	0.529531	0.762145	0.224631	0.17828	+		Q6DFW4	521	Q6DFW4	521	Nucleolar protein 58	Nop58	EPLSEEEPCTSTAVPSPEKKKKKKKKKDAED	S	1	171.51	193.75	0.08062	-4.56107	-4.51955	-4.55001	-3.95279	-3.94016	-4.14909	-4.39666	-4.53271	-4.16643
2.42117	1.57267	0.584833	0.827955	0.271807	0.230174	+		Q6P1G0	402	Q6P1G0	402	HEAT repeat-containing protein 6	Heatr6	LPFASSSWKRVSSSESDYSDAEGGMQGKMRS	S	0.975591	79.436	98.269	-0.04557	-1.9453	-1.81704	-2.08176	-1.25987	-1.36384	-1.46589	-1.5437	-1.70724	-1.90264
2.42117	1.57374	0.584833	0.827955	0.272013	0.230174	+		Q6P1G0	405	Q6P1G0	405	HEAT repeat-containing protein 6	Heatr6	ASSSWKRVSSSESDYSDAEGGMQGKMRSYQA	S	0.965136	79.436	98.269	-0.04557	-1.9453	-1.81704	-2.08176	-1.25987	-1.36384	-1.46589	-1.5437	-1.70724	-1.90264
1.60918	1.5459	1.18955	1.15747	0.493868	0.731446	+		Q6P5H2;Q6P5H2-2	1860;1816	Q6P5H2	1860	Nestin	Nes	QPLKFTLSGVDGDSWSSGED___________	S	1	144.13	96.591	0.075011	-9.88689	-9.14339	-9.96982	-8.06316	-8.59347	-8.77482	-8.67945	-8.96968	-9.15664
1.60918	1.54668	1.18955	1.15747	0.494797	0.731446	+		Q6P5H2;Q6P5H2-2	1861;1817	Q6P5H2	1861	Nestin	Nes	PLKFTLSGVDGDSWSSGED____________	S	1	144.13	96.591	0.075011	-9.88689	-9.14339	-9.96982	-8.06316	-8.59347	-8.77482	-8.67945	-8.96968	-9.15664
3.08578	2.1313	1.15878	0.47601	0.0763371	0.0571764	+		Q6P9Q4	502	Q6P9Q4	502	FH1/FH2 domain-containing protein 1	Fhod1	LWDSPEPASAPRTPQSPVSRILLRTQRSLEP	S	0.943316	38.446	55.994	0.83057	-5.94762	-5.84926	-5.93993	-4.7318	-4.55061	-4.97805	-5.79442	-5.93436	-5.83649
1.3663	1.39286	1.20813	0.715894	0.312208	0.424133	+		Q6PAR5-2;Q6PAR5-6;Q6PAR5;Q6PAR5-4;Q6PAR5-5;F7ADQ2;F7ADS7;F6X819;F6YRL2	719;740;740;746;719;178;577;603;81	Q6PAR5-2	719	GTPase-activating protein and VPS9 domain-containing protein 1	Gapvd1	EAPDLKQEERLQELESCSGLGSTSDDTDVRE	S	0.797735	54.976	53.089	0.11926	-8.05093	-7.12238	-7.68302	-6.43462	-5.85766	-6.93966	-7.17452	-7.17232	-7.23708
2.26892	1.95553	1.05901	1.77533	0.582352	0.803742	+		Q6PGF5	820	Q6PGF5	820		Bms1	SEDIEEEEVKEETDPSEEESARKKHLDKKRK	S	0.999243	130.25	115.2	-0.35561	-7.14868	-7.20393	-7.47596	-6.05788	-6.5461	-6.04756	-6.63221	-6.66493	-6.1202
1.97522	1.31206	0.449447	0.307019	0.0705774	-0.0628208	+		Q6PGL7;E9PY74;Q6PGL7-2	1048;962;962	Q6PGL7	1048	WASH complex subunit FAM21	Fam21	RRPQTRAARRLAAQESSEAEDVTVDRGPVAQ	S	0.999906	67.946	78.285	-2.328	-6.62789	-6.76661	-6.7044	-6.07035	-6.31859	-6.36162	-6.90454	-6.66153	-6.72129
1.97522	1.31254	0.449447	0.307019	0.0706587	-0.0628208	+		Q6PGL7;E9PY74;Q6PGL7-2	1049;963;963	Q6PGL7	1049	WASH complex subunit FAM21	Fam21	RPQTRAARRLAAQESSEAEDVTVDRGPVAQL	S	0.999906	67.946	78.285	-2.328	-6.62789	-6.76661	-6.7044	-6.07035	-6.31859	-6.36162	-6.90454	-6.66153	-6.72129
3.08748	2.09209	0.823407	0.886415	0.36314	0.418751	+		Q6Y7W8;G3UYG6;G3UWR2;G3UZX7;E9Q2M5;G3UZW5	385;379;385;207;328;46	Q6Y7W8	385	PERQ amino acid-rich with GYF domain-containing protein 2	Gigyf2	EVPQTSLSSARPGTPSDHQPQEATQFERKDE	S	0.936063	59.77	73.576	0.46713	-7.00517	-7.13204	-7.16251	-6.17715	-6.22451	-6.42784	-7.07159	-6.6411	-6.33077
2.67892	1.87255	0.662911	1.64227	0.460997	0.281149	+		Q7TSC1;G3UX48	766;711	Q7TSC1	766	Protein PRRC2A	Prrc2a	SGLVPRERSDSGGSSSEPFERHAPPLLRERG	S	0.789371	94.604	49.5	0.26613	-4.40168	-4.4256	-4.58408	-3.82255	-3.92757	-3.67251	-4.17813	-4.28651	-4.10328
2.43555	1.4955	0.438534	0.383139	0.0935704	0.0858097	+		Q7TSC1;G3UX48	1083;1028	Q7TSC1	1083	Protein PRRC2A	Prrc2a	SGGTNHPSAPRGRTASETRSEGSEYEEIPKR	S	0.981761	172.39	191.46	0.33614	-1.84141	-2.04615	-2.0336	-1.48528	-1.58252	-1.53776	-1.88188	-2.0068	-1.77506
2.548	1.90837	-0.734097	2.30084	0.597354	-0.543288	+		Q7TSC1;G3UX48	1090;1035	Q7TSC1	1090	Protein PRRC2A	Prrc2a	SAPRGRTASETRSEGSEYEEIPKRRRQRGSE	S	0.999995	150.03	168.39	-0.18997	-1.4397	-1.65976	-1.73646	-2.21268	-2.38498	-2.44054	-2.10165	-2.13325	-2.23088
2.00515	1.55702	0.790094	0.716868	0.237806	0.206276	+		Q7TSC1;G3UX48	1104;1049	Q7TSC1	1104	Protein PRRC2A	Prrc2a	GSEYEEIPKRRRQRGSETGSETHESDLAPSD	S	0.989785	76.69	71.297	0.95705	-4.00429	-4.14902	-4.06496	-3.01942	-3.23969	-3.5889	-3.83334	-4.09708	-3.66904
2.01686	1.56317	0.793355	0.734612	0.239838	0.209536	+		Q7TSC1;G3UX48	1113;1058	Q7TSC1	1113	Protein PRRC2A	Prrc2a	RRRQRGSETGSETHESDLAPSDKEAPPPKEG	S	0.989258	69.307	65.587	0.17088	-4.01408	-4.14902	-4.06496	-3.01942	-3.23969	-3.5889	-3.83334	-4.09708	-3.66904
1.6533	1.46063	-0.759512	4.34256	0.302834	-0.928952	+		Q80TM6-2;Q80TM6-3;Q80TM6;F6Z9T5;E9Q9D6;Q148X5;Q80TM6-4	324;324;342;75;310;310;310	Q80TM6-2	324	R3H domain-containing protein 2	R3hdm2	LNDIRGNREGLSRTSSSRQSSTDSELKSLEP	S	0.573455	34.484	52.185	0.43827	2.59332	2.67281	2.55852	2.26196	1.63652	1.64764	1.63614	1.65221	1.74944
2.1312	1.91168	1.1003	0.146216	0.0605747	0.127852	+		Q80U35	318	Q80U35	318	Rho guanine nucleotide exchange factor 17	Arhgef17	GCSQDSDELNPGGLGSAGGVGSPEPPTSPRT	S	0.535591	57.64	69.873	0.53398	-2.99881	-2.40477	-3.041	-1.5689	-1.74595	-1.82884	-3.06955	-2.77973	-2.21175
1.76262	1.6216	1.35986	1.01027	0.461001	0.575334	+		Q80U35	330	Q80U35	330	Rho guanine nucleotide exchange factor 17	Arhgef17	GLGSAGGVGSPEPPTSPRTSMDEWGTGTQPC	S	0.827475	59.22	69.873	0.53398	-2.93811	-2.91604	-3.69435	-1.70939	-1.48565	-2.27386	-2.68843	-2.45313	-2.68094
3.02228	1.9132	0.585482	0.304562	0.0645519	-0.057332	+		Q80X50;Q80X50-5;Q80X50-2;Q80X50-3;Q80X50-4;E9Q9Q3	496;501;507;476;496;476	Q80X50;Q80X50-4	496	Ubiquitin-associated protein 2-like	Ubap2l	TSAPQMSPGSSDNQSSSPQPAQQKLKQQKKK	S	0.710544	154.56	165.37	0.066695	-4.66379	-4.73255	-4.88375	-4.14905	-4.20613	-4.16846	-4.79766	-4.75892	-4.8955
2.84124	1.92237	0.642364	0.344333	0.0948045	0.097071	+		Q80X50;Q80X50-5;Q80X50-2;Q80X50-3;Q80X50-4;E9Q9Q3	497;502;508;477;497;477	Q80X50;Q80X50-4	497	Ubiquitin-associated protein 2-like	Ubap2l	SAPQMSPGSSDNQSSSPQPAQQKLKQQKKKT	S	0.967544	201.82	178.06	0.32524	-5.09474	-5.25708	-5.34707	-4.52237	-4.64425	-4.60517	-4.99121	-5.30232	-5.11415
2.01406	1.81236	1.25871	1.76353	0.58767	0.839863	+		Q80XU3	132	Q80XU3	132	Nuclear ubiquitous casein and cyclin-dependent kinase substrate 1	Nucks1	PEEDDEAPFQEKDSGSDEDFLMEDDDDSDYG	S	0.556704	97.428	104.87	-0.73403	-6.04358	-5.33612	-5.61987	-4.10221	-4.71318	-4.40806	-4.72233	-4.82645	-4.9312
2.01406	1.81393	1.25871	1.76353	0.592314	0.839863	+		Q80XU3	144	Q80XU3	144	Nuclear ubiquitous casein and cyclin-dependent kinase substrate 1	Nucks1	DSGSDEDFLMEDDDDSDYGSSKKKNKKMVKK	S	0.989913	97.428	62.284	-1.0334	-6.04358	-5.33612	-5.61987	-4.10221	-4.71318	-4.40806	-4.72233	-4.82645	-4.9312
2.11447	1.53783	0.664933	0.0383966	0.00893773	0.0141296	+		Q8BGD9;Q3TDD8	406;406	Q8BGD9	406	Eukaryotic translation initiation factor 4B	Eif4b	LDEPKLDRRPRERHPSWRSEETQERERSRTG	S	1	66.597	55.461	-0.23894	-5.83078	-6.20807	-5.97173	-5.21058	-5.47463	-5.33057	-5.93152	-6.10748	-5.92918
2.11447	1.53879	0.664933	0.0383966	0.0089993	0.0141296	+		Q8BGD9;Q3TDD8	409;409	Q8BGD9	409	Eukaryotic translation initiation factor 4B	Eif4b	PKLDRRPRERHPSWRSEETQERERSRTGSES	S	0.984752	63.899	52.784	-0.34451	-5.83078	-6.20807	-5.97173	-5.21058	-5.47463	-5.33057	-5.93152	-6.10748	-5.92918
2.13473	1.54784	0.620133	1.31834	0.41454	0.305302	+		Q8BGD9;Q3TDD8	422;422	Q8BGD9	422	Eukaryotic translation initiation factor 4B	Eif4b	WRSEETQERERSRTGSESSQTGASATSGRNT	S	0.980901	193.29	84.493	0.681	-5.83679	-6.15453	-6.14028	-5.3885	-5.55295	-5.32976	-5.69719	-5.80143	-5.71708
1.71224	1.55056	1.00903	0.814342	0.361105	0.49045	+		Q8BGD9;Q3TDD8	424;424	Q8BGD9	424	Eukaryotic translation initiation factor 4B	Eif4b	SEETQERERSRTGSESSQTGASATSGRNTRR	S	0.733589	89.375	105.77	0.12638	-9.23444	-8.43418	-8.54795	-7.65542	-7.91509	-7.61897	-8.05988	-8.20465	-8.48069
2.40932	1.67968	0.657156	1.68642	0.497813	0.372381	+		Q8BGD9;Q3TDD8	425;425	Q8BGD9	425	Eukaryotic translation initiation factor 4B	Eif4b	EETQERERSRTGSESSQTGASATSGRNTRRR	S	0.997292	141.66	117.02	0.18429	-6.21539	-6.48729	-6.44158	-5.75808	-5.82569	-5.58902	-6.00912	-6.10368	-5.91431
2.61436	1.79518	-0.618517	0.38623	0.102606	-0.0995045	+		Q8BHJ9	512	Q8BHJ9	512	Pre-mRNA-splicing factor SLU7	Slu7	EKKKKKKKKKHRKSSSDSDDEERKQEKLKKA	S	0.867701	103.11	119.23	-0.21422	-1.49172	-1.45041	-1.68489	-2.23329	-2.19638	-2.05289	-1.57044	-1.80331	-1.55178
2.97396	1.99035	-0.646756	0.975229	0.308224	-0.24776	+		Q8BHJ9	514	Q8BHJ9	514	Pre-mRNA-splicing factor SLU7	Slu7	KKKKKKKKHRKSSSDSDDEERKQEKLKKALN	S	0.999967	103.11	119.23	-0.21422	-1.45459	-1.57229	-1.62113	-2.19948	-2.09376	-2.29504	-1.60911	-1.98426	-1.79792
3.30175	2.1069	0.652448	0.0554851	0.0103017	-0.0125904	+		Q8BHY3;G8JL82;Q8BHY3-2	937;991;933	Q8BHY3	937	Anoctamin-1;Anoctamin	Ano1	WMEKEKPRDVPCNNHSPTTHPEAGDGSPVPS	S	0.865168	85.623	85.939	-0.3363	-5.79231	-5.61044	-5.75835	-5.00868	-5.10298	-5.0921	-5.66311	-5.69448	-5.84128
1.98238	1.35874	0.469311	0.306613	0.0952343	0.111355	+		Q8BJU0;Q8BJU0-2	309;308	Q8BJU0	309	Small glutamine-rich tetratricopeptide repeat-containing protein alpha	Sgta	EQIRSQVVRSRTPSASHEEQQE_________	S	0.971372	98.105	68.916	0.20776	-5.20501	-5.10763	-5.26747	-4.76836	-4.85666	-4.54715	-4.86062	-5.04289	-5.34252
1.46395	1.45207	1.07961	0.998038	0.460187	0.590357	+		Q8BKT7;Q5SVF9;E9PUX6;Q5SVF8	312;264;187;187	Q8BKT7	312	THO complex subunit 5 homolog	Thoc5	AKALFKPPEDSQDDESDSDAEEEQTTKRRRP	S	0.999946	89.115	100.64	-0.80375	-4.14123	-4.85692	-5.03881	-3.45372	-3.34012	-4.00429	-4.15312	-4.00492	-4.10785
1.46395	1.45264	1.07961	0.998038	0.460713	0.590357	+		Q8BKT7;Q5SVF9;E9PUX6;Q5SVF8	314;266;189;189	Q8BKT7	314	THO complex subunit 5 homolog	Thoc5	ALFKPPEDSQDDESDSDAEEEQTTKRRRPTL	S	0.999987	89.115	100.64	-0.80375	-4.14123	-4.85692	-5.03881	-3.45372	-3.34012	-4.00429	-4.15312	-4.00492	-4.10785
2.96762	1.52558	0.390224	0.13871	0.0214471	-0.0180998	+		Q8BTI8;Q8BTI8-2;Q8BTI8-3	1521;1425;1521	Q8BTI8	1521	Serine/arginine repetitive matrix protein 2	Srrm2	SASPQERSESDSSPDSKPKTRTPLRQRSHSG	S	0.943726	77.35	82.529	-0.1679	-3.99442	-4.09424	-4.08965	-3.60771	-3.71981	-3.68012	-4.02397	-4.14501	-4.06363
1.74627	1.38366	-0.588219	1.59338	0.533651	-0.443181	+		Q8C142	198	Q8C142	198	Low density lipoprotein receptor adapter protein 1	Ldlrap1	KANQEGGDVPGTRRDSTPSLKTLVATGNLLD	S	0.987744	16.345	48.115	0.85633	0.575541	0.631828	0.265074	-0.01194	-0.297245	0.0169716	0.109106	0.100532	-0.0667372
1.70362	1.35773	-0.600568	1.24535	0.444205	-0.367355	+		Q8C142	201	Q8C142	201	Low density lipoprotein receptor adapter protein 1	Ldlrap1	QEGGDVPGTRRDSTPSLKTLVATGNLLDLEE	S	0.95701	20.568	48.115	0.85633	0.532983	0.554732	0.18624	-0.0853748	-0.387527	-0.0548477	0.0580235	0.178579	-0.0647125
1.93124	1.49751	0.617825	0.0208534	0.00471583	-0.0105524	+		Q8C1D8	666	Q8C1D8	666	Protein IWS1 homolog	Iws1	REQRDLEQMPQRRRLSSTGGQTPRRDLEKVL	S	0.99793	37.405	53.034	-0.10326	-3.12853	-3.55205	-3.54393	-2.81618	-2.7848	-2.77006	-3.23997	-3.56029	-3.45592
1.81779	1.54645	0.92501	0.387992	0.153368	0.233801	+		Q8C1D8	667	Q8C1D8	667	Protein IWS1 homolog	Iws1	EQRDLEQMPQRRRLSSTGGQTPRRDLEKVLT	S	0.984267	57.868	103.89	-2.3842	-3.07633	-3.82726	-3.52139	-2.51134	-2.6751	-2.46352	-2.9813	-3.38407	-3.35822
2.18173	1.97491	-1.2451	2.44355	0.0540957	-1.62456	+		Q8C8U0;Q8C8U0-3;Q8C8U0-2	957;968;681	Q8C8U0	957	Liprin-beta-1	Ppfibp1	HMLKEDDMFKDFAARSPSASITDEDSNV___	S	0.994053	99.424	49.224	-0.69098	-3.76599	-4.23094	-4.12104	-4.92055	-5.58717	-5.34554	-5.23262	-5.99158	-5.76743
1.68383	1.5169	0.857313	1.22504	0.491395	0.584877	+		Q8C9B9;Q8C9B9-3	802;802	Q8C9B9	802	Death-inducer obliterator 1	Dido1	KKNTTKPETIPDMEDSPPVSDSEEQQESVRA	S	0.99994	112.1	123.95	0.35226	-5.21924	-4.62709	-5.30241	-4.04046	-4.18114	-4.3552	-4.56242	-4.50609	-4.32559
1.68383	1.51757	0.857313	1.22504	0.492254	0.584877	+		Q8C9B9;Q8C9B9-3	806;806	Q8C9B9	806	Death-inducer obliterator 1	Dido1	TKPETIPDMEDSPPVSDSEEQQESVRAAPEK	S	0.974674	112.1	109.59	0.4251	-5.21924	-4.62709	-5.30241	-4.04046	-4.18114	-4.3552	-4.56242	-4.50609	-4.32559
2.87981	1.93703	1.84045	1.78548	0.596608	1.10148	+		Q8CI51	322	Q8CI51	322	PDZ and LIM domain protein 5	Pdlim5	NSTQEPSQQPASSGASPLSASEGPESPGSSR	S	0.703373	64.418	74.353	1.0906	-9.72326	-10.1915	-9.48831	-8.15383	-7.81611	-7.9118	-9.02073	-8.69433	-8.38358
2.87981	1.94803	1.84045	1.78548	0.603907	1.10148	+		Q8CI51	332	Q8CI51	332	PDZ and LIM domain protein 5	Pdlim5	ASSGASPLSASEGPESPGSSRPSVAGLRSAA	S	0.925369	163.22	182.43	1.4921	-9.72326	-10.1915	-9.48831	-8.15383	-7.81611	-7.9118	-9.02073	-8.69433	-8.38358
2.71139	1.54938	0.454209	0.405313	0.0988274	0.0886176	+		Q8CJ53-4;Q8CJ53-3;Q8CJ53-2;Q8CJ53	296;296;296;296	Q8CJ53-4	296	Cdc42-interacting protein 4	Trip10	DLEFEDFSQVINRVPSDSSLGTPDGRPELRA	S	0.985069	105.31	76.329	0.85225	-4.26889	-4.44061	-4.37764	-3.95126	-3.8327	-3.94056	-4.13411	-4.40369	-4.28349
4.31171	1.98942	0.782717	0.649596	0.146264	0.11087	+		Q8CJF7	1928	Q8CJF7	1928	Protein ELYS	Ahctf1	QQLPLKRKRVREREVSVSSVTEEPKLDSSQL	S	0.996533	81.374	109.63	-0.027837	-3.02005	-3.02846	-3.01835	-2.19554	-2.19989	-2.32329	-2.83407	-3.0656	-2.83459
1.77285	1.52846	0.760918	0.341486	0.12046	0.14905	+		Q8CJF7	1930	Q8CJF7	1930	Protein ELYS	Ahctf1	LPLKRKRVREREVSVSSVTEEPKLDSSQLPL	S	0.609258	54.369	67.136	0.58914	-4.5432	-4.81601	-4.19486	-3.6547	-3.72619	-3.89042	-4.34005	-4.39973	-4.36714
3.82069	2.17848	0.788753	0.57925	0.117397	0.0874662	+		Q8CJF7	1931	Q8CJF7	1931	Protein ELYS	Ahctf1	PLKRKRVREREVSVSSVTEEPKLDSSQLPLQ	S	0.982338	81.374	109.63	-0.027837	-3.04356	-3.02846	-3.05482	-2.19554	-2.19989	-2.36516	-2.96425	-3.0656	-2.83459
1.6455	1.53151	0.969639	0.221571	0.0862314	0.161983	+		Q8CJF7	1218	Q8CJF7	1218	Protein ELYS	Ahctf1	LRSGFRTTPLASPSLSPGRSLTPPFRVKETR	S	0.940228	45.273	57.499	0.4992	-7.60707	-7.18841	-7.93891	-6.65246	-6.31462	-6.8584	-7.23065	-7.23192	-7.78587
2.5512	2.00423	1.20375	0.0650069	0.0280465	0.112722	+		Q8K019-2;Q8K019;F8WI22;H7BX81;Q8K019-3;E9Q5V0	261;263;263;263;261;263	Q8K019-2	261	Bcl-2-associated transcription factor 1	Bclaf1	STVHSAKNTPSQHSHSIQHSPERSGSGSVGN	S	0.560051	47.082	62.966	-0.02012	-8.49676	-8.94473	-8.42572	-7.56399	-7.2664	-7.42556	-7.69451	-8.19895	-9.63558
3.31266	2.2152	0.931554	0.230692	0.0692926	0.0799166	+		Q8K1N2;Q8K1N2-2;D3Z069	241;241;286	Q8K1N2	241	Pleckstrin homology-like domain family B member 2	Phldb2	KEPASENVSVRTRKYSGSSLSNMGAYSRSLP	S	0.982973	61.144	81.807	2.3288	-5.60055	-5.64464	-5.87211	-4.75691	-4.83493	-4.7308	-5.48833	-5.83577	-5.55346
3.31266	2.22103	0.931554	0.230692	0.0693736	0.0799166	+		Q8K1N2;Q8K1N2-2;D3Z069	244;244;289	Q8K1N2	244	Pleckstrin homology-like domain family B member 2	Phldb2	ASENVSVRTRKYSGSSLSNMGAYSRSLPRLY	S	0.858872	61.144	70.907	1.0332	-5.60055	-5.64464	-5.87211	-4.75691	-4.83493	-4.7308	-5.48833	-5.83577	-5.55346
2.47876	2.23806	2.20501	1.35651	0.577708	1.0815	+		Q8K1N2;Q8K1N2-2;D3Z069	344;344;389	Q8K1N2	344	Pleckstrin homology-like domain family B member 2	Phldb2	SVPASPRVARKMLLASTSSDDFDRASYSGTS	S	0.5	34.331	46.891	-3.3005	-8.95027	-8.59174	-9.24063	-6.19569	-7.22748	-6.74444	-7.71633	-7.36479	-8.457
2.47876	2.2436	2.20501	1.35651	0.579852	1.0815	+		Q8K1N2;Q8K1N2-2;D3Z069	346;346;391	Q8K1N2	346	Pleckstrin homology-like domain family B member 2	Phldb2	PASPRVARKMLLASTSSDDFDRASYSGTSPS	S	0.5	67.398	46.891	-3.3005	-8.95027	-8.59174	-9.24063	-6.19569	-7.22748	-6.74444	-7.71633	-7.36479	-8.457
2.47876	2.24906	2.20501	1.35651	0.581986	1.0815	+		Q8K1N2;Q8K1N2-2;D3Z069	347;347;392	Q8K1N2	347	Pleckstrin homology-like domain family B member 2	Phldb2	ASPRVARKMLLASTSSDDFDRASYSGTSPSH	S	0.5	34.331	46.891	-3.3005	-8.95027	-8.59174	-9.24063	-6.19569	-7.22748	-6.74444	-7.71633	-7.36479	-8.457
1.89798	1.55034	0.776541	0.0165507	0.00456345	0.0128686	+		Q8K1N2;Q8K1N2-2;D3Z069	383;383;428	Q8K1N2	383	Pleckstrin homology-like domain family B member 2	Phldb2	EPDRVLVARRNFSCGSMELDDSDLESLRQSS	S	0.999998	81.13	61.039	4.238	-5.10968	-5.09459	-5.6396	-4.5129	-4.53881	-4.46255	-4.9865	-5.61844	-5.20033
1.57123	1.33755	0.688317	0.0945309	0.0402466	0.121394	+		Q8K1N2;Q8K1N2-2;D3Z069	389;389;434	Q8K1N2	389	Pleckstrin homology-like domain family B member 2	Phldb2	VARRNFSCGSMELDDSDLESLRQSSETPQPV	S	0.997021	57.46	64.68	1.1392	-7.49758	-7.64736	-8.15351	-7.13858	-7.07537	-7.01955	-6.8913	-7.7256	-8.31737
2.31883	1.524	-0.490066	2.0077	0.541711	-0.348	+		Q8R149-2;Q8R149	135;135	Q8R149-2	135	BUD13 homolog	Bud13	DSSPPRRVRHDTPDTSPPRKARHDTPDPSPP	S	0.769526	76.773	92.039	0.088318	-0.199715	-0.366707	-0.451131	-0.877664	-0.871013	-0.739073	-0.659943	-0.694658	-0.70695
2.82606	2.22678	1.33159	0.277114	0.103256	0.16138	+		Q8R4R6;A2ATJ2	100;100	Q8R4R6	100	Nucleoporin NUP53	Nup35	KSGAPPVRSIYDDISSPGLGSTPLTSRRQAN	S	0.848092	74.032	80.786	-0.18975	-4.70547	-5.2392	-4.86597	-3.67179	-3.4709	-3.67317	-4.71973	-5.09821	-4.50856
1.73932	1.63369	1.47752	0.0539993	0.0223519	-0.0642204	+		Q8R4R6;A2ATJ2	105;105	Q8R4R6	105	Nucleoporin NUP53	Nup35	PVRSIYDDISSPGLGSTPLTSRRQANISLLQ	S	0.521883	67.465	80.786	-0.18975	-4.42803	-5.55173	-5.58961	-3.63102	-3.76643	-3.73938	-5.07973	-5.55472	-5.12759
1.67478	1.5476	1.14073	1.89152	0.582974	0.713642	+		Q8VDG3	569	Q8VDG3	569	Poly(A)-specific ribonuclease PARN	Parn	TLSPDPREAALEDRESEEVSDSELEQTDSCT	S	0.999994	131.91	143.72	0.65735	-5.29294	-5.14723	-5.69556	-4.38004	-3.72863	-4.60486	-4.60497	-4.69653	-4.6933
1.72407	1.56001	1.22092	1.82498	0.573337	0.705464	+		Q8VDG3	573	Q8VDG3	573	Poly(A)-specific ribonuclease PARN	Parn	DPREAALEDRESEEVSDSELEQTDSCTDPLP	S	0.993142	131.91	96.563	0.94429	-5.29294	-5.50734	-5.74848	-4.45773	-3.72863	-4.69965	-4.64255	-4.76824	-5.02157
2.50586	2.08874	1.09248	2.50685	0.704976	0.646003	+		Q8VDQ8	23	Q8VDQ8	23	NAD-dependent protein deacetylase sirtuin-2	Sirt2	DPLETQAGKVQEAQDSDSDTEGGATGGEAEM	S	0.969352	126.66	107.31	0.44975	-3.24039	-3.25433	-3.41442	-2.02105	-2.07722	-2.53343	-2.56848	-2.82627	-2.57639
2.51337	2.09401	1.07698	2.6512	0.707946	0.619835	+		Q8VDQ8	25	Q8VDQ8	25	NAD-dependent protein deacetylase sirtuin-2	Sirt2	LETQAGKVQEAQDSDSDTEGGATGGEAEMDF	S	0.826533	100.76	107.31	0.44975	-3.66912	-3.65271	-3.84931	-2.41028	-2.58832	-2.9416	-3.04327	-3.22957	-3.03879
3.20595	1.83733	1.56875	0.329423	0.156778	0.415333	+		Q8VHR5;Q8VHR5-2	123;123	Q8VHR5	123	Transcriptional repressor p66-beta	Gatad2b	MSARRSEPDRGRLTPSPDIIVLSDNEASSPR	S	1	149.61	131.09	-0.027748	-6.42877	-6.73273	-6.45973	-5.1528	-4.72222	-5.03996	-5.32715	-7.07399	-5.97409
1.45363	1.43257	1.03371	0.555493	0.254815	0.389049	+		Q8VHR5;Q8VHR5-2	130;130	Q8VHR5	130	Transcriptional repressor p66-beta	Gatad2b	PDRGRLTPSPDIIVLSDNEASSPRSSSRMEE	S	0.999992	111.71	120.32	-0.38097	-6.52607	-5.7604	-6.07169	-5.02628	-4.69548	-5.53526	-5.32862	-6.07153	-5.79086
1.69001	1.30005	0.553211	0.0152676	0.0029436	0.0050621	+		Q91XV3	169	Q91XV3	169	Brain acid soluble protein 1	Basp1	AGPEAKSDAAPAASDSKPSSAEPAPSSKETP	S	0.874529	98.258	116.35	-1.6236	-5.83385	-5.92684	-6.09352	-5.26498	-5.65351	-5.27608	-6.10429	-5.88089	-5.85383
1.95693	1.44838	0.535879	0.500973	0.113833	-0.0931838	+		Q91XV3	172	Q91XV3	172	Brain acid soluble protein 1	Basp1	EAKSDAAPAASDSKPSSAEPAPSSKETPAAS	S	0.726314	98.258	74.763	-0.65722	-6.02818	-6.03675	-6.21206	-5.44664	-5.76377	-5.45894	-6.29411	-6.11691	-6.14553
2.24574	1.52599	0.518548	1.36115	0.315372	-0.191429	+		Q91XV3	173	Q91XV3	173	Brain acid soluble protein 1	Basp1	AKSDAAPAASDSKPSSAEPAPSSKETPAASE	S	0.69171	53.757	74.763	-0.65722	-6.22252	-6.14665	-6.3306	-5.6283	-5.87403	-5.64181	-6.48392	-6.35292	-6.43722
1.91448	1.78352	1.23951	0.0481799	0.0212909	-0.078266	+		Q91YE7-2;Q91YE7	620;621	Q91YE7-2	620	RNA-binding protein 5	Rbm5	GDEENPLKRGLVAAYSGDSDNEEELVERLES	S	0.978575	69.879	78.975	-0.82026	-7.37985	-7.06819	-6.77342	-6.01008	-5.38772	-6.10514	-7.71242	-7.64805	-6.09579
1.91448	1.78483	1.23951	0.0481799	0.0213555	-0.078266	+		Q91YE7-2;Q91YE7	623;624	Q91YE7-2	623	RNA-binding protein 5	Rbm5	ENPLKRGLVAAYSGDSDNEEELVERLESEEE	S	1	188.6	215.58	0.2551	-7.37985	-7.06819	-6.77342	-6.01008	-5.38772	-6.10514	-7.71242	-7.64805	-6.09579
1.3176	1.31052	1.13025	1.45041	0.467697	0.350617	+		Q921N6;Q921N6-2;H3BLJ6	23;23;23	Q921N6	23	Probable ATP-dependent RNA helicase DDX27	Ddx27	IRTIGENDEVPVEPESDSGDEEEEGPIVLGR	S	1	176.81	197.04	-0.77836	-5.34576	-5.46393	-5.41555	-4.43166	-3.52109	-4.88172	-4.85113	-5.20876	-5.11349
1.3176	1.31099	1.13025	1.45041	0.468336	0.350617	+		Q921N6;Q921N6-2;H3BLJ6	25;25;25	Q921N6	25	Probable ATP-dependent RNA helicase DDX27	Ddx27	TIGENDEVPVEPESDSGDEEEEGPIVLGRKQ	S	1	176.81	197.04	-0.77836	-5.34576	-5.46393	-5.41555	-4.43166	-3.52109	-4.88172	-4.85113	-5.20876	-5.11349
1.64246	1.39783	0.695351	0.668383	0.210009	-0.183814	+		Q99K01-2;E9Q8P7;Q99K01;Q99K01-4	718;718;718;724	Q99K01-2	718	Pyridoxal-dependent decarboxylase domain-containing protein 1	Pdxdc1	GQKPFKRSLRGSDAVSETSSVSHIEDLEKVE	S	0.856446	52.935	67.864	0.40493	-7.77168	-7.91586	-8.17821	-7.09171	-7.56375	-7.12424	-8.06498	-8.18518	-8.16704
2.45592	1.54612	0.505407	2.4213	0.469098	0.235545	+		Q99KG3-3;Q99KG3;F8WGU1;Q99KG3-2	735;736;659;659	Q99KG3-3	735	RNA-binding protein 10	Rbm10	RPSPPRGLVAAYSGESDSEEEQERGGPEREE	S	0.99996	134.85	150.39	-2.3938	-3.41324	-3.44706	-3.50813	-2.86718	-2.8804	-3.10462	-3.16632	-3.25415	-3.24132
2.45592	1.54698	0.505407	2.4213	0.469807	0.235545	+		Q99KG3-3;Q99KG3;F8WGU1;Q99KG3-2	737;738;661;661	Q99KG3-3	737	RNA-binding protein 10	Rbm10	SPPRGLVAAYSGESDSEEEQERGGPEREEKL	S	0.999999	134.85	150.39	-2.3938	-3.41324	-3.44706	-3.50813	-2.86718	-2.8804	-3.10462	-3.16632	-3.25415	-3.24132
1.35928	1.38257	1.20102	1.15842	0.535544	1.09882	+		Q99LL5;E9QAL6	49;49	Q99LL5	49	Periodic tryptophan protein 1 homolog	Pwp1	RLIAEAKGKLQEEGGSEEEEAGNPSEDGMQS	S	1	198.04	215.4	-0.18534	-6.11878	-5.92289	-6.94646	-4.63092	-5.55203	-5.20212	-4.84289	-5.85911	-4.98968
1.35928	1.38309	1.20102	1.15842	0.536858	1.09882	+		Q99LL5;E9QAL6	58;58	Q99LL5	58	Periodic tryptophan protein 1 homolog	Pwp1	LQEEGGSEEEEAGNPSEDGMQSGPTQAPPRE	S	0.999825	126.03	111.68	-0.9958	-6.11878	-5.92289	-6.94646	-4.63092	-5.55203	-5.20212	-4.84289	-5.85911	-4.98968
2.10654	1.82688	1.10602	1.1146	0.460774	0.463334	+		Q9CQF4;D3Z316	106;106	Q9CQF4	106	Uncharacterized protein C6orf203 homolog	1700021F05Rik	KSTKKTLQKEADEEDSDEETSYPERSEQEEE	S	1	191.8	153.36	-0.91311	-4.49778	-4.06404	-3.8845	-2.8323	-3.01443	-3.28153	-3.73743	-3.54453	-3.77435
2.67066	2.06703	0.954167	2.47722	0.709717	0.760781	+		Q9CQS5;E9PZX0	433;433	Q9CQS5	433	Serine/threonine-protein kinase RIO2	Riok2	EESRRTENDGQPGQRSPAGSEDCDDEPPHLI	S	0.991942	73.739	86.822	1.0039	-4.48144	-4.26824	-4.63664	-3.5661	-3.34391	-3.61381	-3.75497	-3.76407	-3.58494
2.67066	2.0698	0.954167	2.47722	0.722682	0.760781	+		Q9CQS5;E9PZX0	437;437	Q9CQS5	437	Serine/threonine-protein kinase RIO2	Riok2	RTENDGQPGQRSPAGSEDCDDEPPHLIALSS	S	0.999898	73.739	86.822	1.0039	-4.48144	-4.26824	-4.63664	-3.5661	-3.34391	-3.61381	-3.75497	-3.76407	-3.58494
1.51977	1.39507	0.83241	0.9088	0.401154	0.514584	+		Q9CQV4;Q9CQV4-2	320;139	Q9CQV4	320	Protein FAM134C	Fam134c	GQTPLTEGSEDLDGHSDPEESFARDLPDFPS	S	0.999998	164.55	183.59	1.1482	-2.40843	-1.65559	-1.7394	-1.1437	-1.22447	-0.938019	-1.19548	-1.57127	-1.49292
1.38392	1.43135	1.29321	1.39407	0.602357	1.15572	+		Q9CT10	463	Q9CT10	463	Ran-binding protein 3	Ranbp3	PPPEPGATRATEEEDSDEDAVLAPSGVTGAG	S	0.999067	120.48	127.37	-0.92716	-7.88632	-7.492	-8.75488	-6.30825	-6.89677	-7.04854	-6.88118	-7.0681	-6.71675
1.93652	1.90671	1.59743	2.26586	0.478996	1.44357	+		Q9CT10	472	Q9CT10	472	Ran-binding protein 3	Ranbp3	ATEEEDSDEDAVLAPSGVTGAGTGDEGDGQA	S	0.509057	88.328	94.623	-0.92077	-7.88632	-8.18195	-8.75488	-6.18369	-6.79863	-7.04854	-6.95038	-6.82531	-6.71675
1.48067	1.47561	1.1915	1.05517	0.493091	1.00579	+		Q9CT10	490	Q9CT10	490	Ran-binding protein 3	Ranbp3	TGAGTGDEGDGQAPGST______________	S	0.522502	82.285	88.649	-0.79353	-8.14426	-7.99789	-8.9268	-6.80708	-7.61171	-7.07566	-7.26111	-7.98377	-6.8067
2.2541	1.63993	0.707486	0.179162	0.063494	0.101246	+		Q9D279	247	Q9D279	247	Mitotic interactor and substrate of PLK1	Misp	HVSPARSIHIVNDPGSQTQAESPETPKETPI	S	0.587965	51.898	66.828	0.069113	-4.37384	-4.48048	-4.72478	-3.86425	-3.66593	-3.92645	-4.79478	-4.30013	-4.18045
1.91574	1.33975	0.483353	0.534847	0.152164	-0.143097	+		Q9D279	365	Q9D279	365	Mitotic interactor and substrate of PLK1	Misp	WPSQDPQPGLQRSLSSDCILSPDARATDPAP	S	0.845673	226.82	191.84	1.1203	-2.97364	-3.29415	-3.31327	-2.69134	-2.70154	-2.73813	-3.25242	-3.37721	-3.38072
2.9421	1.99117	0.874649	0.696892	0.190934	0.154723	+		Q9D279	370	Q9D279	370	Mitotic interactor and substrate of PLK1	Misp	PQPGLQRSLSSDCILSPDARATDPAPEARKV	S	1	164.7	191.84	1.1203	-4.67087	-4.86115	-4.77616	-3.97588	-3.71572	-3.99263	-4.49163	-4.77755	-4.57483
3.0645	2.19723	1.11434	1.34173	0.485407	0.464944	+		Q9DB85;E9PVA2	62;108	Q9DB85	62	Ribosomal RNA-processing protein 8	Rrp8	LEAASLSQQTPSLPGSDSEEEEEVGRKKRHL	S	0.999957	177.5	133.79	-0.7395	-2.025	-1.86674	-1.89412	-0.614712	-0.816709	-1.01142	-1.23247	-1.75692	-1.40163
3.0645	2.2033	1.11434	1.34173	0.486227	0.464944	+		Q9DB85;E9PVA2	64;110	Q9DB85	64	Ribosomal RNA-processing protein 8	Rrp8	AASLSQQTPSLPGSDSEEEEEVGRKKRHLQR	S	0.999983	177.5	133.79	-0.7395	-2.025	-1.86674	-1.89412	-0.614712	-0.816709	-1.01142	-1.23247	-1.75692	-1.40163
2.00352	1.52422	0.625564	0.502625	0.137032	0.121265	+		Q9DBC3;D3Z491	28;28	Q9DBC3	28	Cap-specific mRNA (nucleoside-2'-O-)-methyltransferase 1	Cmtr1	LKKQKRIGELARHLSSTSDDEPLSSVNHAAK	S	0.5247	39.493	51.469	-0.28094	-2.16358	-2.0677	-1.84214	-1.20973	-1.4611	-1.52591	-1.96195	-1.81422	-1.93346
3.70624	1.87745	1.06507	0.0984787	0.0254593	0.0299629	+		Q9DBR7;Q9DBR7-2	507;507	Q9DBR7	507	Protein phosphatase 1 regulatory subunit 12A	Ppp1r12a	TRLAYVTPTIPRRLASTSDIEEKENRESSSL	S	0.905426	24.242	45.138	-0.62951	-4.76787	-4.74234	-4.90975	-3.84094	-3.75767	-3.62615	-4.58806	-4.84172	-4.90029
3.70624	1.89004	1.06507	0.0984787	0.0255254	0.0299629	+		Q9DBR7;Q9DBR7-2	509;509	Q9DBR7	509	Protein phosphatase 1 regulatory subunit 12A	Ppp1r12a	LAYVTPTIPRRLASTSDIEEKENRESSSLRT	S	0.737082	30.215	45.138	-0.62951	-4.76787	-4.74234	-4.90975	-3.84094	-3.75767	-3.62615	-4.58806	-4.84172	-4.90029
1.6631	1.35534	0.62276	0.0112815	0.00284386	-0.0060269	+		Q9ERG0;Q8CD09;Q9ERG0-2	485;325;325	Q9ERG0	485	LIM domain and actin-binding protein 1	Lima1	EETLGRPAQPPNAGESPHSPGVEDAPIAKVG	S	0.999617	80.463	98.139	0.52273	-7.29417	-7.51901	-7.83276	-7.06203	-6.84645	-6.8692	-7.48039	-7.71776	-7.46589
1.6631	1.35585	0.62276	0.0112815	0.00290316	-0.0060269	+		Q9ERG0;Q8CD09;Q9ERG0-2	488;328;328	Q9ERG0	488	LIM domain and actin-binding protein 1	Lima1	LGRPAQPPNAGESPHSPGVEDAPIAKVGVLA	S	0.999999	165.98	98.139	0.52273	-7.29417	-7.51901	-7.83276	-7.06203	-6.84645	-6.8692	-7.48039	-7.71776	-7.46589
1.70301	1.35925	0.598452	0.1173	0.0276536	-0.0311605	+		Q9ES00;E9Q664;G3UZD6;G3UZM6	84;84;84;84	Q9ES00	84	Ubiquitin conjugation factor E4 B	Ube4b	AAGVAHRSQSSEGVSSLSSSPSNSLETQSQS	S	0.872816	139.49	156.51	0.11179	-5.95925	-5.71305	-5.71661	-5.29712	-4.92735	-5.36909	-5.87483	-5.72361	-5.88395
1.42089	1.46766	1.33867	2.48831	0.526617	0.936012	+		Q9ES00;E9Q664;G3UZD6;G3UZM6	101;101;101;101	Q9ES00	101	Ubiquitin conjugation factor E4 B	Ube4b	SSSPSNSLETQSQSLSRSQSMDIDGVSCEKS	S	0.637995	116.37	50.513	0.25568	-6.55216	-6.69115	-7.02734	-5.07129	-4.93815	-6.24519	-5.73376	-5.83464	-5.89421
2.06951	1.58223	0.768966	0.00142624	0.000969629	0.000750542	+		Q9JLQ0	232	Q9JLQ0	232	CD2-associated protein	Cd2ap	GDIFKEGSVKLRTRTSSSETEEKKTEKPLIL	S	0.755403	59.481	44.511	0.88958	-6.18815	-6.5867	-6.51575	-5.46012	-5.79024	-5.73335	-6.65176	-6.39681	-6.23978
1.82521	1.51892	0.698314	1.09503	0.355838	-0.283724	+		Q9JLQ0	233	Q9JLQ0	233	CD2-associated protein	Cd2ap	DIFKEGSVKLRTRTSSSETEEKKTEKPLILQ	S	0.950531	132.98	190.57	1.4929	-5.34287	-5.63425	-5.29252	-4.49149	-4.95335	-4.72987	-5.80511	-5.60076	-5.71495
2.52456	2.02664	1.01164	0.582969	0.240367	0.295236	+		Q9QYB5;Q3UNK1;Q9QYB5-2	673;641;641	Q9QYB5	673	Gamma-adducin	Add3	IEITIKSPERTEEVLSPDGSPSKSPSKKKKK	S	0.847437	42.587	62.663	0.50154	-4.21948	-4.75256	-4.53061	-3.44904	-3.54213	-3.47653	-4.16845	-4.50761	-3.94088
2.08861	1.52228	0.558999	0.344297	0.0998278	-0.105218	+		Q9QYB5;Q3UNK1;Q9QYB5-2	677;645;645	Q9QYB5	677	Gamma-adducin	Add3	IKSPERTEEVLSPDGSPSKSPSKKKKKFRTP	S	0.9926	89.89	111.49	0.26282	-4.43117	-4.714	-4.6701	-3.94208	-4.00828	-4.18791	-4.67866	-4.88154	-4.57072
2.08398	1.58118	0.759074	0.495183	0.178732	0.208973	+		Q9QYB5;Q3UNK1;Q9QYB5-2	679;647;647	Q9QYB5	679	Gamma-adducin	Add3	SPERTEEVLSPDGSPSKSPSKKKKKFRTPSF	S	0.58821	42.587	56.529	1.7792	-4.21948	-4.714	-4.53061	-3.70223	-3.84213	-3.6425	-4.16845	-4.50761	-4.16111
2.40011	2.07313	1.01808	1.36629	0.491022	0.477324	+		Q9QYB5;Q3UNK1;Q9QYB5-2	681;649;649	Q9QYB5	681	Gamma-adducin	Add3	ERTEEVLSPDGSPSKSPSKKKKKFRTPSFLK	S	0.921647	89.89	111.49	0.26282	-5.16119	-5.54168	-5.67953	-4.5308	-4.30041	-4.49694	-5.03053	-4.88154	-5.03836
2.29286	1.55139	0.543105	0.00830948	0.00231663	-0.00241756	+		Q9QYB8;Q9QYB8-3	602;354	Q9QYB8	602	Beta-adducin	Add2	IATEKPGSPVKSTPASPVQSPSKAGTKSPAV	S	0.971239	52.054	68.481	-1.4943	-2.11193	-2.12228	-2.05002	-1.72342	-1.3959	-1.53559	-1.95745	-2.27326	-2.06078
2.29286	1.55222	0.543105	0.00830948	0.00237536	-0.00241756	+		Q9QYB8;Q9QYB8-3	606;358	Q9QYB8	606	Beta-adducin	Add2	KPGSPVKSTPASPVQSPSKAGTKSPAVSPSK	S	0.982222	52.054	69.379	-0.65345	-2.11193	-2.12228	-2.05002	-1.72342	-1.3959	-1.53559	-1.95745	-2.27326	-2.06078
2.72799	1.96922	2.25198	1.4793	0.626511	1.03865	+		Q9QZQ1-2;E9Q852;E9Q9C3;Q9QZQ1;E9Q316;E9PYX7	1186;1187;1208;1201;1202;1201	Q9QZQ1-2	1186	Afadin	Mllt4	KGPYTSGTAAKITSVSTGNLCTEEQSPPPRP	S	0.847949	143.6	158.52	-0.2812	-9.08467	-8.18315	-8.17419	-6.11259	-6.2465	-6.32699	-7.2928	-7.68212	-7.35115
2.72799	1.97944	2.25198	1.4793	0.629217	1.03865	+		Q9QZQ1-2;E9Q852;E9Q9C3;Q9QZQ1;E9Q316;E9PYX7	1196;1197;1218;1211;1212;1211	Q9QZQ1-2	1196	Afadin	Mllt4	KITSVSTGNLCTEEQSPPPRPEAYPIPTQTY	S	0.999992	143.6	158.52	-0.2812	-9.08467	-8.18315	-8.17419	-6.11259	-6.2465	-6.32699	-7.2928	-7.68212	-7.35115
1.89708	1.5495	0.778984	0.38603	0.150902	-0.228044	+		Q9R0L6;Q9R0L6-2	386;425	Q9R0L6	386	Pericentriolar material 1 protein	Pcm1	LSLTREISQSRNPSVSEHLPDEKVQLFSKMR	S	0.766768	51.884	68.569	-0.10346	-3.8451	-4.01849	-4.12838	-3.37288	-3.38658	-2.89556	-4.30249	-4.58775	-3.78587
3.48564	1.55105	0.371348	0.243936	0.0792403	-0.105882	+		Q9R0L6;Q9R0L6-2	69;69	Q9R0L6	69	Pericentriolar material 1 protein	Pcm1	VASDKRVTNAISPESSPGVGRRRTKIPHTFP	S	0.999992	98.976	61.862	0.098624	-2.96414	-2.99361	-3.02982	-2.6114	-2.67487	-2.58725	-2.87111	-2.99981	-3.43429
2.7787	1.99448	0.977096	1.2812	0.512362	0.617244	+		Q9WU62-2;Q9WU62	245;245	Q9WU62-2	245	Inner centromere protein	Incenp	VSKLKIARASWGLQDSPGSTDSPWQERVLSP	S	0.99876	65.713	75.868	-0.876	-2.85525	-2.68915	-3.10613	-1.85608	-1.86427	-1.99889	-1.88859	-2.40938	-2.50083
2.13694	1.78396	0.982577	0.466126	0.228654	0.451611	+		Q9WV70	673	Q9WV70	673	Nucleolar complex protein 2 homolog	Noc2l	KDEDRKELKDLFELDSSEGEDSTDFFERGVP	S	0.999822	107.05	97.284	0.8916	-7.37056	-7.34756	-7.7464	-6.30126	-6.78856	-6.42697	-6.29514	-7.6613	-7.15325
2.13694	1.78545	0.982577	0.466126	0.228818	0.451611	+		Q9WV70	674	Q9WV70	674	Nucleolar complex protein 2 homolog	Noc2l	DEDRKELKDLFELDSSEGEDSTDFFERGVPR	S	0.999822	107.05	97.284	0.8916	-7.37056	-7.34756	-7.7464	-6.30126	-6.78856	-6.42697	-6.29514	-7.6613	-7.15325
2.08838	1.43035	0.474821	0.388471	0.113833	-0.115558	+		Q9Z0U1	430	Q9Z0U1	430	Tight junction protein ZO-2	Tjp2	LKERPSSREETSGRLSRMGATPTPFKSTGDI	S	0.999965	37.959	77.744	1.3978	-7.4591	-7.78689	-7.62847	-7.15865	-7.10733	-7.18402	-7.6309	-7.90137	-7.68886
2.08838	1.4309	0.474821	0.388471	0.113933	-0.115558	+		Q9Z0U1	421	Q9Z0U1	421	Tight junction protein ZO-2	Tjp2	QDYHSSTEKLKERPSSREETSGRLSRMGATP	S	0.533561	39.546	61.767	0.17622	-7.4591	-7.78689	-7.62847	-7.15865	-7.10733	-7.18402	-7.6309	-7.90137	-7.68886
2.13505	1.6711	0.838605	0.0867754	0.0255574	-0.0356747	+		Q9Z0U1	1133	Q9Z0U1	1133	Tight junction protein ZO-2	Tjp2	EPQKAPSRLYQDTRGSYGSDPEEEEYRQQLA	S	0.978806	120.92	120.43	0.39816	-4.72633	-5.08552	-5.15835	-3.95195	-4.25177	-4.25067	-4.99498	-5.13948	-4.94277
2.13505	1.67234	0.838605	0.0867754	0.0256236	-0.0356747	+		Q9Z0U1	1136	Q9Z0U1	1136	Tight junction protein ZO-2	Tjp2	KAPSRLYQDTRGSYGSDPEEEEYRQQLAAHS	S	1	215.6	292.12	-0.28473	-4.72633	-5.08552	-5.15835	-3.95195	-4.25177	-4.25067	-4.99498	-5.13948	-4.94277
2.24814	1.98635	1.13884	1.07481	0.458877	0.522828	+		Q9Z204-2;Q9Z204;Q3U6P5	216;229;229	Q9Z204-2	216	Heterogeneous nuclear ribonucleoproteins C1/C2	Hnrnpc	SLEKIEKEQSKQADLSFSSPVEMKNEKSEEE	S	0.945591	39.722	42.382	0.77735	-8.02444	-8.60537	-8.68515	-7.23878	-7.32514	-7.33452	-7.7405	-7.94119	-8.06478
2.24814	1.98836	1.13884	1.07481	0.459442	0.522828	+		Q9Z204-2;Q9Z204;Q3U6P5	219;232;232	Q9Z204-2	219	Heterogeneous nuclear ribonucleoproteins C1/C2	Hnrnpc	KIEKEQSKQADLSFSSPVEMKNEKSEEEQSS	S	0.984404	41.534	51.495	-0.13865	-8.02444	-8.60537	-8.68515	-7.23878	-7.32514	-7.33452	-7.7405	-7.94119	-8.06478
2.3404	2.0505	1.12161	0.0231529	0.00913314	0.0607087	+		Q9Z2D1;E9QLX4;B8JJF6;F6T2Q0	51;119;51;29	Q9Z2D1	51	Myotubularin-related protein 2	Mtmr2	SVHTKSASAISSDSISTSADNFSPDLRVLRE	S	0.548079	42.36	52.556	-0.89897	-6.07271	-5.90183	-6.03749	-5.18786	-4.53872	-4.92063	-4.54595	-5.73073	-7.55322
2.19839	1.47252	0.471041	1.35142	0.300059	-0.175909	+		A2AJI1;A8Y5P4;A2AJI0-2;A2AJI0	99;99;99;99	A2AJI1	99	MAP7 domain-containing protein 1	Map7d1	PQEECPSSEAKSRGPTPTATGPREAKPSRRS	T	0.9249	38.201	55.866	0.71921	-4.15182	-4.18477	-4.32558	-3.79773	-3.84389	-3.60743	-4.45254	-4.38437	-4.35299
2.44619	1.47312	-0.416523	2.22764	0.628074	-0.609252	+		A2AQ43;A2AQ44;A2AQ42;A2AQ45;A2AQ41;Q80TY0-2;Q80TY0-3;Q80TY0;D3YYV4;Q80TY0-5;Q80TY0-4	294;294;294;294;294;294;294;294;293;294;215	A2AQ43	294	Formin-binding protein 1	Fnbp1	PGDIEFEDYTQPMKRTVSDNSLSSSKEGKPE	T	0.965565	91.369	131.96	-0.82123	3.32217	3.43607	3.21231	2.94534	2.87333	2.90231	2.88741	2.69118	2.56421
1.92719	1.82849	1.53537	0.208506	0.0818034	0.155012	+		B1AQF9;Q9WV34;Q9WV34-2	117;117;134	B1AQF9	117	MAGUK p55 subfamily member 2	Mpp2	SLLETHDSVASKTYETPPPSPGLDPTFSNQP	T	0.899673	53.881	63.403	0.5509	-4.1444	-4.67897	-4.15269	-2.18697	-3.05665	-3.12634	-3.89847	-3.99126	-4.62129
1.96476	1.54429	0.797119	0.211964	0.0654729	0.0818752	+		P48678;B3RH23;P48678-2;B3RH24;P48678-3	394;394;394;394;282	P48678	394	Prelamin-A/C;Lamin-A/C	Lmna	LLEGEEERLRLSPSPTSQRSRGRASSHSSQS	T	0.736869	77.723	89.43	0.099043	-7.31349	-7.61509	-7.67177	-6.46143	-6.85181	-6.89575	-7.46886	-7.61625	-7.26962
2.50942	1.46722	0.408473	0.90308	0.172473	-0.115835	+		E2QRQ3;D3Z6D2;Q8CJ67-3;Q8CJ67-2;Q8CJ67;Q8CJ67-4	450;488;456;456;488;183	E2QRQ3	450	Double-stranded RNA-binding protein Staufen homolog 2	Stau2	TSPTAEAIGLKGSSPTSPCSSVQPSKQLEYL	T	0.770892	36.736	51.089	1.0844	-1.79124	-1.74262	-1.92237	-1.40248	-1.35415	-1.47419	-1.92795	-1.89243	-1.98335
1.61663	1.55389	1.19467	1.79215	0.715272	1.38452	+		E9QM33;E9PU87;Q6P4S6;F6U6U5;F6U8X4;Q6P4S6-2	527;585;527;490;488;469	E9QM33	527	Serine/threonine-protein kinase SIK3	Sik3	GPSPLVTMTPAVPAVTPVDEESSDGEPDQEA	T	0.666184	65.669	73.126	2.663	-4.98994	-4.78201	-5.80941	-4.2522	-3.86719	-3.87795	-3.56584	-3.78947	-4.07251
2.69473	2.07092	0.79224	0.639669	0.284723	-0.393696	+		E9PX53;E9QPR5;Q8K2V1;Q8K2V1-2	933;950;950;601	E9PX53	933	Serine/threonine-protein phosphatase 4 regulatory subunit 1	Ppp4r1	SSTKLSEDAMSTASSTY______________	T	0.518783	50.395	58.676	1.3218	-6.40858	-6.47554	-6.68131	-5.86851	-5.70598	-5.61421	-6.51114	-7.41523	-6.82014
1.4533	1.4678	1.16393	0.190684	0.085924	0.262464	+		E9PZM7;F7BGY9	407;434	E9PZM7	407		Scaf11	VPPAEKSSSDSVEEETVDSDTPPVLEKEQQS	T	0.773935	51.481	63.63	0.04318	-7.15021	-7.87266	-8.30234	-6.35962	-6.56773	-6.90607	-8.05945	-7.75892	-6.71945
3.93275	1.73332	1.82349	0.774795	0.340327	-0.454229	+		E9Q0A7;Q4KMM3-3;Q4KMM3-2;F8WGG8;Q4KMM3-4;Q4KMM3	196;115;115;134;203;203	E9Q0A7;Q4KMM3-4	203	Oxidation resistance protein 1	Oxr1	ASTVSGIRPARVVSSTSEEEEAFTEKFLKIN	T	0.644999	56.97	58.712	0.050534	-3.37155	-3.52152	-3.7797	-1.71997	-1.69774	-1.78458	-3.91251	-4.47245	-3.65051
2.74331	1.3041	0.320842	0.731599	0.128567	-0.0874669	+		E9Q6L0;E9QKH0;E9QNY9;Q80TV8;Q80TV8-2	716;709;709;708;708	E9Q6L0	716	CLIP-associating protein 1	Clasp1	LGSGLAGGSSRGPPVTPSSEKRSKIPRSQGC	T	0.998195	21.987	50.155	0.16651	-3.47662	-3.47557	-3.38	-3.15835	-3.14666	-3.06465	-3.45424	-3.5322	-3.60815
2.55468	1.89147	0.746037	1.47088	0.487797	0.406868	+		E9Q7G0;E9Q7Z9;F6ZQA3	1982;978;629	E9Q7G0;E9Q7Z9	1982		Numa1	QQRKRVSSETHQGPGTPESKKATSCFPRPMT	T	0.999827	90.174	109.5	1.4166	-6.2773	-6.49589	-6.65025	-5.66147	-5.74516	-5.77871	-5.95546	-6.19318	-6.0542
1.99133	2.08609	3.32674	0.565625	0.322008	1.53017	+		E9QAF9;Q0VGY8	1454;1461	E9QAF9	1454	Protein TANC1	Tanc1	SLKDHFPIEEAEEEDTSSQEESISPTPRSQP	T	0.665562	101.95	110.44	0.15526	-2.62881	-4.28642	-5.07047	-0.69627	-0.481874	-0.82735	-1.13773	-1.92158	-4.33587
1.60416	1.52506	1.06755	1.25456	0.546615	0.757457	+		E9QME5;Q99PP7-2;E9QP19;Q99PP7	1098;1100;1115;1117	E9QME5	1098	E3 ubiquitin-protein ligase TRIM33	Trim33	TPLPEFEQDEDDGEVTEDSDEDFIQPRRKRL	T	1	191.8	202.61	-1.2683	-5.93049	-5.89382	-6.59723	-4.72564	-5.06849	-5.42476	-5.05062	-5.58511	-5.51343
1.81577	1.5753	1.06431	0.878632	0.353744	0.38411	+		F8VQC1;E9Q740	624;563	F8VQC1	624	Signal recognition particle subunit SRP72	Srp72	ASSELDASKAVSSPPTSPRPGSAATISSSAS	T	0.522623	62.936	61.099	-0.0439	-7.26415	-7.86545	-7.48419	-6.62585	-6.08816	-6.70686	-6.95527	-7.30011	-7.20607
1.96762	1.54433	0.683626	1.19348	0.460106	0.430037	+		F8WHU5;Q4VA53-3;Q4VA53	1371;1370;1368	F8WHU5	1371	Sister chromatid cohesion protein PDS5 homolog B	Pds5b	RAESPETSAVESTQSTPQKGRGRPSKAPSPS	T	0.998435	222.59	83.701	-1.6086	-4.03528	-4.479	-4.03014	-3.5418	-3.51061	-3.44113	-3.59786	-3.87264	-3.78381
1.51598	1.31179	0.720504	0.201032	0.0777123	0.143876	+		G3UWX1;G3X8Z6;Q5U4B1;G3UXL4;E9PX26;P35601-2;P35601	109;109;109;109;109;109;109	G3UWX1;P35601-2	109	Replication factor C subunit 1	Rfc1	PGKVSQKDPVTYVSETDEDDDFVCKKAASKS	T	0.999071	101.31	111.92	-0.35212	-3.47857	-2.93247	-3.0913	-2.49831	-2.16864	-2.67387	-2.94534	-3.44309	-2.68228
1.68188	1.46533	0.722977	1.1347	0.302658	0.208369	+		H3BIW0;G3X8T2;Q0P678;Q0P678-2	105;105;105;105	H3BIW0	105	Zinc finger CCCH domain-containing protein 18	Zc3h18	AGSPCEEGDDVEEDGTSDLRDEASSVTRELD	T	0.537305	129.11	141.9	-0.0014069	-6.38234	-6.32823	-6.36025	-5.3536	-5.54018	-6.00811	-5.97899	-6.22525	-6.24147
2.78868	1.68292	0.538575	0.758408	0.15216	0.109108	+		O70318;G3X9B8;Q80UE5;Q80UE4;Q811B2;G3X991;E9Q4H2	584;584;584;584;584;584;454	O70318	584	Band 4.1-like protein 2	Epb41l2;Epb4.1l2	SYTTIQDGRRDSKSPTKATPLPAEGKKNTLR	T	0.736977	40.889	57.836	-0.027913	-6.29298	-6.39857	-6.30344	-5.77425	-5.90977	-5.69524	-6.14358	-6.33322	-6.19087
1.92388	1.51802	0.634509	0.383249	0.102559	0.10052	+		G3X9V2;P30999;E9Q8Z6;E9Q8Z8;E9Q8Z4;E9Q8Z9;D3Z2H2;D3Z7H6;E9Q901;E9Q904;E9Q986;E9Q907;E9Q905;D3Z2H7;P30999-2;P30999-3;E9Q8Z5;E9Q903;E9Q906	910;916;910;916;846;856;862;815;856;862;809;809;815;587;889;895;889;841;788	G3X9V2;P30999-2	910	Catenin delta-1	Ctnnd1	DNNYSTLNERGDHNRTLDRSGDLGDMEPLKG	T	1	83.397	88.517	-0.47935	-7.8622	-7.88017	-7.91733	-7.20252	-7.03096	-7.5227	-7.70576	-8.00194	-7.65044
1.55356	1.471	0.99309	0.413298	0.171204	0.277576	+		H3BL37;O08784;E9PYV2;H3BIX0;Q05CS0;F8WIZ3	896;860;812;812;896;896	H3BL37	896	Treacle protein	Tcof1	PVSVNRNSSPAVPAPTPEGVQAVNTTKKASG	T	0.999997	88.36	117.8	0.19935	-8.60162	-7.61531	-8.07322	-7.24909	-7.05324	-7.00856	-7.79515	-7.85604	-7.80623
2.7973	1.95875	2.0455	1.01474	0.506955	1.49919	+		O08664;D3Z3W8	118;41	O08664	118	B-cell CLL/lymphoma 7 protein family member C	Bcl7c	SEGSLQKGAEPSPGGTPQPSRPGSPTGPPEV	T	0.969176	94.206	60.886	-1.4307	-5.67721	-4.95787	-5.78718	-3.44832	-3.53351	-3.30393	-5.22281	-3.08341	-3.61847
1.86519	1.54235	0.833459	1.88731	0.628082	0.568226	+		O89001	1365	O89001	1365	Carboxypeptidase D	Cpd	TGSKKSLLSHEFQDETDTEEETLYSSKH___	T	0.999559	90.269	106.04	-0.17141	-5.9672	-5.76537	-6.22229	-5.17999	-4.88266	-5.39183	-5.39217	-5.44554	-5.41247
1.86519	1.54323	0.833459	1.88731	0.630755	0.568226	+		O89001	1367	O89001	1367	Carboxypeptidase D	Cpd	SKKSLLSHEFQDETDTEEETLYSSKH_____	T	0.999464	90.269	106.04	-0.17141	-5.9672	-5.76537	-6.22229	-5.17999	-4.88266	-5.39183	-5.39217	-5.44554	-5.41247
2.71981	1.55039	0.448959	0.52004	0.148597	0.139943	+		P11440;D3Z2T9;Q3U6X7;Q3UGB9;P97377-2;P97377;Q80YP0	14;14;14;14;14;14;14	P11440;Q3U6X7	14	Cyclin-dependent kinase 1;Cyclin-dependent kinase 2;Cyclin-dependent kinase 3	Cdk1;Cdk2;Cdk3	__MEDYIKIEKIGEGTYGVVYKGRHRVTGQI;__MENFQKVEKIGEGTYGVVYKAKNKLTGEV	T	1	75.007	138.24	-0.72289	-2.40449	-2.46532	-2.56976	-1.95371	-2.07063	-2.06835	-2.17494	-2.54287	-2.30193
2.45024	2.0597	0.979269	0.0935953	0.0273624	0.0377871	+		P15261	367	P15261	367	Interferon gamma receptor 1	Ifngr1	KETKALEAGGSTSAMTPDSPPTPTQRRSFSL	T	0.834049	90.552	104.01	-0.68848	-1.56609	-1.80983	-2.05137	-0.711432	-0.970748	-0.807292	-1.83834	-1.72932	-1.74626
2.33495	1.89319	0.894082	0.247247	0.0779797	0.100859	+		P15261	373	P15261	373	Interferon gamma receptor 1	Ifngr1	EAGGSTSAMTPDSPPTPTQRRSFSLLSSNQS	T	0.880679	90.552	101.86	-0.88891	-1.21106	-1.49374	-1.68797	-0.451949	-0.7022	-0.556371	-1.47467	-1.20122	-1.4143
2.16035	1.57907	0.706676	0.849235	0.30181	0.281492	+		Q80X35;Q80ZL4;Q3TLQ0;P20357;G3UZJ2;G3UWW1;G3UZV6	234;235;235;1596;108;165;210	Q80X35	234	Microtubule-associated protein;Microtubule-associated protein 2	Map2	TRSEPIRRAGKSGTSTPTTPGSTAITPGTPP	T	0.677253	37.89	53.482	-0.32118	-4.47851	-4.07939	-4.38316	-3.58912	-3.49938	-3.73254	-4.22366	-3.94971	-3.92322
2.16035	1.58013	0.706676	0.849235	0.302056	0.281492	+		Q80X35;Q80ZL4;Q3TLQ0;P20357;G3UZJ2;G3UWW1;G3UZV6	247;248;248;1609;121;178;223	Q80X35	247	Microtubule-associated protein;Microtubule-associated protein 2	Map2	TSTPTTPGSTAITPGTPPSYSSRTPGTPGTP	T	0.956443	85.424	100.68	-0.60083	-4.47851	-4.07939	-4.38316	-3.58912	-3.49938	-3.73254	-4.22366	-3.94971	-3.92322
2.58262	1.57322	0.526143	1.30015	0.297248	0.177461	+		Q80X35;Q80ZL4;Q3TLQ0;P20357;G3UZJ2;G3UWW1;G3UZV6	255;256;256;1617;129;186;231	Q80X35	255	Microtubule-associated protein;Microtubule-associated protein 2	Map2	STAITPGTPPSYSSRTPGTPGTPSYPRTPGT	T	0.996073	46.787	92.856	-0.99128	-4.02462	-3.98809	-3.94568	-3.35196	-3.60517	-3.42282	-3.80787	-3.70557	-3.91257
4.15875	2.00873	0.793011	2.36449	0.605282	-0.401715	+		P26645	143	P26645	143	Myristoylated alanine-rich C-kinase substrate	Marcks	SPKAEDGAAPSPSSETPKKKKKRFSFKKSFK	T	0.999939	206.22	208.47	0.29908	0.614123	0.532225	0.586773	1.29752	1.43438	1.38026	0.183814	0.0604	0.283763
3.4936	2.27025	0.836005	1.45794	0.379622	0.235053	+		P43274	4	P43274	4	Histone H1.4	Hist1h1e	____________MSETAPAAPAAPAPAEKTP	T	0.568169	66.764	76.294	-2.5089	-4.23133	-4.33394	-4.38974	-3.37262	-3.52192	-3.55245	-3.98078	-4.18426	-4.08481
3.4936	2.27539	0.836005	1.45794	0.379992	0.235053	+		P43274	18	P43274	18	Histone H1.4	Hist1h1e	ETAPAAPAAPAPAEKTPVKKKARKAAGGAKR	T	0.999998	114.63	122.34	-0.15857	-4.23133	-4.33394	-4.38974	-3.37262	-3.52192	-3.55245	-3.98078	-4.18426	-4.08481
2.27214	2.06006	1.15428	0.296572	0.113576	0.169792	+		Q3UYK2;P49769;F8WHB3	370;370;278	Q3UYK2	370	Presenilin;Presenilin-1;Presenilin-1 NTF subunit;Presenilin-1 CTF subunit;Presenilin-1 CTF12	Psen1	PESRAAVQELSGSILTSEDPEERGVKLGLGD	T	0.99989	103.28	78.837	-0.66487	-2.86997	-2.51107	-2.43187	-1.55304	-1.13415	-1.66288	-2.06153	-2.6749	-2.5671
1.65925	1.4387	0.724842	0.565144	0.204909	0.216884	+		P54103;E9Q9H3;Q3TRX6	48;48;48	P54103	48	DnaJ homolog subfamily C member 2;DnaJ homolog subfamily C member 2, N-terminally processed	Dnajc2	RWFEAFVKRRNRNASTSFQELEDKKELSEES	T	0.645734	57.417	50.563	1.1333	-6.6983	-7.25316	-7.14773	-6.20056	-6.20949	-6.51461	-6.83649	-6.8006	-6.81144
5.53657	1.43229	1.47209	2.47994	0.47267	-0.242405	+		P63085;E9QAJ2	183;183	P63085	183	Mitogen-activated protein kinase 1	Mapk1	LARVADPDHDHTGFLTEYVATRWYRAPEIML	T	0.999999	214.56	237.15	-0.4529	-5.43538	-5.43533	-5.40497	-3.99428	-3.98697	-3.87818	-5.5969	-5.68223	-5.72377
1.87347	1.41366	-0.544552	1.146	0.434543	-0.408008	+		Q3THG5;Q03147;Q8CAC4	170;170;170	Q3THG5	170	Cyclin-dependent kinase 7	Cdk7	DFGLAKSFGSPNRAYTHQVVTRWYRAPELLF	T	0.908597	44.178	66.711	0.64133	-0.293788	0.0619373	-0.193925	-0.549805	-0.709287	-0.800339	-0.304023	-0.601599	-0.744179
2.47478	1.98076	0.884583	0.0496452	0.0196513	0.0448928	+		Q0GNC1;Q0GNC1-3	1173;1173	Q0GNC1	1173	Inverted formin-2	Inf2	DPEALWGVHQTEADSTSEGPEDEAQRGQSTH	T	0.652496	116.8	125.59	0.24492	-6.86911	-7.14597	-6.81387	-5.9392	-5.98432	-6.25168	-6.54898	-7.47991	-6.66537
2.72545	1.52389	-0.408225	1.13797	0.261833	-0.165084	+		Q148V8	1042	Q148V8	1042	Protein FAM83H	Fam83h	QPESPRRPSLSRGDSTEAAAEERGSRVRLAS	T	0.913471	133.57	87.757	-0.56264	-1.73232	-1.87516	-1.69974	-2.20286	-2.15004	-2.17899	-1.90536	-2.01664	-1.88048
1.75554	1.35817	0.563525	1.7805	0.470146	0.280841	+		Q3U3F6;Q64012-2;Q64012;A2AU62	252;252;268;268	Q3U3F6	252	RNA-binding protein Raly	Raly	GSCSSSSRLPAPQEDTASEAGTPQGEVQTRD	T	1	110.8	121.49	-0.071034	-7.10071	-6.95591	-7.16197	-6.38387	-6.37291	-6.77124	-6.79151	-6.85423	-6.73034
2.19539	1.3635	0.416238	0.215068	0.0479719	-0.0436805	+		Q3U3F6;Q64012-2;Q64012;A2AU62	258;258;274;274	Q3U3F6	258	RNA-binding protein Raly	Raly	SRLPAPQEDTASEAGTPQGEVQTRDDGDEEG	T	1	135.23	111.68	0.16575	-5.53034	-5.43494	-5.51696	-5.02709	-4.98325	-5.22318	-5.39188	-5.61842	-5.60297
2.51847	2.00744	1.23577	0.0629146	0.0215039	0.0376918	+		Q501J7;Q501J7-3;Q501J7-2;F7BZR2;A2ALF9	146;156;119;129;129	Q501J7	146	Phosphatase and actin regulator 4	Phactr4	RNLTPEEESKKRLGSTGSQPNSEAEPGPEHA	T	0.698231	55.745	46.678	-0.43064	-4.21545	-3.75713	-4.39668	-2.8807	-2.84001	-2.94123	-4.25422	-3.99964	-4.00233
3.53325	2.01488	0.537647	0.446014	0.0746203	0.0565755	+		Q62261	2170	Q62261	2170	Spectrin beta chain, non-erythrocytic 1	Sptbn1	EQRTSSKESSPVPSPTLDRKAKSALPAQSAA	T	0.499998	70.618	92.773	0.32615	-8.3905	-8.36687	-8.40554	-7.79795	-7.93759	-7.81443	-8.25804	-8.43496	-8.30019
3.95742	1.49248	1.50729	0.320222	0.101112	-0.120074	+		Q63844;D3Z3G6;D3Z6D8	203;203;88	Q63844	203	Mitogen-activated protein kinase 3;Mitogen-activated protein kinase	Mapk3	LARIADPEHDHTGFLTEYVATRWYRAPEIML	T	0.999996	148.7	173.65	0.11199	-5.74908	-5.92743	-6.08789	-4.44798	-4.38919	-4.40537	-6.15967	-5.80443	-6.16053
2.17137	1.46633	0.465736	0.465536	0.0760253	-0.0576064	+		Q64337;Q64337-2;D3YZJ1	269;269;269	Q64337	269	Sequestosome-1	Sqstm1	EVDIDVEHGGKRSRLTPTTPESSSTGTEDKS	T	0.844021	76.197	96.303	-0.3753	-2.54707	-2.63697	-2.71608	-2.01592	-2.23301	-2.25398	-2.65143	-2.69436	-2.72715
2.02105	1.52644	0.613714	0.0625533	0.0150595	0.0184189	+		Q64337;Q64337-2;D3YZJ1	272;272;272	Q64337	272	Sequestosome-1	Sqstm1	IDVEHGGKRSRLTPTTPESSSTGTEDKSNTQ	T	0.881852	76.197	96.303	-0.3753	-2.58147	-2.71367	-2.83463	-1.90572	-2.28413	-2.09878	-2.57094	-2.68504	-2.81854
3.08578	2.13836	1.15878	0.47601	0.0764218	0.0571764	+		Q6P9Q4	499	Q6P9Q4	499	FH1/FH2 domain-containing protein 1	Fhod1	TRELWDSPEPASAPRTPQSPVSRILLRTQRS	T	0.852621	35.795	55.994	0.83057	-5.94762	-5.84926	-5.93993	-4.7318	-4.55061	-4.97805	-5.79442	-5.93436	-5.83649
2.26892	1.9574	1.05901	1.77533	0.586806	0.803742	+		Q6PGF5	817	Q6PGF5	817		Bms1	DTQSEDIEEEEVKEETDPSEEESARKKHLDK	T	0.999971	130.25	115.2	-0.35561	-7.14868	-7.20393	-7.47596	-6.05788	-6.5461	-6.04756	-6.63221	-6.66493	-6.1202
3.48479	2.12412	0.921736	1.99501	0.461445	0.240988	+		Q8BJU0;Q8BJU0-2	305;304	Q8BJU0	305	Small glutamine-rich tetratricopeptide repeat-containing protein alpha	Sgta	PEFVEQIRSQVVRSRTPSASHEEQQE_____	T	0.789098	103.24	72.058	0.50447	-5.69202	-5.68683	-5.75078	-4.64918	-4.91729	-4.79795	-5.56461	-5.40919	-5.43286
2.25175	1.55201	-0.62435	1.26273	0.398862	-0.306519	+		Q8C142	199	Q8C142	199	Low density lipoprotein receptor adapter protein 1	Ldlrap1	ANQEGGDVPGTRRDSTPSLKTLVATGNLLDL	T	0.743695	20.568	51.998	0.51189	0.149931	0.0449257	-0.172335	-0.512909	-0.736849	-0.600771	-0.177278	-0.388153	-0.331605
2.47876	2.25445	2.20501	1.35651	0.58411	1.0815	+		Q8K1N2;Q8K1N2-2;D3Z069	345;345;390	Q8K1N2	345	Pleckstrin homology-like domain family B member 2	Phldb2	VPASPRVARKMLLASTSSDDFDRASYSGTSP	T	0.5	67.398	46.891	-3.3005	-8.95027	-8.59174	-9.24063	-6.19569	-7.22748	-6.74444	-7.71633	-7.36479	-8.457
1.69564	1.54069	1.18567	0.482051	0.226039	0.386981	+		Q8R4R6;A2ATJ2	106;106	Q8R4R6	106	Nucleoporin NUP53	Nup35	VRSIYDDISSPGLGSTPLTSRRQANISLLQS	T	0.720073	74.032	88.504	-0.83001	-4.9829	-4.92667	-4.14233	-3.71255	-3.17537	-3.60697	-4.35973	-4.64171	-3.88952
1.96831	1.78019	1.32803	1.71485	0.570133	0.797002	+		Q8VDQ8	27	Q8VDQ8	27	NAD-dependent protein deacetylase sirtuin-2	Sirt2	TQAGKVQEAQDSDSDTEGGATGGEAEMDFLR	T	0.896984	126.66	134.96	-0.92063	-4.68406	-4.10245	-4.12004	-2.83747	-2.6725	-3.4125	-3.35805	-3.66264	-3.49485
1.39092	1.36137	1.04013	0.906167	0.424378	0.656239	+		Q8VHR5;Q8VHR5-2	121;121	Q8VHR5	121	Transcriptional repressor p66-beta	Gatad2b	VDMSARRSEPDRGRLTPSPDIIVLSDNEASS	T	1	149.61	131.09	-0.027748	-7.00908	-6.11442	-5.93353	-5.18675	-5.22834	-5.52154	-5.60364	-5.80989	-5.67477
2.2541	1.64105	0.707486	0.179162	0.0635736	0.101246	+		Q9D279	256	Q9D279	256	Mitotic interactor and substrate of PLK1	Misp	IVNDPGSQTQAESPETPKETPIEREIRLAQE	T	0.816774	51.898	66.828	0.069113	-4.37384	-4.48048	-4.72478	-3.86425	-3.66593	-3.92645	-4.79478	-4.30013	-4.18045
1.57958	1.5217	1.21508	0.616237	0.296347	0.508123	+		Q9QYC0	610	Q9QYC0	610	Alpha-adducin	Add1	EQKEKSPPDQSAVPNTPPSTPVKLEEDLPQE	T	0.999975	121.43	136.36	-0.052469	-6.69395	-6.15582	-7.35608	-5.4267	-5.48571	-5.64822	-6.15023	-6.47914	-6.05212
1.57958	1.52245	1.21508	0.42298	0.196121	0.366259	+		Q9QYC0	614	Q9QYC0	614	Alpha-adducin	Add1	KSPPDQSAVPNTPPSTPVKLEEDLPQEPTSR	T	0.946633	121.43	125.96	0.65261	-6.69395	-6.15582	-7.35608	-5.4267	-5.48571	-5.64822	-6.51114	-6.47914	-6.1168
2.71981	1.55124	0.448959	0.52004	0.148716	0.139943	+		P11440;D3Z2T9;Q3U6X7;Q3UGB9;P97377-2;P97377;Q80YP0	15;15;15;15;15;15;15	P11440;Q3U6X7	15	Cyclin-dependent kinase 1;Cyclin-dependent kinase 2;Cyclin-dependent kinase 3	Cdk1;Cdk2;Cdk3	_MEDYIKIEKIGEGTYGVVYKGRHRVTGQIV;_MENFQKVEKIGEGTYGVVYKAKNKLTGEVV	Y	1	75.007	138.24	-0.72289	-2.40449	-2.46532	-2.56976	-1.95371	-2.07063	-2.06835	-2.17494	-2.54287	-2.30193
3.05844	1.63766	-0.469696	1.14639	0.301897	-0.203829	+		P34152-3;P34152-4;F8WI77;E9QMQ8;P34152-2;P34152;P34152-6;P34152-5	577;577;610;617;608;615;577;618	P34152-3	577	Focal adhesion kinase 1	Ptk2	LGDFGLSRYMEDSTYYKASKGKLPIKWMAPE	Y	0.966333	59.555	78.934	0.14566	-2.80667	-2.77133	-2.93782	-3.33703	-3.29104	-3.29684	-2.93019	-3.16045	-3.03667
5.53657	1.55723	1.47209	2.47994	0.473459	-0.242405	+		P63085;E9QAJ2	185;185	P63085	185	Mitogen-activated protein kinase 1	Mapk1	RVADPDHDHTGFLTEYVATRWYRAPEIMLNS	Y	1	214.56	237.15	-0.4529	-5.43538	-5.43533	-5.40497	-3.99428	-3.98697	-3.87818	-5.5969	-5.68223	-5.72377
2.12704	1.38488	0.440534	1.22687	0.395153	-0.298551	+		Q5BL18;Q6ZQ61;Q8K310	597;603;597	Q5BL18	597	Matrin-3	Matr3	RGIDLLKKDKSRKRSYSPDGKESPSDKKSKT	Y	0.751549	49.612	64.878	0.048806	-5.21882	-5.44009	-5.46679	-4.88284	-5.01257	-4.9087	-5.61766	-5.83717	-5.56653
3.95742	1.55048	1.50729	0.320222	0.101207	-0.120074	+		Q63844;D3Z3G6;D3Z6D8	205;205;90	Q63844	205	Mitogen-activated protein kinase 3;Mitogen-activated protein kinase	Mapk3	RIADPEHDHTGFLTEYVATRWYRAPEIMLNS	Y	0.999972	148.7	173.65	0.11199	-5.74908	-5.92743	-6.08789	-4.44798	-4.38919	-4.40537	-6.15967	-5.80443	-6.16053
2.28607	1.47373	0.448373	1.07707	0.343169	-0.265416	+		Q64511	1545	Q64511	1545	DNA topoisomerase 2-beta	Top2b	GAKKRKASGSENEGDYNPGRKPSKTASKKPK	Y	0.996663	107.85	118.48	0.032505	-3.22576	-3.46418	-3.38151	-2.82905	-2.93469	-2.96259	-3.46602	-3.78581	-3.61588
1.65599	1.33058	0.607167	0.693803	0.258542	0.256751	+		A2AB59-2;A2AB59	259;458	A2AB59-2	259	Rho GTPase-activating protein 27	Arhgap27	ELPQVPIPAPRSVRKSSQDSDTPAQASPPEE	S	0.720232	79.352	83.606	-1.9116	-2.21455	-2.4897	-1.98526	-1.74832	-1.64991	-1.46977	-1.87984	-2.14191	-1.8975
2.36369	2.23793	1.7931	1.40289	0.576083	0.854815	+		A2AMU9;Q9D0I8;A2AMV1	225;225;224	A2AMU9	225	mRNA turnover protein 4 homolog	Mrto4	AQSGRFQQMDDDLPESAPESEGESEEEDDS_	S	0.999406	75.086	75.436	0.97633	-6.61248	-6.66835	-7.4602	-4.95807	-5.00248	-5.40118	-5.91614	-6.08703	-6.17341
2.36369	2.24163	1.7931	1.40289	0.578026	0.854815	+		A2AMU9;Q9D0I8;A2AMV1	229;229;228	A2AMU9	229	mRNA turnover protein 4 homolog	Mrto4	RFQQMDDDLPESAPESEGESEEEDDS_____	S	0.984192	75.086	63.165	-0.70105	-6.61248	-6.66835	-7.4602	-4.95807	-5.00248	-5.40118	-5.91614	-6.08703	-6.17341
3.18703	1.4921	2.21083	2.53413	0.144077	1.27255	+		A2AMU9;Q9D0I8;A2AMV1	233;233;232	A2AMU9	233	mRNA turnover protein 4 homolog	Mrto4	MDDDLPESAPESEGESEEEDDS_________	S	0.984192	63.141	63.165	-0.70105	-7.68834	-7.20776	-7.09813	-4.95807	-5.00248	-5.40118	-5.91614	-6.08703	-6.17341
1.49132	1.54411	2.10564	0.766581	0.405302	1.07108	+		A2AMU9;Q9D0I8;A2AMV1	239;239;238	A2AMU9	239	mRNA turnover protein 4 homolog	Mrto4	ESAPESEGESEEEDDS_______________	S	0.896945	75.086	75.436	0.97633	-6.53318	-7.82773	-8.69969	-5.26949	-5.59165	-5.88253	-6.41431	-6.56776	-6.86529
2.39504	1.6579	0.6476	0.310664	0.0780954	0.0784372	+		A2APD6;Q9D6Z1;A2APD7	536;536;252	A2APD6	536	Nucleolar protein 56	Nop56	SSAKRKKSSPKEEVASEPEEAASPTTPKKKR	S	1	197.36	143.47	0.53842	-4.21002	-4.10578	-4.36383	-3.4534	-3.72525	-3.55817	-4.04047	-4.28146	-4.12239
2.39504	1.65905	0.6476	0.310664	0.0781813	0.0784372	+		A2APD6;Q9D6Z1;A2APD7	543;543;259	A2APD6	543	Nucleolar protein 56	Nop56	SSPKEEVASEPEEAASPTTPKKKRKFSEEPE	S	0.999845	193.97	104.48	0.35837	-4.21002	-4.10578	-4.36383	-3.4534	-3.72525	-3.55817	-4.04047	-4.28146	-4.12239
1.5839	1.3849	0.720312	0.0960145	0.0222984	-0.024683	+		E9QAU4;A2AQ25;A2AQ25-2;D3Z781;A2AQ25-4;A2AQ25-3;A2AQ25-8	1953;1902;1585;1303;1297;1308;996	E9QAU4	1953	Sickle tail protein	Etl4;Skt	NGRAAPTTSSSSSPPSPASPTSLNQGARGIR	S	0.992477	99.621	83.022	0.34373	-4.23323	-4.22299	-4.43608	-3.26477	-3.52545	-3.94114	-4.2111	-4.41863	-4.33662
1.5839	1.38542	0.720312	0.0960145	0.0223637	-0.024683	+		E9QAU4;A2AQ25;A2AQ25-2;D3Z781;A2AQ25-4;A2AQ25-3;A2AQ25-8	1956;1905;1588;1306;1300;1311;999	E9QAU4	1956	Sickle tail protein	Etl4;Skt	AAPTTSSSSSPPSPASPTSLNQGARGIRTIH	S	0.953597	83.181	83.022	0.34373	-4.23323	-4.22299	-4.43608	-3.26477	-3.52545	-3.94114	-4.2111	-4.41863	-4.33662
1.38636	1.31499	0.938725	1.02966	0.286539	0.201621	+		A2AR02	252	A2AR02	252	Peptidyl-prolyl cis-trans isomerase G	Ppig	RKHKKEKKKRKKSKKSPSSESEAENVDAQPQ	S	0.762251	55.707	58.688	0.27159	-4.93815	-4.64298	-4.8405	-3.86767	-3.34281	-4.39499	-4.66569	-4.56912	-4.58197
1.93084	1.43749	0.540057	0.0831682	0.0188854	-0.0195068	+		B1AS53;P70698	571;571	B1AS53	571	CTP synthase 1	Ctps1	QKGCRLSPRDTYSDRSGSSSPDSEITELKFP	S	0.97106	87.108	108.64	-0.74106	-6.02291	-5.81684	-5.90176	-5.16035	-5.46084	-5.50015	-5.91446	-6.04112	-5.84445
1.81941	1.34485	0.524003	0.0990268	0.0186233	0.0171337	+		B1AS53;P70698	574;574	B1AS53	574	CTP synthase 1	Ctps1	CRLSPRDTYSDRSGSSSPDSEITELKFPSIS	S	0.943907	86.045	67.778	-0.87431	-5.42318	-5.5023	-5.4481	-4.68178	-5.07735	-5.04245	-5.34262	-5.54167	-5.43789
2.73937	1.77612	0.587702	0.646599	0.248774	-0.272336	+		B2RUE8;F8VPL5;E9PVG7;B7ZNR9;P97820;F7BS72	627;704;758;681;703;661	B2RUE8;F8VPL5;F7BS72	627	Mitogen-activated protein kinase kinase kinase kinase 4	Map4k4	QSGSGERFRVRSSSKSEGSPSPRQESAAKKP	S	0.600183	26.802	47.058	0.24018	-2.71653	-2.72498	-2.86506	-2.22732	-2.26107	-2.05507	-2.84979	-3.40928	-2.8645
2.73937	1.77751	0.587702	0.646599	0.248957	-0.272336	+		B2RUE8;F8VPL5;E9PVG7;B7ZNR9;P97820;F7BS72	632;709;763;686;708;666	B2RUE8;F8VPL5;F7BS72	632	Mitogen-activated protein kinase kinase kinase kinase 4	Map4k4	ERFRVRSSSKSEGSPSPRQESAAKKPDDKKE	S	0.976485	27.648	47.754	1.8269	-2.71653	-2.72498	-2.86506	-2.22732	-2.26107	-2.05507	-2.84979	-3.40928	-2.8645
2.73937	1.77889	0.587702	0.646599	0.249141	-0.272336	+		B2RUE8;F8VPL5;E9PVG7;B7ZNR9;P97820;F7BS72	625;702;756;679;701;659	B2RUE8;F8VPL5;F7BS72	625	Mitogen-activated protein kinase kinase kinase kinase 4	Map4k4	GSQSGSGERFRVRSSSKSEGSPSPRQESAAK	S	0.583692	42.922	47.058	0.24018	-2.71653	-2.72498	-2.86506	-2.22732	-2.26107	-2.05507	-2.84979	-3.40928	-2.8645
1.52493	1.46864	0.941819	1.25913	0.538399	0.774632	+		B2RUJ2;B7ZNX6;B2RUK2;Q80TH2-1;Q80TH2;Q80TH2-2	595;595;595;595;595;595	B2RUJ2	595	Protein LAP2	Erbb2ip	GNLKHIVNHDDVFEESEELSSDEEMKMAEMR	S	1	74.672	72.22	-0.075498	-6.74066	-6.92414	-6.37507	-5.45738	-5.55185	-6.20518	-5.42649	-6.14176	-6.14771
1.52493	1.46922	0.941819	1.25913	0.539645	0.774632	+		B2RUJ2;B7ZNX6;B2RUK2;Q80TH2-1;Q80TH2;Q80TH2-2	599;599;599;599;599;599	B2RUJ2	599	Protein LAP2	Erbb2ip	HIVNHDDVFEESEELSSDEEMKMAEMRPPLI	S	1	74.672	72.22	-0.075498	-6.74066	-6.92414	-6.37507	-5.45738	-5.55185	-6.20518	-5.42649	-6.14176	-6.14771
1.52493	1.46979	0.941819	1.25913	0.540887	0.774632	+		B2RUJ2;B7ZNX6;B2RUK2;Q80TH2-1;Q80TH2;Q80TH2-2	600;600;600;600;600;600	B2RUJ2	600	Protein LAP2	Erbb2ip	IVNHDDVFEESEELSSDEEMKMAEMRPPLIE	S	1	74.672	72.22	-0.075498	-6.74066	-6.92414	-6.37507	-5.45738	-5.55185	-6.20518	-5.42649	-6.14176	-6.14771
1.86397	1.55486	0.962142	0.224436	0.0935146	0.19068	+		B9EHJ3;P39447	821;821	B9EHJ3;P39447	821	Tight junction protein ZO-1	Tjp1	DGATSDDLDLHDDRLSYLSAPGSEYSMYSTD	S	0.993117	124.22	134.1	-1.4981	-7.19415	-6.53232	-6.90042	-6.05123	-5.66263	-6.0266	-6.45096	-7.22566	-6.37823
1.86397	1.55587	0.962142	0.224436	0.0936061	0.19068	+		B9EHJ3;P39447	824;824	B9EHJ3;P39447	824	Tight junction protein ZO-1	Tjp1	TSDDLDLHDDRLSYLSAPGSEYSMYSTDSRH	S	0.972858	124.22	134.1	-1.4981	-7.19415	-6.53232	-6.90042	-6.05123	-5.66263	-6.0266	-6.45096	-7.22566	-6.37823
2.47074	1.59892	0.574269	0.300889	0.0879803	0.0992336	+		D3YZP9;F6SXB0;F7B4D5	318;43;31	D3YZP9	318	Coiled-coil domain-containing protein 6	Ccdc6	REMERREALCRQLSESESSLEMDDERYFNEM	S	0.873377	44.75	65.528	1.3036	-6.0833	-6.1547	-5.96255	-5.36167	-5.61471	-5.50137	-5.87883	-6.20834	-5.81568
2.31751	1.39945	0.406384	2.38782	0.565589	0.337235	+		D3Z5I1;Q3UPF5;Q3UPF5-2;G3X9X5	344;344;344;344	D3Z5I1	344	Zinc finger CCCH-type antiviral protein 1	Zc3hav1	EDGDPDGLFSRNRSDSSTSRTSAAGFPLVAA	S	0.858224	69.701	91.583	-1.0437	-2.68998	-2.51442	-2.66614	-2.15997	-2.18273	-2.30869	-2.27946	-2.31526	-2.26411
2.78525	1.46829	0.375122	2.76601	0.577501	0.333724	+		D3Z5I1;Q3UPF5;Q3UPF5-2;G3X9X5	345;345;345;345	D3Z5I1	345	Zinc finger CCCH-type antiviral protein 1	Zc3hav1	DGDPDGLFSRNRSDSSTSRTSAAGFPLVAAQ	S	0.614023	69.701	40.097	-0.61697	-2.94041	-2.79424	-2.91007	-2.49788	-2.54786	-2.47361	-2.54344	-2.55424	-2.54588
2.01821	1.78575	1.08357	1.31483	0.537157	0.824431	+		Q5BLK1;D3Z6N6;P62754	240;240;240	Q5BLK1	240	40S ribosomal protein S6	Rps6	QEQIAKRRRLSSLRASTSKSESSQK______	S	0.964753	82.387	61.345	0.037374	-4.69751	-5.477	-5.12624	-3.90273	-4.08123	-4.06606	-4.10887	-4.65147	-4.06711
1.91449	1.52199	0.655715	0.388204	0.129355	0.148955	+		Q5BLK1;D3Z6N6;P62754	242;242;242	Q5BLK1	242	40S ribosomal protein S6	Rps6	QIAKRRRLSSLRASTSKSESSQK________	S	0.542867	38.159	42.958	-0.077728	-5.40057	-5.73926	-5.89973	-4.95848	-5.04919	-5.06475	-5.60327	-5.59254	-5.39688
2.32112	1.81707	0.84261	1.25178	0.472014	0.459915	+		Q5BLK1;D3Z6N6;P62754	244;244;244	Q5BLK1	244	40S ribosomal protein S6	Rps6	AKRRRLSSLRASTSKSESSQK__________	S	0.977313	82.387	91.62	-0.24115	-4.47929	-4.88725	-4.89996	-3.80403	-3.9782	-3.95646	-4.28688	-4.47861	-4.12127
2.33153	1.68017	0.719973	1.27978	0.456783	0.388029	+		Q5BLK1;D3Z6N6;P62754	246;246;246	Q5BLK1	246	40S ribosomal protein S6	Rps6	RRRLSSLRASTSKSESSQK____________	S	0.927473	42.232	61.345	0.037374	-4.90668	-5.16371	-5.33759	-4.39534	-4.44706	-4.40566	-4.8027	-4.82744	-4.61375
2.26597	2.01906	1.11908	1.4582	0.585933	0.918479	+		Q5BLK1;D3Z6N6;P62754	247;247;247	Q5BLK1	247	40S ribosomal protein S6	Rps6	RRLSSLRASTSKSESSQK_____________	S	0.985606	82.387	86.756	-0.29296	-5.65549	-6.35434	-5.94798	-4.81315	-4.88684	-4.90057	-4.86235	-5.48909	-4.85093
1.65129	1.52794	0.964798	1.09651	0.477525	0.663252	+		Q5BLK1;D3Z6N6;P62754	235;235;235	Q5BLK1	235	40S ribosomal protein S6	Rps6	AKEKRQEQIAKRRRLSSLRASTSKSESSQK_	S	0.999113	24.013	45.342	0.18315	-5.65553	-6.48577	-6.38678	-5.11298	-5.26014	-5.26057	-5.49088	-5.71521	-5.33224
1.92569	1.65674	1.06356	1.29375	0.536332	0.81627	+		Q5BLK1;D3Z6N6;P62754	236;236;236	Q5BLK1	236	40S ribosomal protein S6	Rps6	KEKRQEQIAKRRRLSSLRASTSKSESSQK__	S	0.998896	45.462	45.342	0.18315	-4.47496	-5.29896	-4.93826	-3.75269	-3.90462	-3.86419	-3.94434	-4.4358	-3.88323
1.89816	1.78711	1.34156	0.471534	0.232106	0.453856	+		E9PWB3;Q62172	92;92	E9PWB3	92	RalA-binding protein 1	Ralbp1	KKEKRTEGYAAFQEDSSGDEAESPSKVKRSK	S	0.999962	93.519	111.84	0.15799	-2.99728	-3.39493	-4.06484	-2.17394	-2.1148	-2.14362	-2.7538	-2.75529	-3.5864
1.89816	1.78847	1.34156	0.471534	0.232272	0.453856	+		E9PWB3;Q62172	93;93	E9PWB3	93	RalA-binding protein 1	Ralbp1	KEKRTEGYAAFQEDSSGDEAESPSKVKRSKG	S	0.999962	93.519	111.84	0.15799	-2.99728	-3.39493	-4.06484	-2.17394	-2.1148	-2.14362	-2.7538	-2.75529	-3.5864
1.89816	1.78982	1.34156	0.471534	0.232437	0.453856	+		E9PWB3;Q62172	99;99	E9PWB3	99	RalA-binding protein 1	Ralbp1	GYAAFQEDSSGDEAESPSKVKRSKGIHVFKK	S	0.980943	36.645	46.702	0.068536	-2.99728	-3.39493	-4.06484	-2.17394	-2.1148	-2.14362	-2.7538	-2.75529	-3.5864
4.46873	1.66819	0.924062	2.93397	0.531093	0.263917	+		E9PX78;Q8JZQ9	111;111	E9PX78	111	Eukaryotic translation initiation factor 3 subunit B	Eif3b	PGKAEAVGEQARGHPSAGAEEEGGSDGSAAE	S	1	205.99	118.68	0.099125	-6.86835	-6.82342	-6.88745	-5.90161	-5.88794	-6.01747	-6.63557	-6.5479	-6.60399
4.46873	1.68839	0.924062	2.93397	0.532388	0.263917	+		E9PX78;Q8JZQ9	120;120	E9PX78	120	Eukaryotic translation initiation factor 3 subunit B	Eif3b	QARGHPSAGAEEEGGSDGSAAEAEPRALENG	S	1	263.55	118.68	0.099125	-6.86835	-6.82342	-6.88745	-5.90161	-5.88794	-6.01747	-6.63557	-6.5479	-6.60399
4.46873	1.7077	0.924062	2.93397	0.533678	0.263917	+		E9PX78;Q8JZQ9	123;123	E9PX78	123	Eukaryotic translation initiation factor 3 subunit B	Eif3b	GHPSAGAEEEGGSDGSAAEAEPRALENGEAD	S	1	211.8	118.68	0.099125	-6.86835	-6.82342	-6.88745	-5.90161	-5.88794	-6.01747	-6.63557	-6.5479	-6.60399
3.06033	2.06197	1.27797	2.13314	0.638133	1.10664	+		E9Q5F9;G3X921;G3UYE0	1812;1309;36	E9Q5F9	1812	Histone-lysine N-methyltransferase SETD2	Setd2	IIQRWSQTKTAVPQLSEGDGYSSENTSRAHT	S	0.957341	40.001	50.945	-1.7388	-3.47599	-3.32592	-3.31628	-2.30656	-1.84813	-2.12958	-2.32045	-1.87112	-2.60669
3.06033	2.07024	1.27797	2.13314	0.653928	1.10664	+		E9Q5F9;G3X921;G3UYE0	1818;1315;42	E9Q5F9	1818	Histone-lysine N-methyltransferase SETD2	Setd2	QTKTAVPQLSEGDGYSSENTSRAHTPLNTPD	S	0.683743	73.444	56.719	-0.44377	-3.47599	-3.32592	-3.31628	-2.30656	-1.84813	-2.12958	-2.32045	-1.87112	-2.60669
3.06033	2.07836	1.27797	2.13314	0.669168	1.10664	+		E9Q5F9;G3X921;G3UYE0	1819;1316;43	E9Q5F9	1819	Histone-lysine N-methyltransferase SETD2	Setd2	TKTAVPQLSEGDGYSSENTSRAHTPLNTPDP	S	0.941442	73.444	89.079	0.43788	-3.47599	-3.32592	-3.31628	-2.30656	-1.84813	-2.12958	-2.32045	-1.87112	-2.60669
1.7595	1.5449	0.981495	0.13708	0.0582321	-0.130405	+		E9Q616;E9Q1H8	5522;603	E9Q616	5522		Ahnak	ASISGSKGDLKSSKASLGSLEGEVEAEASSP	S	1	75.83	97.69	1.7377	-14.3282	-15.1625	-14.6841	-13.7297	-13.8672	-13.6334	-15.3364	-14.4682	-14.7614
2.7921	2.02721	1.77332	2.58837	0.635225	0.79886	+		E9Q616;E9Q1H8	5525;606	E9Q616	5525		Ahnak	SGSKGDLKSSKASLGSLEGEVEAEASSPKGK	S	1	184.17	97.69	1.7377	-14.3282	-14.2757	-14.6469	-12.3871	-13.0438	-12.5	-13.6678	-13.5729	-13.6136
2.09146	2.01698	1.50777	1.95804	0.594209	0.719108	+		E9Q616;E9Q1H8	5536;617	E9Q616	5536		Ahnak	ASLGSLEGEVEAEASSPKGKFSLFKSKKPRH	S	0.993735	184.17	166.28	-0.44987	-14.4945	-14.1741	-14.6469	-12.4349	-13.385	-12.9723	-13.5614	-13.8189	-13.7778
3.17239	1.62472	1.96337	0.411077	0.15914	0.239992	+		E9Q616;E9Q1H8	5553;634	E9Q616	5553		Ahnak	KGKFSLFKSKKPRHRSNSFSDEREFSAPSTP	S	0.999896	83.948	53.754	-0.11897	-13.5471	-12.9456	-13.2019	-11.1233	-11.4822	-11.199	-12.6465	-13.0991	-13.229
3.17239	1.647	1.96337	0.411077	0.159268	0.239992	+		E9Q616;E9Q1H8	5555;636	E9Q616	5555		Ahnak	KFSLFKSKKPRHRSNSFSDEREFSAPSTPTG	S	0.951479	106.88	57.434	0.7617	-13.5471	-12.9456	-13.2019	-11.1233	-11.4822	-11.199	-12.6465	-13.0991	-13.229
3.63488	1.9827	0.516643	0.448468	0.0955425	-0.0801271	+		E9Q616;E9Q1H8	5629;710	E9Q616	5629		Ahnak	LQGSGVSLASKKSRLSSSSSNDSGTKVGIQL	S	0.866756	89.161	98.882	-1.9536	-9.74557	-9.7883	-9.79954	-9.18671	-9.2877	-9.30908	-9.93802	-9.9279	-9.70787
2.7723	2.04818	0.778672	0.0471356	0.0119546	0.0183967	+		E9Q616;E9Q1H8	5630;711	E9Q616	5630		Ahnak	QGSGVSLASKKSRLSSSSSNDSGTKVGIQLP	S	0.893858	91.934	109.15	2.8024	-10.4609	-10.6691	-10.7569	-9.75069	-9.94217	-9.85801	-10.7645	-10.6463	-10.421
3.14216	1.54137	0.416066	1.61343	0.299872	-0.158794	+		E9Q616;E9Q1H8	5631;712	E9Q616	5631		Ahnak	GSGVSLASKKSRLSSSSSNDSGTKVGIQLPE	S	0.868179	54.344	70.235	-0.82798	-8.98846	-8.98208	-9.06327	-8.53368	-8.65807	-8.59386	-9.23895	-9.11342	-9.15781
3.63488	1.98462	0.516643	0.448468	0.0956355	-0.0801271	+		E9Q616;E9Q1H8	5632;713	E9Q616	5632		Ahnak	SGVSLASKKSRLSSSSSNDSGTKVGIQLPEV	S	0.943846	89.161	44.238	-0.68953	-9.74557	-9.7883	-9.79954	-9.18671	-9.2877	-9.30908	-9.93802	-9.9279	-9.70787
2.31133	1.39837	0.40941	0.92063	0.190855	-0.126058	+		E9Q616;E9Q1H8	5633;714	E9Q616	5633		Ahnak	GVSLASKKSRLSSSSSNDSGTKVGIQLPEVE	S	0.94783	91.934	63.436	0.18736	-8.54885	-8.76025	-8.66924	-8.26766	-8.30728	-8.17518	-8.81777	-8.75362	-8.78513
3.31049	2.10184	1.02154	0.259909	0.0796173	0.0983146	+		E9Q616;E9Q1H8	5636;717	E9Q616	5636		Ahnak	LASKKSRLSSSSSNDSGTKVGIQLPEVELSV	S	0.887859	33.14	45.825	1.6474	-11.6359	-11.8329	-11.9339	-10.6916	-10.8434	-10.8031	-11.7788	-11.8664	-11.4625
2.19114	1.35505	-0.41149	0.946497	0.278954	-0.20687	+		E9Q6L0	688	E9Q6L0	688		Clasp1	PSDSRGRSRAKVVSQSQPGSRSSSPGKLLGS	S	0.992743	61.783	66.708	0.588	-2.58008	-2.68569	-2.45049	-2.96328	-2.92682	-3.06061	-2.72787	-2.67985	-2.92914
2.50549	1.4968	-0.424542	0.899018	0.259493	-0.197141	+		E9Q6L0	696	E9Q6L0	696		Clasp1	RAKVVSQSQPGSRSSSPGKLLGSGLAGGSSR	S	0.87131	43.474	63.936	0.32666	-2.82325	-2.85003	-2.66375	-3.20442	-3.14655	-3.2597	-2.92428	-2.86345	-3.14073
2.40033	1.5547	0.507792	0.501853	0.217429	-0.31295	+		E9Q8T1;G8JL38;E9Q9Z4;Q9JJG0-3;Q9JJG0;H7BX75;E9QL08;Q9JJG0-2;Q9JJG0-4	2213;486;506;396;510;396;396;396;21	E9Q8T1;G8JL38	2213	Transforming acidic coiled-coil-containing protein 2	Tacc2	PKMKKTPEKLDNTPASPPRSPTEPSDTPIAK	S	0.987181	97.156	115.45	0.026989	-1.45074	-1.26728	-1.54449	-0.903193	-0.875319	-0.960623	-1.27311	-2.17343	-1.75482
1.83988	1.54865	0.839542	0.88403	0.300694	0.261778	+		E9Q983;Q8K4L2;Q8K4L3;E9Q3Z5;E9PVA9	234;234;234;234;234	E9Q983	234	Supervillin	Svil	ISFPEVPRSPKQIPSSPLQQPASPNHPGDSP	S	0.843098	128.44	115.9	-0.79753	-4.77708	-4.34752	-4.55506	-3.755	-3.426	-3.98003	-4.22412	-4.25239	-4.41782
2.04899	1.58212	0.794333	0.646681	0.182061	0.158591	+		E9Q983;Q8K4L2;Q8K4L3;E9Q3Z5;E9PVA9	241;241;241;241;241	E9Q983	241	Supervillin	Svil	RSPKQIPSSPLQQPASPNHPGDSPLPTEARA	S	1	128.44	126.5	-0.32966	-4.20014	-4.19326	-4.5101	-3.35513	-3.39915	-3.76621	-4.09811	-4.21574	-4.11387
2.04899	1.5832	0.794333	0.646681	0.1822	0.158591	+		E9Q983;Q8K4L2;Q8K4L3;E9Q3Z5;E9PVA9	248;248;248;248;248	E9Q983	248	Supervillin	Svil	SSPLQQPASPNHPGDSPLPTEARARYPSGSE	S	0.977462	107.47	116.59	-0.34442	-4.20014	-4.19326	-4.5101	-3.35513	-3.39915	-3.76621	-4.09811	-4.21574	-4.11387
2.99562	1.5232	0.376536	1.1967	0.369105	0.274031	+		E9Q9J4	1011	E9Q9J4	1011		Ppip5k2	VGTGRRRRRSGEQITSSPVSPKSLAFTSSIF	S	0.888689	71.544	79.455	-0.48639	-2.86167	-2.83918	-2.98043	-2.51427	-2.51942	-2.51798	-2.62785	-2.7858	-2.44554
1.51601	1.49953	1.18619	0.137801	0.0605105	0.159287	+		E9QAJ9;Q3UIA2-3;F8WII2;Q3UIA2-4;Q3UIA2-2;Q3UIA2;F8WJ58	739;661;654;661;661;739;237	E9QAJ9	739	Rho GTPase-activating protein 17	Arhgap17	GPEPGPTPPQTPTPPSTPPLAKQNPSQSETT	S	0.576717	51.729	51.236	0.52371	-6.44993	-6.58816	-6.54846	-4.78168	-6.01185	-5.23447	-7.16762	-6.22459	-5.71649
2.33261	1.78027	0.76177	1.30926	0.460636	0.359877	+		E9QAS4;Q6PDQ2;E9QAS5	301;301;308	E9QAS4;E9QAS5	301	Chromodomain-helicase-DNA-binding protein 4	Chd4	PLKIKLGGFGSKRKRSSSEDDDLDVESDFDD	S	1	148.75	150.42	-1.5931	-6.87113	-6.75634	-6.94392	-5.95332	-5.9952	-6.33756	-6.31973	-6.717	-6.45503
2.33261	1.78165	0.76177	1.30926	0.461174	0.359877	+		E9QAS4;Q6PDQ2;E9QAS5	302;302;309	E9QAS4;E9QAS5	302	Chromodomain-helicase-DNA-binding protein 4	Chd4	LKIKLGGFGSKRKRSSSEDDDLDVESDFDDA	S	1	148.75	150.42	-1.5931	-6.87113	-6.75634	-6.94392	-5.95332	-5.9952	-6.33756	-6.31973	-6.717	-6.45503
2.33261	1.78302	0.76177	1.30926	0.461711	0.359877	+		E9QAS4;Q6PDQ2;E9QAS5	303;303;310	E9QAS4;E9QAS5	303	Chromodomain-helicase-DNA-binding protein 4	Chd4	KIKLGGFGSKRKRSSSEDDDLDVESDFDDAS	S	1	145.7	150.42	-1.5931	-6.87113	-6.75634	-6.94392	-5.95332	-5.9952	-6.33756	-6.31973	-6.717	-6.45503
2.33261	1.78439	0.76177	1.30926	0.462248	0.359877	+		E9QAS4;Q6PDQ2;E9QAS5	312;312;319	E9QAS4;E9QAS5	312	Chromodomain-helicase-DNA-binding protein 4	Chd4	KRKRSSSEDDDLDVESDFDDASINSYSVSDG	S	0.999028	148.75	146.98	-0.10566	-6.87113	-6.75634	-6.94392	-5.95332	-5.9952	-6.33756	-6.31973	-6.717	-6.45503
1.47736	1.53079	1.50432	1.90005	0.694991	1.30526	+		E9QK89;Q5PSV9	439;438	E9QK89	439	Mediator of DNA damage checkpoint protein 1	Mdc1	VKSQPQVLVEQSQSASGRDSDTDVEEESSGR	S	0.517074	78.466	92.732	0.37846	-7.24023	-6.50188	-7.43131	-4.81433	-5.78975	-6.05637	-5.62075	-5.96588	-5.671
2.77254	2.14531	1.57345	2.29152	0.427289	1.29946	+		E9QK89;Q5PSV9	443;442	E9QK89	443	Mediator of DNA damage checkpoint protein 1	Mdc1	PQVLVEQSQSASGRDSDTDVEEESSGRKREI	S	0.999338	133.38	143.62	0.98128	-7.1987	-6.98658	-7.01985	-5.09943	-5.65261	-5.73274	-5.44366	-6.19854	-5.66455
2.90301	2.11682	1.38204	0.114339	0.0521711	0.16433	+		E9QLJ5;Q9QXS1-13;E9Q153;E9QKX4;E9PY96;E9QL05;E9QQ00;E9QK43;Q9QXS1-10;Q9QXS1-9;Q9QXS1-12;Q9QXS1-11;Q9QXS1-5;Q9QXS1-16;Q9QXS1-4;Q9QXS1-14;Q9QXS1-6;Q9QXS1-7;Q9QXS1-8;E9QK01;Q9QXS1-15;E9Q3W4;E9QMZ5;Q9QXS1-3;E9QPE8;Q9QXS1-2;Q9QXS1;E9QN87	4484;4484;4461;4471;4493;4498;4500;4539;4461;4466;4471;4476;4493;4494;4498;4500;4522;4527;4539;4399;4399;4336;4493;4493;4636;4636;4641;4641	E9QLJ5;E9QMZ5;E9QPE8	4493	Plectin	Plec	GSGSTAGSRTGSRTGSRAGSRRGSFDATGSG	S	0.5341	44.099	54.223	-0.046115	-13.8743	-13.651	-13.5693	-12.4319	-12.0305	-12.4861	-12.5071	-14.0171	-14.0775
2.95615	2.06196	0.687351	0.848715	0.26165	0.210847	+		E9QPD4;Q3B7Z2;Q3B7Z2-2	384;330;116	E9QPD4	384	Oxysterol-binding protein 1	Osbp	NLGHKRTGSNISGASSDVSLDEQYKHQLEET	S	0.598911	54.98	52.784	-0.20332	-5.45533	-5.52049	-5.4818	-4.65647	-4.80674	-4.93237	-5.05125	-5.35071	-5.42313
2.60338	2.01062	1.12105	0.954879	0.37383	0.386074	+		F7BSN3;F6SZG2;F6WJB7;Q6ZQ93-3;Q6ZQ93-2;Q6ZQ93;Q6ZQ93-4	1262;1262;1526;1355;1355;1506;1355	F7BSN3	1262	Ubiquitin carboxyl-terminal hydrolase;Ubiquitin carboxyl-terminal hydrolase 34	Usp34	IRRESTGSYSDLYPDSDDSSEDQVENSKNSW	S	0.83827	86.781	88.627	-0.56871	-3.55517	-4.04367	-3.82788	-2.66321	-2.55177	-2.8486	-3.24241	-3.66506	-3.36102
2.60338	2.01378	1.12105	0.954879	0.374194	0.386074	+		F7BSN3;F6SZG2;F6WJB7;Q6ZQ93-3;Q6ZQ93-2;Q6ZQ93;Q6ZQ93-4	1265;1265;1529;1358;1358;1509;1358	F7BSN3	1265	Ubiquitin carboxyl-terminal hydrolase;Ubiquitin carboxyl-terminal hydrolase 34	Usp34	ESTGSYSDLYPDSDDSSEDQVENSKNSWTCK	S	0.763223	86.781	99.93	-1.6479	-3.55517	-4.04367	-3.82788	-2.66321	-2.55177	-2.8486	-3.24241	-3.66506	-3.36102
2.60338	2.01692	1.12105	0.954879	0.374557	0.386074	+		F7BSN3;F6SZG2;F6WJB7;Q6ZQ93-3;Q6ZQ93-2;Q6ZQ93;Q6ZQ93-4	1266;1266;1530;1359;1359;1510;1359	F7BSN3	1266	Ubiquitin carboxyl-terminal hydrolase;Ubiquitin carboxyl-terminal hydrolase 34	Usp34	STGSYSDLYPDSDDSSEDQVENSKNSWTCKF	S	0.686512	57.82	68.708	-0.595	-3.55517	-4.04367	-3.82788	-2.66321	-2.55177	-2.8486	-3.24241	-3.66506	-3.36102
1.78184	1.40016	0.58222	0.211902	0.070254	0.0931129	+		F6ZDG3;Q8CDG3;Q8CDG3-2	792;767;767	F6ZDG3	792	Deubiquitinating protein VCIP135	Vcpip1	DGPSSAPATPTKAPYSPTTSKEKKIRITTND	S	0.966403	57.955	51.927	0.30478	-3.64237	-3.77016	-4.05523	-3.26031	-3.09069	-3.3701	-3.60464	-3.96736	-3.61642
1.78184	1.40069	0.58222	0.211902	0.0703356	0.0931129	+		F6ZDG3;Q8CDG3;Q8CDG3-2	781;756;756	F6ZDG3	781	Deubiquitinating protein VCIP135	Vcpip1	QPRTVSPSTIRDGPSSAPATPTKAPYSPTTS	S	0.826451	57.955	70.465	-1.0765	-3.64237	-3.77016	-4.05523	-3.26031	-3.09069	-3.3701	-3.60464	-3.96736	-3.61642
1.76252	1.52722	0.80403	0.945727	0.372807	0.391193	+		F8VPU2	892	F8VPU2	892	FERM, RhoGEF and pleckstrin domain-containing protein 1	Farp1	PDNKSPDEATAADQESEDDLSASRTSLERQA	S	0.999991	165.76	182.39	0.46042	-6.51294	-6.29012	-5.87713	-5.38718	-5.29446	-5.58646	-5.83505	-5.92673	-5.74482
2.19055	1.46579	0.47943	0.643482	0.172046	0.146169	+		F8VPU2	897	F8VPU2	897	FERM, RhoGEF and pleckstrin domain-containing protein 1	Farp1	PDEATAADQESEDDLSASRTSLERQAPHRGN	S	0.945181	68.251	79.458	-0.47316	-6.2447	-5.96557	-6.03481	-5.52862	-5.65171	-5.62646	-5.85384	-5.90268	-6.05006
1.68114	1.43806	0.7019	0.887885	0.321608	0.307926	+		F8VPU2	899	F8VPU2	899	FERM, RhoGEF and pleckstrin domain-containing protein 1	Farp1	EATAADQESEDDLSASRTSLERQAPHRGNTM	S	0.848394	73.627	70.112	-0.69498	-6.37742	-6.14437	-5.85408	-5.30796	-5.31012	-5.65208	-5.92904	-5.74519	-5.77786
2.45842	2.01067	0.92786	0.178754	0.0725338	0.153759	+		F8VQL9;E9Q9V3;E9Q560;E9PY55;E9QPD5;E9Q701;Q9WU42;E9QPD6;Q9WU42-2;F6Z4B2	2051;1876;2009;2012;2014;2017;2016;1795;1797;1096	F8VQL9	2051	Nuclear receptor corepressor 2	Ncor2	AGYSPDGVEPISPVSSPSLTHDKGLSKPLEE	S	0.636453	70.629	88.573	1.9383	-5.60712	-5.51238	-5.97851	-4.73297	-4.86679	-4.71467	-4.97036	-5.94142	-5.72494
2.59108	1.98111	1.16952	1.34883	0.490941	0.493007	+		F8WHT3;A2AN33	1147;475	F8WHT3	1147		Prrc2b	PPEDCPRAKPRRRIASETHSEGSEYEELPKR	S	0.965815	94.651	87.326	-0.031814	-5.27605	-5.58581	-5.16526	-3.98206	-4.14079	-4.39572	-4.91215	-5.01068	-4.62527
2.59108	1.98449	1.16952	1.34883	0.491832	0.493007	+		F8WHT3;A2AN33	1151;479	F8WHT3	1151		Prrc2b	CPRAKPRRRIASETHSEGSEYEELPKRRRQR	S	0.991639	105.4	111.45	1.934	-5.27605	-5.58581	-5.16526	-3.98206	-4.14079	-4.39572	-4.91215	-5.01068	-4.62527
2.59108	1.98784	1.16952	1.34883	0.492721	0.493007	+		F8WHT3;A2AN33	1154;482	F8WHT3	1154		Prrc2b	AKPRRRIASETHSEGSEYEELPKRRRQRGSE	S	0.999086	94.651	111.45	1.934	-5.27605	-5.58581	-5.16526	-3.98206	-4.14079	-4.39572	-4.91215	-5.01068	-4.62527
1.7773	1.46704	-0.674534	0.550124	0.197567	-0.212047	+		F8WIP8;Q547B5;P10923	290;289;289	F8WIP8	290	Osteopontin	Spp1	DDRYLKFRISHELESSSSEVN__________	S	0.868203	120.25	83.692	-0.56686	-1.30688	-1.43576	-1.76367	-2.20068	-1.98795	-2.34129	-1.89846	-1.70177	-1.54222
1.7773	1.46766	-0.674534	0.550124	0.197711	-0.212047	+		F8WIP8;Q547B5;P10923	291;290;290	F8WIP8	291	Osteopontin	Spp1	DRYLKFRISHELESSSSEVN___________	S	0.899831	99.231	77.593	-1.2456	-1.30688	-1.43576	-1.76367	-2.20068	-1.98795	-2.34129	-1.89846	-1.70177	-1.54222
1.61879	1.52573	0.983392	0.292377	0.120804	0.202123	+		G3UWX1;G3X8Z6;Q5U4B1;G3UXL4;E9PX26;P35601-2;P35601	244;244;244;258;244;244;244	G3UWX1;P35601-2	244	Replication factor C subunit 1	Rfc1	ALLDEEPKIKKARKDSEEGEESFSSVQDDLS	S	0.999967	114.09	76.691	0.1943	-3.84621	-4.63488	-4.54639	-3.12288	-3.42038	-3.53405	-4.23878	-3.8888	-4.29353
1.61879	1.52641	0.983392	0.292377	0.120906	0.202123	+		G3UWX1;G3X8Z6;Q5U4B1;G3UXL4;E9PX26;P35601-2;P35601	250;250;250;264;250;250;250	G3UWX1;P35601-2	250	Replication factor C subunit 1	Rfc1	PKIKKARKDSEEGEESFSSVQDDLSKAEKQK	S	0.99479	65.069	76.691	0.1943	-3.84621	-4.63488	-4.54639	-3.12288	-3.42038	-3.53405	-4.23878	-3.8888	-4.29353
1.61879	1.5271	0.983392	0.292377	0.121008	0.202123	+		G3UWX1;G3X8Z6;Q5U4B1;G3UXL4;E9PX26;P35601-2;P35601	253;253;253;267;253;253;253	G3UWX1;P35601-2	253	Replication factor C subunit 1	Rfc1	KKARKDSEEGEESFSSVQDDLSKAEKQKSPN	S	0.836674	65.069	76.691	0.1943	-3.84621	-4.63488	-4.54639	-3.12288	-3.42038	-3.53405	-4.23878	-3.8888	-4.29353
1.63405	1.55202	1.30966	0.55278	0.274408	0.534109	+		H3BIW0;G3X8T2;Q0P678;Q0P678-2	92;92;92;92	H3BIW0	92	Zinc finger CCCH domain-containing protein 18	Zc3h18	DQDSEAHELSRGPAGSPCEEGDDVEEDGTSD	S	1	158.98	170.4	-0.5256	-6.89648	-7.71555	-7.0641	-5.39513	-6.06817	-6.28383	-7.2761	-6.72377	-6.07393
1.63405	1.55293	1.30966	0.55278	0.274616	0.534109	+		H3BIW0;G3X8T2;Q0P678;Q0P678-2	106;106;106;106	H3BIW0	106	Zinc finger CCCH domain-containing protein 18	Zc3h18	GSPCEEGDDVEEDGTSDLRDEASSVTRELDE	S	0.50036	97.855	101.75	-0.40459	-6.89648	-7.71555	-7.0641	-5.39513	-6.06817	-6.28383	-7.2761	-6.72377	-6.07393
1.41761	1.47291	1.45398	0.139134	0.066028	0.274534	+		H3BIW0;G3X8T2;Q0P678;Q0P678-2	113;113;113;113	H3BIW0	113	Zinc finger CCCH domain-containing protein 18	Zc3h18	DDVEEDGTSDLRDEASSVTRELDEHELDYDE	S	0.61498	145.21	77.701	0.38204	-6.48964	-7.77551	-7.60151	-5.39513	-5.82576	-6.28383	-8.15373	-6.81539	-6.07393
2.02321	1.90967	1.40468	1.32342	0.577099	1.03086	+		H3BJU7;H3BJX8;H3BJ45;H3BJ40;H3BKH9;Q60875-5;Q60875-4;Q60875	930;942;942;944;957;930;932;959	H3BJU7	930	Rho guanine nucleotide exchange factor 2	Arhgef2	TGSEEEVSSRLSPPHSPRDFTRMQDIPEETE	S	1	84.546	47.712	0.27283	-7.87098	-8.75591	-8.51013	-6.97743	-7.22199	-6.72357	-7.69951	-6.86001	-7.48491
2.22763	1.52632	0.530002	0.0249293	0.00318205	0.00404421	+		H3BKM2;Q80YV2-2;Q80YV2	364;406;406	H3BKM2	364	Nuclear-interacting partner of ALK	Zc3hc1	VPSSPLRRTKRARLCSSSSSDTSPRSFFDPT	S	0.771504	174.33	60.549	0.27111	-2.23643	-2.36574	-2.27663	-1.61312	-1.92909	-1.74659	-2.29032	-2.22134	-2.35501
1.94022	1.4701	0.56529	0.0453129	0.00888769	0.0108887	+		H3BKM2;Q80YV2-2;Q80YV2	366;408;408	H3BKM2	366	Nuclear-interacting partner of ALK	Zc3hc1	SSPLRRTKRARLCSSSSSDTSPRSFFDPTSQ	S	0.757058	174.33	70.256	0.35123	-2.14384	-2.31751	-2.36288	-1.51912	-1.89653	-1.71271	-2.17659	-2.34148	-2.27348
1.94022	1.4707	0.56529	0.0453129	0.008949	0.0108887	+		H3BKM2;Q80YV2-2;Q80YV2	367;409;409	H3BKM2	367	Nuclear-interacting partner of ALK	Zc3hc1	SPLRRTKRARLCSSSSSDTSPRSFFDPTSQH	S	0.989005	140.7	154.85	-0.38603	-2.14384	-2.31751	-2.36288	-1.51912	-1.89653	-1.71271	-2.17659	-2.34148	-2.27348
1.94022	1.47131	0.56529	0.0453129	0.00901031	0.0108887	+		H3BKM2;Q80YV2-2;Q80YV2	368;410;410	H3BKM2	368	Nuclear-interacting partner of ALK	Zc3hc1	PLRRTKRARLCSSSSSDTSPRSFFDPTSQHR	S	0.747216	92.638	70.256	0.35123	-2.14384	-2.31751	-2.36288	-1.51912	-1.89653	-1.71271	-2.17659	-2.34148	-2.27348
1.80771	1.538	0.949101	0.3275	0.120268	0.167995	+		H3BKM2;Q80YV2-2;Q80YV2	292;334;334	H3BKM2	292	Nuclear-interacting partner of ALK	Zc3hc1	ESPRRMMTRSQDATVSPGSEQSEKSPGPIVS	S	0.999273	147.88	172.6	0.69597	-2.63145	-3.20711	-3.24661	-2.04099	-1.88468	-2.3122	-2.99426	-2.83239	-2.75454
1.80771	1.53895	0.949101	0.3275	0.120371	0.167995	+		H3BKM2;Q80YV2-2;Q80YV2	295;337;337	H3BKM2	295	Nuclear-interacting partner of ALK	Zc3hc1	RRMMTRSQDATVSPGSEQSEKSPGPIVSRTR	S	0.99756	52.753	71.472	0.68457	-2.63145	-3.20711	-3.24661	-2.04099	-1.88468	-2.3122	-2.99426	-2.83239	-2.75454
1.80771	1.53989	0.949101	0.3275	0.120475	0.167995	+		H3BKM2;Q80YV2-2;Q80YV2	298;340;340	H3BKM2	298	Nuclear-interacting partner of ALK	Zc3hc1	MTRSQDATVSPGSEQSEKSPGPIVSRTRSWE	S	0.998448	52.753	71.472	0.68457	-2.63145	-3.20711	-3.24661	-2.04099	-1.88468	-2.3122	-2.99426	-2.83239	-2.75454
1.80771	1.54083	0.949101	0.3275	0.120579	0.167995	+		H3BKM2;Q80YV2-2;Q80YV2	301;343;343	H3BKM2	301	Nuclear-interacting partner of ALK	Zc3hc1	SQDATVSPGSEQSEKSPGPIVSRTRSWESSS	S	0.997224	52.753	58.498	-0.011711	-2.63145	-3.20711	-3.24661	-2.04099	-1.88468	-2.3122	-2.99426	-2.83239	-2.75454
1.90703	1.55219	0.747526	0.447984	0.128486	0.122012	+		H3BL37;O08784;E9PYV2;H3BIX0;Q05CS0;F8WIZ3;H3BK88	83;83;83;83;83;83;67	H3BL37	83	Treacle protein	Tcof1	DETLQAKKSRVSDPVSSSESSDQEKEEEAAT	S	0.8963	53.212	63.901	0.28002	-7.32859	-7.14314	-7.52585	-6.32254	-6.68049	-6.75198	-7.16962	-7.28834	-7.17359
1.90703	1.553	0.747526	0.447984	0.128592	0.122012	+		H3BL37;O08784;E9PYV2;H3BIX0;Q05CS0;F8WIZ3;H3BK88	84;84;84;84;84;84;68	H3BL37	84	Treacle protein	Tcof1	ETLQAKKSRVSDPVSSSESSDQEKEEEAATE	S	0.54259	53.212	60.176	-0.055114	-7.32859	-7.14314	-7.52585	-6.32254	-6.68049	-6.75198	-7.16962	-7.28834	-7.17359
1.90703	1.55381	0.747526	0.447984	0.128698	0.122012	+		H3BL37;O08784;E9PYV2;H3BIX0;Q05CS0;F8WIZ3;H3BK88	85;85;85;85;85;85;69	H3BL37	85	Treacle protein	Tcof1	TLQAKKSRVSDPVSSSESSDQEKEEEAATER	S	0.540029	53.212	63.901	0.28002	-7.32859	-7.14314	-7.52585	-6.32254	-6.68049	-6.75198	-7.16962	-7.28834	-7.17359
2.12882	1.54622	0.668423	0.178118	0.0368432	0.0364981	+		H3BL37;O08784;E9PYV2;H3BIX0;Q05CS0;F8WIZ3;H3BK88	87;87;87;87;87;87;71	H3BL37	87	Treacle protein	Tcof1	QAKKSRVSDPVSSSESSDQEKEEEAATERAK	S	0.569013	45.471	60.176	-0.055114	-6.46502	-6.39689	-6.62666	-5.62714	-5.83182	-6.02435	-6.38569	-6.48478	-6.50861
1.67241	1.49527	0.82663	0.533357	0.188653	0.207525	+		H3BL37;O08784;E9PYV2;H3BIX0;Q05CS0;F8WIZ3;H3BK88	88;88;88;88;88;88;72	H3BL37	88	Treacle protein	Tcof1	AKKSRVSDPVSSSESSDQEKEEEAATERAKA	S	0.819397	53.212	63.901	0.28002	-8.19216	-7.8894	-8.42505	-7.01794	-7.52917	-7.47961	-7.95356	-8.0919	-7.83857
2.41133	1.77472	0.720843	0.00999334	0.00270694	-0.00579834	+		O54774	754	O54774	754	AP-3 complex subunit delta-1	Ap3d1	KDKKRKKKEKGKRRHSSLPTESDEDIAPAQR	S	0.977154	176.21	204.38	0.42258	-5.30715	-5.21642	-5.49157	-4.68039	-4.72984	-4.44239	-5.17224	-5.69047	-5.16983
1.54681	1.30356	0.654836	0.277745	0.0903385	0.117246	+		P08775	1899	P08775	1899	DNA-directed RNA polymerase II subunit RPB1	Polr2a	TTPKYSPTSPTYSPTSPVYTPTSPKYSPTSP	S	0.867031	61.351	75.512	0.031363	-4.35762	-4.04019	-4.6174	-3.5161	-3.86513	-3.66947	-4.17266	-4.27738	-4.21344
1.5776	1.55305	1.37492	1.24634	0.543611	0.765972	+		P09405	28	P09405	28	Nucleolin	Ncl	EAKKMAPPPKEVEEDSEDEEMSEDEDDSSGE	S	1	157.43	79.829	0.49663	-8.24792	-8.27439	-9.03988	-6.54587	-7.53947	-7.35209	-7.9903	-7.56046	-7.71352
1.5776	1.55387	1.37492	1.24634	0.544792	0.765972	+		P09405	34	P09405	34	Nucleolin	Ncl	PPPKEVEEDSEDEEMSEDEDDSSGEEEVVIP	S	1	157.43	79.829	0.49663	-8.24792	-8.27439	-9.03988	-6.54587	-7.53947	-7.35209	-7.9903	-7.56046	-7.71352
1.5776	1.5547	1.37492	1.24634	0.545971	0.765972	+		P09405	40	P09405	40	Nucleolin	Ncl	EEDSEDEEMSEDEDDSSGEEEVVIPQKKGKK	S	1	157.43	79.829	0.49663	-8.24792	-8.27439	-9.03988	-6.54587	-7.53947	-7.35209	-7.9903	-7.56046	-7.71352
1.5776	1.55552	1.37492	1.24634	0.547146	0.765972	+		P09405	41	P09405	41	Nucleolin	Ncl	EDSEDEEMSEDEDDSSGEEEVVIPQKKGKKA	S	1	157.43	79.829	0.49663	-8.24792	-8.27439	-9.03988	-6.54587	-7.53947	-7.35209	-7.9903	-7.56046	-7.71352
1.7225	1.55228	0.960677	0.935031	0.460522	0.753296	+		P14873	1319	P14873	1319	Microtubule-associated protein 1B;MAP1B heavy chain;MAP1 light chain LC1	Map1b	HCASPEEKTLEVVSPSQSVTGSAGHTPYYQS	S	0.548996	30.149	42.582	-0.76363	-9.63117	-9.28734	-9.4357	-8.45314	-8.10956	-8.90947	-9.38742	-8.15458	-8.55232
2.08099	1.67174	0.868567	0.208253	0.0632532	0.0763404	+		Q566K0;P17095;Q3TVP0;P17095-1	99;99;88;88	Q566K0;Q3TVP0	99	High mobility group protein HMG-I/HMG-Y	Hmga1;mCG_120563	RGRPKKLEKEEEEGISQESSEEEQ_______	S	1	102.33	83.826	0.065027	-0.301447	-0.362562	-0.741078	0.624519	0.326718	0.249375	-0.427891	-0.32201	-0.426166
2.08099	1.67292	0.868567	0.208253	0.0633321	0.0763404	+		Q566K0;P17095;Q3TVP0;P17095-1	102;102;91;91	Q566K0;Q3TVP0	102	High mobility group protein HMG-I/HMG-Y	Hmga1;mCG_120563	PKKLEKEEEEGISQESSEEEQ__________	S	1	158.61	83.826	0.065027	-0.301447	-0.362562	-0.741078	0.624519	0.326718	0.249375	-0.427891	-0.32201	-0.426166
2.08099	1.6741	0.868567	0.208253	0.063411	0.0763404	+		Q566K0;P17095;Q3TVP0;P17095-1	103;103;92;92	Q566K0;Q3TVP0	103	High mobility group protein HMG-I/HMG-Y	Hmga1;mCG_120563	KKLEKEEEEGISQESSEEEQ___________	S	1	146.36	83.826	0.065027	-0.301447	-0.362562	-0.741078	0.624519	0.326718	0.249375	-0.427891	-0.32201	-0.426166
2.31999	1.77084	0.796354	1.38556	0.379167	0.247356	+		Q545R0;P26231;E0CXB9;Q61301-2;Q61301-3;Q61301	652;652;664;651;664;651	Q545R0	652	Catenin alpha-1;Catenin alpha-2	Ctnna1;Ctnna2	ELDDSDFETEDFDVRSRTSVQTEDDQLIAGQ	S	1	197.74	227.24	-0.59487	-7.71331	-7.67038	-7.90765	-6.87164	-7.20613	-6.8245	-7.56011	-7.43629	-7.55288
2.31999	1.77231	0.796354	1.38556	0.379541	0.247356	+		Q545R0;P26231;E0CXB9;Q61301-2;Q61301-3;Q61301	655;655;667;654;667;654	Q545R0	655	Catenin alpha-1;Catenin alpha-2	Ctnna1;Ctnna2	DSDFETEDFDVRSRTSVQTEDDQLIAGQSAR	S	0.748907	129.18	75.404	-0.85497	-7.71331	-7.67038	-7.90765	-6.87164	-7.20613	-6.8245	-7.56011	-7.43629	-7.55288
1.45009	1.3019	0.77361	0.988741	0.409396	0.461603	+		P35831	603	P35831	603	Tyrosine-protein phosphatase non-receptor type 12	Ptpn12	SPLLKAPLSFTNPLHSDDSDSDGGSSDGAVT	S	0.999977	143.18	154.35	-0.58827	-4.59932	-4.31209	-4.74868	-3.61748	-3.52137	-4.20041	-3.95847	-4.44332	-3.87348
1.45009	1.30236	0.77361	0.988741	0.409839	0.461603	+		P35831	606	P35831	606	Tyrosine-protein phosphatase non-receptor type 12	Ptpn12	LKAPLSFTNPLHSDDSDSDGGSSDGAVTRNK	S	0.999998	143.18	156.7	-0.58022	-4.59932	-4.31209	-4.74868	-3.61748	-3.52137	-4.20041	-3.95847	-4.44332	-3.87348
1.45009	1.30282	0.77361	0.988741	0.410283	0.461603	+		P35831	608	P35831	608	Tyrosine-protein phosphatase non-receptor type 12	Ptpn12	APLSFTNPLHSDDSDSDGGSSDGAVTRNKTS	S	0.999927	143.18	156.7	-0.58022	-4.59932	-4.31209	-4.74868	-3.61748	-3.52137	-4.20041	-3.95847	-4.44332	-3.87348
1.82115	1.67758	1.44926	0.911337	0.435308	0.687545	+		Q3UYK2;P49769;F8WHB3	367;367;275	Q3UYK2	367	Presenilin;Presenilin-1;Presenilin-1 NTF subunit;Presenilin-1 CTF subunit;Presenilin-1 CTF12	Psen1	RSTPESRAAVQELSGSILTSEDPEERGVKLG	S	0.992853	103.28	119.41	0.79103	-3.84306	-2.74267	-2.90528	-1.78037	-1.53167	-1.8312	-2.38135	-2.41129	-2.63574
1.98479	1.81078	1.33388	1.16861	0.496395	0.722922	+		Q3UYK2;P49769;F8WHB3	371;371;279	Q3UYK2	371	Presenilin;Presenilin-1;Presenilin-1 NTF subunit;Presenilin-1 CTF subunit;Presenilin-1 CTF12	Psen1	ESRAAVQELSGSILTSEDPEERGVKLGLGDF	S	0.999863	92.238	78.837	-0.66487	-3.84306	-3.12015	-2.99708	-2.14345	-1.73581	-2.07938	-2.38135	-2.60511	-2.80506
2.65162	2.26064	1.32045	0.1174	0.0556488	0.213411	+		Q58A84;P59222	692;692	Q58A84	692	Scavenger receptor class F member 2	Scarf2	GRKAAPSPSGRKRTPSNSSVQPPGLTEEAPG	S	0.553357	77.859	100.17	0.50573	-1.04815	-1.56847	-1.23761	-0.151141	0.239626	0.0186357	-0.27203	-2.34511	-0.596863
3.41596	1.57642	1.61414	0.0609845	0.0274743	0.138389	+		Q58A84;P59222	694;694	Q58A84	694	Scavenger receptor class F member 2	Scarf2	KAAPSPSGRKRTPSNSSVQPPGLTEEAPGPA	S	0.522023	45.578	55.846	1.2622	-2.39239	-2.87082	-2.72394	-1.10705	-1.05834	-0.979352	-1.47165	-4.03423	-2.06611
2.65162	2.26483	1.32045	0.1174	0.0557246	0.213411	+		Q58A84;P59222	695;695	Q58A84	695	Scavenger receptor class F member 2	Scarf2	AAPSPSGRKRTPSNSSVQPPGLTEEAPGPAS	S	0.580612	77.859	100.17	0.50573	-1.04815	-1.56847	-1.23761	-0.151141	0.239626	0.0186357	-0.27203	-2.34511	-0.596863
1.84618	1.60856	1.08999	0.155442	0.0718042	0.24761	+		Q58A84;P59222	710;710	Q58A84	710	Scavenger receptor class F member 2	Scarf2	SVQPPGLTEEAPGPASPTPPRARARGRGLGL	S	0.844277	77.859	100.17	0.50573	-1.77043	-2.31863	-1.87455	-1.19662	-0.513632	-0.983379	-1.09668	-2.88074	-1.24336
2.84463	2.15888	1.42892	1.22216	0.493163	0.627582	+		P97434;Q5SWZ6;F6RND9;P97434-5;P97434-2;P97434-4;P97434-3;F6S5I0;Q5SWZ5	289;157;157;289;289;251;289;136;289	P97434;Q5SWZ5	289	Myosin phosphatase Rho-interacting protein	Mprip	AKQDLRAEEQLPPLLSPPSPSTPHSRRSQVI	S	0.99999	98.706	87.339	0.74867	-6.35407	-6.94903	-6.51456	-5.2422	-5.10267	-5.18603	-6.15697	-6.12542	-5.65253
2.84463	2.16551	1.42892	1.22216	0.494088	0.627582	+		P97434;Q5SWZ6;F6RND9;P97434-5;P97434-2;P97434-4;P97434-3;F6S5I0;Q5SWZ5	292;160;160;292;292;254;292;139;292	P97434;Q5SWZ5	292	Myosin phosphatase Rho-interacting protein	Mprip	DLRAEEQLPPLLSPPSPSTPHSRRSQVIEKF	S	0.98448	98.706	73.341	1.201	-6.35407	-6.94903	-6.51456	-5.2422	-5.10267	-5.18603	-6.15697	-6.12542	-5.65253
1.71385	1.54829	0.949779	0.129477	0.0579803	-0.16164	+		P97434;Q5SWZ6;F6RND9;P97434-5;P97434-2;P97434-4;P97434-3;F6S5I0;Q5SWZ5	294;162;162;294;294;256;294;141;294	P97434;Q5SWZ5	294	Myosin phosphatase Rho-interacting protein	Mprip	RAEEQLPPLLSPPSPSTPHSRRSQVIEKFEA	S	0.542957	82.799	97.124	0.40984	-5.40552	-5.51165	-6.19523	-4.83492	-4.72766	-4.70049	-6.58559	-5.74725	-5.26448
1.98751	1.54998	0.786319	0.655884	0.21535	0.197363	+		Q05D44	585	Q05D44	585	Eukaryotic translation initiation factor 5B	Eif5b	DSGKAGDTKPSKDASSDSEYDSDDDRTKEER	S	0.85368	59.579	64.954	0.36309	-7.71187	-7.36903	-7.60257	-6.51998	-6.80436	-7.00017	-7.50484	-7.39349	-7.19304
1.98751	1.55096	0.786319	0.655884	0.215507	0.197363	+		Q05D44	587	Q05D44	587	Eukaryotic translation initiation factor 5B	Eif5b	GKAGDTKPSKDASSDSEYDSDDDRTKEERAY	S	0.546454	59.579	64.954	0.36309	-7.71187	-7.36903	-7.60257	-6.51998	-6.80436	-7.00017	-7.50484	-7.39349	-7.19304
1.98751	1.55194	0.786319	0.655884	0.215663	0.197363	+		Q05D44	591	Q05D44	591	Eukaryotic translation initiation factor 5B	Eif5b	DTKPSKDASSDSEYDSDDDRTKEERAYDKAK	S	0.968622	59.579	64.954	0.36309	-7.71187	-7.36903	-7.60257	-6.51998	-6.80436	-7.00017	-7.50484	-7.39349	-7.19304
2.18077	2.02319	1.26118	2.40045	0.735271	0.805372	+		Q3THK3	217	Q3THK3	217	General transcription factor IIF subunit 1	Gtf2f1	PSELRIHDLEDDLEMSSDASDASGEEGSRTS	S	0.999902	92.101	94.006	-0.74371	-4.16776	-4.57432	-4.51983	-2.76096	-3.2594	-3.45803	-3.52876	-3.63727	-3.67977
2.18077	2.02525	1.26118	2.40045	0.747506	0.805372	+		Q3THK3	218	Q3THK3	218	General transcription factor IIF subunit 1	Gtf2f1	SELRIHDLEDDLEMSSDASDASGEEGSRTSK	S	0.999902	92.101	94.006	-0.74371	-4.16776	-4.57432	-4.51983	-2.76096	-3.2594	-3.45803	-3.52876	-3.63727	-3.67977
2.18077	2.02729	1.26118	2.40045	0.759405	0.805372	+		Q3THK3	221	Q3THK3	221	General transcription factor IIF subunit 1	Gtf2f1	RIHDLEDDLEMSSDASDASGEEGSRTSKAKK	S	0.999902	92.101	94.006	-0.74371	-4.16776	-4.57432	-4.51983	-2.76096	-3.2594	-3.45803	-3.52876	-3.63727	-3.67977
2.18077	2.02933	1.26118	2.40045	0.770987	0.805372	+		Q3THK3	224	Q3THK3	224	General transcription factor IIF subunit 1	Gtf2f1	DLEDDLEMSSDASDASGEEGSRTSKAKKKAP	S	0.999669	92.101	94.006	-0.74371	-4.16776	-4.57432	-4.51983	-2.76096	-3.2594	-3.45803	-3.52876	-3.63727	-3.67977
1.52547	1.52499	1.27072	0.106566	0.0417039	0.0918029	+		Q3TKT4;Q3TKT4-2	1536;1537	Q3TKT4	1536	Transcription activator BRG1	Smarca4	SVFTSVRQKIEKEDDSEGEESEEEEEGEEEG	S	1	261.88	266.37	0.24453	-8.2296	-8.2282	-8.96426	-6.67463	-7.69976	-7.23551	-8.56458	-8.00016	-8.58192
1.52547	1.52569	1.27072	0.106566	0.0417755	0.0918029	+		Q3TKT4;Q3TKT4-2	1541;1542	Q3TKT4	1541	Transcription activator BRG1	Smarca4	VRQKIEKEDDSEGEESEEEEEGEEEGSESES	S	1	261.88	266.37	0.24453	-8.2296	-8.2282	-8.96426	-6.67463	-7.69976	-7.23551	-8.56458	-8.00016	-8.58192
1.52547	1.5264	1.27072	0.106566	0.0418472	0.0918029	+		Q3TKT4;Q3TKT4-2	1552;1553	Q3TKT4	1552	Transcription activator BRG1	Smarca4	EGEESEEEEEGEEEGSESESRSVKVKIKLGR	S	0.976524	261.88	266.37	0.24453	-8.2296	-8.2282	-8.96426	-6.67463	-7.69976	-7.23551	-8.56458	-8.00016	-8.58192
1.85938	1.561	0.94913	0.532157	0.212194	-0.263167	+		Q3TWG5;Q8R1Q8	510;510	Q3TWG5	510	Cytoplasmic dynein 1 light intermediate chain 1	Dync1li1	VHAELDRITRKPASVSPTTPTSPTEGEAS__	S	0.912174	56.889	52.79	0.44146	-5.10722	-5.39763	-5.76546	-4.27973	-4.70135	-4.44183	-5.67693	-5.50829	-5.87458
1.85938	1.56199	0.94913	0.532157	0.212349	-0.263167	+		Q3TWG5;Q8R1Q8	516;516	Q3TWG5	516	Cytoplasmic dynein 1 light intermediate chain 1	Dync1li1	RITRKPASVSPTTPTSPTEGEAS________	S	0.92958	57.18	73.981	0.97739	-5.10722	-5.39763	-5.76546	-4.27973	-4.70135	-4.44183	-5.67693	-5.50829	-5.87458
1.82295	1.55454	0.851691	0.0182455	0.00451563	0.0086654	+		Q3U336;Q8CC35-2;E9Q3E2	852;852;1051	Q3U336	852	Synaptopodin	Synpo	RSPQAAPSRPFPYRRSPTDSDVSLDSEDSGL	S	0.83971	46.932	56.72	1.2184	-3.1722	-3.23841	-3.02977	-2.47919	-2.50901	-1.89711	-3.42714	-2.96615	-3.02109
1.82295	1.55537	0.851691	0.0182455	0.00457556	0.0086654	+		Q3U336;Q8CC35-2;E9Q3E2	856;856;1055	Q3U336	856	Synaptopodin	Synpo	AAPSRPFPYRRSPTDSDVSLDSEDSGLKSPG	S	0.839938	46.932	56.72	1.2184	-3.1722	-3.23841	-3.02977	-2.47919	-2.50901	-1.89711	-3.42714	-2.96615	-3.02109
1.82295	1.5562	0.851691	0.0182455	0.00463548	0.0086654	+		Q3U336;Q8CC35-2;E9Q3E2	859;859;1058	Q3U336	859	Synaptopodin	Synpo	SRPFPYRRSPTDSDVSLDSEDSGLKSPGILG	S	0.965024	46.932	56.72	1.2184	-3.1722	-3.23841	-3.02977	-2.47919	-2.50901	-1.89711	-3.42714	-2.96615	-3.02109
1.5102	1.47497	1.10519	0.977695	0.394936	0.410808	+		Q3U3F6;Q64012-2;Q64012	278;278;294	Q3U3F6	278	RNA-binding protein Raly	Raly	VQTRDDGDEEGLLTHSEEELEHSQDTDAEDG	S	1	225.62	69.783	-0.94692	-7.26644	-6.59258	-6.84511	-5.41101	-5.64783	-6.32972	-6.50305	-6.46691	-6.50174
2.14941	1.96295	1.19866	1.21592	0.484397	0.56974	+		Q3U3F6;Q64012-2;Q64012	285;285;301	Q3U3F6	285	RNA-binding protein Raly	Raly	DEEGLLTHSEEELEHSQDTDAEDGALQ____	S	1	187.14	69.783	-0.94692	-7.68437	-7.01743	-7.3162	-5.94554	-6.07398	-6.40249	-6.81959	-6.92331	-6.56588
1.63603	1.545	1.26477	0.702878	0.352389	0.692715	+		Q3U422	161	Q3U422	161		Ndufv3	QKVTNDSSSSSSSSSSDSDSDGEEHDSDRAP	S	0.892801	142.45	145.33	-0.057197	-5.45753	-5.29917	-6.32093	-4.13556	-4.66036	-4.4874	-5.57022	-4.46986	-4.9594
1.63603	1.54588	1.26477	0.702878	0.352707	0.692715	+		Q3U422	163	Q3U422	163		Ndufv3	VTNDSSSSSSSSSSDSDSDGEEHDSDRAPRV	S	0.994852	142.45	138.55	-0.29444	-5.45753	-5.29917	-6.32093	-4.13556	-4.66036	-4.4874	-5.57022	-4.46986	-4.9594
1.63603	1.54675	1.26477	0.702878	0.353025	0.692715	+		Q3U422	165	Q3U422	165		Ndufv3	NDSSSSSSSSSSDSDSDGEEHDSDRAPRVAS	S	0.99527	142.45	138.55	-0.29444	-5.45753	-5.29917	-6.32093	-4.13556	-4.66036	-4.4874	-5.57022	-4.46986	-4.9594
1.26021	1.30608	1.33902	0.259421	0.125822	0.375431	+		Q3UE37	339	Q3UE37	339	Ubiquitin-conjugating enzyme E2 Z	Ube2z	QKVLERLHNENAEMDSDSSSSGTETDLHGSL	S	0.756189	69.097	75.896	-0.44252	-8.34302	-7.35075	-7.41277	-6.24146	-5.77141	-7.07662	-6.44377	-8.08852	-7.44795
1.26021	1.30655	1.33902	0.259421	0.125927	0.375431	+		Q3UE37	341	Q3UE37	341	Ubiquitin-conjugating enzyme E2 Z	Ube2z	VLERLHNENAEMDSDSSSSGTETDLHGSLRV	S	0.740714	69.097	75.896	-0.44252	-8.34302	-7.35075	-7.41277	-6.24146	-5.77141	-7.07662	-6.44377	-8.08852	-7.44795
1.26021	1.30702	1.33902	0.259421	0.126033	0.375431	+		Q3UE37	342	Q3UE37	342	Ubiquitin-conjugating enzyme E2 Z	Ube2z	LERLHNENAEMDSDSSSSGTETDLHGSLRV_	S	0.740714	69.097	75.896	-0.44252	-8.34302	-7.35075	-7.41277	-6.24146	-5.77141	-7.07662	-6.44377	-8.08852	-7.44795
1.26021	1.30749	1.33902	0.259421	0.126138	0.375431	+		Q3UE37	343	Q3UE37	343	Ubiquitin-conjugating enzyme E2 Z	Ube2z	ERLHNENAEMDSDSSSSGTETDLHGSLRV__	S	0.740714	69.097	75.896	-0.44252	-8.34302	-7.35075	-7.41277	-6.24146	-5.77141	-7.07662	-6.44377	-8.08852	-7.44795
1.26021	1.30795	1.33902	0.259421	0.126243	0.375431	+		Q3UE37	344	Q3UE37	344	Ubiquitin-conjugating enzyme E2 Z	Ube2z	RLHNENAEMDSDSSSSGTETDLHGSLRV___	S	0.73388	69.097	75.896	-0.44252	-8.34302	-7.35075	-7.41277	-6.24146	-5.77141	-7.07662	-6.44377	-8.08852	-7.44795
2.3349	1.38418	-0.394305	2.17663	0.479783	-0.259938	+		Q3UHJ0-2;Q3UHJ0	587;668	Q3UHJ0-2	587	AP2-associated protein kinase 1	Aak1	LLQAAAAEASLNKSKSATTTPSGSPRTSQQN	S	0.889354	100.15	121.45	0.35785	-1.77396	-1.76737	-1.81131	-2.18733	-2.29091	-2.05733	-1.94775	-2.09987	-2.08484
2.3349	1.3847	-0.394305	2.17663	0.480537	-0.259938	+		Q3UHJ0-2;Q3UHJ0	595;676	Q3UHJ0-2	595	AP2-associated protein kinase 1	Aak1	ASLNKSKSATTTPSGSPRTSQQNVSNASEGS	S	0.999997	147.68	172.51	-0.61869	-1.77396	-1.76737	-1.81131	-2.18733	-2.29091	-2.05733	-1.94775	-2.09987	-2.08484
1.61993	1.49916	0.921657	1.06867	0.471408	0.635945	+		Q3UJB0	414	Q3UJB0	414		Sf3b2	SAVPKKKGFEEEHKDSDDDSSDDEQEKKPEA	S	1	44.524	51.9	-0.04212	-7.76057	-8.5433	-7.99343	-6.97024	-7.18357	-7.37852	-7.50288	-7.71154	-7.17505
1.61993	1.49982	0.921657	1.06867	0.472079	0.635945	+		Q3UJB0	418	Q3UJB0	418		Sf3b2	KKKGFEEEHKDSDDDSSDDEQEKKPEAPKLS	S	1	44.524	51.9	-0.04212	-7.76057	-8.5433	-7.99343	-6.97024	-7.18357	-7.37852	-7.50288	-7.71154	-7.17505
1.61993	1.50047	0.921657	1.06867	0.47275	0.635945	+		Q3UJB0	419	Q3UJB0	419		Sf3b2	KKGFEEEHKDSDDDSSDDEQEKKPEAPKLSK	S	1	44.524	51.9	-0.04212	-7.76057	-8.5433	-7.99343	-6.97024	-7.18357	-7.37852	-7.50288	-7.71154	-7.17505
2.2	1.54235	0.638444	0.618928	0.163651	0.142081	+		Q3UMU9;Q3UMU9-3	628;637	Q3UMU9	628	Hepatoma-derived growth factor-related protein 2	Hdgfrp2	AQEDGQDSEDGPRGGSSEELHDSPRDNSDPA	S	0.999985	91.978	98.883	-0.066703	-4.92342	-4.79848	-5.14394	-4.38186	-4.18115	-4.3875	-4.79783	-4.78695	-4.85481
2.2	1.54332	0.638444	0.618928	0.16378	0.142081	+		Q3UMU9;Q3UMU9-3	629;638	Q3UMU9	629	Hepatoma-derived growth factor-related protein 2	Hdgfrp2	QEDGQDSEDGPRGGSSEELHDSPRDNSDPAK	S	0.999956	88.625	98.883	-0.066703	-4.92342	-4.79848	-5.14394	-4.38186	-4.18115	-4.3875	-4.79783	-4.78695	-4.85481
2.77309	2.30088	1.0671	1.46664	0.480528	-0.395983	+		Q3UZJ4;Q61151	32;32	Q3UZJ4	32	Serine/threonine-protein phosphatase 2A 56 kDa regulatory subunit epsilon isoform	Ppp2r5e	FSRKSVRKARQKRSQSSSQFRSQGKPIELTP	S	0.897534	50.811	53.567	-0.082617	-3.17103	-2.83378	-2.79407	-1.90767	-1.97314	-1.71679	-3.30568	-3.40196	-3.27919
2.77309	2.3047	1.0671	1.46664	0.48133	-0.395983	+		Q3UZJ4;Q61151	33;33	Q3UZJ4	33	Serine/threonine-protein phosphatase 2A 56 kDa regulatory subunit epsilon isoform	Ppp2r5e	SRKSVRKARQKRSQSSSQFRSQGKPIELTPL	S	0.941921	39.141	41.092	0.72241	-3.17103	-2.83378	-2.79407	-1.90767	-1.97314	-1.71679	-3.30568	-3.40196	-3.27919
2.77309	2.3085	1.0671	1.46664	0.48213	-0.395983	+		Q3UZJ4;Q61151	34;34	Q3UZJ4	34	Serine/threonine-protein phosphatase 2A 56 kDa regulatory subunit epsilon isoform	Ppp2r5e	RKSVRKARQKRSQSSSQFRSQGKPIELTPLP	S	0.974722	50.811	61.833	0.40847	-3.17103	-2.83378	-2.79407	-1.90767	-1.97314	-1.71679	-3.30568	-3.40196	-3.27919
3.82916	2.28549	0.736436	1.09965	0.28378	0.186559	+		Q497H0	122	Q497H0	122	AN1-type zinc finger protein 3	Zfand3	HVSLITPTKRSCGADSQSENEASPVKRPRLV	S	0.998823	95.869	104.81	-0.78212	1.5385	1.51116	1.43696	2.27063	2.27853	2.14676	1.81609	1.56157	1.66864
3.82916	2.29045	0.736436	1.09965	0.283996	0.186559	+		Q497H0	124	Q497H0	124	AN1-type zinc finger protein 3	Zfand3	SLITPTKRSCGADSQSENEASPVKRPRLVEN	S	0.999978	127.56	104.81	-0.78212	1.5385	1.51116	1.43696	2.27063	2.27853	2.14676	1.81609	1.56157	1.66864
3.82916	2.29536	0.736436	1.09965	0.284212	0.186559	+		Q497H0	129	Q497H0	129	AN1-type zinc finger protein 3	Zfand3	TKRSCGADSQSENEASPVKRPRLVENPERPE	S	1	127.56	140.45	-0.38917	1.5385	1.51116	1.43696	2.27063	2.27853	2.14676	1.81609	1.56157	1.66864
2.43371	1.87418	0.780557	1.99238	0.569371	0.595881	+		Q4VAC9;Q4VAC9-2;Q4VAC9-5	762;761;149	Q4VAC9	762	Pleckstrin homology domain-containing family G member 3	Plekhg3	GLGTPRLISRSSSVLSLEGSDKGLARWSSIG	S	0.999746	81.397	105	-0.11204	-2.10222	-1.74535	-1.86174	-1.14065	-0.987123	-1.23987	-1.17169	-1.43715	-1.31283
1.85387	1.67792	1.23818	0.218173	0.0967841	0.247502	+		Q4VAC9;Q4VAC9-2;Q4VAC9-5	1134;1133;521	Q4VAC9	1134	Pleckstrin homology domain-containing family G member 3	Plekhg3	TSKSSAAVETSPRRFSFSPSAVSPRTTSPGA	S	0.996169	36.36	53.3	-2.4063	-1.02616	-1.40642	-2.02784	-0.352972	-0.213628	-0.179268	-0.896101	-1.90194	-0.919869
1.85387	1.67912	1.23818	0.218173	0.0968775	0.247502	+		Q4VAC9;Q4VAC9-2;Q4VAC9-5	1136;1135;523	Q4VAC9	1136	Pleckstrin homology domain-containing family G member 3	Plekhg3	KSSAAVETSPRRFSFSPSAVSPRTTSPGARS	S	0.832057	36.36	40.085	-0.32062	-1.02616	-1.40642	-2.02784	-0.352972	-0.213628	-0.179268	-0.896101	-1.90194	-0.919869
1.85387	1.68031	1.23818	0.218173	0.0969709	0.247502	+		Q4VAC9;Q4VAC9-2;Q4VAC9-5	1141;1140;528	Q4VAC9	1141	Pleckstrin homology domain-containing family G member 3	Plekhg3	VETSPRRFSFSPSAVSPRTTSPGARSSARSP	S	0.980619	36.36	53.3	-2.4063	-1.02616	-1.40642	-2.02784	-0.352972	-0.213628	-0.179268	-0.896101	-1.90194	-0.919869
1.66641	1.52297	0.902944	1.87706	0.580194	0.608638	+		Q544I1;Q8VCV2;Q9QYF9	331;344;331	Q544I1	331	Protein NDRG3	Ndrg3	IPSASMTRLARSRTHSTSSSIGSGESPFSRS	S	0.703881	40.337	57.826	-0.82129	-4.6939	-4.39357	-4.33235	-3.9729	-3.52229	-3.21581	-3.86405	-4.02113	-3.70874
1.66641	1.52366	0.902944	1.87706	0.583472	0.608638	+		Q544I1;Q8VCV2;Q9QYF9	334;347;334	Q544I1	334	Protein NDRG3	Ndrg3	ASMTRLARSRTHSTSSSIGSGESPFSRSVTS	S	0.820932	40.337	57.826	-0.82129	-4.6939	-4.39357	-4.33235	-3.9729	-3.52229	-3.21581	-3.86405	-4.02113	-3.70874
1.66641	1.52435	0.902944	1.87706	0.586725	0.608638	+		Q544I1;Q8VCV2;Q9QYF9	335;348;335	Q544I1	335	Protein NDRG3	Ndrg3	SMTRLARSRTHSTSSSIGSGESPFSRSVTSN	S	0.929448	40.337	57.826	-0.82129	-4.6939	-4.39357	-4.33235	-3.9729	-3.52229	-3.21581	-3.86405	-4.02113	-3.70874
1.95207	1.38189	0.492412	0.520544	0.146534	0.131503	+		Q5F2E7;Q5F2E7-2	213;213	Q5F2E7	213	Nuclear fragile X mental retardation-interacting protein 2	Nufip2	YITNGYMSKGADNDGSGSESGYTTPKKRKAR	S	0.999847	140.76	100.04	0.17081	-3.21502	-3.08456	-3.31301	-2.75602	-2.83791	-2.54142	-2.89454	-3.15916	-3.16438
2.72633	1.53008	0.411533	0.252972	0.0380497	0.0308501	+		Q5F2E7;Q5F2E7-2	217;217	Q5F2E7	217	Nuclear fragile X mental retardation-interacting protein 2	Nufip2	GYMSKGADNDGSGSESGYTTPKKRKARRNSA	S	0.830493	63.829	85.362	0.59846	-3.95849	-3.92797	-4.03873	-3.47296	-3.59771	-3.61993	-3.95323	-4.00048	-3.87894
1.91039	1.54747	0.723912	0.332308	0.122089	0.168276	+		Q60598;Q921L6	405;368	Q60598	405	Src substrate cortactin	Cttn	KLEEQARAKKQTPPASPSPQPIEDRPPSSPI	S	0.999999	113.85	128.38	-1.1041	-6.47825	-6.62987	-6.94388	-5.8055	-5.94095	-6.13381	-6.74839	-6.58284	-6.21594
1.81466	1.42986	0.583422	0.457632	0.149008	0.165265	+		Q60710;F8WJE0;F6TVP2;E9Q0K6;E9PYG9;E0CXZ5	24;55;35;55;55;24	Q60710	24	Deoxynucleoside triphosphate triphosphohydrolase SAMHD1	Samhd1	PAKRPRCDGSPRTPPSTPPATANLSADDDFQ	S	0.858047	146.73	144.89	-0.31029	-5.77576	-5.48962	-5.78881	-4.90237	-5.26087	-5.14069	-5.41898	-5.76119	-5.37823
1.55924	1.54847	1.56178	0.980866	0.47703	0.969684	+		Q61584-4;Q61584-3;Q61584;F8WHA2;F6YLE3;F6R9D8;Q61584-5;Q61584-6;F8WH60;Q61584-2;F7BNV1;E9PVJ4	435;435;435;435;435;435;406;406;406;406;406;177	Q61584-4	435	Fragile X mental retardation syndrome-related protein 1	Fxr1	RGPNYTSGYGTNSELSNPSETESERKDELSD	S	0.992892	168.97	72.707	-0.3289	-8.91379	-10.2358	-9.82347	-7.66368	-8.11217	-8.51191	-8.40263	-8.47654	-9.18488
1.55924	1.54934	1.56178	0.980866	0.477773	0.969684	+		Q61584-4;Q61584-3;Q61584;F8WHA2;F6YLE3;F6R9D8;Q61584-5;Q61584-6;F8WH60;Q61584-2;F7BNV1;E9PVJ4	438;438;438;438;438;438;409;409;409;409;409;180	Q61584-4	438	Fragile X mental retardation syndrome-related protein 1	Fxr1	NYTSGYGTNSELSNPSETESERKDELSDWSL	S	0.999713	294.93	312.65	0.68649	-8.91379	-10.2358	-9.82347	-7.66368	-8.11217	-8.51191	-8.40263	-8.47654	-9.18488
1.24524	1.30186	1.40582	0.73862	0.377293	0.833168	+		Q6P1G0	398	Q6P1G0	398	HEAT repeat-containing protein 6	Heatr6	EQASLPFASSSWKRVSSSESDYSDAEGGMQG	S	0.8355	38.752	40.179	-0.30668	-2.77292	-4.48979	-3.2015	-2.23791	-1.84243	-2.1664	-2.71425	-2.58483	-2.66562
1.24524	1.30233	1.40582	0.73862	0.377668	0.833168	+		Q6P1G0	399	Q6P1G0	399	HEAT repeat-containing protein 6	Heatr6	QASLPFASSSWKRVSSSESDYSDAEGGMQGK	S	0.8355	38.752	40.179	-0.30668	-2.77292	-4.48979	-3.2015	-2.23791	-1.84243	-2.1664	-2.71425	-2.58483	-2.66562
1.24524	1.30279	1.40582	0.73862	0.378043	0.833168	+		Q6P1G0	400	Q6P1G0	400	HEAT repeat-containing protein 6	Heatr6	ASLPFASSSWKRVSSSESDYSDAEGGMQGKM	S	0.8355	38.752	40.179	-0.30668	-2.77292	-4.48979	-3.2015	-2.23791	-1.84243	-2.1664	-2.71425	-2.58483	-2.66562
1.24524	1.30326	1.40582	0.73862	0.378418	0.833168	+		Q6P1G0	402	Q6P1G0	402	HEAT repeat-containing protein 6	Heatr6	LPFASSSWKRVSSSESDYSDAEGGMQGKMRS	S	0.975591	79.436	98.269	-0.04557	-2.77292	-4.48979	-3.2015	-2.23791	-1.84243	-2.1664	-2.71425	-2.58483	-2.66562
1.24524	1.30372	1.40582	0.73862	0.378793	0.833168	+		Q6P1G0	405	Q6P1G0	405	HEAT repeat-containing protein 6	Heatr6	ASSSWKRVSSSESDYSDAEGGMQGKMRSYQA	S	0.965136	79.436	98.269	-0.04557	-2.77292	-4.48979	-3.2015	-2.23791	-1.84243	-2.1664	-2.71425	-2.58483	-2.66562
3.8885	1.5522	1.32574	2.62547	0.192939	0.992733	+		Q6ZQ58	824	Q6ZQ58	824	La-related protein 1	Larp1	VGWVMDSREHRPRTASISSSPSEGTPAVGSY	S	0.809041	100.49	114.08	0.26497	-5.55643	-5.26646	-5.37927	-4.00683	-4.10586	-4.11225	-4.24668	-4.637	-4.34029
1.88258	1.77185	1.60464	1.40159	0.618	1.18126	+		Q6ZQ58	827	Q6ZQ58	827	La-related protein 1	Larp1	VMDSREHRPRTASISSSPSEGTPAVGSYGCT	S	0.857197	100.49	79.069	0.65142	-7.62597	-6.98299	-6.33046	-5.4428	-5.2813	-5.4014	-5.64717	-6.03598	-5.71251
1.54708	1.55634	1.50994	1.16222	0.534965	1.05075	+		Q6ZQ58	838	Q6ZQ58	838	La-related protein 1	Larp1	ASISSSPSEGTPAVGSYGCTPQSLPKFQHPS	S	0.927665	100.49	114.08	0.26497	-7.41782	-8.75023	-7.56162	-6.6335	-6.10688	-6.45948	-6.95444	-6.78689	-6.83608
2.90054	2.25978	1.21722	1.82	0.614799	1.08419	+		Q6ZQ58	845	Q6ZQ58	845	La-related protein 1	Larp1	SEGTPAVGSYGCTPQSLPKFQHPSHELLKEN	S	0.943923	66.17	82.058	-0.76237	-7.07148	-6.64729	-6.65662	-5.68197	-5.53692	-5.50483	-5.57958	-6.14735	-5.39589
2.78293	2.02418	0.824289	0.0624771	0.0197244	-0.029219	+		Q7TPD0	1033	Q7TPD0	1033	Integrator complex subunit 3	Ints3	EEDTKPKPTKRKRKGSSAVGSDSD_______	S	0.80242	102.87	105.03	-0.97456	-0.539019	-0.49544	-0.793394	0.314931	0.213698	0.116385	-0.599366	-0.886397	-0.429747
1.38399	1.30218	0.885847	0.986806	0.4633	0.710463	+		Q7TSC1;G3UX48	1321;1266	Q7TSC1	1321	Protein PRRC2A	Prrc2a	SNQNSDQANEEWETASESSDFASERRGDKET	S	0.999867	273.52	281.65	-1.0476	-5.23427	-4.4371	-5.20448	-3.83359	-4.04922	-4.3355	-4.32326	-4.57577	-3.84543
1.49384	1.31302	0.749106	0.827642	0.392778	0.60995	+		Q7TSC1;G3UX48	1324;1269	Q7TSC1	1324	Protein PRRC2A	Prrc2a	NSDQANEEWETASESSDFASERRGDKETPPA	S	0.945353	273.52	281.65	-1.0476	-5.24321	-4.85024	-5.58439	-4.30983	-4.48418	-4.63651	-4.58447	-5.09474	-4.16877
2.52089	2.23457	1.62199	1.33891	0.535828	0.731165	+		Q80SW1;F7ATQ6;D3Z2Q0	80;19;33	Q80SW1	80	Putative adenosylhomocysteinase 2	Ahcyl1	RSISQSSTDSYSSAASYTDSSDDEVSPREKQ	S	0.802788	111.74	112.13	-1.9831	-8.58611	-8.596	-8.33903	-7.29226	-6.46809	-6.89481	-7.88667	-7.31384	-8.12713
2.52089	2.23902	1.62199	1.33891	0.537278	0.731165	+		Q80SW1;F7ATQ6;D3Z2Q0	84;23;37	Q80SW1	84	Putative adenosylhomocysteinase 2	Ahcyl1	QSSTDSYSSAASYTDSSDDEVSPREKQQTNS	S	0.802788	111.74	112.13	-1.9831	-8.58611	-8.596	-8.33903	-7.29226	-6.46809	-6.89481	-7.88667	-7.31384	-8.12713
2.52089	2.24343	1.62199	1.33891	0.538723	0.731165	+		Q80SW1;F7ATQ6;D3Z2Q0	85;24;38	Q80SW1	85	Putative adenosylhomocysteinase 2	Ahcyl1	SSTDSYSSAASYTDSSDDEVSPREKQQTNSK	S	0.802788	111.74	112.13	-1.9831	-8.58611	-8.596	-8.33903	-7.29226	-6.46809	-6.89481	-7.88667	-7.31384	-8.12713
1.97098	1.46922	0.56637	0.000498615	0.000123844	-0.000237783	+		Q80X50;Q80X50-5;Q80X50-2;Q80X50-3;Q80X50-4;E9Q9Q3	487;492;498;467;487;467	Q80X50;Q80X50-4	487	Ubiquitin-associated protein 2-like	Ubap2l	PSSPLPSKSTSAPQMSPGSSDNQSSSPQPAQ	S	0.999288	206.58	146.45	0.47164	-5.26609	-5.21622	-5.6092	-4.80904	-4.82789	-4.75547	-5.21045	-5.53572	-5.34606
1.90736	1.46954	0.595323	0.403825	0.1204	-0.124372	+		Q80X50;Q80X50-5;Q80X50-2;Q80X50-3;Q80X50-4;E9Q9Q3	490;495;501;470;490;470	Q80X50;Q80X50-4	490	Ubiquitin-associated protein 2-like	Ubap2l	PLPSKSTSAPQMSPGSSDNQSSSPQPAQQKL	S	0.898771	169.51	146.45	0.47164	-5.77996	-5.66511	-5.9669	-5.01866	-5.22301	-5.38433	-5.74676	-6.0755	-5.96283
2.13232	1.52452	0.560342	0.3088	0.0944842	0.107572	+		Q80X50;Q80X50-5;Q80X50-2;Q80X50-3;Q80X50-4;E9Q9Q3	491;496;502;471;491;471	Q80X50;Q80X50-4	491	Ubiquitin-associated protein 2-like	Ubap2l	LPSKSTSAPQMSPGSSDNQSSSPQPAQQKLK	S	0.851879	93.643	75.112	1.8274	-6.8068	-6.86633	-6.85199	-6.11854	-6.23434	-6.49121	-6.68049	-7.00062	-6.52129
1.44469	1.31147	0.817105	0.148321	0.0568366	0.100531	+		Q8BGD9;Q3TDD8	418;418	Q8BGD9	418	Eukaryotic translation initiation factor 4B	Eif4b	RHPSWRSEETQERERSRTGSESSQTGASATS	S	0.604674	88.075	43.12	-0.29512	-8.52474	-7.71894	-8.27221	-7.13174	-7.4586	-7.47423	-8.20225	-7.91479	-8.09724
3.63166	1.72618	1.25549	3.20041	0.581401	0.593001	+		Q8BGD9;Q3TDD8	422;422	Q8BGD9	422	Eukaryotic translation initiation factor 4B	Eif4b	WRSEETQERERSRTGSESSQTGASATSGRNT	S	0.980901	193.29	84.493	0.681	-6.33467	-6.49718	-6.40132	-5.02139	-5.32241	-5.12291	-5.88372	-5.74934	-5.82111
3.11484	2.01807	1.26469	2.98409	0.65453	0.634104	+		Q8BGD9;Q3TDD8	424;424	Q8BGD9	424	Eukaryotic translation initiation factor 4B	Eif4b	SEETQERERSRTGSESSQTGASATSGRNTRR	S	0.733589	89.375	105.77	0.12638	-6.55537	-6.5872	-6.69012	-5.21636	-5.60808	-5.21419	-6.09914	-5.89567	-5.93557
3.01796	2.19107	1.15813	1.71354	0.579441	0.519868	+		Q8BGD9;Q3TDD8	425;425	Q8BGD9	425	Eukaryotic translation initiation factor 4B	Eif4b	EETQERERSRTGSESSQTGASATSGRNTRRR	S	0.997292	141.66	117.02	0.18429	-6.56455	-6.49718	-6.81463	-5.35394	-5.64851	-5.39952	-6.28998	-5.95773	-6.06904
1.4967	1.52071	1.43665	0.816846	0.398698	0.677999	+		Q8C115-3;Q8C115	620;620	Q8C115-3	620	Pleckstrin homology domain-containing family H member 2	Plekhh2	KGKATQISSSPFLDDSSGSDEEDSSRSSSRL	S	0.992221	75.845	85.248	-0.51644	-3.122	-2.33977	-1.94904	-0.698238	-0.812639	-1.58997	-1.69971	-1.55588	-2.12122
1.4967	1.52144	1.43665	0.816846	0.399104	0.677999	+		Q8C115-3;Q8C115	621;621	Q8C115-3	621	Pleckstrin homology domain-containing family H member 2	Plekhh2	GKATQISSSPFLDDSSGSDEEDSSRSSSRLS	S	0.992221	75.845	85.248	-0.51644	-3.122	-2.33977	-1.94904	-0.698238	-0.812639	-1.58997	-1.69971	-1.55588	-2.12122
1.4967	1.52217	1.43665	0.816846	0.399509	0.677999	+		Q8C115-3;Q8C115	623;623	Q8C115-3	623	Pleckstrin homology domain-containing family H member 2	Plekhh2	ATQISSSPFLDDSSGSDEEDSSRSSSRLSES	S	0.992221	75.845	85.248	-0.51644	-3.122	-2.33977	-1.94904	-0.698238	-0.812639	-1.58997	-1.69971	-1.55588	-2.12122
1.49305	1.47164	1.14806	1.17332	0.480535	0.595185	+		Q8CFE6	17	Q8CFE6	17	Sodium-coupled neutral amino acid transporter 2	Slc38a2	KKTEMGRFNISPDEDSSSYSSNSDFNYSYPT	S	0.813251	84.389	90.123	-0.59666	-4.8465	-5.19393	-5.51848	-4.5415	-3.50852	-4.0647	-4.46933	-4.86789	-4.43613
1.74338	1.32857	0.549339	0.545925	0.156185	0.150493	+		Q8K019-2;Q8K019;F8WI22	750;752;752	Q8K019-2	750	Bcl-2-associated transcription factor 1	Bclaf1	DSKHKGRERDHSRSSSSSASPSSPSSREEKE	S	0.729895	71.022	81.967	0.5141	-6.58326	-6.28428	-6.43001	-5.7762	-6.10883	-5.7645	-6.1103	-6.35806	-6.37771
1.79338	1.55463	0.867088	0.497953	0.200841	0.25671	+		Q8K019-2;Q8K019;F8WI22	752;754;754	Q8K019-2	752	Bcl-2-associated transcription factor 1	Bclaf1	KHKGRERDHSRSSSSSASPSSPSSREEKESK	S	0.817158	71.022	81.967	0.5141	-7.14142	-7.09498	-6.65586	-5.99883	-6.39459	-5.89759	-6.42348	-6.7088	-6.98985
1.74338	1.32905	0.549339	0.545925	0.156312	0.150493	+		Q8K019-2;Q8K019;F8WI22	757;759;759	Q8K019-2	757	Bcl-2-associated transcription factor 1	Bclaf1	ERDHSRSSSSSASPSSPSSREEKESKKEREE	S	0.790798	71.416	80.98	1.6311	-6.58326	-6.28428	-6.43001	-5.7762	-6.10883	-5.7645	-6.1103	-6.35806	-6.37771
1.46706	1.46691	1.0786	1.48233	0.579093	0.82506	+		Q8K2T8	456	Q8K2T8	456	RNA polymerase II-associated factor 1 homolog	Paf1	EDEARAARDKEEIFGSDADSEDDADSDDEDR	S	1	90.197	65.377	0.86123	-6.91457	-6.10393	-6.6232	-4.97815	-5.71238	-5.71537	-5.83293	-5.51929	-5.81429
1.46706	1.46748	1.0786	1.48233	0.581281	0.82506	+		Q8K2T8	460	Q8K2T8	460	RNA polymerase II-associated factor 1 homolog	Paf1	RAARDKEEIFGSDADSEDDADSDDEDRGQAH	S	1	90.197	65.377	0.86123	-6.91457	-6.10393	-6.6232	-4.97815	-5.71238	-5.71537	-5.83293	-5.51929	-5.81429
1.46706	1.46806	1.0786	1.48233	0.583458	0.82506	+		Q8K2T8	466	Q8K2T8	466	RNA polymerase II-associated factor 1 homolog	Paf1	EEIFGSDADSEDDADSDDEDRGQAHRGSDND	S	1	90.197	65.377	0.86123	-6.91457	-6.10393	-6.6232	-4.97815	-5.71238	-5.71537	-5.83293	-5.51929	-5.81429
1.45122	1.46128	1.15386	0.948388	0.460243	0.692763	+		Q8R2M2	265	Q8R2M2	265	Deoxynucleotidyltransferase terminal-interacting protein 2	Dnttip2	SETYNSDFDDSSPRNSGKKLTAQNHQNLHIQ	S	0.947924	36.98	47.784	0.97691	-6.92735	-5.83298	-6.03031	-4.81045	-5.21643	-5.30218	-5.68496	-5.49165	-5.53575
1.91047	1.46888	0.581276	0.147392	0.0516795	0.0767835	+		Q8VDP4	674	Q8VDP4	674	Cell cycle and apoptosis regulator protein 2	Ccar2	EDEFAGAKLEETEVRSVASNQSEMEYSSLQD	S	0.954217	49.933	53.123	-0.95401	-5.75119	-5.38823	-5.53096	-4.81713	-5.01399	-5.09544	-5.16269	-5.69985	-5.57749
1.91047	1.46949	0.581276	0.147392	0.0517537	0.0767835	+		Q8VDP4	677	Q8VDP4	677	Cell cycle and apoptosis regulator protein 2	Ccar2	FAGAKLEETEVRSVASNQSEMEYSSLQDMPK	S	0.978988	49.933	63.805	-1.3578	-5.75119	-5.38823	-5.53096	-4.81713	-5.01399	-5.09544	-5.16269	-5.69985	-5.57749
1.96092	1.3129	0.451412	0.455476	0.139507	0.138567	+		Q8VHR5;Q8VHR5-2	130;130	Q8VHR5	130	Transcriptional repressor p66-beta	Gatad2b	PDRGRLTPSPDIIVLSDNEASSPRSSSRMEE	S	0.999992	111.71	120.32	-0.38097	-3.23285	-3.3289	-3.15807	-2.65598	-2.75545	-2.95416	-2.89438	-3.31509	-3.09465
2.22412	1.79251	0.829723	0.235241	0.0809503	-0.117281	+		Q91XU0;Q91XU0-2	91;91	Q91XU0	91	ATPase WRNIP1	Wrnip1	ESSALKQPATPTAAESSEGEGEEGDDGGETE	S	0.998928	120.36	130.03	0.23823	-4.67249	-4.32304	-4.77173	-3.76715	-3.62459	-3.88635	-4.43291	-4.903	-4.78319
2.22412	1.79385	0.829723	0.235241	0.0810371	-0.117281	+		Q91XU0;Q91XU0-2	92;92	Q91XU0	92	ATPase WRNIP1	Wrnip1	SSALKQPATPTAAESSEGEGEEGDDGGETES	S	0.998874	120.36	130.03	0.23823	-4.67249	-4.32304	-4.77173	-3.76715	-3.62459	-3.88635	-4.43291	-4.903	-4.78319
1.84172	1.46537	0.626556	0.258004	0.0832883	-0.111018	+		Q920Q8-4;Q920Q8-3;Q920Q8	280;282;322	Q920Q8-4	280	Influenza virus NS1A-binding protein homolog	Ivns1abp	VLDSTFCVIFLHGRNSPQSSPTSTPKLSKSL	S	0.999998	121.97	186.62	2.2499	-2.44691	-2.40412	-2.87807	-1.95294	-1.95437	-1.94212	-2.58741	-2.84565	-2.6291
1.81304	1.38387	0.549022	0.368872	0.114044	-0.123208	+		Q920Q8-4;Q920Q8-3;Q920Q8	283;285;325	Q920Q8-4	283	Influenza virus NS1A-binding protein homolog	Ivns1abp	STFCVIFLHGRNSPQSSPTSTPKLSKSLSFE	S	0.909554	57.11	87.647	0.21028	-2.43229	-2.54633	-2.87291	-2.06405	-2.12133	-2.01908	-2.79135	-2.78062	-2.64917
1.55778	1.49118	1.0053	0.221661	0.0833459	0.146078	+		Q920Q8-4;Q920Q8-3;Q920Q8	284;286;326	Q920Q8-4	284	Influenza virus NS1A-binding protein homolog	Ivns1abp	TFCVIFLHGRNSPQSSPTSTPKLSKSLSFEM	S	0.867441	121.97	59.261	0.10076	-3.59065	-3.93097	-4.47108	-2.90195	-3.28548	-2.78939	-3.8339	-3.89054	-3.83003
1.84172	1.46599	0.626556	0.258004	0.0833765	-0.111018	+		Q920Q8-4;Q920Q8-3;Q920Q8	287;289;329	Q920Q8-4	287	Influenza virus NS1A-binding protein homolog	Ivns1abp	VIFLHGRNSPQSSPTSTPKLSKSLSFEMQPD	S	0.552346	71.509	87.647	0.21028	-2.44691	-2.40412	-2.87807	-1.95294	-1.95437	-1.94212	-2.58741	-2.84565	-2.6291
2.60382	2.02003	1.11232	1.61906	0.577173	0.590128	+		Q921F4;Q921F4-4	2;2	Q921F4	2	Heterogeneous nuclear ribonucleoprotein L-like	Hnrnpll	______________MSSSSSSSPKEETYEED	S	0.570995	157.17	52.909	-0.34838	-7.49191	-6.98869	-7.09247	-6.02261	-6.01654	-6.19695	-6.6487	-6.68244	-6.47154
2.60382	2.02312	1.11232	1.61906	0.579066	0.590128	+		Q921F4;Q921F4-4	3;3	Q921F4	3	Heterogeneous nuclear ribonucleoprotein L-like	Hnrnpll	_____________MSSSSSSSPKEETYEEDR	S	0.570995	157.17	52.909	-0.34838	-7.49191	-6.98869	-7.09247	-6.02261	-6.01654	-6.19695	-6.6487	-6.68244	-6.47154
2.60382	2.02619	1.11232	1.61906	0.58095	0.590128	+		Q921F4;Q921F4-4	4;4	Q921F4	4	Heterogeneous nuclear ribonucleoprotein L-like	Hnrnpll	____________MSSSSSSSPKEETYEEDRE	S	0.570995	157.17	52.909	-0.34838	-7.49191	-6.98869	-7.09247	-6.02261	-6.01654	-6.19695	-6.6487	-6.68244	-6.47154
2.60382	2.02924	1.11232	1.61906	0.582826	0.590128	+		Q921F4;Q921F4-4	5;5	Q921F4	5	Heterogeneous nuclear ribonucleoprotein L-like	Hnrnpll	___________MSSSSSSSPKEETYEEDREF	S	0.570995	157.17	52.909	-0.34838	-7.49191	-6.98869	-7.09247	-6.02261	-6.01654	-6.19695	-6.6487	-6.68244	-6.47154
2.60382	2.03226	1.11232	1.61906	0.584694	0.590128	+		Q921F4;Q921F4-4	6;6	Q921F4	6	Heterogeneous nuclear ribonucleoprotein L-like	Hnrnpll	__________MSSSSSSSPKEETYEEDREFE	S	0.570995	157.17	52.909	-0.34838	-7.49191	-6.98869	-7.09247	-6.02261	-6.01654	-6.19695	-6.6487	-6.68244	-6.47154
2.60382	2.03527	1.11232	1.61906	0.586554	0.590128	+		Q921F4;Q921F4-4	7;7	Q921F4	7	Heterogeneous nuclear ribonucleoprotein L-like	Hnrnpll	_________MSSSSSSSPKEETYEEDREFES	S	0.570994	157.17	52.909	-0.34838	-7.49191	-6.98869	-7.09247	-6.02261	-6.01654	-6.19695	-6.6487	-6.68244	-6.47154
1.65948	1.33983	0.615385	0.250017	0.0775686	0.0957311	+		Q921F4;Q921F4-4	8;8	Q921F4	8	Heterogeneous nuclear ribonucleoprotein L-like	Hnrnpll	________MSSSSSSSPKEETYEEDREFESQ	S	0.718867	140.66	127.63	-2.5652	-5.57637	-5.15817	-5.12867	-4.60445	-4.56688	-4.84573	-5.15364	-5.28368	-5.13869
3.00921	1.98654	0.633881	0.197811	0.0700807	0.104588	+		Q921K9	111	Q921K9	111	B-cell CLL/lymphoma 7 protein family member B	Bcl7b	SVSDVYQLKVDSSTNSSPSPQQSESLSPAHT	S	0.574067	62.295	69.094	-2.8406	-0.306171	-0.391135	-0.434908	0.377955	0.168761	0.222712	-0.666973	-0.0186644	-0.132812
3.00921	1.98845	0.633881	0.197811	0.0701624	0.104588	+		Q921K9	112	Q921K9	112	B-cell CLL/lymphoma 7 protein family member B	Bcl7b	VSDVYQLKVDSSTNSSPSPQQSESLSPAHTS	S	0.553734	62.295	69.094	-2.8406	-0.306171	-0.391135	-0.434908	0.377955	0.168761	0.222712	-0.666973	-0.0186644	-0.132812
2.38307	1.67431	0.664777	1.48376	0.40413	0.258961	+		Q99ME9	468	Q99ME9	468	Nucleolar GTP-binding protein 1	Gtpbp4	LEKEEELRTAAGEYDSDSESEDEEMMEIRQL	S	0.9996	98.495	112.23	-0.36866	-2.83675	-2.82783	-2.94213	-1.99904	-2.25617	-2.35718	-2.46681	-2.66702	-2.69601
2.38307	1.67551	0.664777	1.48376	0.404559	0.258961	+		Q99ME9	470	Q99ME9	470	Nucleolar GTP-binding protein 1	Gtpbp4	KEEELRTAAGEYDSDSESEDEEMMEIRQLAK	S	0.999951	98.495	112.23	-0.36866	-2.83675	-2.82783	-2.94213	-1.99904	-2.25617	-2.35718	-2.46681	-2.66702	-2.69601
2.38307	1.67672	0.664777	1.48376	0.404987	0.258961	+		Q99ME9	472	Q99ME9	472	Nucleolar GTP-binding protein 1	Gtpbp4	EELRTAAGEYDSDSESEDEEMMEIRQLAKQI	S	0.999974	98.495	112.23	-0.36866	-2.83675	-2.82783	-2.94213	-1.99904	-2.25617	-2.35718	-2.46681	-2.66702	-2.69601
1.4355	1.33834	0.885186	1.14047	0.468586	0.563999	+		Q9CQV4;Q9CQV4-2	313;132	Q9CQV4	313	Protein FAM134C	Fam134c	GTFNLSRGQTPLTEGSEDLDGHSDPEESFAR	S	0.999803	109.08	49.312	-1.2038	-2.46196	-3.06591	-2.53515	-1.92945	-1.38409	-2.09393	-1.90883	-2.09322	-2.36898
1.4355	1.33884	0.885186	1.14047	0.469299	0.563999	+		Q9CQV4;Q9CQV4-2	320;139	Q9CQV4	320	Protein FAM134C	Fam134c	GQTPLTEGSEDLDGHSDPEESFARDLPDFPS	S	0.999998	164.55	183.59	1.1482	-2.46196	-3.06591	-2.53515	-1.92945	-1.38409	-2.09393	-1.90883	-2.09322	-2.36898
1.68166	1.54271	1.2003	1.9023	0.566011	0.662465	+		Q9DB85;E9PVA2	58;104	Q9DB85	58	Ribosomal RNA-processing protein 8	Rrp8	TLRALEAASLSQQTPSLPGSDSEEEEEVGRK	S	0.992381	129.19	133.79	-0.7395	-2.39094	-2.54561	-2.8528	-1.36943	-0.899901	-1.91913	-2.07787	-1.86415	-1.85994
1.68166	1.54365	1.2003	1.9023	0.570248	0.662465	+		Q9DB85;E9PVA2	62;108	Q9DB85	62	Ribosomal RNA-processing protein 8	Rrp8	LEAASLSQQTPSLPGSDSEEEEEVGRKKRHL	S	0.999957	177.5	133.79	-0.7395	-2.39094	-2.54561	-2.8528	-1.36943	-0.899901	-1.91913	-2.07787	-1.86415	-1.85994
1.68166	1.54459	1.2003	1.9023	0.574444	0.662465	+		Q9DB85;E9PVA2	64;110	Q9DB85	64	Ribosomal RNA-processing protein 8	Rrp8	AASLSQQTPSLPGSDSEEEEEVGRKKRHLQR	S	0.999983	177.5	133.79	-0.7395	-2.39094	-2.54561	-2.8528	-1.36943	-0.899901	-1.91913	-2.07787	-1.86415	-1.85994
1.77462	1.46997	0.659798	1.72623	0.537479	0.456344	+		Q9DBG7	295	Q9DBG7	295	Signal recognition particle receptor subunit alpha	Srpr	IRGTGPGGQLQDLDCSSSDDEGATQNTKPSA	S	1	174.42	184.66	-0.081929	-4.32587	-4.14019	-4.31716	-3.46806	-3.42422	-3.91154	-3.59904	-3.91809	-3.89706
1.77462	1.47057	0.659798	1.72623	0.539011	0.456344	+		Q9DBG7	296	Q9DBG7	296	Signal recognition particle receptor subunit alpha	Srpr	RGTGPGGQLQDLDCSSSDDEGATQNTKPSAT	S	1	174.42	184.66	-0.081929	-4.32587	-4.14019	-4.31716	-3.46806	-3.42422	-3.91154	-3.59904	-3.91809	-3.89706
1.77462	1.47116	0.659798	1.72623	0.540538	0.456344	+		Q9DBG7	297	Q9DBG7	297	Signal recognition particle receptor subunit alpha	Srpr	GTGPGGQLQDLDCSSSDDEGATQNTKPSATK	S	1	174.42	184.66	-0.081929	-4.32587	-4.14019	-4.31716	-3.46806	-3.42422	-3.91154	-3.59904	-3.91809	-3.89706
1.61122	1.54603	1.16449	0.588559	0.258501	0.371937	+		Q9ES00;E9Q664;G3UZD6;G3UZM6	101;101;101;101	Q9ES00	101	Ubiquitin conjugation factor E4 B	Ube4b	SSSPSNSLETQSQSLSRSQSMDIDGVSCEKS	S	0.637995	116.37	50.513	0.25568	-6.58512	-7.40834	-7.34901	-5.82505	-5.68621	-6.33775	-6.93421	-6.66728	-6.62516
1.8403	1.55286	0.83381	1.6509	0.625841	0.741309	+		Q9QYG0-2;Q9QYG0	332;346	Q9QYG0-2	332	Protein NDRG2	Ndrg2	ASLTSAASIDGSRSRSRTLSQSSESGTLPSG	S	0.504448	25.376	48.947	-0.41163	-2.75548	-2.47137	-3.163	-1.9417	-1.94437	-2.00235	-2.12697	-1.98723	-2.05171
1.89192	1.54591	0.742055	1.939	0.575581	0.624413	+		Q9QYG0-2;Q9QYG0	336;350	Q9QYG0-2	336	Protein NDRG2	Ndrg2	SAASIDGSRSRSRTLSQSSESGTLPSGPPGH	S	0.942498	41.5	40.328	-0.57936	-2.40625	-2.72905	-2.86677	-2.1222	-1.89853	-1.75518	-2.11184	-1.98782	-2.02916
1.66165	1.54987	1.08259	1.31799	0.569724	0.921003	+		Q9R0L6;Q9R0L6-2	864;903	Q9R0L6	864	Pericentriolar material 1 protein	Pcm1	QRRQGLAETSSPVAISLRSDGSENLCTPQQS	S	0.988325	35.238	43.302	-1.26	-4.96937	-5.834	-5.87621	-4.47319	-4.43326	-4.52537	-4.80326	-4.75408	-4.35924
1.66165	1.55068	1.08259	1.31799	0.571437	0.921003	+		Q9R0L6;Q9R0L6-2	867;906	Q9R0L6	867	Pericentriolar material 1 protein	Pcm1	QGLAETSSPVAISLRSDGSENLCTPQQSRTE	S	0.987003	35.238	43.302	-1.26	-4.96937	-5.834	-5.87621	-4.47319	-4.43326	-4.52537	-4.80326	-4.75408	-4.35924
1.66165	1.55148	1.08259	1.31799	0.573144	0.921003	+		Q9R0L6;Q9R0L6-2	870;909	Q9R0L6	870	Pericentriolar material 1 protein	Pcm1	AETSSPVAISLRSDGSENLCTPQQSRTEKTM	S	0.925974	35.238	43.302	-1.26	-4.96937	-5.834	-5.87621	-4.47319	-4.43326	-4.52537	-4.80326	-4.75408	-4.35924
2.60689	1.35484	0.348947	0.186499	0.0703542	0.120523	+		A2AB59-2;A2AB59	265;464	A2AB59-2	265	Rho GTPase-activating protein 27	Arhgap27	IPAPRSVRKSSQDSDTPAQASPPEEKIKTLD	T	0.568767	53.646	69.152	0.31922	-2.2929	-2.19636	-2.22326	-1.90008	-1.95608	-1.80954	-1.77239	-2.59128	-1.98729
3.45055	2.05354	0.992314	2.08077	0.586138	0.57956	+		A2APD6;Q9D6Z1;A2APD7	545;545;261	A2APD6	545	Nucleolar protein 56	Nop56	PKEEVASEPEEAASPTTPKKKRKFSEEPEVA	T	0.848766	197.36	223.57	-0.45093	-7.92996	-8.15908	-8.00012	-7.11448	-7.07001	-6.92773	-7.6352	-7.30045	-7.41484
2.36607	1.7771	0.797681	0.455732	0.137021	0.133704	+		A2APD6;Q9D6Z1;A2APD7	546;546;262	A2APD6	546	Nucleolar protein 56	Nop56	KEEVASEPEEAASPTTPKKKRKFSEEPEVAA	T	0.945018	115.31	96.46	-2.0958	-4.73592	-4.45197	-4.77765	-3.71419	-4.02556	-3.83275	-4.4171	-4.6655	-4.48183
1.51337	1.31033	0.71389	0.851363	0.369475	0.472272	+		B1AXX6;B1AXX8;Q7TQC5-2;Q7TQC5-3;Q7TQC5	129;136;70;129;136	B1AXX6	129	Aprataxin	Aptx	KRSDCDSEEMEAESGTGLAPGSSPSQCSVSP	T	0.717977	38.392	52.341	1.6362	-1.83085	-2.33455	-2.0529	-1.06841	-1.62903	-1.37919	-1.87365	-1.18184	-1.74599
2.6576	2.23007	1.35077	0.341774	0.167156	0.502785	+		B2RUJ8;Q8C0D4	228;228	B2RUJ8	228	Rho GTPase-activating protein 12	Arhgap12	SGDELSSSSTEQMRATTPPNQGRPDSPVYAN	T	0.501395	98.005	118.43	-0.57717	-1.94899	-1.66462	-1.55207	-0.493041	-0.552912	-0.0674171	-0.501122	-2.40459	-0.751616
2.78525	1.46892	0.375122	2.76601	0.579711	0.333724	+		D3Z5I1;Q3UPF5;Q3UPF5-2;G3X9X5	346;346;346;346	D3Z5I1	346	Zinc finger CCCH-type antiviral protein 1	Zc3hav1	GDPDGLFSRNRSDSSTSRTSAAGFPLVAAQR	T	0.616629	69.701	40.097	-0.61697	-2.94041	-2.79424	-2.91007	-2.49788	-2.54786	-2.47361	-2.54344	-2.55424	-2.54588
2.10933	1.8155	1.07676	1.51605	0.579287	0.783084	+		Q5BLK1;D3Z6N6;P62754	241;241;241	Q5BLK1	241	40S ribosomal protein S6	Rps6	EQIAKRRRLSSLRASTSKSESSQK_______	T	0.935172	42.232	61.345	0.037374	-7.54184	-8.19934	-7.85582	-6.6406	-6.73098	-6.99515	-6.92238	-7.37127	-6.95411
2.7462	2.18482	1.56941	0.65242	0.303068	0.48987	+		E9PUI2;Q2M1K2;Q8BU03	889;891;891	E9PUI2	889	Periodic tryptophan protein 2 homolog	Pwp2	VSKQRGMKRTLEPVDTEEDSDASDEDSLHLL	T	0.999884	94.082	108.1	1.5729	-5.68936	-5.8827	-6.36565	-4.34378	-4.54745	-4.33824	-5.30307	-5.13685	-6.02818
2.12375	1.54653	-0.645391	2.01285	0.611086	-0.789429	+		E9Q784;F6YK47	926;116	E9Q784	926		Zc3h13	RQSPKRRREHSPDSDTYHSGDDKNEKHRLLS	T	0.575889	77.262	91.722	-1.2881	2.0988	2.01811	1.90244	1.12911	1.47468	1.47938	1.39873	1.35464	0.897687
1.51601	1.5002	1.18619	0.137801	0.0605884	0.159287	+		E9QAJ9;Q3UIA2-3;F8WII2;Q3UIA2-4;Q3UIA2-2;Q3UIA2;F8WJ58	730;652;645;652;652;730;228	E9QAJ9	730	Rho GTPase-activating protein 17	Arhgap17	PTQPRLGEQGPEPGPTPPQTPTPPSTPPLAK	T	0.999329	51.729	64.532	0.95622	-6.44993	-6.58816	-6.54846	-4.78168	-6.01185	-5.23447	-7.16762	-6.22459	-5.71649
1.51601	1.50086	1.18619	0.137801	0.0606662	0.159287	+		E9QAJ9;Q3UIA2-3;F8WII2;Q3UIA2-4;Q3UIA2-2;Q3UIA2;F8WJ58	734;656;649;656;656;734;232	E9QAJ9	734	Rho GTPase-activating protein 17	Arhgap17	RLGEQGPEPGPTPPQTPTPPSTPPLAKQNPS	T	0.995652	51.729	64.532	0.95622	-6.44993	-6.58816	-6.54846	-4.78168	-6.01185	-5.23447	-7.16762	-6.22459	-5.71649
1.51601	1.50153	1.18619	0.137801	0.0607441	0.159287	+		E9QAJ9;Q3UIA2-3;F8WII2;Q3UIA2-4;Q3UIA2-2;Q3UIA2;F8WJ58	736;658;651;658;658;736;234	E9QAJ9	736	Rho GTPase-activating protein 17	Arhgap17	GEQGPEPGPTPPQTPTPPSTPPLAKQNPSQS	T	0.995652	51.729	64.532	0.95622	-6.44993	-6.58816	-6.54846	-4.78168	-6.01185	-5.23447	-7.16762	-6.22459	-5.71649
2.77254	2.15215	1.57345	2.29152	0.465078	1.29946	+		E9QK89;Q5PSV9	445;444	E9QK89	445	Mediator of DNA damage checkpoint protein 1	Mdc1	VLVEQSQSASGRDSDTDVEEESSGRKREIIP	T	0.999999	133.38	143.62	0.98128	-7.1987	-6.98658	-7.01985	-5.09943	-5.65261	-5.73274	-5.44366	-6.19854	-5.66455
2.66072	1.61751	0.534818	0.357238	0.0904719	0.0882467	+		E9QPD4;Q3B7Z2;Q3B7Z2-2	375;321;107	E9QPD4	375	Oxysterol-binding protein 1	Osbp	APEIITMPENLGHKRTGSNISGASSDVSLDE	T	0.598911	81.101	52.784	-0.20332	-4.94483	-5.04952	-5.09701	-4.37599	-4.52938	-4.58153	-4.77553	-5.09513	-4.95596
1.78184	1.40123	0.58222	0.211902	0.0704172	0.0931129	+		F6ZDG3;Q8CDG3;Q8CDG3-2	785;760;760	F6ZDG3	785	Deubiquitinating protein VCIP135	Vcpip1	VSPSTIRDGPSSAPATPTKAPYSPTTSKEKK	T	0.981379	57.955	70.465	-1.0765	-3.64237	-3.77016	-4.05523	-3.26031	-3.09069	-3.3701	-3.60464	-3.96736	-3.61642
1.63405	1.55384	1.30966	0.55278	0.274823	0.534109	+		H3BIW0;G3X8T2;Q0P678;Q0P678-2	105;105;105;105	H3BIW0	105	Zinc finger CCCH domain-containing protein 18	Zc3h18	AGSPCEEGDDVEEDGTSDLRDEASSVTRELD	T	0.537305	129.11	141.9	-0.0014069	-6.89648	-7.71555	-7.0641	-5.39513	-6.06817	-6.28383	-7.2761	-6.72377	-6.07393
1.63635	1.39339	0.686829	0.166191	0.0553285	0.0754204	+		G3X9V2;P30999;E9Q8Z6;E9Q8Z8;E9Q8Z4;E9Q8Z9;D3Z2H2;D3Z7H6;E9Q901;E9Q904;E9Q986;E9Q907;E9Q905;D3Z2H7;P30999-2;P30999-3;E9Q8Z5;E9Q903;E9Q906	863;869;863;869;799;809;815;768;809;815;762;762;768;540;863;869;863;815;762	G3X9V2;P30999-2	863	Catenin delta-1	Ctnnd1	NNASRSQSSHSYDDSTLPLIDRNQKSDKKPD;NNASRSQSSHSYDDSTLPLIDRNQKSDNNYS	T	0.985979	166.22	123.32	-0.21623	-9.00299	-8.43156	-8.81373	-8.08881	-8.20752	-7.89146	-8.6472	-8.73734	-8.63747
2.31999	1.77377	0.796354	1.38556	0.379915	0.247356	+		Q545R0;P26231;E0CXB9;Q61301-2;Q61301-3;Q61301	654;654;666;653;666;653	Q545R0	654	Catenin alpha-1;Catenin alpha-2	Ctnna1;Ctnna2	DDSDFETEDFDVRSRTSVQTEDDQLIAGQSA	T	0.770149	116.19	119.75	0.80916	-7.71331	-7.67038	-7.90765	-6.87164	-7.20613	-6.8245	-7.56011	-7.43629	-7.55288
2.31999	1.77523	0.796354	1.38556	0.380288	0.247356	+		Q545R0;P26231;E0CXB9;Q61301-2;Q61301-3;Q61301	658;658;670;657;670;657	Q545R0	658	Catenin alpha-1;Catenin alpha-2	Ctnna1;Ctnna2	FETEDFDVRSRTSVQTEDDQLIAGQSARAIM	T	0.999994	124.09	141.17	0.19102	-7.71331	-7.67038	-7.90765	-6.87164	-7.20613	-6.8245	-7.56011	-7.43629	-7.55288
1.82115	1.67887	1.44926	0.911337	0.43581	0.687545	+		Q3UYK2;P49769;F8WHB3	370;370;278	Q3UYK2	370	Presenilin;Presenilin-1;Presenilin-1 NTF subunit;Presenilin-1 CTF subunit;Presenilin-1 CTF12	Psen1	PESRAAVQELSGSILTSEDPEERGVKLGLGD	T	0.99989	103.28	78.837	-0.66487	-3.84306	-2.74267	-2.90528	-1.78037	-1.53167	-1.8312	-2.38135	-2.41129	-2.63574
3.41596	1.60124	1.61414	0.0609845	0.0275413	0.138389	+		Q58A84;P59222	712;712	Q58A84	712	Scavenger receptor class F member 2	Scarf2	QPPGLTEEAPGPASPTPPRARARGRGLGLSE	T	0.823017	31.074	42.385	0.91314	-2.39239	-2.87082	-2.72394	-1.10705	-1.05834	-0.979352	-1.47165	-4.03423	-2.06611
2.04799	2.05793	1.72145	0.852934	0.417661	0.735326	+		P97434;Q5SWZ6;F6RND9;P97434-5;P97434-2;P97434-4;P97434-3;F6S5I0;Q5SWZ5	295;163;163;295;295;257;295;142;295	P97434;Q5SWZ5	295	Myosin phosphatase Rho-interacting protein	Mprip	AEEQLPPLLSPPSPSTPHSRRSQVIEKFEAL	T	0.742156	83.278	71.297	0.34657	-6.53621	-7.66525	-6.6365	-5.26016	-5.16064	-5.25281	-5.95771	-6.13007	-6.54421
2.44267	2.07802	1.18264	0.154817	0.0542701	-0.0799987	+		Q3TWG5;Q8R1Q8	512;512	Q3TWG5	512	Cytoplasmic dynein 1 light intermediate chain 1	Dync1li1	AELDRITRKPASVSPTTPTSPTEGEAS____	T	0.643073	57.18	54.728	0.81584	-5.56446	-5.11093	-5.70295	-4.13075	-4.36016	-4.3395	-5.56483	-5.4016	-5.65191
1.85938	1.56298	0.94913	0.532157	0.212503	-0.263167	+		Q3TWG5;Q8R1Q8	513;513	Q3TWG5	513	Cytoplasmic dynein 1 light intermediate chain 1	Dync1li1	ELDRITRKPASVSPTTPTSPTEGEAS_____	T	0.553661	57.18	67.413	0.98978	-5.10722	-5.39763	-5.76546	-4.27973	-4.70135	-4.44183	-5.67693	-5.50829	-5.87458
2.11031	1.77286	0.993814	0.336432	0.129454	-0.188222	+		Q3TWG5;Q8R1Q8	515;515	Q3TWG5	515	Cytoplasmic dynein 1 light intermediate chain 1	Dync1li1	DRITRKPASVSPTTPTSPTEGEAS_______	T	0.510585	56.889	67.413	0.98978	-5.04352	-5.20949	-5.70499	-4.34834	-4.35953	-4.26868	-5.55034	-5.28557	-5.68675
2.1719	1.94988	1.22374	2.2143	0.612598	0.601532	+		Q3U3F6;Q64012-2;Q64012	288;288;304	Q3U3F6	288	RNA-binding protein Raly	Raly	GLLTHSEEELEHSQDTDAEDGALQ_______	T	1	225.62	69.783	-0.94692	-7.58471	-7.454	-7.70992	-5.98651	-6.3248	-6.76611	-6.81153	-7.0397	-7.0928
2.6463	1.54595	0.443849	0.903533	0.299366	0.2519	+		Q3UID0;Q6PDG5-2;Q6PDG5	308;308;308	Q3UID0	308	SWI/SNF complex subunit SMARCC2	Smarcc2	GGNYKKRKRSPSPSPTPEAKKKNAKKGPSTP	T	0.999776	83.559	84.375	-0.23924	-2.0163	-2.19819	-2.14489	-1.61321	-1.73092	-1.6837	-1.79317	-2.09975	-1.71076
2.37589	2.09139	1.2769	1.44476	0.565713	0.699077	+		Q5F2E7;Q5F2E7-2	220;220	Q5F2E7	220	Nuclear fragile X mental retardation-interacting protein 2	Nufip2	SKGADNDGSGSESGYTTPKKRKARRNSAKGC	T	0.555464	63.829	85.362	0.59846	-6.88853	-6.22326	-6.76389	-5.23844	-5.31456	-5.49198	-5.76373	-5.92464	-6.09008
1.95207	1.38241	0.492412	0.520544	0.146649	0.131503	+		Q5F2E7;Q5F2E7-2	221;221	Q5F2E7	221	Nuclear fragile X mental retardation-interacting protein 2	Nufip2	KGADNDGSGSESGYTTPKKRKARRNSAKGCE	T	0.987187	122.74	142.32	-0.43338	-3.21502	-3.08456	-3.31301	-2.75602	-2.83791	-2.54142	-2.89454	-3.15916	-3.16438
1.91039	1.54825	0.723912	0.332308	0.122193	0.168276	+		Q60598;Q921L6	401;364	Q60598	401	Src substrate cortactin	Cttn	EARRKLEEQARAKKQTPPASPSPQPIEDRPP	T	1	113.85	128.38	-1.1041	-6.47825	-6.62987	-6.94388	-5.8055	-5.94095	-6.13381	-6.74839	-6.58284	-6.21594
1.55924	1.5502	1.56178	0.980866	0.478514	0.969684	+		Q61584-4;Q61584-3;Q61584;F8WHA2;F6YLE3;F6R9D8;Q61584-5;Q61584-6;F8WH60;Q61584-2;F7BNV1;E9PVJ4	430;430;430;430;430;430;401;401;401;401;401;172	Q61584-4	430	Fragile X mental retardation syndrome-related protein 1	Fxr1	RGRGRRGPNYTSGYGTNSELSNPSETESERK	T	0.947598	76.621	72.292	0.3577	-8.91379	-10.2358	-9.82347	-7.66368	-8.11217	-8.51191	-8.40263	-8.47654	-9.18488
2.71796	2.23246	1.50459	2.00144	0.679918	1.47485	+		Q6ZQ58	842	Q6ZQ58	842	La-related protein 1	Larp1	SSPSEGTPAVGSYGCTPQSLPKFQHPSHELL	T	0.712214	66.17	75.414	0.81967	-6.6987	-6.43613	-5.99352	-4.90405	-4.88901	-4.82153	-4.65518	-5.39148	-4.65714
1.38399	1.30264	0.885847	0.986806	0.463906	0.710463	+		Q7TSC1;G3UX48	1319;1264	Q7TSC1	1319	Protein PRRC2A	Prrc2a	DLSNQNSDQANEEWETASESSDFASERRGDK	T	0.999997	273.52	281.65	-1.0476	-5.23427	-4.4371	-5.20448	-3.83359	-4.04922	-4.3355	-4.32326	-4.57577	-3.84543
2.52089	2.2478	1.62199	1.33891	0.540163	0.731165	+		Q80SW1;F7ATQ6;D3Z2Q0	82;21;35	Q80SW1	82	Putative adenosylhomocysteinase 2	Ahcyl1	ISQSSTDSYSSAASYTDSSDDEVSPREKQQT	T	0.802788	111.74	112.13	-1.9831	-8.58611	-8.596	-8.33903	-7.29226	-6.46809	-6.89481	-7.88667	-7.31384	-8.12713
3.63166	1.74391	1.25549	3.20041	0.603678	0.593001	+		Q8BGD9;Q3TDD8	420;420	Q8BGD9	420	Eukaryotic translation initiation factor 4B	Eif4b	PSWRSEETQERERSRTGSESSQTGASATSGR	T	0.893099	94.76	84.493	0.681	-6.33467	-6.49718	-6.40132	-5.02139	-5.32241	-5.12291	-5.88372	-5.74934	-5.82111
1.48323	1.44031	0.988273	0.15708	0.062568	0.123184	+		Q920Q8-4;Q920Q8-3;Q920Q8	288;290;330	Q920Q8-4	288	Influenza virus NS1A-binding protein homolog	Ivns1abp	IFLHGRNSPQSSPTSTPKLSKSLSFEMQPDE	T	0.945366	115.54	138.28	0.44796	-3.66454	-4.10189	-4.66927	-3.03692	-3.36313	-3.07083	-4.03267	-4.08741	-3.94607
1.4355	1.33934	0.885186	1.14047	0.47001	0.563999	+		Q9CQV4;Q9CQV4-2	310;129	Q9CQV4	310	Protein FAM134C	Fam134c	TENGTFNLSRGQTPLTEGSEDLDGHSDPEES	T	0.999803	68.362	49.312	-1.2038	-2.46196	-3.06591	-2.53515	-1.92945	-1.38409	-2.09393	-1.90883	-2.09322	-2.36898
2.60593	2.03135	0.800522	1.93589	0.628622	0.540501	+		Q9QYG0-2;Q9QYG0	334;348	Q9QYG0-2	334	Protein NDRG2	Ndrg2	LTSAASIDGSRSRSRTLSQSSESGTLPSGPP	T	0.722307	52.534	62.034	-0.97056	-2.24872	-1.91558	-2.24665	-1.39871	-1.25823	-1.35244	-1.56395	-1.69925	-1.52625
3.06033	2.08633	1.27797	2.13314	0.683891	1.10664	+		E9Q5F9;G3X921;G3UYE0	1817;1314;41	E9Q5F9	1817	Histone-lysine N-methyltransferase SETD2	Setd2	SQTKTAVPQLSEGDGYSSENTSRAHTPLNTP	Y	0.732739	40.001	50.945	-1.7388	-3.47599	-3.32592	-3.31628	-2.30656	-1.84813	-2.12958	-2.32045	-1.87112	-2.60669
1.53504	1.31465	0.705399	0.372654	0.139946	-0.186788	+		G3X9V2;P30999;E9Q8Z6;E9Q8Z8;E9Q8Z4;E9Q8Z9;D3Z2H2;D3Z7H6;E9Q901;E9Q904;E9Q986;E9Q907;E9Q905;D3Z2H7;P30999-2;P30999-3;E9Q8Z5;E9Q903;E9Q906	859;865;859;865;795;805;811;764;805;811;758;758;764;536;859;865;859;811;758	G3X9V2;P30999-2	859	Catenin delta-1	Ctnnd1	QVNLNNASRSQSSHSYDDSTLPLIDRNQKSD	Y	0.534225	44.004	56.681	1.3723	-8.51664	-8.78962	-9.18542	-8.115	-8.27742	-7.98307	-8.91184	-9.1743	-8.96591
2.50631	2.07256	1.1137	1.43509	0.544329	0.609907	+		Q5F2E7;Q5F2E7-2	219;219	Q5F2E7	219	Nuclear fragile X mental retardation-interacting protein 2	Nufip2	MSKGADNDGSGSESGYTTPKKRKARRNSAKG	Y	0.717252	43.202	58.457	-0.52865	-7.82291	-7.43081	-7.7523	-6.341	-6.54485	-6.77907	-7.18021	-7.24794	-6.74815
3.61784	1.82309	1.21219	1.37697	0.533194	0.690409	+		Q6ZQ58	839	Q6ZQ58	839	La-related protein 1	Larp1	SISSSPSEGTPAVGSYGCTPQSLPKFQHPSH	Y	0.560278	53.526	63.033	0.69129	-7.79746	-7.89202	-7.78859	-6.49599	-6.55091	-6.79459	-6.95444	-7.59558	-6.85683
1.25028	0.820313	0.326289	0.255971	0.0621452	0.0599578			A0PK78;Q78PG9	204;204	A0PK78	204	Coiled-coil domain-containing protein 25	Ccdc25	LMKVENMSSNQDGNDSDEFM___________	S	1	228.24	242.93	-0.10305	-1.26489	-1.05732	-1.05059	-0.833544	-0.609206	-0.951186	-0.962904	-1.05626	-1.17377
1.31398	0.99796	0.469195	0.280857	0.0994202	0.137527			E9PWX7;A1A5B6	541;560	E9PWX7	541	TBC1 domain family member 25	Tbc1d25	SSQGPSGGGRLLRQASLDGLQQLRDNMGLRK	S	1	78.34	101.32	-0.073377	1.49403	1.21774	1.05825	1.94277	1.61827	1.61657	1.5888	1.09807	1.49574
0.0795638	0.0535621	-0.0812305	0.72624	0.377228	0.864427			A1BN54;O88990;Q3ULT2;P57780;E9Q2W9;D3Z0L8;D3Z761;Q7TPR4	140;153;160;160;160;75;75;140	A1BN54;Q3ULT2;Q7TPR4	140	Alpha-actinin-3;Alpha-actinin-4;Alpha-actinin-1	Actn1;Actn3;Actn4	GMIWTIILRFAIQDISVEETSAKEGLLLWCQ	S	0.996988	44.958	58.159	1.4855	-11.3541	-12.4254	-12.1486	-12.0678	-11.7697	-12.3344	-11.9441	-10.4471	-10.9436
1.08883	1.04318	-0.843338	0.145624	0.070192	-0.267849			E9QPU8;A2A468;Q05BA5;O09000	717;719;719;720	E9QPU8	717	Nuclear receptor coactivator 3	Ncoa3	STASCGEGTTRQEQLSPKKKENNALLRYLLD	S	1	35.191	57.532	0.46635	4.70151	4.75574	3.66248	3.68318	3.47722	3.42931	5.26987	3.45442	3.59189
0.76341	0.70906	-0.650577	0.0641822	0.0278216	-0.111019			E9QPU8;A2A468;Q05BA5;O09000	212;214;214;215	E9QPU8	212	Nuclear receptor coactivator 3	Ncoa3	RMLMKTHDILEDVNASPETRQRYETMQCFAL	S	0.877092	53.749	68.625	-0.11715	2.8384	2.52065	1.60606	1.81995	1.78458	1.40885	3.11872	1.51418	1.99915
0.0228767	0.00821091	-0.00413132	1.54839	0.312992	0.174561			A2A4H2;Q91V92;Q3V117;Q3TS02	455;455;455;455	A2A4H2;Q3V117	455	ATP-citrate synthase	Acly	NASGSTSTPAPSRTASFSESRADEVAPAKKA	S	0.832385	45.515	94.309	0.25603	-2.43897	-2.6003	-2.52453	-2.4633	-2.51756	-2.59533	-2.34844	-2.38556	-2.30612
0.237687	0.102035	0.0639594	2.12624	0.569205	0.382155			A2A4H2;Q91V92;Q3V117;Q3TS02	457;457;457;457	A2A4H2;Q3V117	457	ATP-citrate synthase	Acly	SGSTSTPAPSRTASFSESRADEVAPAKKAKP	S	0.909992	74.626	136.21	-0.4131	-2.62784	-2.65587	-2.42367	-2.3535	-2.59942	-2.56258	-2.2263	-2.18414	-2.15047
0.124242	0.0513446	0.0330509	0.952082	0.12945	-0.0791686			F7B2G8;A2A4Y8;Q3THA4;Q99LB0	160;160;160;160	F7B2G8	160	Deoxynucleotidyltransferase terminal-interacting protein 1	Dnttip1	GIKRGRQAEEESHRGSPIPKKRKGRPPGHVL	S	0.986352	35.811	56.817	0.6882	-1.29148	-1.36072	-1.31046	-1.16317	-1.47455	-1.2258	-1.45067	-1.33812	-1.41139
1.24764	1.07822	0.631548	0.322631	0.117453	0.15693			A2A5L8;Q9JI11;F7BYZ4	320;320;36	A2A5L8	320	Serine/threonine-protein kinase 4;Serine/threonine-protein kinase 4 37kDa subunit;Serine/threonine-protein kinase 4 18kDa subunit	Stk4	QEAQQREVDQDDEENSEEDEMDSGTMVRAAG	S	1	213.8	236.02	-0.95366	-4.5673	-4.04792	-4.23351	-3.28765	-3.80237	-3.86406	-4.18958	-4.31153	-3.87683
0.527678	0.44813	-0.41229	0.791715	0.29678	-0.292387			A2A5V4;P55194	677;598	A2A5V4	677	SH3 domain-binding protein 1	Sh3bp1	PPPALPPQPRPRGLISETE____________	S	0.991865	69.56	74.415	-1.7008	-6.8708	-6.68668	-6.33002	-6.48845	-7.09486	-7.54106	-6.89134	-6.83203	-7.04129
0.0227926	0.014098	-0.0130059	1.23718	0.415986	-0.333191			A2A5W4;Q923X4;B7ZC40	8;8;8	A2A5W4	8	Glutaredoxin-2, mitochondrial	Glrx2	________MSWRRAASVGRRLVASGRILAGR	S	0.997957	9.7243	40.552	3.8019	0.0596628	-0.123737	-0.34537	-0.388528	-0.188057	0.128122	-0.418932	-0.565213	-0.424871
0.403689	0.271707	0.20576	0.204422	0.0774135	-0.134534			E9Q6A7;A2A655;A2A654	1187;1239;1302	E9Q6A7	1187		Bptf	KPDPKDQVLDDVSIQSPGPNCQRQNSVESDL	S	0.999993	95.742	111.38	-1.1867	-1.74943	-1.84132	-2.09415	-1.41117	-1.60435	-2.05211	-1.72022	-2.4844	-1.88389
0.00596603	0.00502141	0.00619443	0.409683	0.183303	-0.347428			E9Q6A7;A2A655;A2A654	1118;1170;1233	E9Q6A7	1118		Bptf	GAGKPPMGALKSSSESPGSTKASEGHQGDSL	S	0.956901	43.275	61.435	-2.4895	0.706177	0.0613251	-0.346281	0.233777	-0.142963	0.34899	0.118149	-0.537547	-0.201666
0.990409	0.357384	0.127121	0.348772	0.0808722	-0.0764949			A2A6A1	1039	A2A6A1	1039	G patch domain-containing protein 8	Gpatch8	SGRRDFIRSKIYRSQSPHYFQSGRGEGPGKK	S	0.924587	45.219	61.444	-0.7084	-0.315072	-0.361951	-0.447016	-0.164482	-0.254226	-0.323968	-0.379788	-0.615534	-0.358201
0.874412	0.420667	-0.168268	0.720688	0.190172	-0.149822			A2A6C8;P83917;Q7TPM0;Q9CYJ8	89;89;89;89	A2A6C8	89	Chromobox protein homolog 1	Cbx1	AHETDKSEGGKRKADSDSEDKGEESKPKKKK	S	0.995838	54.981	61.767	0.45414	-0.863283	-1.08573	-1.12704	-1.22078	-1.12176	-1.23831	-1.07865	-1.22716	-1.2197
0.899306	0.86444	-0.774321	0.94355	0.46383	-0.822854			A2A6P4;Q9CQP1;Q3TYF6	82;15;83	A2A6P4	82		Fam104a	AMSERLRPRKRRRNGSDDDNHPPPQTKRSSR	S	0.999976	48.744	63.998	-0.56944	2.4446	2.1348	1.12196	1.1287	1.19778	1.05192	0.931638	1.08158	1.21958
0.10322	0.0683725	0.0919768	0.231031	0.0924214	-0.172673			A2A6Q3;A2A6Q2;A2A6Q1;Q9JM96	64;64;64;64	A2A6Q3	64	Cdc42 effector protein 4	Cdc42ep4	DTSFLTSKAREADDESLDEQASASKLSLLSR	S	1	80.345	95.767	2.7517	-0.0153904	-0.568151	-0.86244	-0.715426	-0.437182	-0.0174427	-0.965037	-0.476103	-0.522861
0.871957	0.523368	0.231722	0.395185	0.139577	-0.168481			A2A7S8-2	17	A2A7S8-2	17	Uncharacterized protein KIAA1522	Kiaa1522	AARAPPAAPAADEPGSPGGPPRRKKSRSGLR	S	1	53.367	69.133	-0.1164	-1.01166	-1.39503	-1.16773	-0.852997	-1.02652	-0.999738	-1.14794	-1.6286	-1.30332
1.18641	0.936235	0.478503	0.129403	0.0446347	0.0702543			A2A7S8-2;A2A7S8-3;A2A7S8;A2A7S8-4	943;773;886;898	A2A7S8-2	943	Uncharacterized protein KIAA1522	Kiaa1522	ALPTGIPEAEPRSPQSPASKASFIFSKGTKK	S	0.967783	33.793	68.893	-0.88234	-1.83869	-1.31628	-1.27495	-0.943374	-1.10836	-0.942678	-1.34562	-1.56993	-1.30361
0.220923	0.109351	-0.0798629	0.847657	0.29244	-0.257606			A2A7S8-2;A2A7S8-3;A2A7S8;A2A7S8-4	459;289;402;414	A2A7S8-2	459	Uncharacterized protein KIAA1522	Kiaa1522	SNNVAPPPPGGSGRGSPSGGSTAETSDTASI	S	0.942075	33.081	52.522	1.1495	-0.841877	-1.05792	-0.597206	-0.916803	-0.990259	-0.829525	-1.1815	-1.02569	-1.06263
0.832346	0.813826	0.780072	0.0390769	0.0151715	0.0457001			A2A861;Q8C0E3-2;Q8C0E3	592;592;591	A2A861;Q8C0E3	591	Tripartite motif-containing protein 47	Trim47	RRLKASRPRRSGALASPTDPFQSRLDSHFSG	S	0.991199	72.855	77.468	-0.67051	-4.97847	-4.2633	-5.34673	-3.71891	-4.66952	-3.85986	-4.37114	-4.89625	-5.18401
0.145484	0.0631293	-0.0426957	2.03194	0.504753	-0.310749			A2A863-2;A2A863;A2A863-3;A2A864	1722;1787;1775;1771	A2A863-2	1722	Integrin beta-4;Integrin beta	Itgb4	MDGLTLGTQRLEAGGSLTRHVTQEFVTRTLT	S	0.9996	36.761	82.008	-0.87225	-2.9512	-2.96368	-2.92241	-2.93302	-2.83475	-3.19761	-3.19299	-3.19017	-3.38639
0.797665	0.523927	-0.259633	0.495043	0.146292	-0.138739			A2A8V8;A2A8V9;E9PUK6;Q52KI8;E9QKA4;Q52KI8-2	742;751;756;779;756;756	A2A8V8	742	Serine/arginine repetitive matrix protein 1	Srrm1	RVSRTPEPKKIKKAASPSPQSVRRVSSSRSV	S	1	119.62	47.64	-0.38626	-3.24605	-3.31422	-3.47038	-3.73251	-3.74364	-3.33339	-3.59874	-3.5705	-3.27761
0.059011	0.0365757	0.0461394	0.366925	0.131465	-0.170432			A2A8V8;A2A8V9;E9PUK6;Q52KI8;E9QKA4;Q52KI8-2	744;753;758;781;758;758	A2A8V8	744	Serine/arginine repetitive matrix protein 1	Srrm1	SRTPEPKKIKKAASPSPQSVRRVSSSRSVSG	S	1	110.17	47.64	-0.38626	-5.91326	-6.23898	-6.40801	-6.05589	-5.79404	-6.5719	-6.26034	-6.61252	-6.19868
0.122299	0.0528279	0.0363455	0.347172	0.101349	-0.10911			A2A8V8;A2A8V9;E9PUK6;Q52KI8;E9QKA4;Q52KI8-2;F6UK16	699;708;713;713;713;713;159	A2A8V8	699	Serine/arginine repetitive matrix protein 1	Srrm1	NKRHSPSPRPRAPQTSSPPPVRRGASASPQG	S	0.772926	84.975	128.28	-0.51279	-2.15486	-2.29692	-2.50523	-2.26896	-2.35395	-2.22506	-2.31943	-2.58755	-2.37735
0.19295	0.0513693	0.0252364	0.280637	0.0452156	-0.0361614			A2A8V8;A2A8V9;E9PUK6;Q52KI8;E9QKA4;Q52KI8-2;F6UK16	700;709;714;714;714;714;160	A2A8V8	700	Serine/arginine repetitive matrix protein 1	Srrm1	KRHSPSPRPRAPQTSSPPPVRRGASASPQGR	S	0.95689	102.56	82.705	0.19417	-2.83034	-2.79787	-2.80897	-2.87547	-2.78075	-2.70525	-2.76038	-2.84832	-2.93697
1.45378	0.876175	-0.312251	1.76765	0.53948	-0.446691			A2A8V8;A2A8V9;E9PUK6;Q52KI8	906;915;920;943	A2A8V8	906	Serine/arginine repetitive matrix protein 1	Srrm1	HLREKALRSMRKAQVSPQS____________	S	1	74.263	60.49	2.8728	-3.93455	-3.80765	-4.13294	-4.24696	-4.33296	-4.23197	-4.42873	-4.5001	-4.28639
0.78497	0.414254	-0.179788	0.973685	0.275118	-0.198127			A2A8V8;A2A8V9;E9PUK6;Q52KI8	909;918;923;946	A2A8V8	909	Serine/arginine repetitive matrix protein 1	Srrm1	EKALRSMRKAQVSPQS_______________	S	1	72.451	60.49	2.8728	-2.50043	-2.51985	-2.7711	-2.72112	-2.89628	-2.71335	-2.73113	-2.79004	-2.8646
0.754397	0.479551	-0.23989	0.559532	0.209886	-0.231172			A2A8V8;A2A8V9;E9PUK6;Q52KI8;E9QKA4;Q52KI8-2;F6UK16	680;689;694;694;694;694;140	A2A8V8	680	Serine/arginine repetitive matrix protein 1	Srrm1	HRKGSSPGRSTREARSPQPNKRHSPSPRPRA	S	1	70.953	59.198	0.4874	-2.90384	-2.87537	-3.05393	-3.38566	-3.23993	-2.92721	-3.10912	-3.50583	-2.9117
1.72786	0.896084	0.274766	0.796174	0.164166	0.117917			A2A8V8;A2A8V9;E9PUK6;Q52KI8;E9QKA4;Q52KI8-2;F7BWM1	220;220;220;220;220;220;10	A2A8V8	220	Serine/arginine repetitive matrix protein 1	Srrm1	TKSRSPSPAPEKKEKSPELPEPSVRMKDSSV	S	0.999999	99.568	130.01	-0.66826	-3.01792	-3.0642	-3.16369	-2.69246	-2.87303	-2.85602	-2.9897	-3.04062	-2.86174
0.173487	0.0701282	0.0443532	1.51085	0.328407	-0.186693			A2A8V8;A2A8V9;E9PUK6;Q52KI8;E9QKA4;Q52KI8-2;F7BWM1	260;260;260;260;260;260;50	A2A8V8	260	Serine/arginine repetitive matrix protein 1	Srrm1	LKAPKPEPVPEPKEPSPEKNSKKEKEKTRPR	S	0.944213	28.183	53.569	-0.65391	-2.65112	-2.74049	-2.63117	-2.80306	-2.4959	-2.59076	-2.84315	-2.79135	-2.94836
0.347674	0.161809	-0.0963074	1.38037	0.418989	-0.29607			A2A8V8;A2A8V9;E9PUK6;Q52KI8;E9QKA4;F6UK16	717;726;731;731;731;177	A2A8V8	717	Serine/arginine repetitive matrix protein 1	Srrm1	PPVRRGASASPQGRQSPSPSTRPIRRVSRTP	S	0.997755	85.5	88.092	0.89281	-3.25545	-3.54254	-3.54076	-3.42351	-3.56121	-3.64295	-3.74095	-3.7955	-3.69051
0.0621656	0.0275416	0.0184848	0.0900137	0.0254593	0.0333605			A2A8V8;A2A8V9;E9PUK6;Q52KI8;E9QKA4;Q52KI8-2	448;443;448;448;448;448	A2A8V8	448	Serine/arginine repetitive matrix protein 1	Srrm1	TSGKVTKHKGTEKRESPSPAPKPRKVELSES	S	1	92.849	78.505	0.16038	-2.63892	-2.91579	-2.70036	-2.68771	-2.85237	-2.65954	-2.54482	-2.89717	-2.71301
0.29695	0.146566	-0.0960261	0.736586	0.249193	-0.226356			A2A8V8;A2A8V9;E9PUK6;Q52KI8	878;887;892;915	A2A8V8	878	Serine/arginine repetitive matrix protein 1	Srrm1	QEEPAAAPEPRKETESEAEDDNLDDLERHLR	S	1	232.97	193.8	0.44689	-2.72497	-2.62107	-3.01626	-2.87039	-2.98757	-2.79241	-3.14618	-3.01416	-2.88102
0.260287	0.0898953	-0.0476564	0.975265	0.354069	-0.322367			A2A8V8;A2A8V9;E9PUK6;Q52KI8;E9QKA4;Q52KI8-2	429;424;429;429;429;429	A2A8V8	429	Serine/arginine repetitive matrix protein 1	Srrm1	TPQQSNRTRKSRVSVSPGRTSGKVTKHKGTE	S	1	52.471	57.108	1.0466	-4.1492	-4.24336	-4.06819	-4.25255	-4.25496	-4.09621	-4.43271	-4.74833	-4.24682
0.928183	0.568632	-0.24938	0.458277	0.112502	-0.0971028			A2A8V8;A2A8V9;E9PUK6;Q52KI8;E9QKA4;Q52KI8-2	539;534;539;539;539;539	A2A8V8	539	Serine/arginine repetitive matrix protein 1	Srrm1	SRSASPSPRKRQKETSPRSRRRRSPSPPPAR	S	0.979803	50.289	86.67	-2.1882	-3.21128	-3.43875	-3.47523	-3.73295	-3.70444	-3.436	-3.46373	-3.54403	-3.40882
0.465766	0.279809	-0.176137	0.793936	0.248747	-0.206194			A2A8V8;A2A8V9;E9PUK6;Q52KI8;E9QKA4;Q52KI8-2;F6UK16	650;659;664;664;664;664;110	A2A8V8	650	Serine/arginine repetitive matrix protein 1	Srrm1	PPKRRVSHSPPPKQRSPTVTKRRSPSLSSKH	S	0.995021	34.132	75.416	1.5099	-3.27259	-3.55918	-3.64757	-3.7548	-3.81713	-3.43583	-3.64817	-3.77751	-3.67225
0.285875	0.116663	-0.0695712	0.642396	0.15636	-0.129429			A2A8V8;A2A8V9;E9PUK6;Q52KI8;E9QKA4;Q52KI8-2;F6UK16	621;630;635;635;635;635;81	A2A8V8	621	Serine/arginine repetitive matrix protein 1	Srrm1	QRRYSPSPPPKRRTASPPPPPKRRASPSPPP	S	1	51.182	52.576	0.19689	-2.17661	-2.30452	-2.40806	-2.43678	-2.43885	-2.22228	-2.41268	-2.53846	-2.32635
0.253188	0.108187	-0.0667137	0.438983	0.143626	-0.154145			A2A8V8;A2A8V9;E9PUK6;Q52KI8;E9QKA4;F6UK16	729;738;743;743;743;189	A2A8V8	729	Serine/arginine repetitive matrix protein 1	Srrm1	GRQSPSPSTRPIRRVSRTPEPKKIKKAASPS	S	1	56.323	81.709	-0.58063	-3.18711	-3.21834	-3.50985	-3.40174	-3.3782	-3.3355	-3.25198	-3.49854	-3.62722
1.37699	0.730762	-0.250905	0.755011	0.24692	-0.213113			A2A8V8;A2A8V9;E9PUK6;Q52KI8;E9QKA4;Q52KI8-2;F6UK16	760;769;774;797;774;774;204	A2A8V8	760	Serine/arginine repetitive matrix protein 1	Srrm1	PQSVRRVSSSRSVSGSPEPAAKKPPAPPSPV	S	1	116.84	51.013	-1.1545	-3.06673	-3.26325	-3.32079	-3.43452	-3.5404	-3.42857	-3.35916	-3.6357	-3.29524
0.296322	0.173514	0.137154	0.449225	0.149012	0.165355			A2A8V8;A2A8V9;E9PUK6;Q52KI8;E9QKA4;Q52KI8-2;F6UK16	602;611;616;616;616;616;62	A2A8V8	602	Serine/arginine repetitive matrix protein 1	Srrm1	PSPPPRRRSPSPRRYSPPIQRRYSPSPPPKR	S	0.999975	68.296	82.417	-0.35122	-4.0934	-4.26799	-4.59073	-4.27098	-4.32418	-3.94549	-4.0515	-4.26573	-4.13882
1.26875	0.861392	0.355376	0.821243	0.22913	-0.170416			E9PX48;A2A9M5;Q8R1A4-2;Q8R1A4;A2A9M4	1398;1428;1428;1428;25	E9PX48	1398	Dedicator of cytokinesis protein 7	Dock7	SRGQLERSPSGSAFGSQENLRWRKDMTHWRQ	S	1	110.25	122.29	0.28939	-4.84342	-4.76592	-4.94339	-4.25447	-4.63367	-4.59847	-4.88859	-5.16886	-5.00655
1.03776	0.797878	0.414749	1.07701	0.302705	0.216612			E9PX48;A2A9M5;Q8R1A4-2;Q8R1A4;A2AW79;F6ZJ55	900;900;900;900;167;185	E9PX48	900	Dedicator of cytokinesis protein 7	Dock7	RPASLNLNRSRSLSNSNPDISGTPTSPDDEV	S	0.989006	164.06	188.44	0.10146	-5.65762	-5.65766	-5.84087	-5.12492	-5.12804	-5.65895	-5.63009	-5.38034	-5.49589
0.736065	0.426957	0.203516	0.329374	0.0705528	-0.0601136			E9PX48;A2A9M5;Q8R1A4-2;Q8R1A4	180;180;180;180	E9PX48	180	Dedicator of cytokinesis protein 7	Dock7	DGSSYQDEQDDLKRRSMSIDDTPRGSWACSI	S	0.999999	65.964	108.7	-0.5672	-4.46264	-4.63172	-4.6398	-4.17071	-4.5603	-4.39261	-4.7342	-4.59267	-4.58764
0.579363	0.567742	0.726011	0.0251219	0.00910821	0.0386041			A2A9P5;P24788;A2A9P6	270;270;236	A2A9P5	270	Cyclin-dependent kinase 11B	Cdk11b	EKVEERDLLSDLQDISDSERKTSSAESSSAE	S	0.992779	72.982	91.743	-1.2873	-6.95533	-7.89078	-6.57558	-5.8492	-6.20978	-7.18467	-7.67083	-6.51196	-7.12308
1.33598	0.942292	0.397322	0.357821	0.0994795	-0.100249			A2A9P5;P24788;A2A9P6;P24788-2	578;578;544;233	A2A9P5	578	Cyclin-dependent kinase 11B	Cdk11b	GILKVGDFGLAREYGSPLKAYTPVVVTLWYR	S	0.999995	44.384	66.621	0.49866	-4.18009	-4.54666	-4.50855	-3.88217	-4.01473	-4.14644	-4.50117	-4.52936	-4.50551
0.958337	0.540177	0.219313	0.581443	0.178014	-0.169311			A6PWC3;A2A9Q1;A2A9Q2;Q8BHG1	85;85;85;85	A6PWC3	85	Nardilysin	Nrd1	DLGESGRLARLGADESEEEGRSFSNVGDPEI	S	1	97.36	95.273	0.43257	-3.02857	-3.38415	-3.25228	-2.95492	-3.04697	-3.00517	-3.23581	-3.45474	-3.48238
0.0909992	0.0410553	-0.0307204	0.865353	0.242092	-0.178948			A2A9X3;P97825	87;87	A2A9X3	87	Hematological and neurological expressed 1 protein;Hematological and neurological expressed 1 protein, N-terminally processed	Hn1	GGREDSESPGTQRSNSSEASSGDFLDLKGEG	S	0.840452	92.53	102.38	0.42966	-4.87502	-4.83625	-5.01786	-4.89934	-4.77941	-5.14255	-5.13201	-4.93583	-5.19814
0.612741	0.422151	-0.255289	0.578404	0.214535	-0.23149			A2AA29;E9Q975;Q62093;F7CZ20	26;26;26;71	A2AA29;F7CZ20	26	Serine/arginine-rich splicing factor 2	Srsf2	EGMTSLKVDNLTYRTSPDTLRRVFEKYGRVG	S	0.815482	98.07	133.78	0.12536	-4.79255	-4.79144	-5.2325	-5.33766	-5.27973	-4.96498	-5.13116	-5.3618	-5.01801
0.421134	0.296605	-0.236254	0.37123	0.154635	-0.263809			A2ABG3;Q9QXV1	284;284	A2ABG3	284	Chromobox protein homolog 8	Cbx8	GQGALDPGGARVRHSSGTPASVGSLYRDMGA	S	0.732096	43.454	58.357	0.5649	-0.112797	-0.663009	-0.744847	-0.476329	-0.885913	-0.867173	-0.328169	-1.01591	-0.968002
0.155901	0.0941069	-0.094333	0.0931343	0.0336336	-0.0622171			A2ACD3;Q9CWL8	545;545	A2ACD3	545	Beta-catenin-like protein 1	Ctnnbl1	RHIIKEYAENIGDGRSPEFRETEQKRILALL	S	1	88.78	111.66	1.9934	-2.03385	-2.51057	-2.68621	-2.55994	-2.28292	-2.67078	-2.26242	-2.73061	-2.42426
0.0438561	0.0299358	-0.0481809	0.265521	0.120334	-0.283516			E9Q807;A2ADB1;A2ADB0;Q62504-3;Q62504-2;Q62504	1203;1271;1294;1293;1270;1293	E9Q807	1203	Msx2-interacting protein	Spen	SVRHGSFHDDDDPRGSPRLVSVKGSPKGDEK	S	1	64.469	80.975	0.51479	-2.29432	-3.44382	-3.25243	-2.98121	-3.27526	-2.87863	-2.86285	-3.30017	-3.6781
0.320799	0.225034	0.208647	0.370419	0.140292	0.187096			E9Q807;A2ADB1;A2ADB0;Q62504-3;Q62504-2;Q62504	659;727;750;749;726;749	E9Q807	659	Msx2-interacting protein	Spen	ESDRDHERRPIERSQSPVHLRRPQSPGVSPA	S	1	25.897	58.83	-1.3801	-3.96741	-3.30917	-3.73597	-3.58181	-3.70434	-3.10046	-3.64657	-3.3503	-3.45439
0.191565	0.1308	0.164881	0.110884	0.0383792	0.0665013			A2ADM0;A2ADL9;Q63ZW7-2;Q63ZW7;A2ADS6;F6RSZ8;Q63ZW7-6	74;647;74;647;643;126;647	A2ADM0	74	InaD-like protein	Inadl	PFTLVCCRRLFDDEASVDEPRTMEPALLEAE	S	1	94.479	120.63	-0.12051	-2.73909	-2.31654	-3.00465	-2.01477	-2.66174	-2.88914	-2.61484	-2.47814	-2.76781
0.605879	0.317947	0.159925	0.0504459	0.0184839	-0.0371323			A2ADS0;Q9ER00	142;142	A2ADS0	142	Syntaxin-12	Stx12	KEKESIARARAGSRLSAEDRQREEQLVSFDS	S	1	42.978	42.209	0.20746	-4.00464	-4.17705	-4.31793	-3.95105	-4.15707	-3.91172	-3.88309	-4.06388	-4.66404
0.248048	0.140438	-0.112086	0.840653	0.303828	-0.297201			A2ADS3;Q922G2-2;Q922G2	306;277;306	A2ADS3	306	Protein FAM76A	Fam76a	ALSKSKKSEKSGTITSP______________	S	0.998381	92.47	92.47	0.25569	-2.7078	-2.54315	-3.08931	-2.76936	-2.87501	-3.03215	-3.12763	-3.07146	-3.03278
0.317572	0.179166	-0.131124	0.621733	0.23077	-0.236992			A2AE27;Q9DBT5	113;87	A2AE27	113	AMP deaminase 2	Ampd2	IEQLEERRQRLERQISQDVKLEPDILLRAKQ	S	1	16.788	57.293	-0.19324	-3.67835	-3.66753	-4.17208	-3.91067	-4.00154	-3.99912	-4.00939	-4.06861	-4.15093
0.0411923	0.0274827	0.03687	0.105087	0.0411878	-0.090312			A2AE97;Q80ZK9;A2AE98	511;511;511	A2AE97	511	WD and tetratricopeptide repeats protein 1	Wdtc1	GGGGPVRLRSTSRKDSISEDEMVLRERSYDY	S	0.999146	80.029	100.41	-0.42071	-0.627338	-1.35664	-1.6382	-1.10319	-1.15047	-1.25791	-1.23141	-1.44164	-1.22007
0.107525	0.0694867	0.0862563	0.49924	0.214657	-0.308094			A2AF47;A2AF67	1237;1066	A2AF47	1237	Dedicator of cytokinesis protein 11	Dock11	AYGSFQNGHGIKREDSRGSLIPEGATGFPDP	S	0.99881	81.594	44.916	2.0748	-4.60611	-5.1801	-5.35422	-4.90109	-4.68078	-5.29979	-5.25754	-5.64358	-5.16359
0.728059	0.666122	0.598135	0.367634	0.156845	0.283907			A2AF47;A2AF67	1240;1069	A2AF47	1240	Dedicator of cytokinesis protein 11	Dock11	SFQNGHGIKREDSRGSLIPEGATGFPDPGST	S	0.99881	83.081	44.916	2.0748	-5.81643	-4.85671	-4.89148	-4.51909	-4.27275	-4.97837	-4.943	-5.00887	-4.76102
0.48144	0.21741	-0.110994	0.381769	0.0892938	0.080946			A2AF47;A2AF67	797;613	A2AF47	797	Dedicator of cytokinesis protein 11	Dock11	PPGYLNVNDAESRRQSNADIKWVDGAKPLLK	S	1	29.924	54.259	1.3321	-3.63947	-3.34575	-3.4915	-3.54102	-3.55923	-3.70944	-3.3592	-3.42211	-3.45257
0.15667	0.0481856	0.0250603	0.994844	0.273814	-0.192553			A2AFQ0;Q7TMY8;Q7TMY8-3;Q7TMY8-4;Q7TMY8-2;F6XP90	1395;1395;1395;1395;1395;899	A2AFQ0	1395	E3 ubiquitin-protein ligase HUWE1	Huwe1	AMSLGQDIPMDQRAESPEEVACRKEEEERKA	S	1	126.91	146.71	0.93376	-4.06531	-4.24094	-4.21492	-4.13068	-4.19685	-4.11845	-4.42967	-4.44736	-4.2218
0.601854	0.537511	0.488849	0.15258	0.0629048	0.145024			A2AFQ0;Q7TMY8;Q7TMY8-3;Q7TMY8-4	3664;3663;3663;3663	A2AFQ0	3664	E3 ubiquitin-protein ligase HUWE1	Huwe1	EYNLEQQRRAQCETLSPDGLPEEQPQTTKLK	S	0.966163	56.164	69.619	0.86811	-7.06622	-6.99018	-8.03849	-7.12003	-6.6512	-6.85711	-7.00776	-7.27644	-7.37562
0.642328	0.562549	0.467102	0.827727	0.391773	0.603387			A2AFQ0;Q7TMY8;Q7TMY8-3;Q7TMY8-4;Q7TMY8-2	2919;2918;2918;2918;2918	A2AFQ0	2919	E3 ubiquitin-protein ligase HUWE1	Huwe1	RPDVSRESNQPPEDSSPPASSESSSTRDSAV	S	0.890209	66.828	72.499	1.0869	-8.40689	-7.30318	-8.08045	-7.46081	-7.50701	-7.42139	-7.46927	-7.33173	-7.17935
2.77507	0.807362	-0.180133	3.82442	0.50592	-0.218382			A2AFQ0;Q7TMY8;Q7TMY8-3;Q7TMY8-4;Q7TMY8-2	1907;1907;1907;1907;1907	A2AFQ0	1907	E3 ubiquitin-protein ligase HUWE1	Huwe1	CIRIALPAPRGSGTASDDEFENLRIKGPNAV	S	0.999796	206.14	227.91	0.20307	-4.39083	-4.39352	-4.39374	-4.57747	-4.61181	-4.52922	-4.61003	-4.63851	-4.58471
0.906839	0.573019	0.261998	0.172634	0.0562983	0.0743313			A2AGE2;Q9D2E2;A2AGE1;Q9D2E2-2	5;5;5;5	A2AGE2	5	Target of EGR1 protein 1	Toe1	___________MAADSDDDVPPVPTPSDGGV	S	1	107.92	124.19	-0.42227	-1.19647	-1.48303	-1.6415	-1.19104	-1.11252	-1.23145	-1.25606	-1.56147	-1.28048
0.215118	0.0975687	0.0651754	0.0670963	0.0217378	-0.03444			A2AGJ6;Q924N4-2;E9QA29;Q924N4;Q6P6P5;Q3V0N8	981;981;1017;1032;1017;1032	A2AGJ6	981	Solute carrier family 12 member 6	Slc12a6	LVKDRNSMLRLTSIGSDEDEETETYQEKVHM	S	0.999052	178.34	238.94	-0.019795	-0.75792	-0.771637	-1.10259	-0.774167	-0.880389	-0.782068	-0.830125	-1.1831	-0.722249
0.441823	0.371078	0.389484	1.13836	0.375395	0.299228			A2AGQ3;A2AGQ2;A2AGQ8;A2AGQ7;A2AGQ9;A2AGQ5;A2AGQ6;E9QKN1;A2AGQ4;Q80U28-14;A6PWP8;A2AGR1;E9QMB8;E9Q9V8;E9QN47;A2AGR0;Q80U28-13;Q80U28-12;Q80U28-11;Q80U28-10;Q80U28-9;Q80U28-8;Q80U28-7;Q80U28-6;Q80U28-5;Q80U28-4;Q80U28-3;Q80U28-2;Q80U28-15;Q80U28	776;800;776;819;800;819;819;819;819;819;819;776;794;819;819;819;819;794;800;794;794;819;800;794;794;819;819;819;819;819	A2AGQ3	776	MAP kinase-activating death domain protein	Madd	AQKLLRPNSLKLASDSDAESDSRASSPNSTV	S	0.999383	222.89	255.93	0.11966	4.41571	4.40755	4.54736	5.52593	4.7843	4.22885	4.97374	4.71181	4.58276
2.1527	1.28874	0.388593	1.07778	0.291154	-0.197994			A2AI08	184	A2AI08	184	Taperin	Tprn	SAATRTPTNRSLAPASPVRLSQPAPPISPVP	S	0.996146	24.849	57.348	0.57944	-0.343514	-0.562621	-0.576249	-0.119413	-0.0816584	-0.115534	-0.68297	-0.624244	-0.769152
0.488336	0.45133	0.555004	0.479151	0.238142	0.475347			A2AI52;Q80U87	689;678	A2AI52	689	Ubiquitin carboxyl-terminal hydrolase;Ubiquitin carboxyl-terminal hydrolase 8	Usp8	QVPAERDREPSKLKRSYSSPDITQALQEEEK	S	0.500876	123.62	65.521	-1.2968	-6.08271	-7.19298	-6.77971	-5.43623	-6.23488	-6.71928	-6.32919	-5.66922	-6.63094
0.121584	0.051682	0.0345605	0.353447	0.0951158	-0.094882			A2AI52;Q80U87	691;680	A2AI52	691	Ubiquitin carboxyl-terminal hydrolase;Ubiquitin carboxyl-terminal hydrolase 8	Usp8	PAERDREPSKLKRSYSSPDITQALQEEEKRR	S	0.7715	156.58	136.26	0.29416	-4.86138	-4.75314	-4.9978	-4.82968	-4.97078	-4.70818	-4.89637	-4.86341	-5.13719
0.113814	0.0393894	0.0234067	0.378609	0.0748768	-0.0618553			A2AI68;Q3TYK4;Q9DBC7;E9Q276;A2AI69	83;212;83;83;83	A2AI68	83	cAMP-dependent protein kinase type I-alpha regulatory subunit;cAMP-dependent protein kinase type I-alpha regulatory subunit, N-terminally processed	Prkar1a	LQKTGIRTDSREDEISPPPPNPVVKGRRRRG	S	0.997683	129.74	81.922	-0.16586	-3.11781	-3.01747	-3.23283	-3.01748	-3.13161	-3.1488	-3.13394	-3.23402	-3.18571
0.0876543	0.045559	-0.0374155	0.249535	0.0793265	0.102448			A2AIL3;Q91WB4	226;226	A2AIL3	226	Pleckstrin homology domain-containing family F member 2	Plekhf2	LSTGDMAACQPTRSDSYSQSLKSPLNDASDD	S	0.631655	28.62	46.352	-0.12057	-2.27386	-2.57767	-2.68313	-2.58242	-2.38068	-2.68382	-2.20512	-2.56581	-2.45639
0.548362	0.329693	0.188848	0.505946	0.0588577	0.039196			A2AIL3;Q91WB4	239;239	A2AIL3	239	Pleckstrin homology domain-containing family F member 2	Plekhf2	SDSYSQSLKSPLNDASDDDDDDDSSD_____	S	0.999977	243.61	244.86	-0.16906	-3.15173	-3.11143	-3.19763	-3.05541	-2.6712	-3.16763	-3.06844	-3.1356	-3.13915
0.0221743	0.0147395	-0.015467	0.0628818	0.0210538	-0.0356785			E9PZY8;A2AIV2	1628;1578	E9PZY8	1628	Protein virilizer homolog	1110037F02Rik;Kiaa1429	DLHSELERSFLSEPSSPGRSKTTKGFKLGKH	S	0.993172	101.58	123.2	1.6359	1.37943	1.91216	1.31425	1.36282	1.78951	1.40712	1.59207	1.5046	1.40214
0.0103251	0.00817829	0.0148854	0.3824	0.189729	-0.490672			E9QAT4;A2AIX1	467;467	E9QAT4	467		Sec16a	NDAWGDVPGTGTRCASGPQCENVENLEFVQN	S	1	101.17	92.121	1.8138	-6.06226	-6.25381	-6.32166	-6.3968	-5.30485	-6.89142	-6.01392	-6.34162	-7.75421
0.326574	0.181823	0.130253	0.740081	0.270698	-0.26287			E9QAT4;A2AIX1	1238;1238	E9QAT4	1238		Sec16a	SAYAENHRYSEPERPSSRASHYSDQLAPRQG	S	0.773304	49.248	64.502	-1.4903	-2.31778	-2.68458	-2.29464	-2.11533	-2.47696	-2.31395	-2.74177	-2.84555	-2.49829
0.210844	0.100084	-0.0696735	0.491726	0.130798	-0.118086			E9QAT4;A2AIX1	1239;1239	E9QAT4	1239		Sec16a	AYAENHRYSEPERPSSRASHYSDQLAPRQGY	S	0.804762	49.248	58.712	-0.45419	-2.62477	-2.93445	-2.92792	-2.92221	-3.01927	-2.75466	-2.90228	-2.97646	-2.96265
0.803023	0.420887	0.180848	0.350067	0.124186	-0.157427			A2AJ02;Q99JP4	42;42	A2AJ02	42	Anaphase-promoting complex subunit CDC26	Cdc26	EARKKQKEDVEGVGTSDGEGAAGLSSDPKSR	S	0.862098	100.15	114.61	3.9313	-3.20826	-2.93339	-3.1739	-2.82282	-2.92651	-3.02367	-2.93342	-3.45691	-3.3975
0.707064	0.413887	-0.200307	1.15624	0.35423	-0.261618			A2AJH3;Q3THR4;O70311	70;70;70	A2AJH3	70	Glycylpeptide N-tetradecanoyltransferase;Glycylpeptide N-tetradecanoyltransferase 2	Nmt2	KKEKPNSGGTKSDSASDSQEIKIQQSSKNPT	S	0.981287	103.34	133.15	0.070363	-3.72823	-3.85655	-3.54165	-4.07567	-3.8913	-3.76037	-4.07778	-3.93243	-3.90106
1.08379	0.606804	0.238397	0.236473	0.0630885	-0.0667963			A2AJI1;A8Y5P4;A2AJI0-2;A2AJI0;F6WF36	431;471;466;503;248	A2AJI1	431	MAP7 domain-containing protein 1	Map7d1	HALPPKPPSPRGTTASPKGRVRRKEEAKESP	S	0.98288	7.1367	78.516	1.4349	-2.28016	-2.28589	-2.53663	-2.13207	-2.2308	-2.02461	-2.3437	-2.57677	-2.3826
0.801411	0.380611	-0.158044	1.42152	0.373169	-0.236478			A2AJI4;Q569Z6;Q8BZN7	243;243;243	A2AJI4	243	Thyroid hormone receptor-associated protein 3	Thrap3	TYGAGSASRASVSDLSPRERSPALKSPLQSV	S	0.999921	88.473	88.948	0.81432	-4.24929	-4.24451	-4.43316	-4.49052	-4.56905	-4.34152	-4.60272	-4.45391	-4.57977
1.82547	0.907573	-0.26686	1.44835	0.457818	-0.32856			A2AJI4;Q569Z6;Q8BZN7	248;248;248	A2AJI4	248	Thyroid hormone receptor-associated protein 3	Thrap3	SASRASVSDLSPRERSPALKSPLQSVVVRRR	S	1	31.269	53.751	-0.074806	-5.55037	-5.68448	-5.7402	-5.85955	-5.95652	-5.95956	-5.82201	-6.01096	-6.12776
1.53234	1.20714	0.544683	0.934995	0.31741	0.280359			A2AJI4;Q569Z6;Q80VM0	935;935;45	A2AJI4	935	Thyroid hormone receptor-associated protein 3	Thrap3	HDKFSGEEGEIEDDESGTENREEKDSLQPSA	S	0.989719	124.68	120.07	-0.72233	-7.54675	-7.60314	-7.2063	-6.70546	-7.07182	-6.94487	-7.05282	-7.27879	-7.18349
0.120198	0.0566546	0.0435349	0.10972	0.030089	-0.0389779			A2AJI4;Q569Z6;Q8BZN7;F6YSQ2	379;379;379;22	A2AJI4	379	Thyroid hormone receptor-associated protein 3	Thrap3	QTNADKEKLKEKGGFSDADVKMKSDPFAPKT	S	1	79.818	50.284	-1.0509	-4.95405	-4.83212	-5.23376	-4.96493	-5.06184	-4.86255	-5.08815	-4.94838	-5.10032
1.44666	0.895158	0.32744	0.773063	0.259648	0.232469			A2AJI4;Q569Z6;Q8BZN7;F7AB07	679;679;679;5	A2AJI4	679	Thyroid hormone receptor-associated protein 3	Thrap3	AKNKKSPEIHRRIDISPSTFRKHGLTHEELK	S	0.82469	58.802	59.908	0.21241	-8.04226	-8.29131	-8.02859	-7.87093	-7.83685	-7.67206	-7.77802	-8.10642	-7.78031
0.543625	0.260483	-0.13037	0.89979	0.155977	-0.104986			A2AJI4;Q569Z6;Q8BZN7	532;532;532	A2AJI4	532	Thyroid hormone receptor-associated protein 3	Thrap3	NFRVTAYKAVQEKSSSPPPRKTSESRDKLGS	S	0.914038	63.751	76.1	0.21021	-4.41455	-4.49175	-4.58794	-4.73156	-4.7117	-4.4421	-4.56614	-4.60373	-4.63933
0.572523	0.367554	0.217159	0.392474	0.128715	-0.144247			A2AJM8;Q9CQS8;E9PW43	14;14;31	A2AJM8	14	Protein transport protein Sec61 subunit beta	Sec61b;Gm10320	__MPGPTPSGTNVGSSGRSPSKAVAARAAGS	S	0.544633	67.86	85.777	-3.6876	-2.65526	-2.35878	-2.29778	-2.0067	-2.20552	-2.44813	-2.38297	-2.60299	-2.75861
0.67549	0.464957	0.264381	0.0999154	0.0311094	0.0459347			A2AJM8;Q9CQS8;E9PW43	17;17;34	A2AJM8	17	Protein transport protein Sec61 subunit beta	Sec61b;Gm10320	PGPTPSGTNVGSSGRSPSKAVAARAAGSTVR	S	0.925168	60.723	85.777	2.0232	-2.675	-2.52471	-2.1807	-2.02217	-2.19328	-2.37181	-2.27418	-2.43188	-2.53654
0.818168	0.663979	0.431193	1.96659	0.538428	0.384391			A2AJT5;A2AJT4;A2AJT3	286;286;286	A2AJT5	286	Arginine/serine-rich protein PNISR	Pnisr	TEDAEGGDGPRLPQRSKFDSDEEDEDAENLE	S	0.573696	114.44	128.92	-0.55325	-1.2987	-1.33278	-1.07911	-0.755327	-0.433578	-1.2281	-0.914451	-0.816353	-0.826614
1.78653	1.2408	0.453668	1.47135	0.368489	0.225362			A2AJT5;A2AJT4;A2AJT3	290;290;290	A2AJT5	290	Arginine/serine-rich protein PNISR	Pnisr	EGGDGPRLPQRSKFDSDEEDEDAENLEAVSS	S	0.880298	148.89	155.95	0.87138	-1.52634	-1.51881	-1.40541	-0.888443	-0.961576	-1.23954	-1.31483	-1.32004	-1.1396
0.259302	0.142954	-0.109267	0.413635	0.141225	-0.163043			A6H8H2;A2AJX5;E9Q449	1274;1323;1323	A6H8H2	1274	DENN domain-containing protein 4C	Dennd4c	PGSPAVFAHPLERSSSLPSDRGPPARDSTET	S	0.889209	27.469	70.552	0.4994	-1.35626	-1.89878	-1.59458	-1.77602	-1.79356	-1.60785	-1.71329	-1.89672	-1.72874
0.28374	0.0660613	0.0306447	0.0100698	0.00246301	-0.00229645			A2AL12;Q5FB19;Q8BG05;F8VPW0;A2AL13;E9Q7H5;Q0VG47;Q8BG05-2;B2RXM2	298;359;359;243;174;280;337;337;331	A2AL12;E9Q7H5	280	Heterogeneous nuclear ribonucleoprotein A3	Hnrnpa3;Gm8991;Gm6793	YGPMKGGSFGGRSSGSPYGGGYGSGGGSGGY	S	0.999687	453.08	455.64	0.43475	-2.24581	-2.17805	-2.2872	-2.18156	-2.17202	-2.26556	-2.10471	-2.3242	-2.28904
0.209937	0.115377	0.095843	0.191826	0.0703501	0.116677			A7TU71;A2ALU4	236;236	A7TU71	236	Protein Shroom2	Shroom2	CSSTPDHTLPKADASSTENILYKVGLWEASR	S	0.803376	80.237	105.03	0.020742	-2.06212	-1.50717	-1.84364	-1.80623	-1.75197	-1.56721	-1.4384	-2.00778	-1.61672
0.468447	0.270122	-0.161554	0.116274	0.0302826	0.0361675			A7TU71;A2ALU4;A2ALU4-2	1170;1164;129	A7TU71	1170	Protein Shroom2	Shroom2	PRPPSTPAPPVRDSCSSPPSLNYGKAKEKTM	S	0.556607	71.881	87.083	-0.43323	-1.10547	-1.1385	-1.22309	-1.31339	-1.57051	-1.06784	-1.02751	-1.33386	-0.997191
1.30126	0.666565	-0.229695	1.36572	0.361791	-0.231281			A2AMI2;E9QNX3;Q80XI3-2;Q80XI3-4;Q80XI3;Q80XI3-3;A2AMI7	1151;1162;1132;1150;1151;1162;574	A2AMI2	1151	Eukaryotic translation initiation factor 4 gamma 3	Eif4g3	IPAGTARPNTFLRGSSKDLLDNQSQEEQRRE	S	0.74057	57.781	76.614	0.75756	-0.0339632	0.0678453	0.0182581	-0.0766211	-0.344378	-0.215945	-0.0732756	-0.247491	-0.320936
0.972993	0.593979	0.257756	0.531974	0.154532	-0.147357			A2AMI2;E9QNX3;Q80XI3-2;Q80XI3-4;Q80XI3;Q80XI3-3;A2AMI6	267;278;267;285;267;278;277	A2AMI2	267	Eukaryotic translation initiation factor 4 gamma 3	Eif4g3	ETAAGEPTPEPPRTSSPTSLPPLARSSLPSP	S	0.933072	52.269	77.124	-0.312	-1.75439	-1.73419	-2.0433	-1.43906	-1.66825	-1.65131	-1.97551	-2.12002	-1.87843
0.528038	0.54203	-0.932311	1.25469	0.496845	-0.610927			A2AMQ4;Q99L43;Q6PBC0;A2AMQ5	32;32;32;15	A2AMQ4	32	Phosphatidate cytidylyltransferase 2;Phosphatidate cytidylyltransferase	Cds2	DKESESEAKLDGETASDSESRAETAPLPTSV	S	0.788389	100.53	128.42	-0.44549	-0.757508	-1.06804	-1.12324	-1.47614	-0.858756	-3.41083	-1.63477	-1.91484	-1.23197
0.772	0.647886	0.458295	0.206503	0.0799504	0.150132			A2AN08-3;A2AN08;A2AN08-5	619;619;619	A2AN08-3	619	E3 ubiquitin-protein ligase UBR4	Ubr4	EKAAPPPPPPPPPLESSPRVKSPNKQASGEK	S	0.5	69.724	89.011	0.47157	-6.80877	-5.92502	-6.20469	-5.95759	-5.69198	-5.91403	-5.96027	-6.31178	-6.21604
0.772	0.648038	0.458295	0.206503	0.080037	0.150132			A2AN08-3;A2AN08;A2AN08-5	620;620;620	A2AN08-3	620	E3 ubiquitin-protein ligase UBR4	Ubr4	KAAPPPPPPPPPLESSPRVKSPNKQASGEKG	S	0.5	69.724	89.011	0.47157	-6.80877	-5.92502	-6.20469	-5.95759	-5.69198	-5.91403	-5.96027	-6.31178	-6.21604
0.102214	0.0375091	-0.0233784	0.748406	0.192888	-0.147031			A2AN08-3;A2AN08;A2AN08-5;F6SSP6	2727;2716;2744;1439	A2AN08-3	2727	E3 ubiquitin-protein ligase UBR4	Ubr4	VLRPRNKRRHVTLPSSPRSNTPMGDKDDDDD	S	0.947033	69.995	65.241	-0.93977	-4.99865	-5.22926	-5.09737	-5.22093	-5.05657	-5.11793	-5.13758	-5.28974	-5.33905
0.234651	0.0809143	0.0443039	0.579523	0.152184	-0.13277			A2ANY6	4827	A2ANY6	4827		Mdn1	GNLNKNKKHQDEKEDSEPEDVEQGQEKINEQ	S	1	209.37	106.45	1.5427	-1.77563	-1.69738	-1.89107	-1.68384	-1.83947	-1.70785	-1.88776	-2.08209	-1.79254
0.146375	0.0762152	0.0629431	0.633979	0.216534	-0.207418			A2APD6;Q9D6Z1;A2APD7	513;513;229	A2APD6	513	Nucleolar protein 56	Nop56	LPKSKKKKAPKEELASDLEEMATSSAKRKKS	S	1	137.82	146.76	0.076771	-5.65731	-5.94197	-6.0078	-5.70876	-5.66801	-6.04148	-6.10539	-6.2349	-5.88904
2.2298	0.807106	-0.199473	0.0286147	0.0033342	-0.00376511			A2APD6;Q9D6Z1;A2APD7	536;536;252	A2APD6	536	Nucleolar protein 56	Nop56	SSAKRKKSSPKEEVASEPEEAASPTTPKKKR	S	1	197.36	143.47	0.53842	-4.49716	-4.39653	-4.5015	-4.69107	-4.64044	-4.66209	-4.43379	-4.44869	-4.524
1.14685	1.04295	0.708853	0.14466	0.060687	-0.136308			F8WH21;A2APJ2;A2API8;F7AA26;O54931-5;O54931-4;O54931-3;O54931-2;O54931	735;740;781;984;616;616;740;740;740	F8WH21	735	A-kinase anchor protein 2	Akap2;Pakap	MVGPFKLRSRKQRTLSMIEEEIRAAQEREEE	S	0.971539	22.143	48.741	-0.37893	-3.65492	-4.58194	-4.35011	-3.33329	-3.61886	-3.50827	-3.94082	-4.38688	-4.66821
0.0394665	0.0207758	-0.0167869	0.67102	0.228623	-0.209872			F8VPR2;A2APV2;E9PXE6;A2APV2-2;A2APV2-3	171;171;147;171;171	F8VPR2	171	Formin-like protein 2	Fmnl2	STMESTVDKSKPWSRSIEDLHRGSNLPSPVG	S	1	89.834	105.1	1.3796	1.27243	1.39759	0.980515	1.34973	1.13286	1.11757	1.04464	1.10459	0.871687
1.63673	1.08402	0.396976	0.0943659	0.0212683	0.0221656			A2APY6;Q3V1V3	156;156	A2APY6	156	ESF1 homolog	Esf1	KMKNSQKPQKIDSEISPKKDNEEFLQNKKKK	S	0.995982	27.07	70.1	-0.30149	-3.52881	-3.75913	-3.73335	-3.14461	-3.43105	-3.2547	-3.62241	-3.7337	-3.59869
0.774657	0.471045	0.224768	0.555132	0.156023	-0.148636			E9QAU4;A2AQ25;A2AQ25-2	1698;1647;1330	E9QAU4	1698	Sickle tail protein	Etl4;Skt	PEDALKTMARRQEQLSPEGTLPASRTDEIRK	S	0.954473	33.253	53.359	-0.62157	-2.20655	-2.22787	-2.3447	-2.19512	-2.12469	-1.78501	-2.33356	-2.62603	-2.26545
1.40542	1.17575	0.608901	1.03731	0.407801	0.417316			A2AQB0;Q6PR54;Q6PR54-3;Q6PR54-2	412;405;412;405	A2AQB0	412	Telomere-associated protein RIF1	Rif1	LSPLTPGHKGASPYGSPRGNLSSNTGGMAAI	S	0.999897	53.817	78.655	1.2856	-1.99705	-1.62398	-2.24141	-1.24154	-1.52949	-1.2647	-1.62503	-1.42502	-1.56044
0.632921	0.283086	0.129592	0.982077	0.330123	-0.277198			A2AQB0;Q6PR54;Q6PR54-3;Q6PR54-2	1572;1565;1572;1565	A2AQB0	1572	Telomere-associated protein RIF1	Rif1	SRKKRSGKWKNRSSDSVDIEEQEEKKAEEEV	S	0.793239	109.09	133.47	-0.9549	-3.35046	-3.51394	-3.30295	-3.23589	-3.38479	-3.15789	-3.63641	-3.88024	-3.4823
0.00413026	0.00241854	-0.00172424	1.08101	0.34247	-0.269899			A2AQH9;Q99LI7	691;691	A2AQH9	691	Cleavage stimulation factor subunit 3	Cstf3	SSAVLTKAVKRPNEDSDEDEEKGAVVPPVHD	S	1	127.77	132.4	-0.088542	-2.59024	-2.89467	-2.84773	-2.61589	-2.95642	-2.76551	-2.91258	-3.14356	-3.08621
1.0338	0.507038	0.18624	0.223511	0.0904058	0.181384			A2AQL0;Q9Z1W9	397;397	A2AQL0	397	STE20/SPS1-related proline-alanine-rich protein kinase	Stk39	SSGHLHKTEDGDWEWSDDEMDEKSEEGKAAA	S	0.999786	78.002	86.791	2.0663	-1.4703	-1.5885	-1.75636	-1.44137	-1.38681	-1.42826	-1.17112	-2.03242	-1.06746
0.949179	0.662042	0.325633	0.45553	0.100353	0.0830774			A2AQN5;A2AQN4;Q9QXG4;D6RHA7	30;30;30;30	A2AQN5	30	Acetyl-coenzyme A synthetase, cytoplasmic	Acss2	RAREETGAEGRVRGWSPPPEVRRSAHVPSLQ	S	1	63.512	66.056	-0.18567	-0.942396	-0.949327	-1.17775	-0.682054	-0.461949	-0.948567	-0.943511	-0.913748	-0.962977
1.27068	0.59974	-0.202438	1.37801	0.347903	-0.217621			A2AQW5;Q9R1C7-2;Q9R1C7	884;842;884	A2AQW5	884	Pre-mRNA-processing factor 40 homolog A	Prpf40a	KKKSKKRRHKSDSPESDTEREKDKKEKDRDS	S	0.996418	119.01	122.93	-1.0224	-4.55583	-4.75367	-4.73592	-4.95673	-4.87693	-4.81907	-4.84356	-4.97186	-4.88287
0.492727	0.128922	-0.0572262	2.02141	0.474247	-0.279102			A2AR02	685	A2AR02	685	Peptidyl-prolyl cis-trans isomerase G	Ppig	NSSSNNREKKADREQSPVSKTKQSSQDNEVK	S	0.999041	28.182	47.561	0.56572	-0.758075	-0.855593	-0.929378	-0.909705	-0.885455	-0.919563	-1.08648	-1.19292	-1.10095
0.671172	0.372311	0.181978	1.20477	0.300538	-0.192059			A2AR02	694	A2AR02	694	Peptidyl-prolyl cis-trans isomerase G	Ppig	KADREQSPVSKTKQSSQDNEVKSSTLKNQED	S	0.796955	37.854	56.951	-0.3859	-3.21578	-3.06956	-3.22643	-3.17924	-2.99565	-2.79093	-3.27136	-3.4622	-3.35437
0.228503	0.142966	0.134427	0.633077	0.243078	-0.261952			A2AR36;Q62187	845;845	A2AR36	845	Transcription termination factor 1	Ttf1	KQDFLFKDIFHCDDDSDEGSPEEPSASDVQ_	S	0.999997	156.95	158.69	0.36283	-0.796022	-1.33586	-1.16073	-0.897603	-0.712734	-1.27899	-1.33354	-1.20527	-1.53965
0.151789	0.0906981	0.0867736	0.0330616	0.0105937	0.0265131			A2AR36;Q62187	137;137	A2AR36	137	Transcription termination factor 1	Ttf1	LGKRRRESQTPAQENSESEQPRKAKRRRKKR	S	0.878907	87.938	100.92	-0.88245	-0.458901	-1.07121	-1.09881	-0.86339	-0.792624	-0.71259	-0.832676	-1.15636	-0.560349
0.395961	0.288192	0.249807	0.108216	0.0395621	-0.0751994			A2AR41;Q9ESL4	634;634	A2AR41	634	Mitogen-activated protein kinase kinase kinase MLT	Zak	QTPVKYQQITPSINPSRSSSPTQYGLSRNFS	S	0.998317	87.877	74.789	-0.18949	-6.09589	-6.74271	-6.90037	-6.17784	-6.52494	-6.28677	-6.68647	-6.72016	-6.55794
1.2591	0.862985	0.3611	0.207138	0.0629252	0.0788536			A2ARH8;Q8BHN5	199;199	A2ARH8	199	RNA-binding protein 45	Rbm45	SFRALLAEPKNKVSGSPEQDDYSSGRQEALG	S	0.997075	136.97	176.4	0.49126	-1.40528	-1.62089	-1.28706	-1.03732	-0.939658	-1.25295	-1.31488	-1.56781	-1.19398
0.343474	0.220368	0.17132	0.317083	0.121106	-0.172844			A2ARQ8;Q9CQU1	116;116	A2ARQ8	116	Microfibrillar-associated protein 1	Mfap1	LARHRKIVEPEVVGESDSEVEGDAWRLERED	S	1	132.55	146.28	0.45474	-6.95671	-7.10449	-6.84518	-6.83059	-7.11291	-6.44892	-7.55663	-6.87656	-6.99171
1.72434	1.23456	0.476077	0.158029	0.0430362	0.0495043			A2ASB6;Q8C156	25;25	A2ASB6	25	Condensin complex subunit 2	Ncaph	NSSFLKARGQQDVLSSPLERVPPASRPGKAP	S	0.906889	55.497	99.796	-0.90243	-3.16884	-3.25553	-3.5352	-2.75304	-2.95155	-2.82674	-3.34155	-3.26475	-3.20476
0.312658	0.0910808	-0.0437225	0.78109	0.192783	-0.142593			A2ATK1;Q9DBR1-2;Q9DBR1	499;499;499	A2ATK1	499	5'-3' exoribonuclease 2	Xrn2	GSPSPLGGIKRKAEDSDSEPEPEDNVRLWEA	S	1	226.27	53.342	-0.34689	-4.46176	-4.4552	-4.60911	-4.49884	-4.57104	-4.58736	-4.51637	-4.72461	-4.71287
0.328084	0.15341	0.0930306	0.144355	0.0418838	0.0525099			A2ATK1;Q9DBR1-2;Q9DBR1	448;448;448	A2ATK1	448	5'-3' exoribonuclease 2	Xrn2	TPSGILTPHALGSRNSPGCQVASNPRQAAYE	S	1	78.33	117.08	-0.31255	-6.40332	-6.51799	-6.12614	-6.23997	-6.25802	-6.27037	-6.42143	-6.1848	-6.28369
0.582281	0.294975	0.147843	0.493928	0.121007	-0.101214			A2ATT5;Q9JKX6	10;10	A2ATT5	10	ADP-sugar pyrophosphatase	Nudt5	______METRESTESSPGKHLVTSEELISEG	S	0.829306	49.138	47.844	0.63948	-2.04832	-2.08507	-2.25705	-1.79898	-2.10285	-2.04508	-2.24129	-2.11931	-2.33349
0.178326	0.0908906	-0.0679255	0.721446	0.284896	-0.310493			A2AU35;Q8BHL8	153;153	A2AU35	153	Proteasome inhibitor PI31 subunit	Psmf1	IITPIHEQWEKARANSPPREFPPATAREVDP	S	1	86.773	102.89	0.7902	2.73899	2.43823	2.3195	2.31046	2.56321	2.41927	2.4497	1.92239	2.19314
1.4862	1.20931	0.586952	0.516213	0.149244	-0.141559			A2AU91;P70399;E9QL34;A2AU89;P70399-3;A2AU90;F6QNC8	763;757;758;763;757;763;18	A2AU91	763	Tumor suppressor p53-binding protein 1	Trp53bp1;Tp53bp1	VVIVDVKEPSPRADVSCEPLEEVEKCSDSQS	S	1	41.212	62.165	0.149	-5.52393	-5.81002	-5.9056	-5.07096	-5.43857	-4.96916	-5.82338	-5.94963	-5.89122
0.0249533	0.0131923	-0.00943025	0.287138	0.0817344	-0.0930427			A2AU91;P70399;P70399-2	1359;1347;404	A2AU91	1359	Tumor suppressor p53-binding protein 1	Trp53bp1;Tp53bp1	ADFALPSSRGGPGKLSPRKGISQTGAPVCEE	S	1	27.289	41.283	0.33182	-2.98623	-3.20003	-3.40672	-3.27285	-3.15033	-3.1981	-3.30353	-3.36807	-3.20051
1.45724	0.844843	-0.292226	0.836531	0.16417	-0.114697			A2AU91;P70399;E9QL34;A2AU89;P70399-3;A2AU90	533;527;528;533;527;533	A2AU91	533	Tumor suppressor p53-binding protein 1	Trp53bp1;Tp53bp1	STSEYSQSSKMESLGSPRTEEDRENTQIDDT	S	0.999917	72.459	94.309	-0.019328	-4.53702	-4.51106	-4.47764	-4.81818	-4.94989	-4.63433	-4.55924	-4.74571	-4.56486
1.20635	0.515043	0.169735	0.195813	0.0398536	-0.0373119			A2AU91;P70399;E9QL34;A2AU89;P70399-3;A2AU90	267;261;262;267;261;267	A2AU91	267	Tumor suppressor p53-binding protein 1	Trp53bp1;Tp53bp1	VEEQNLPLVRSEDRPSSPQVSVAAVETKEQV	S	0.576166	106.57	112.45	-0.19449	-3.73464	-3.62531	-3.72243	-3.49493	-3.63334	-3.44491	-3.62043	-3.84388	-3.73001
1.00521	0.575177	-0.234495	1.09604	0.353909	-0.275867			A2AU91;P70399;E9QL34;A2AU89;P70399-3;A2AU90	268;262;263;268;262;268	A2AU91	268	Tumor suppressor p53-binding protein 1	Trp53bp1;Tp53bp1	EEQNLPLVRSEDRPSSPQVSVAAVETKEQVP	S	0.876346	147.22	127.92	0.70606	-2.69153	-2.6295	-2.92424	-2.85892	-3.06102	-3.02882	-2.92057	-3.17517	-2.97715
0.340858	0.260223	-0.270869	0.683163	0.223803	-0.19995			A2AU91;P70399;E9QL34;A2AU89;P70399-3;A2AU90	381;375;376;381;375;381	A2AU91	381	Tumor suppressor p53-binding protein 1	Trp53bp1;Tp53bp1	APSPDAFRSTPFIVPSSPTEQGGRKDEPMDM	S	0.572155	69.847	86.727	-0.05921	-5.434	-5.8655	-5.65981	-6.40591	-5.36156	-6.00444	-5.75957	-5.89828	-5.9013
0.152489	0.105751	-0.149235	0.406935	0.15949	-0.244751			A2AU91;P70399;E9QL34;A2AU89;P70399-3;A2AU90	382;376;377;382;376;382	A2AU91	382	Tumor suppressor p53-binding protein 1	Trp53bp1;Tp53bp1	PSPDAFRSTPFIVPSSPTEQGGRKDEPMDMS	S	0.861703	63.967	85.808	-0.63697	-5.4592	-5.91761	-6.07287	-5.80553	-5.51723	-6.57462	-5.98372	-6.39847	-5.80174
0.141606	0.0483421	0.0269423	0.813602	0.0602607	-0.0361268			A2AU91;P70399;E9QL34;A2AU89;P70399-3;A2AU90	552;546;547;552;546;552	A2AU91	552	Tumor suppressor p53-binding protein 1	Trp53bp1;Tp53bp1	EEDRENTQIDDTEPLSPVSNSKLPADSENVL	S	0.999996	201.38	218.88	0.90946	-3.50887	-3.52972	-3.56322	-3.36977	-3.58138	-3.56984	-3.56201	-3.55249	-3.59569
0.196189	0.10492	0.0851437	1.1317	0.328687	-0.234677			A2AVJ7;Q99PL5;E9PUZ4;Q99PL5-3;Q99PL5-2;Q99PL5-4;Q99PL5-7;Q99PL5-6;Q99PL5-5;Q99PL5-8;Q99PL5-9	190;190;190;190;190;190;190;190;190;190;190	A2AVJ7	190	Ribosome-binding protein 1	Rrbp1	KEVPMVAVPPVGSKASSPATSSQGKKGQGAQ	S	0.532337	54.426	62.891	1.6634	-8.0388	-8.10337	-8.30874	-8.32504	-8.04877	-7.82167	-8.44689	-8.27795	-8.4301
0.572835	0.27479	0.135108	1.31492	0.422727	-0.319055			A2AVJ7;Q99PL5;E9PUZ4;Q99PL5-3;Q99PL5-2;Q99PL5-4;Q99PL5-7;Q99PL5-6;Q99PL5-5;Q99PL5-8;Q99PL5-9	191;191;191;191;191;191;191;191;191;191;191	A2AVJ7	191	Ribosome-binding protein 1	Rrbp1	EVPMVAVPPVGSKASSPATSSQGKKGQGAQN	S	0.82148	53.804	75.89	1.5628	-7.8595	-8.04828	-8.02346	-7.9742	-7.87284	-7.67887	-8.46204	-8.12617	-8.30019
0.204913	0.108187	-0.0844545	0.794184	0.230535	-0.177519			A2AVJ7;Q99PL5;E9PUZ4;Q99PL5-3;Q99PL5-2;Q99PL5-4;Q99PL5-7;Q99PL5-6;Q99PL5-5;Q99PL5-8;Q99PL5-9	645;786;645;645;786;585;324;324;342;274;228	A2AVJ7	645	Ribosome-binding protein 1	Rrbp1	KKAEGAPNQGKKKDGSPSQAKKVDAAANQGK	S	0.989699	65.639	84.882	0.2678	-7.20762	-7.45619	-7.4605	-7.57312	-7.61522	-7.18932	-7.59985	-7.62502	-7.43199
1.42363	0.492037	-0.145882	2.40553	0.597911	-0.422842			A2AVJ7;Q99PL5;E9PUZ4;Q99PL5-3;Q99PL5-2;Q99PL5-4;Q99PL5-7;Q99PL5-6;Q99PL5-5;Q99PL5-8	625;766;625;625;766;565;304;304;322;254	A2AVJ7	625	Ribosome-binding protein 1	Rrbp1	TKQEGVSNQVKKSEGSPNQGKKAEGAPNQGK	S	0.999975	103.43	103.34	0.28596	-6.34967	-6.30967	-6.32128	-6.48713	-6.54459	-6.38654	-6.61667	-6.85231	-6.78016
1.21991	0.588748	0.202699	1.81432	0.369825	-0.197273			A2AVJ7;Q99PL5;E9PUZ4;Q99PL5-3;Q99PL5-2;Q99PL5-4;Q99PL5-7;Q99PL5-6;Q99PL5-5;Q99PL5-8;Q99PL5-9;Q99PL5-10;Q99PL5-11;Q99PL5-12	135;135;135;135;135;135;135;135;135;135;135;135;135;135	A2AVJ7	135	Ribosome-binding protein 1	Rrbp1	PIATVPAMPQEKLASSPKDRKKKEKKVAKVE	S	0.962394	53.689	83.456	-0.34372	-5.98833	-6.07641	-6.15214	-5.92671	-5.93651	-5.74557	-6.28898	-6.26855	-6.25118
0.605583	0.414239	0.247526	0.0777357	0.0274026	-0.052714			A2AVP2;Q9DBX2	296;296	A2AVP2	296	Phosducin-like protein	Pdcl	VLTSVRNSATCHSEDSDLEID__________	S	1	151.63	156.29	-0.49553	-2.5297	-2.32337	-2.85384	-2.18114	-2.27161	-2.51157	-2.7803	-2.8265	-2.25826
1.13727	0.667185	0.262566	0.180642	0.0514578	0.0579268			A2AW06;Q08943;Q08943-2;F8WGL8;A2AW05	444;444;444;444;444	A2AW06	444	FACT complex subunit SSRP1	Ssrp1	GLKEGINPGYDDYADSDEDQHDAYLERMKEE	S	1	253.01	278.08	-0.17576	-3.89731	-3.77901	-4.10993	-3.63497	-3.60105	-3.76253	-3.75469	-3.84871	-4.00907
0.80756	0.444905	0.196621	0.669523	0.156076	-0.121882			A2AW06;Q08943;Q08943-2	621;621;621	A2AW06	621	FACT complex subunit SSRP1	Ssrp1	EYEKAMKEYEGGRGDSSKRDKSKKKKKVKAK	S	0.858604	28.785	45.864	-0.066723	-5.28622	-5.42535	-5.51974	-5.3021	-5.30533	-5.03402	-5.47906	-5.62629	-5.49161
0.997778	0.634276	0.280517	0.405537	0.139512	-0.15972			A2AWT5;A2AWT6;A2AWT7;P25976;P25976-2	389;352;352;389;352	A2AWT5	389	Nucleolar transcription factor 1	Ubtf	LGEEKMLNINKKQTTSPASKKPSQEGGKGGS	S	0.609496	46.622	48.028	0.59349	-5.51747	-5.76477	-5.90332	-5.35275	-5.58021	-5.41104	-5.65001	-5.95341	-6.0613
0.41385	0.267019	0.189417	0.566718	0.207482	-0.222257			A2BDV8;P70333;Q811L7;Q8C2Q7;O35737	63;63;63;63;63	A2BDV8;Q811L7	63	Heterogeneous nuclear ribonucleoprotein H2;Heterogeneous nuclear ribonucleoprotein H;Heterogeneous nuclear ribonucleoprotein H, N-terminally processed	Hnrnph2;Hnrnph1	TREGRPSGEAFVELESEDEVKLALKKDRETM	S	1	71.699	89.946	0.078505	-5.78273	-5.4257	-6.00811	-5.3976	-5.52467	-5.72603	-5.99867	-6.00393	-5.88071
0.848923	0.199437	-0.073507	1.10828	0.271265	-0.174081			A2BDV8;P70333;Q811L7;Q8C2Q7;O35737	104;104;104;104;104	A2BDV8;Q811L7	104	Heterogeneous nuclear ribonucleoprotein H2;Heterogeneous nuclear ribonucleoprotein H;Heterogeneous nuclear ribonucleoprotein H, N-terminally processed	Hnrnph2;Hnrnph1	NNVEMDWVLKHTGPNSPDTANDGFVRLRGLP;NSVEMDWVLKHTGPNSPDTANDGFVRLRGLP	S	1	278.35	268.12	0.19334	-3.89524	-3.89806	-3.84124	-3.88985	-3.95164	-4.01358	-3.94865	-4.18945	-4.01868
0.0793683	0.0560213	0.102351	0.0629176	0.0254019	-0.0681936			A2BDX0;Q9Z103	904;624	A2BDX0	904	Activity-dependent neuroprotector homeobox protein	Adnp	GSPFDPVFEVEPKIPSDNLEEPVPKVIPEGA	S	1	64.46	52.823	-1.162	-7.71443	-6.8323	-6.672	-6.6484	-6.65455	-7.60872	-6.77702	-7.42854	-7.21775
1.25678	0.870081	0.371183	0.394124	0.130446	-0.148895			A2BE93;Q3T9S3;Q9EQU5;A2BE92;Q9EQU5-3	30;30;30;30;30	A2BE93	30	Protein SET	Set	KPRPAAAPKLEDKSASPGLPKGEKEQQEAIE	S	0.991682	40.199	108.57	-0.044784	-5.92186	-6.19221	-6.3632	-5.71206	-5.76407	-5.88759	-6.41055	-6.39439	-6.11901
1.56164	1.09336	0.433238	0.270755	0.0809535	0.0984891			A2BFF7;Q3TPJ8;O88487;A2BFF8;A2BFF9;A2BFF5;E9PWC9	95;95;95;95;101;101;29	A2BFF7	95	Cytoplasmic dynein 1 intermediate chain 2	Dync1i2	MSPSSKSVSTPSEAGSQDSGDGAVGSRRGPI	S	0.988196	109.21	128.52	0.058288	-5.27399	-5.09918	-5.37239	-4.74989	-5.01089	-4.68507	-5.10379	-5.38034	-4.96596
1.27613	0.787575	-0.300058	1.05153	0.339576	-0.265468			A2BH30;Q8K2F8	183;183	A2BH30	183	Protein LSM14 homolog A	Lsm14a	QDTRSVKPQLAQGRSSPQLDPLRKSPTMEQA	S	0.791068	28.435	99.343	-0.41288	-3.88303	-3.95234	-3.85929	-4.04721	-4.40434	-4.14329	-3.93981	-4.22787	-4.32338
1.39736	0.938464	0.368957	0.111509	0.0364694	-0.0608845			A2CFD0;Q7TNE3;Q5SX56	114;114;104	A2CFD0	114	Sperm-associated antigen 7	Spag7	DDCRYVMIFKKEFAPSDEELDSYRHGEEWDP	S	1	137.53	159.08	-0.12093	-3.37196	-3.73621	-3.65965	-3.21664	-3.1296	-3.31472	-3.32267	-3.81754	-3.81028
1.03845	0.814019	0.429034	0.232151	0.0765205	0.103736			A2CFD0;Q7TNE3	219;219	A2CFD0	219	Sperm-associated antigen 7	Spag7	EEAMNEIRAKKRLRQSGEELPTTS_______	S	0.999998	88.535	109	0.60141	-3.86893	-3.6003	-4.17491	-3.44014	-3.28469	-3.63221	-3.68014	-3.7769	-3.87589
0.738058	0.750018	0.965446	0.179665	0.0806653	0.25023			A2RRK3;O54988-2;O54988	666;666;666	A2RRK3	666	STE20-like serine/threonine-protein kinase	Slk	LERLVVTGAEARALGSEGEAAATEVDLERKE	S	1	112.45	130.02	-0.044055	-10.57	-9.57288	-9.99749	-8.20251	-10.0205	-9.02097	-10.0245	-10.4256	-8.93953
0.803009	0.70326	0.537347	0.112697	0.0482715	0.117705			A2RRK3;O54988-2;O54988	647;647;647	A2RRK3	647	STE20-like serine/threonine-protein kinase	Slk	EQPETDEVEQVSESNSIEELERLVVTGAEAR	S	0.987036	96.431	114	-1.3347	-8.60912	-8.95682	-8.61071	-7.84595	-7.9604	-8.75826	-9.30067	-8.43471	-8.08815
0.470621	0.240389	-0.133475	1.21536	0.364366	-0.266068			A2RRK3;O54988-2;O54988	777;777;777	A2RRK3	777	STE20-like serine/threonine-protein kinase	Slk	NLSISSFLSKAKDSGSVSLQETRRQKKTLKK	S	0.997787	119.79	145.41	0.21361	-4.3827	-4.69542	-4.6513	-4.63698	-4.85885	-4.63403	-4.89069	-4.78163	-4.85531
0.154636	0.0766209	0.0593923	0.944683	0.240219	-0.163111			A2RS43;E9Q2S0	974;974	A2RS43	974		Pcdh7	PNGQRYDSVNEKLSDSPSMGRYRSVNGGPGS	S	0.910506	70.843	113.99	0.79804	1.65803	1.90739	1.75412	1.87026	1.6016	2.02586	1.68055	1.58036	1.5693
0.123558	0.0765237	0.085193	0.220489	0.0753064	-0.105995			A2RS68;Q62376;Q99LY5	408;408;81	A2RS68	408	U1 small nuclear ribonucleoprotein 70 kDa	Snrnp70	RGSERGRDEARGGGGSGQDNGLEGLGSDGRD	S	1	66.256	78.122	1.0921	-7.61356	-7.80596	-7.56283	-7.20212	-8.0261	-7.49855	-7.71338	-8.08804	-7.49891
0.0567618	0.0181585	0.00997448	0.165865	0.0335763	-0.0312805			A2RS68;Q62376	226;226	A2RS68	226	U1 small nuclear ribonucleoprotein 70 kDa	Snrnp70	SGRDDTSRYDERPGPSPLPHRDRDRDRERER	S	0.999966	42.52	56.819	1.175	-4.32379	-4.27291	-4.21144	-4.16886	-4.34647	-4.26288	-4.24137	-4.42699	-4.23361
0.242	0.11841	0.0848058	0.15914	0.0349141	-0.0350936			A3KG50;Q9JJZ4;F6SPK0	266;266;210	A3KG50	266	Ubiquitin-conjugating enzyme E2 J1	Ube2j1	SPRQRRAQQQSQRRPSTSPDVLQGQPPRAHH	S	0.938083	71.53	93.371	0.8819	-2.19405	-2.41491	-2.31622	-2.32697	-2.36448	-1.9793	-2.36431	-2.24385	-2.42229
1.07056	0.936476	0.601669	0.403889	0.16206	0.258744			A3KG93;Q6ZQ88;G8JL40	132;132;40	A3KG93	132	Lysine-specific histone demethylase 1A	Kdm1a	AKVEYREMDESLANLSEDEYYSEEERNAKAE	S	0.999994	182.02	192.01	-0.35162	-6.8268	-5.95609	-6.28846	-5.62312	-5.76558	-5.87764	-5.91125	-6.14929	-6.23458
0.778677	0.522365	0.26571	0.391057	0.120499	-0.126867			A3KGU5;E9Q447;P16546;P16546-2	1197;1197;1217;1197	A3KGU5;P16546;P16546-2	1197	Spectrin alpha chain, non-erythrocytic 1	Sptan1	VATFNSIKELNERWRSLQQLAEERSQLLGSA	S	1	52.605	59.225	0.56788	-0.431462	-0.495876	-0.86532	-0.398775	-0.425123	-0.171632	-0.760736	-0.725938	-0.686584
0.554694	0.447112	0.357071	0.483318	0.20654	0.291844			A3KML3;F6VW30;P68254	232;290;232	A3KML3	232	14-3-3 protein theta	Ywhaq	IMQLLRDNLTLWTSDSAGEECDAAEGAEN__	S	0.98569	145.81	128.92	1.2763	-8.82229	-7.94891	-8.19249	-8.04903	-8.11019	-7.73327	-8.0541	-8.07355	-7.96052
0.626026	0.364476	0.190371	0.610389	0.192642	-0.178557			A5CVE4;I1E4X8;E9Q7W6;P83093;F6V974;F6WBP9	523;531;597;523;159;161	A5CVE4	523	Stromal interaction molecule 2	Stim2	RSSSLCRSRRSIVPSSPQSQRAQLPAHAPLA	S	0.950818	52.319	69.345	-0.029968	-1.71499	-1.5725	-1.27863	-1.29817	-1.42478	-1.27205	-1.70016	-1.74722	-1.65441
0.0408191	0.0234468	-0.0236813	0.155518	0.0355723	0.0388559			E0CZ83;E0CY24;E0CXL4;B7ZNY3;F6S7Z1;G3XA13;A5D6P2;Q99NH2;F6UGU7;E0CX45;F6TSJ9;E0CXR8;E0CZE2;Q99NH2-2;E9PYJ2;Q99NH2-3;Q99NH2-4;Q99NH2-5	187;187;187;187;207;187;187;187;163;187;190;187;187;187;187;187;52;52	E0CZ83	187	Partitioning defective 3 homolog	Pard3	RWSTTAGFLKQNTAGSPKTCDRKKDENYRSL	S	0.999434	48.101	79.659	0.37619	1.18957	1.36914	1.49319	1.554	0.97906	1.44781	1.44911	1.34388	1.37549
0.0317754	0.0222985	0.035556	0.0232648	0.0066291	-0.01951			A6PW47;Q99K74-2;Q99K74	889;839;870	A6PW47	889	Mediator of RNA polymerase II transcription subunit 24	Med24	LMRLLSSSDDDANILSSPTDRSMNSSLSASQ	S	0.671893	136.79	139	-0.75536	-4.57892	-5.27157	-4.42133	-4.48265	-4.41751	-5.26499	-4.71575	-4.63925	-4.97536
0.859483	0.730831	0.508437	0.039091	0.0127545	0.0287174			A6PW47;Q99K74-2;Q99K74	890;840;871	A6PW47	890	Mediator of RNA polymerase II transcription subunit 24	Med24	MRLLSSSDDDANILSSPTDRSMNSSLSASQL	S	0.758703	136.79	84.035	0.70205	-3.74584	-2.89754	-3.29786	-3.0506	-2.64141	-2.72391	-3.19497	-3.3053	-3.35482
0.0105328	0.00735482	-0.0069809	0.340153	0.133324	-0.200811			A6X915;Q80XP8	338;338	A6X915	338	Protein FAM76B	Fam76b	LSKGKKFDKSGSVLTSP______________	S	0.999164	99.582	104.44	0.0083184	-0.858709	-0.956903	-1.36496	-1.00278	-0.838604	-1.36012	-1.49271	-0.887417	-1.40287
0.598037	0.363597	0.200546	1.00345	0.248077	-0.16553			A6X919	22	A6X919	22	Probable C-mannosyltransferase DPY19L1	Dpy19l1	SKHRDAAPRPPRSARSSPPPLSGASEVDAGE	S	0.5	169.89	191.2	-1.4377	0.204465	0.024848	0.0729017	0.0334358	0.506542	0.363874	-0.155286	0.0368366	-0.0759258
0.598037	0.363701	0.200546	1.00345	0.248259	-0.16553			A6X919	23	A6X919	23	Probable C-mannosyltransferase DPY19L1	Dpy19l1	KHRDAAPRPPRSARSSPPPLSGASEVDAGEL	S	0.5	169.89	191.2	-1.4377	0.204465	0.024848	0.0729017	0.0334358	0.506542	0.363874	-0.155286	0.0368366	-0.0759258
0.244368	0.185572	0.260764	0.398366	0.18693	-0.398068			A6X966;Q8BHG9	164;164	A6X966	164	CGG triplet repeat-binding protein 1	Cggbp1	AYLPDGYENENQLLSSQDC____________	S	0.768252	72.068	81.356	-1.2259	-5.18424	-5.70522	-6.52648	-5.59696	-5.24788	-5.7888	-6.31739	-6.40761	-5.88514
0.0696365	0.0473632	-0.0668503	0.00271683	0.00145103	0.00217787			A8Y308;Q9JMK2	389;389	A8Y308	389	Casein kinase I isoform epsilon	Csnk1e	RKVSMRLHRGAPANVSSSDLTGRQEVSRLAA	S	0.920906	63.214	77.776	0.22184	-0.404634	-0.204672	-1.03523	-0.168589	-0.862992	-0.813502	-0.406926	-0.557313	-0.673759
0.309271	0.104258	0.0546875	0.544734	0.18211	-0.193224			A8Y308;Q9JMK2	363;363	A8Y308	363	Casein kinase I isoform epsilon	Csnk1e	VASTPASRIQQTGNTSPRAISRADRERKVSM	S	0.998996	105.57	137.01	-0.38423	1.60886	1.7948	1.68211	1.84001	1.67744	1.73237	1.75945	1.24974	1.49689
1.3212	1.08315	0.563638	0.435651	0.128424	0.126995			A8Y5L3;P63154	689;689	A8Y5L3	689	Crooked neck-like protein 1	Crnkl1	AEQDPDKDIDESESSSF______________	S	0.882257	96.642	100.64	0.19266	-3.53394	-3.72143	-3.87615	-3.08644	-2.88117	-3.47301	-3.44382	-3.70619	-3.60053
0.056081	0.0310643	-0.0296453	0.0257715	0.00596089	0.0131833			A9CLV6;Q9QZI8	364;364	A9CLV6	364	Serine incorporator 1	Serinc1	DESTLIEDGNGRSDGSLDDGDGIHRAVDNER	S	0.977584	102.25	133.48	0.93881	0.148474	0.722546	0.304638	0.364678	0.252143	0.4699	0.404531	0.399227	0.411449
0.262759	0.230211	-0.480428	0.127517	0.0605966	0.245622			Q3UH70;Q9ESU6;B0V2V7	1154;1153;1153	Q3UH70	1154	Bromodomain-containing protein 4	Brd4	VQPQPLVVVKEEKIHSPIIRSEPFSTSLRPE	S	1	44.606	66.692	-0.47391	-8.31847	-6.13067	-6.30761	-7.72436	-7.436	-7.03768	-6.61028	-6.57501	-6.8346
0.638124	0.662362	1.07676	0.782286	0.413765	1.03289			B1AQE8;B1AQE7;Q04690-2;Q04690;Q5SYH9	2496;2517;2496;2517;501	B1AQE8	2496	Neurofibromin	Nf1	SEGYLAATYPAVGQTSPRARKSMSLDMGQPS	S	0.780962	72.498	90.912	0.88601	-3.24694	-3.46054	-5.13176	-2.50983	-2.29078	-3.80834	-3.08174	-2.66809	-2.99073
0.518286	0.291789	0.16486	0.678313	0.22237	-0.199847			B1AQE8;B1AQE7;Q04690-2;Q04690;Q5SYH9	2798;2819;2798;2819;804	B1AQE8	2798	Neurofibromin	Nf1	SPTAGHCNSGRTRHGSASQVQKQRSAGSFKR	S	0.986527	61.806	108.7	-3.0976	0.644643	0.449266	0.891374	0.729018	0.923119	0.827725	0.410489	0.435776	0.539478
1.2051	0.985453	0.534961	0.180916	0.0657037	0.10737			B1AQY8;B7ZC46;B1AQY9;B1AQZ0;Q8CHH9;Q8CHH9-2	10;10;10;10;10;10	B1AQY8	10	Septin-8	2008-09-01	______MAATDLERVSNAEPEPRSLSLGGHV	S	0.999949	53.028	72.086	0.13737	-5.54293	-4.89564	-5.47266	-4.69841	-4.83073	-4.7772	-5.15182	-5.37801	-5.05929
0.0280137	0.0142446	-0.00988483	0.690939	0.235128	-0.213431			B1AR17;F7C528;E9Q614	765;672;765	B1AR17	765		Chd3	YKKKKKELQGDGPPSSPTNDPTVKYETQPRF	S	0.722601	35.571	47.931	-1.2895	-1.70335	-1.91672	-2.11173	-1.89712	-1.93151	-1.93282	-2.25233	-1.98727	-2.13248
0.359228	0.274717	0.28036	0.00537753	0.00240424	-0.00654793			B1AR17;F7C528;E9Q614	1653;1560;1653	B1AR17	1653		Chd3	NSKVGEKMEAEVDSPSPAPSLGERLEHRKIL	S	0.985683	76.511	87.772	-1.0264	-3.36967	-3.85354	-4.32856	-3.82529	-3.24603	-3.63937	-3.56014	-3.57937	-4.4319
0.717214	0.597747	0.437318	0.100676	0.0272415	-0.0336625			Q3TAC0;Q0VF62;B1AR74;Q8CCN5;F7C0F2;B1AR76;F7CPM1	503;503;503;503;283;26;30	Q3TAC0	503	Breast carcinoma-amplified sequence 3 homolog	Bcas3	SPSGSPLHGKLTSQDSYNNFTNNNPGNPRLS	S	0.817325	50.635	62.611	-4.2623	-3.50659	-3.184	-3.45867	-3.05836	-2.44981	-3.32915	-3.45105	-3.50942	-3.28978
0.115057	0.0851817	0.164203	0.739927	0.341686	-0.54124			B1AR87;Q61084;F6SHD1	337;337;352	B1AR87	337	Mitogen-activated protein kinase kinase kinase 3	Map3k3	MGVAVQYLDPRGRLRSADSENALTVQERNVP	S	0.999537	68.117	98.175	1.2982	2.18595	1.71191	2.45328	2.06786	1.5936	3.1823	2.0793	1.40534	1.24278
0.509831	0.275994	0.153178	0.226304	0.0647447	-0.0742931			F7ACR9;B1ARV9;B1ART6;E9PVY6;B1ARU4;E9QA63;Q9QXZ0;E9PVY7;E9QNP1;Q9QXZ0-2;Q9QXZ0-4;F6Q750;B1ARU5;F6SHS0;B1ARU6;Q9QXZ0-3;F6XCT0;B1ARW0;B1ARU2	1766;1766;1766;1860;3887;3886;3889;1861;2010;1862;2013;992;992;2011;2011;1805;1818;1818;1818	F7ACR9;B1ARU4;Q9QXZ0-3	3887	Microtubule-actin cross-linking factor 1	Macf1	GSSPEALNSLLKRQGSFSEDVISHKGDLRFV	S	0.969494	62.936	83.966	0.47993	-6.57185	-6.65152	-6.98561	-6.55492	-6.65355	-6.54098	-6.81138	-6.77466	-6.84582
1.36597	0.694178	0.234149	0.672344	0.182237	-0.152445			B1AS53;P70698	575;575	B1AS53	575	CTP synthase 1	Ctps1	RLSPRDTYSDRSGSSSPDSEITELKFPSISQ	S	0.943177	83.808	67.778	-0.87431	-7.62188	-7.58615	-7.72525	-7.36902	-7.54377	-7.31805	-7.81938	-7.9474	-7.62384
0.177579	0.0933927	-0.0744257	0.0580032	0.0182603	-0.0275625			B1AS53;P70698	562;562	B1AS53	562	CTP synthase 1	Ctps1	SVGRLPHYLQKGCRLSPRDTYSDRSGSSSPD	S	1	49.608	53.775	-0.63202	-7.28346	-7.69088	-7.62616	-7.59376	-7.78204	-7.44797	-7.35951	-7.71342	-7.61025
0.322534	0.185773	-0.137633	0.236249	0.081138	-0.116753			Q3TTW5;B1ASF3;Q3TQ21;B1ASF2;Q80U78-2;Q80U78-3;Q80U78;E9Q6M7	613;709;709;710;709;709;710;467	Q3TTW5	613	Pumilio homolog 1	Pum1	TAVANSNTGSGSRRDSLTGSSDLYKRTSSSL	S	0.999931	148.28	143.88	1.6176	-0.449037	-0.351043	-0.870786	-0.615395	-0.839197	-0.629172	-0.701164	-0.468918	-0.851043
0.249847	0.218352	-0.466959	0.217178	0.100117	-0.279857			B1ATD5;B1ATD4;Q8K296-2;Q8K296	632;631;632;632	B1ATD5	632	Myotubularin-related protein 3	Mtmr3	LTTTCENMVPLASRRSSDPSLNEKWQEHGRS	S	0.5	94.777	120.9	-1.3831	3.98219	2.75361	4.14261	1.96627	3.73628	3.77499	3.78199	2.94312	3.31373
0.249847	0.218438	-0.466959	0.217178	0.100211	-0.279857			B1ATD5;B1ATD4;Q8K296-2;Q8K296	633;632;633;633	B1ATD5	633	Myotubularin-related protein 3	Mtmr3	TTTCENMVPLASRRSSDPSLNEKWQEHGRSL	S	0.5	94.777	120.9	-1.3831	3.98219	2.75361	4.14261	1.96627	3.73628	3.77499	3.78199	2.94312	3.31373
0.00647424	0.00610159	0.0131184	0.325665	0.156524	-0.489604			B1AUB9;F8WIY8;B1AUB7;Q02780-5;Q02780-3;Q02780-7;Q02780-4;Q02780;Q05B39;E9Q7H3;B1AUC0;F8WH09;Q02780-6;Q02780-2;F7CDR2	265;287;287;287;279;287;306;310;287;287;287;287;318;287;118	B1AUB9	265	Nuclear factor 1;Nuclear factor 1 A-type	Nfia	TSSTKRLKSVEDEMDSPGEEPFYTGQGRSPG	S	0.949328	36.139	48.115	3.5746	1.1845	-0.00637722	-0.921373	0.204799	0.49587	-0.404563	-0.366966	-0.592849	-0.252247
0.552281	0.349446	-0.2096	0.0298127	0.0065486	-0.0128218			B1AUP4;Q9D0B6	184;184	B1AUP4	184	Protein PBDC1	Pbdc1	EGAGNKEEAAEKGADSGGEKEEGANREGEK_	S	1	131.32	80.83	-0.38224	-2.91108	-2.45212	-2.67579	-3.08931	-2.8344	-2.74406	-2.59042	-2.79189	-2.69513
1.21568	0.679014	0.250935	0.385866	0.0803407	0.0689211			B1AVC8;Q8BGC0	441;441	B1AVC8	441	HIV Tat-specific factor 1 homolog	Htatsf1	TIDENKFEKAEEGGESEGDASEKDAKEGGSD	S	1	155.55	64.127	0.26925	-1.55746	-1.51499	-1.73565	-1.30071	-1.48935	-1.26523	-1.51338	-1.59826	-1.4897
0.474813	0.255346	0.144986	0.283582	0.0933189	0.117766			B1AVC8;Q8BGC0	455;455	B1AVC8	455	HIV Tat-specific factor 1 homolog	Htatsf1	ESEGDASEKDAKEGGSDGDHPEREGGEGCSK	S	1	127.71	64.127	0.26925	-4.62163	-5.02352	-5.01252	-4.74701	-4.72435	-4.75136	-4.90471	-4.8327	-4.56696
1.02256	0.846648	0.498409	0.14488	0.0547683	0.0922871			B1AVC8;Q8BGC0	724;724	B1AVC8	724	HIV Tat-specific factor 1 homolog	Htatsf1	LFDEEEGPNEKLFDDSDERGTVGNVKEDGSQ	S	1	49.94	93.111	0.36118	-4.95682	-5.67068	-5.1862	-4.59379	-4.8477	-4.87698	-4.9943	-5.36875	-5.17379
0.73671	0.464959	-0.233415	1.23726	0.458237	-0.416885			B1AVE8;Q8R550-3;E9Q0C1;B1AZ85;Q3TA88;Q8R550-2;A2AG61;Q8R550;Q8R550-8	146;146;146;124;183;183;227;227;183	B1AVE8;Q3TA88	146	SH3 domain-containing kinase-binding protein 1	Sh3kbp1	EQLSKSSLRETTGSESDGGDSSSTKSEGANG	S	0.999676	198.97	220.6	-0.28153	-4.29472	-4.41755	-4.69936	-4.57028	-4.85361	-4.68798	-4.73282	-4.84578	-5.08368
0.0387256	0.0277026	0.0477676	0.275405	0.120329	-0.253248			B1AVE8;Q8R550-3;E9Q0C1;B1AZ85;Q3TA88;Q8R550-2;A2AG61;Q8R550;Q8R550-8	193;193;193;171;230;230;274;274;230	B1AVE8;Q3TA88	193	SH3 domain-containing kinase-binding protein 1	Sh3kbp1	FGDIFKDKPIKLRPRSIEVENDFLPVEKTIG	S	1	48.234	60.209	0.57838	-7.7975	-8.9088	-8.69745	-8.26113	-8.8984	-8.10091	-8.61978	-9.00172	-8.54199
1.32961	1.04719	0.506962	0.174612	0.0606442	0.0890732			B1AVH7	914	B1AVH7	914	TBC1 domain family member 2A	Tbc1d2	QRRASLGRAPPEGCVSEDEGEGDS_______	S	1	128.86	133.16	-0.9427	-1.71903	-1.99129	-2.20511	-1.24556	-1.58461	-1.56437	-1.83714	-1.67921	-2.13187
0.967257	0.644858	-0.299764	1.40644	0.474644	-0.392141			B1AWC8;Q8VBU5;B1AWC9;G3UZ46;G3UWT3;Q80VK8;F6QFD1;B1PSD9;B2KF57;B2KF84;A2RSH1;E9PVU7;Q01063-2;Q01063	63;125;140;84;140;125;143;87;89;92;136;192;67;136	B1AWC8;F6QFD1	143	cAMP-specific 3',5'-cyclic phosphodiesterase 4D	Pde4b;Pde4d	FVHSQRRESFLYRSDSDYDLSPKSMSRNSSI;PGHSQRRESFLYRSDSDYDLSPKAMSRNSSL	S	0.999402	120.43	144.1	0.50081	0.775287	0.37286	0.550622	0.392782	0.306214	0.100481	0.0590458	0.225777	0.237522
0.955565	0.70003	0.365745	1.73399	0.497472	-0.357553			B1AWC8;Q8VBU5;B1AWC9;G3UZ46;G3UWT3;Q80VK8;F6QFD1;B1PSD9;B2KF57;B2KF84;A2RSH1;E9PVU7;Q01063-2;Q01063	68;130;145;89;145;130;148;92;94;97;141;197;72;141	B1AWC8;F6QFD1	148	cAMP-specific 3',5'-cyclic phosphodiesterase 4D	Pde4b;Pde4d	RRESFLYRSDSDYDLSPKAMSRNSSLPSEQH;RRESFLYRSDSDYDLSPKSMSRNSSIASDIH	S	0.999999	89.371	88.187	-0.17136	-1.07948	-1.14296	-1.21822	-0.485334	-1.08984	-0.76826	-1.48617	-1.36891	-1.65825
0.533031	0.33215	0.200546	0.212167	0.0767464	0.122053			B1AWL1;P52483;B2FDH0;B2FDH7	8;8;8;8	B1AWL1	8	Ubiquitin-conjugating enzyme E2 E3	Ube2e3	________MSSDRQRSDDESPSTSSGSSDAD	S	0.99999	250.59	164.46	-0.78188	-3.72285	-4.20054	-3.90497	-3.75084	-3.89384	-3.58204	-3.51493	-3.82817	-4.1191
0.0645529	0.0358304	0.0358779	0.10896	0.0350745	0.052282			B1AX98;Q505F5;E9PV22	293;293;315	B1AX98	293	Leucine-rich repeat-containing protein 47	Lrrc47	KEDRKKRRERKQHRESGEGEEEVADSARLML	S	1	92.107	111.97	0.51878	-6.30316	-5.74542	-6.10536	-5.84245	-6.00268	-6.20118	-6.10108	-5.99785	-5.89817
0.463414	0.274662	-0.170861	0.271689	0.0957284	-0.136488			B1AXB8;Q6NVE8	50;50	B1AXB8	50	WD repeat-containing protein 44	Wdr44	SFKEAENTANQAGNESPVQELRQDVSKKIIE	S	1	104.69	122.39	2.2005	0.223001	0.365245	-0.107854	-0.0196009	-0.137472	0.124882	0.246038	-0.247399	0.0722895
0.79457	0.708892	-0.570959	0.714837	0.344034	-0.58489			B1AXB8;Q6NVE8	405;405	B1AXB8	405	WD repeat-containing protein 44	Wdr44	IMRRTKEYVSNDATQSDDEEKLQSQQTDTDG	S	0.998762	152.71	147.3	3.8442	0.0862617	1.0751	0.0747595	-0.180374	-0.166198	-0.130178	0.0968447	-0.495181	-0.120208
0.597512	0.352599	0.190942	0.0123568	0.00309083	-0.00749238			E9PV45;B1AY13	1297;1296	E9PV45	1297	Ubiquitin carboxyl-terminal hydrolase;Ubiquitin carboxyl-terminal hydrolase 24	Usp24	MSLCGTPEKSSYRQLSVSDRSSIRVEEIIPA	S	0.934313	24.73	78.098	0.93972	0.764891	0.767712	0.841825	1.15108	0.702937	1.09323	1.07897	0.405953	0.867027
0.095134	0.0529161	0.0503343	0.308702	0.127262	-0.212771			E9PV45;B1AY13	2045;2044	E9PV45	2045	Ubiquitin carboxyl-terminal hydrolase;Ubiquitin carboxyl-terminal hydrolase 24	Usp24	WNAYMLFYQRVSDQNSPVLPKKSRVSVVRQE	S	0.997811	28.948	56.569	0.76364	-1.45475	-1.72066	-1.13798	-1.30038	-1.55952	-1.30249	-1.3965	-2.09941	-1.4558
0.346032	0.127394	0.0683301	0.761144	0.171056	-0.127294			B1AYU6;B1AYU7;B1AYU5;Q8C5N3-2;Q8C5N3	823;824;829;823;829	B1AYU6	823	Pre-mRNA-splicing factor CWC22 homolog	Cwc22	EDRHGEPKKRRERRDSFSENEKQRSRNQDSD	S	1	170.3	48.704	-0.55693	-0.654238	-0.844187	-0.862942	-0.624786	-0.777602	-0.753987	-0.841878	-0.972491	-0.928878
0.105562	0.0632379	-0.0679741	0.505151	0.213074	-0.294905			B1AYU6;B1AYU7;B1AYU5;Q8C5N3-2;Q8C5N3;B1AYU4;B1AYU8	106;107;106;106;106;106;107	B1AYU6	106	Pre-mRNA-splicing factor CWC22 homolog	Cwc22	SPSPDRSPARGGGQSSPQEEPTWKKKKDELD	S	0.851186	65.215	87.088	-0.095849	-2.85591	-3.465	-3.55412	-3.21364	-3.39707	-3.46824	-3.39416	-3.52947	-3.83611
2.03763	1.12772	0.332184	0.157888	0.0324035	-0.0308682			B1AYU6;B1AYU7;B1AYU5;Q8C5N3-2;Q8C5N3;B1AYU4;B1AYU8;A2AK44;A2AK42;B1AYU9	60;61;60;60;60;60;61;61;61;60	B1AYU6	60	Pre-mRNA-splicing factor CWC22 homolog	Cwc22;Gm13695;Gm13697	SDYSRSDYERSRRGYSYDDSMESRSRDREKR	S	0.999998	98.376	125.41	0.77818	-2.48643	-2.55647	-2.6229	-2.10655	-2.28535	-2.27735	-2.50361	-2.54775	-2.70704
0.907861	0.366106	0.137752	1.29854	0.446846	-0.351404			B1AZ11;B1AZ10;D3Z6S2;B1AZ15;B1AZ14;E9QPU9;Q3UMF0-3;Q3UMF0-4;Q3UMF0-2;Q3UMF0;B1AZ26	267;268;250;268;268;300;267;268;268;300;301	B1AZ11;B1AZ26	267	Cordon-bleu protein-like 1	Cobll1	FSFFQRSKKKREQTASAPATPLVSKHRPSFT	S	0.998133	90.661	64.2	-0.3635	-5.64459	-5.64626	-5.83228	-5.5143	-5.5649	-5.63068	-6.13684	-5.84114	-6.19936
0.828025	0.654555	0.403923	0.0673204	0.0244912	-0.0485601			B1AZ11;B1AZ10;D3Z6S2;B1AZ15;B1AZ14;E9QPU9;Q3UMF0-3;Q3UMF0-4;Q3UMF0-2;Q3UMF0	1195;1196;1216;1233;1234;1266;1195;1196;1234;1266	B1AZ11	1195	Cordon-bleu protein-like 1	Cobll1	NTISVNGKSGLSQSMSIDAQDSR________	S	0.994887	58.659	77.39	0.96537	-6.02845	-6.59491	-6.54445	-5.91947	-6.246	-5.79057	-6.6598	-6.09275	-6.56094
1.14196	0.676748	-0.266289	0.131961	0.0351474	-0.0442216			B1AZ11;B1AZ10;D3Z6S2;B1AZ15;B1AZ14;E9QPU9;Q3UMF0-3;Q3UMF0-4;Q3UMF0-2;Q3UMF0	333;334;316;334;334;366;333;334;334;366	B1AZ11	333	Cordon-bleu protein-like 1	Cobll1	AQGQERRASCVERSTSVDDTDKSSSEAIMVR	S	0.981378	158.61	109.08	-1.1421	-4.38216	-4.57947	-4.36133	-4.83679	-4.54762	-4.73741	-4.36419	-4.68759	-4.40384
0.255003	0.140966	-0.108563	0.495905	0.169812	-0.193987			B1AZ43;B1AZ46;Q3UKP6;B1AZ47;Q8BKX1-3;Q8BKX1-2;Q8BKX1;B1AZ45;Q8BKX1-4	367;367;367;367;367;367;367;327;327	B1AZ43	367	Brain-specific angiogenesis inhibitor 1-associated protein 2	Baiap2	NSYATTENKTLPRSSSMAAGLERNGRMRVKA	S	0.992052	71.443	101.5	-0.70203	-4.00069	-4.26637	-4.54338	-4.3962	-4.47932	-4.26061	-4.35331	-4.58706	-4.45203
0.172489	0.109042	-0.118705	0.21732	0.063395	-0.0755984			B1AZI6	1222	B1AZI6	1222	THO complex subunit 2	Thoc2	GTSSSSIGNASKSDESGAEETDKSRERSQCG	S	0.978897	56.616	68.919	-0.39093	-5.9101	-5.61092	-5.503	-6.2537	-5.55202	-5.57442	-5.84767	-5.75964	-5.6435
0.12255	0.0684301	0.0627764	0.652752	0.228882	-0.218503			E9PUF2;B7ZNS2;B1AZP2-3;B1AZP2-2;B1AZP2	266;956;434;970;973	E9PUF2	266	Disks large-associated protein 4	Dlgap4	KRLLAAKRAASVRQNSATESADSIEIYVPEA	S	0.951023	152.77	97.057	4.1634	-4.55176	-4.12817	-4.50823	-4.57812	-4.13465	-4.28707	-4.69889	-4.66802	-4.47677
1.11187	0.606858	-0.232524	0.208914	0.0544321	-0.0553818			E9PUF2;B7ZNS2;B1AZP2-3;B1AZP2-2;B1AZP2;I1E4X0;F6YMR0;H3BJW9;H3BKJ0;H3BL90	9;699;177;713;716;22;9;9;9;9	E9PUF2	9	Disks large-associated protein 4	Dlgap4	_______MSSRRDTDSDTQDANDSSCKSSER	S	0.972828	206.95	177.08	-1.2269	-1.78383	-1.75619	-1.61481	-2.05595	-2.01004	-1.78641	-1.77346	-1.92669	-1.62083
0.130169	0.0631968	0.0484816	0.0606191	0.0212642	-0.0375799			B2KF78;Q3URU4;Q61216-2;Q61216	659;686;659;686	B2KF78	659	Double-strand break repair protein MRE11A	Mre11a	KRMSQSQTAKGVDFESDEDDDDDPFMSSSCP	S	1	247.78	261.06	-0.14889	-5.14245	-5.18697	-5.04075	-4.96931	-5.33313	-4.92227	-4.77204	-5.49536	-5.2155
0.556324	0.46719	-0.400651	0.0411816	0.0132482	0.0301116			B2KF78;Q3URU4;Q61216-2;Q61216;B2KF76	2;2;2;2;2	B2KF78	2	Double-strand break repair protein MRE11A	Mre11a	______________MSPTDPLDDEDTFKILV	S	0.909787	78.189	100.72	0.23092	-5.82758	-5.81922	-6.45519	-6.00367	-6.83268	-6.46758	-5.95439	-6.25427	-5.803
1.2018	1.1772	0.956719	0.889787	0.404377	0.555263			B2KF78;Q3URU4;Q61216-2;Q61216	621;648;621;648	B2KF78	621	Double-strand break repair protein MRE11A	Mre11a	NVAPKNYSETIEVDDSDEDDIFPTNSRADQR	S	0.999968	100.61	95.624	-0.71385	-6.31459	-5.50172	-5.46475	-4.47533	-5.29704	-4.63853	-5.23302	-5.34108	-5.04116
1.30517	0.530477	-0.167302	2.22193	0.533436	-0.321854			B2KG93;Q8BZR9;F7BT77	495;495;436	B2KG93	495	Uncharacterized protein C17orf85 homolog		STKPDIRQRLGKRPYSPEKAFSSNQVVRREP	S	0.999426	38.73	61.56	0.70013	-0.611002	-0.74857	-0.615806	-0.757433	-0.894895	-0.824956	-1.00425	-0.901652	-1.03504
1.13647	0.716663	-0.299528	1.12048	0.25954	-0.165181			B2M1R6;E9Q8D6;E9PVM4;P61979-3;H3BKD0;H3BLP7;Q5FWJ5;P61979-2;H7BXB7;P61979;H3BLL4	260;260;260;260;260;81;284;284;284;284;215	B2M1R6;Q5FWJ5	284	Heterogeneous nuclear ribonucleoprotein K	Hnrnpk	GGRPMPPSRRDYDDMSPRRGPPPPPPGRGGR	S	1	119.29	135.99	-0.15677	-0.53793	-0.308905	-0.451722	-0.892835	-0.767914	-0.536393	-0.630119	-0.598321	-0.565659
0.0451383	0.0173235	0.0109615	0.544079	0.102955	-0.078968			E9QAI5;B2RQC6;G3UWN2;B7ZN27	1796;1859;1859;1859	E9QAI5	1796	CAD protein;Glutamine-dependent carbamoyl-phosphate synthase;Aspartate carbamoyltransferase;Dihydroorotase	Cad	LPDGRFHLPPRIHRASDPGLPAEEPKEKPPR	S	1	113.67	95.666	-0.0035561	-5.21004	-5.42429	-5.28586	-5.20156	-5.29601	-5.38975	-5.40108	-5.39706	-5.35896
0.916275	0.844446	0.649265	0.789087	0.364469	0.56568			B2RQG2	122	B2RQG2	122		Phf3	LILPNRSLRDRVEDNSVRSPRKSPRLMAQEQ	S	0.963137	10.237	43.184	-2.6949	-7.48792	-8.49475	-7.69471	-7.02323	-7.256	-7.45036	-7.40803	-7.08428	-7.48804
2.13501	1.08297	0.30052	0.455314	0.0785308	-0.0607319			B2RQG2	125	B2RQG2	125		Phf3	PNRSLRDRVEDNSVRSPRKSPRLMAQEQVRS	S	0.987943	41.157	67.275	-0.47264	-5.79888	-5.7758	-5.87181	-5.44484	-5.61715	-5.48295	-5.97259	-5.80694	-5.84916
0.0962631	0.0692262	0.122108	0.1983	0.0831376	0.196552			B2RQG2	377	B2RQG2	377		Phf3	LELKNTVDIVDKPENSPQRNELETLGYGEDT	S	0.999736	89.243	109.01	-0.11137	-7.79425	-6.56207	-7.05317	-6.56236	-6.95778	-7.52303	-7.19335	-6.7556	-6.87088
0.913858	0.47294	0.190213	0.457674	0.139288	-0.137485			B2RR83	1104	B2RR83	1104	Probable ATP-dependent RNA helicase YTHDC2	Ythdc2	LQEPSSFRADGIPNDSSDSEMEDRTTANLAA	S	0.972007	141.55	50.608	0.048373	-2.77209	-3.04017	-2.9931	-2.69366	-2.84719	-2.69387	-3.24039	-3.08248	-2.89494
0.614428	0.341611	0.177102	0.611707	0.211942	-0.209813			B2RR83	1105	B2RR83	1105	Probable ATP-dependent RNA helicase YTHDC2	Ythdc2	QEPSSFRADGIPNDSSDSEMEDRTTANLAAL	S	0.972007	130.06	50.608	0.048373	0.267654	0.02736	-0.175345	0.229427	0.179997	0.241549	-0.0212412	-0.317117	-0.171413
0.608289	0.57131	0.619514	0.620526	0.301941	0.59017			B2RRE7;E9QMS3	1016;905	B2RRE7	1016	OTU domain-containing protein 4	Otud4	PGANSVDRLQRPKEESSEDENEVSNILRSGR	S	1	98.682	105.73	0.14104	-6.47475	-7.83888	-6.90562	-6.29305	-6.18725	-6.88042	-6.19947	-6.58137	-6.66791
0.608289	0.571446	0.619514	0.620526	0.302191	0.59017			B2RRE7;E9QMS3	1017;906	B2RRE7	1017	OTU domain-containing protein 4	Otud4	GANSVDRLQRPKEESSEDENEVSNILRSGRS	S	1	98.682	105.73	0.14104	-6.47475	-7.83888	-6.90562	-6.29305	-6.18725	-6.88042	-6.19947	-6.58137	-6.66791
0.354713	0.296555	-0.379451	0.597482	0.288597	-0.5082			B2RRE7;E9QMS3	442;331	B2RRE7	442	OTU domain-containing protein 4	Otud4	EDFDHVSRESYYFGLSPEERREKQAIEESRL	S	0.999913	60.995	62.861	0.44021	-7.68432	-7.20626	-8.34048	-8.70392	-7.7031	-7.9624	-8.62876	-8.00301	-8.12389
0.151381	0.0945032	0.104031	0.399424	0.166775	-0.286721			B2RRF0;P35822	856;868	B2RRF0	856	Protein-tyrosine-phosphatase;Receptor-type tyrosine-protein phosphatase kappa	Ptprk	SRLLDVPRYLCEGTESPYQTGQLHPAIRVAD	S	0.992076	133.03	150.83	0.24328	-1.90309	-1.7481	-2.47601	-1.97262	-1.69917	-2.14331	-2.37137	-2.66635	-1.94965
0.533834	0.334092	0.20296	0.495318	0.166906	-0.189624			B2RRH9;Q3THK7	332;332	B2RRH9	332	GMP synthase [glutamine-hydrolyzing]	Gmps	RTPRKRISKTLNMTTSPEEKRKIIGDTFVKI	S	0.752169	44.884	51.643	0.039229	-7.77122	-7.56325	-7.40999	-7.54413	-7.12017	-7.47127	-7.99937	-7.54862	-7.76533
0.984255	0.537712	0.211965	0.788441	0.191263	-0.140125			B2RRT9;Q9R020;D3Z4T9;E9PUD0;Q9R020-2;D3Z4U0	120;120;130;83;83;130	B2RRT9;D3Z4U0	130	Zinc finger Ran-binding domain-containing protein 2	Zranb2	GFNERENVEYIEREESDGEYDEFGRKKKKYR	S	1	297.53	333.78	-0.89982	-0.872973	-1.01835	-1.11962	-0.68904	-0.928451	-0.757562	-1.16992	-1.19629	-1.06512
0.624851	0.462144	0.298364	0.0336114	0.00797513	-0.0132322			B2RRT9;Q9R020;D3Z4T9;E9PUD0;Q9R020-2;D3Z4U0	153;153;163;116;116;163	B2RRT9;D3Z4U0	163	Zinc finger Ran-binding domain-containing protein 2	Zranb2	AVGPASILKEVEDKESEGEEEDEDEDLSKYK	S	1	268.91	242.05	-0.097237	-1.21682	-1.53057	-1.66061	-0.834609	-1.29966	-1.37863	-1.44764	-1.49064	-1.50941
1.05095	0.744887	0.354709	0.620689	0.241598	0.26819			B2RRT9;Q9R020;D3Z4T9;E9PUD0;Q9R020-2;D3Z4U0	290;290;300;253;253;300	B2RRT9;D3Z4U0	300	Zinc finger Ran-binding domain-containing protein 2	Zranb2	SSSSSSPERDRKRSRSRPSSPAVRKKRRTRS	S	0.998095	50.798	73.666	0.37741	-5.55897	-5.07691	-5.25425	-4.91914	-5.07833	-4.82854	-5.18769	-4.76254	-5.13533
0.385509	0.18331	0.108347	0.245167	0.0612819	-0.0611623			B2RRT9;Q9R020;D3Z4T9;E9PUD0;Q9R020-2;D3Z4U0	293;293;303;256;256;303	B2RRT9;D3Z4U0	303	Zinc finger Ran-binding domain-containing protein 2	Zranb2	SSSPERDRKRSRSRPSSPAVRKKRRTRSRSP	S	0.821223	50.798	65.719	0.79606	-3.45135	-3.56447	-3.68562	-3.30551	-3.63863	-3.43227	-3.4983	-3.64078	-3.74586
1.52086	0.921409	0.323303	0.226947	0.0699184	-0.0825151			B2RRT9;Q9R020;D3Z4T9;E9PUD0;Q9R020-2;D3Z4U0	294;294;304;257;257;304	B2RRT9;D3Z4U0	304	Zinc finger Ran-binding domain-containing protein 2	Zranb2	SSPERDRKRSRSRPSSPAVRKKRRTRSRSPE	S	0.995357	58.09	90.614	-0.15393	-3.78395	-3.55607	-3.46995	-3.28091	-3.33055	-3.22861	-3.59218	-3.89943	-3.56591
1.06399	0.828524	0.425983	0.529159	0.156145	-0.157333			B2RRT9;Q9R020;D3Z4T9;E9PUD0;Q9R020-2;D3Z4U0	188;188;198;151;151;198	B2RRT9;D3Z4U0	198	Zinc finger Ran-binding domain-containing protein 2	Zranb2	EDEDDADLSKYNLDASEEEDSNKKKSNRRSR	S	0.999964	72.62	85.808	0.51996	-2.57108	-2.5552	-2.77457	-1.88541	-2.48439	-2.2531	-2.59649	-2.97808	-2.79827
0.681987	0.558699	0.391475	0.438692	0.180231	0.271501			F8WIU6;B2RS09;Q7JJ13-2;Q7JJ13	512;631;585;631	F8WIU6	512	Bromodomain-containing protein 2	Brd2	KSQKTAPPVLPTGYDSEEEEESRPMSYDEKR	S	0.999012	149.01	161.8	-0.020421	-4.25442	-4.67088	-3.77737	-3.80387	-3.8049	-3.91946	-3.93158	-4.08181	-3.87477
0.792771	0.475295	-0.221594	1.5587	0.460008	-0.294836			B2RSC8;P46935	309;309	B2RSC8	309	E3 ubiquitin-protein ligase NEDD4	Nedd4	MQLQAQRAFTTRRQISEDVDGPDNRESPENW	S	1	129.91	95.631	0.78707	-5.24008	-5.2672	-5.5115	-5.37218	-5.62672	-5.68466	-5.6563	-5.62947	-5.61752
0.895894	0.568238	0.259354	1.61214	0.459942	-0.280752			B2RSU6;Q6AW69-4;Q6AW69;Q6AW69-5;D3Z3H4;Q6AW69-3	284;284;284;284;284;284	B2RSU6	284	Cingulin-like protein 1	Cgnl1	TKKNRPDVLPFRRQDSAGPILDGARSRRSSS	S	1	74.946	57.694	0.19948	-4.22401	-4.2117	-4.43828	-4.00494	-3.85085	-4.24014	-4.51151	-4.59306	-4.61169
0.555331	0.380617	0.243217	0.291347	0.100024	-0.13193			B2RT77;Q78WZ7	306;306	B2RT77	306	DNA-directed RNA polymerase I subunit RPA43	Twistnb	DQDPIFQASDSSGYQSDHNKKKKKRKHSEEA	S	0.907775	70.69	85	0.85573	-3.40329	-3.6356	-3.21882	-2.93854	-3.45935	-3.13017	-3.30845	-3.55901	-3.78604
0.515097	0.401712	0.316247	0.103762	0.0353131	-0.0671129			B2RTN5;Q91YM2;F7CQQ6	1179;1179;89	B2RTN5	1179	Rho GTPase-activating protein 35	Arhgap35	RLGRFASYRTSFSVGSDDELGPIRKKEEDQA	S	0.999949	131.7	99.392	-0.73242	-3.09679	-3.63097	-3.86606	-3.40168	-2.9318	-3.31159	-3.50071	-3.63827	-3.65618
0.14767	0.0641077	-0.0437277	0.515943	0.140178	-0.123433			B2RUE8;F8VPL5;E9PVG7;B7ZNR9;P97820;F7BS72	553;630;684;607;629;587	B2RUE8;F8VPL5;F7BS72	553	Mitogen-activated protein kinase kinase kinase kinase 4	Map4k4	PVRTTSRSPVLSRRDSPLQGGGQQNSQAGQR	S	1	81.634	99.999	0.23197	-5.7605	-5.53655	-5.40392	-5.59974	-5.55412	-5.67829	-5.7119	-5.6947	-5.66467
1.38213	0.820506	-0.290414	0.784251	0.206597	0.153134			B2RUE8;F8VPL5;E9PVG7;B7ZNR9;P97820;F7BS72	545;622;676;599;621;579	B2RUE8;F8VPL5;F7BS72	545	Mitogen-activated protein kinase kinase kinase kinase 4	Map4k4	PADRAREVPVRTTSRSPVLSRRDSPLQGGGQ;SDEVPPRVPVRTTSRSPVLSRRDSPLQGGGQ	S	0.934236	59.317	71.558	-0.26485	-4.03736	-4.03147	-4.27195	-4.3035	-4.50378	-4.40473	-3.89711	-4.04228	-3.94199
0.71374	0.591612	-0.430767	0.324788	0.135645	-0.230083			E9QLQ9;B2RUG9;Q61315-4;Q61315-3;Q61315-2;Q61315	2415;2449;2314;2348;2415;2449	E9QLQ9	2415	Adenomatous polyposis coli protein	Apc	RPALVRQSTFIKEAPSPTLRRKLEESASFES	S	0.909972	16.326	76.345	0.58138	3.45914	3.91493	3.72831	3.75232	3.06338	2.99436	3.95525	3.06889	3.38798
0.023774	0.0144736	0.0128361	0.388241	0.154725	-0.238415			E9QLQ9;B2RUG9	2795;2829	E9QLQ9	2795		Apc	KRDSKTDSTESSGAQSPKRHSGSYLVTSV__	S	0.994426	39.028	55.66	-0.46889	1.65043	1.82856	1.72833	2.09423	1.56127	1.59033	1.82802	0.998971	1.6651
0.193625	0.131535	-0.164101	0.00754163	0.00212563	0.00496896			E9QLQ9;B2RUG9;Q61315-4;Q61315-3;Q61315-2;Q61315;E9Q4H1	1006;1040;905;939;1006;1040;1022	E9QLQ9	1006	Adenomatous polyposis coli protein	Apc	YSLKYSDEQLNSGRQSPSQNERWARPKHVIE	S	0.964862	127.61	81.312	-1.7763	0.588686	0.860343	0.50464	1.09356	0.101836	0.265967	1.00166	0.355079	0.611839
0.237752	0.141013	-0.121616	0.504886	0.120194	0.100824			B2RUJ2;B7ZNX6;B2RUK2;Q80TH2-1;Q80TH2;Q80TH2-2	1011;1011;1011;1011;1011;1011	B2RUJ2	1011	Protein LAP2	Erbb2ip	PQIDPVSFPPQRLPRSESAENHSYAKHSANM	S	0.550414	30.374	45.347	-0.75658	-3.47928	-3.31541	-3.2606	-3.22019	-3.84615	-3.3538	-3.19031	-3.36604	-3.19646
0.929772	0.667031	-0.342948	0.6002	0.158847	-0.142115			B2RUJ2;B7ZNX6;B2RUK2;Q80TH2-1;Q80TH2;Q80TH2-2	1013;1013;1013;1013;1013;1013	B2RUJ2	1013	Protein LAP2	Erbb2ip	IDPVSFPPQRLPRSESAENHSYAKHSANMNF	S	0.69324	53.811	85.45	-2.3534	-3.58162	-3.5708	-3.44169	-3.76915	-4.20041	-3.65339	-3.5099	-3.66826	-3.8423
0.159246	0.0842899	0.0694272	0.247067	0.0384416	-0.0315663			B2RUJ2;B7ZNX6;B2RUK2;Q80TH2-1;Q80TH2;Q80TH2-2	854;854;854;854;854;854	B2RUJ2	854	Protein LAP2	Erbb2ip	SSSADVGISKSTEDLSPQRSGPTGAVVKSHS	S	1	87.715	118.28	-0.271	-2.4695	-2.54392	-2.5308	-2.20206	-2.75211	-2.38177	-2.46884	-2.62486	-2.54522
0.356157	0.337367	0.71441	0.206719	0.0957571	0.296456			Q5NCJ0;B2RUJ6;Q5NCJ1	1590;1595;1598	Q5NCJ0	1590		Rapgef6	QRHSHPKLADVADADSEADENEQVSAV____	S	1	124.73	138.39	0.26934	-3.2042	-4.87261	-4.62398	-4.81957	-2.75653	-2.98145	-3.55656	-4.18883	-4.06603
0.837042	0.690647	0.456459	0.934647	0.349446	-0.33682			Q5NCJ0;B2RUJ6;Q5NCJ1;E9Q4W9;Q5NCJ2	230;230;230;83;230	Q5NCJ0	230		Rapgef6	VGDVDLTRLPEGPVDSEDEEEEEEEIDRTDP	S	0.999993	77.638	93.411	1.0105	-2.01147	-2.11358	-2.47571	-1.41055	-1.68854	-2.13229	-2.60584	-2.65135	-2.35402
0.300464	0.206244	0.19421	0.243085	0.0536037	-0.0481272			B2RUJ8;Q8C0D4	101;101	B2RUJ8	101	Rho GTPase-activating protein 12	Arhgap12	PNNSMKTIQSMHLQRSTENVNKMPELSSFGK	S	0.989682	58.841	112.36	-1.8419	1.30954	1.44899	1.36876	1.49782	1.16095	2.05115	1.40268	1.38606	1.19417
0.919757	0.814329	0.564801	0.315775	0.117283	0.162247			B2RUJ8;Q8C0D4	199;199	B2RUJ8	199	Rho GTPase-activating protein 12	Arhgap12	LDIEKTSFSQEQSCDSAGEGSERIQQDSESG	S	0.999692	153.28	163.91	-1.1105	1.38122	1.90335	1.77363	2.31815	1.8055	2.62895	1.97232	1.56918	2.00344
0.700731	0.348805	0.158882	0.299379	0.0836688	0.0929991			B2RUR8	467	B2RUR8	467	OTU domain-containing protein 7B	Otud7b	ASAGDEPRSTPESGESDKESVGSSSLGNEGS	S	0.999298	131.84	111.79	0.27108	-2.73164	-2.69335	-2.90916	-2.70293	-2.6937	-2.46088	-2.55005	-2.89682	-2.60828
0.465382	0.431547	0.568865	1.32207	0.57217	-1.05349			B2RVD5;Q8CBB6;Q921L4;Q8CGP1;P10853;Q8CGP2;Q64475;Q8CGP2-2;G3X9D5;Q6ZWY9;Q64478;B2RTK3;Q64525;P10854	39;39;39;39;39;39;39;39;39;39;39;39;39;39	B2RVD5;Q6ZWY9	39	Histone H2B;Histone H2B type 1-K;Histone H2B type 1-F/J/L;Histone H2B type 1-P;Histone H2B type 1-B;Histone H2B type 1-C/E/G;Histone H2B type 1-H;Histone H2B type 2-B;Histone H2B type 1-M	Hist1h2bk;Hist1h2br;LOC665622;Hist1h2bf;Hist1h2bp;Hist1h2bb;Hist2h2bb;Hist1h2bc;Hist1h2bh;Hist1h2bm	KKDGKKRKRSRKESYSVYVYKVLKQVHPDTG	S	0.664574	34.868	48.44	-0.55508	-10.7774	-11.1822	-10.2599	-9.68524	-9.74474	-11.0829	-12.312	-11.578	-11.4899
0.0454544	0.0323556	0.062655	0.057541	0.02255	0.0610137			E9PYJ8;B2RWS6	1725;1725	E9PYJ8	1725	Histone acetyltransferase p300	Ep300	GLDDESNNQQAAATQSPGDSRRLSIQRCIQS	S	0.943697	133.54	151.02	1.2863	-3.56273	-4.78298	-4.06469	-3.75153	-3.7753	-4.6956	-4.02086	-3.94548	-4.26101
0.371085	0.182917	-0.112043	1.28084	0.461653	-0.378862			E9PYJ8;B2RWS6	1036;1036	E9PYJ8	1036	Histone acetyltransferase p300	Ep300	DGKEEEEQPSTSATQSSPAPGQSKKKIFKPE	S	0.660138	197.62	167.48	-0.10615	-0.88826	-1.18662	-1.29707	-1.17093	-1.2623	-1.27485	-1.62813	-1.40512	-1.47529
0.145759	0.0467578	-0.0245485	1.10716	0.259144	-0.162827			B2RX66;Q5F2E8	445;445	B2RX66	445	Serine/threonine-protein kinase TAO1	Taok1	SHYRNREHFATIRTASLVTRQMQEHEQDSEL	S	0.987714	35.994	76.345	-0.32847	-2.29115	-2.47907	-2.47428	-2.42894	-2.45842	-2.43079	-2.52438	-2.6315	-2.5771
0.349667	0.130525	-0.0702556	0.530282	0.147162	-0.134235			B2RXQ9;D3Z203;D3Z0E9;D3Z2C7;D3Z0N2;D3Z080;Q3UTJ2-5;Q3UTJ2-6;D3Z4W6;D3YTN2;D3YUT0;D3YY43	9;9;9;9;9;40;40;40;40;40;40;40	B2RXQ9;D3Z080	9	Sorbin and SH3 domain-containing protein 2	Sorbs2	_______MNTGRESQSPDSAKGFRSVRPNLQ;VQSSPNLLAAGRESQSPDSAKGFRSVRPNLQ	S	0.999852	175.18	193.62	-0.41294	-0.469105	-0.614921	-0.703429	-0.576508	-0.681648	-0.740066	-0.62784	-0.905452	-0.656869
1.43933	0.511352	0.15091	0.984926	0.266464	-0.187167			B2RXQ9;F6V513;D3Z080;Q3UTJ2-5;Q3UTJ2-2;F7BEU1	284;42;330;330;353;139	B2RXQ9;D3Z080;Q3UTJ2-2	284	Sorbin and SH3 domain-containing protein 2	Sorbs2	SRKPLSVSPSTDGLRSPSPPPRSCVPAPRPS	S	0.980718	71.595	74.517	1.4183	0.37111	0.307513	0.206999	0.465396	0.438094	0.434861	0.168957	0.196651	-0.0414886
0.0759799	0.0377641	0.0325823	0.540306	0.205436	-0.233908			B2RXQ9;F6V513;D3Z080;Q3UTJ2-5;Q3UTJ2-2;F7BEU1	286;44;332;332;355;141	B2RXQ9;D3Z080;Q3UTJ2-2	286	Sorbin and SH3 domain-containing protein 2	Sorbs2	KPLSVSPSTDGLRSPSPPPRSCVPAPRPSAP	S	0.990537	71.595	85.467	0.013588	0.00867844	0.0546207	-0.393176	0.015152	-0.156878	-0.0904036	-0.308667	-0.142406	-0.580526
0.305296	0.165533	0.117529	0.472643	0.178783	-0.226454			B2RXQ9;Q3UTJ2-4;Q3UTJ2-3;F6ZWT0;F6V513;D3Z080;Q3UTJ2-5;E9Q8K9;Q3UTJ2-2;B9EKP8;Q3UTJ2;E9Q0B0;F7BEU1	338;308;323;166;115;403;403;340;454;373;339;354;221	B2RXQ9;D3Z080;Q3UTJ2-2	338	Sorbin and SH3 domain-containing protein 2	Sorbs2	SSSASMAGDFRKRRKSEPAVGPLRGLGDQSS	S	1	26.67	50.353	0.064935	-1.16056	-1.32005	-1.66647	-1.35702	-1.24006	-1.19742	-1.79307	-1.3243	-1.70907
1.02917	0.741493	0.363108	0.527852	0.192899	-0.217752			B2RXQ9;Q3UTJ2-4;Q3UTJ2-3;F6V513;D3Z080;Q3UTJ2-5;E9Q8K9	380;350;365;157;445;445;382	B2RXQ9;D3Z080	380	Sorbin and SH3 domain-containing protein 2	Sorbs2	GSSSTFTKSFISSSPSSPSRAQDHESPRSYS	S	0.766312	120.35	107.24	-0.63584	-4.44861	-4.25697	-4.74317	-4.06498	-4.28901	-4.00545	-4.47877	-4.7671	-4.85614
1.51388	1.23571	0.600331	0.352816	0.12023	-0.146516			B2RXQ9;Q3UTJ2-4;Q3UTJ2-3;F6V513;D3Z080;Q3UTJ2-5;E9Q8K9	381;351;366;158;446;446;383	B2RXQ9;D3Z080	381	Sorbin and SH3 domain-containing protein 2	Sorbs2	SSSTFTKSFISSSPSSPSRAQDHESPRSYSS	S	0.999798	205.89	217.46	-0.57641	-3.78797	-3.40691	-3.97161	-3.01492	-3.27136	-3.07922	-3.86848	-3.94888	-3.78867
0.579535	0.280293	-0.137825	1.28418	0.414338	-0.311747			B2RXQ9;Q3UTJ2-4;Q3UTJ2-3;F6ZWT0;D3Z203;D3Z080;Q3UTJ2-5;E9Q8K9;Q3UTJ2-6;Q3UTJ2-7;Q3UTJ2-2;B9EKP8;Q3UTJ2;E9Q0B0;F7BEU1	183;206;221;45;198;229;229;238;229;237;252;252;237;252;38	B2RXQ9;D3Z080;Q3UTJ2-2	183	Sorbin and SH3 domain-containing protein 2	Sorbs2	SHPAAKTQTYRPLSKSHSDNGTDAFKEVPSP	S	0.527581	42.084	63.037	0.28523	0.398751	0.186255	0.0349216	0.0883322	0.0565815	0.0615387	-0.0305691	-0.106285	-0.178459
0.100296	0.0529642	0.0460704	0.642286	0.237357	-0.239519			B2RXQ9;Q3UTJ2-4;Q3UTJ2-3;F6ZWT0;D3Z203;D3Z080;Q3UTJ2-5;E9Q8K9;Q3UTJ2-6;Q3UTJ2-7;Q3UTJ2-2;B9EKP8;Q3UTJ2;E9Q0B0;F7BEU1	185;208;223;47;200;231;231;240;231;239;254;254;239;254;40	B2RXQ9;D3Z080;Q3UTJ2-2	185	Sorbin and SH3 domain-containing protein 2	Sorbs2	PAAKTQTYRPLSKSHSDNGTDAFKEVPSPVP	S	0.641025	14.896	41.014	0.071392	0.766985	0.457226	0.220356	0.577006	0.570636	0.435136	0.339952	0.244834	0.141223
0.302938	0.0912481	0.0450821	0.248854	0.0570957	0.0525503			B2RXW8;B8QI33	665;690	B2RXW8	665		Ppfia1	ENTEQRAEEIESRVGSGSLDNLGRFRSMSSI	S	1	58.164	42.446	0.20823	-3.6384	-3.54664	-3.59698	-3.65659	-3.48138	-3.50881	-3.39202	-3.6622	-3.57015
0.131086	0.058695	-0.0426852	0.299559	0.0785596	-0.0807594			B2RXW8;B8QI33	667;692	B2RXW8	667		Ppfia1	TEQRAEEIESRVGSGSLDNLGRFRSMSSIPP	S	1	65.593	42.446	0.20823	-3.16349	-3.38254	-3.2102	-3.1543	-3.48704	-3.24295	-3.18524	-3.32716	-3.48611
0.671117	0.388753	0.194457	0.494111	0.0834513	0.0642125			B2RY04	1765	B2RY04	1765	Dedicator of cytokinesis protein 5	Dock5	EPDVMSPGKKTQRPKSLQLVDSRLTPFHSPS	S	0.999993	57.195	121.68	0.12671	0.539937	0.516454	0.61875	0.974215	0.752778	0.53152	0.567745	0.582862	0.717171
0.761732	0.527847	-0.28114	1.10464	0.403406	-0.356712			B2RY56-2;B2RY56	672;675	B2RY56-2	672	RNA-binding protein 25	Rbm25	HRPKIGLSLKLGASNSPGQPNSVKRKKLPVD	S	0.977086	58.989	64.507	0.38037	-6.36511	-6.47835	-6.25017	-6.61341	-6.93141	-6.39223	-6.55979	-6.61067	-6.99331
0.924307	0.652099	0.328658	0.0909834	0.0273036	0.0372219			B2RY56-2;B2RY56	578;581	B2RY56-2	578	RNA-binding protein 25	Rbm25	EAERRRQPQIKQEPESEEEEEEKQEKEEKRE	S	1	134.57	173.44	-0.70389	-3.43187	-3.7695	-3.76595	-3.08191	-3.43937	-3.46007	-3.54282	-3.80408	-3.50875
0.878366	0.50918	0.218426	1.18383	0.343737	0.244078			P48678;B3RH23;P48678-2;B3RH24;P48678-3	403;403;403;403;291	P48678	403	Prelamin-A/C;Lamin-A/C	Lmna	RLSPSPTSQRSRGRASSHSSQSQGGGSVTKK	S	0.929611	131.12	54.658	0.75169	-8.53632	-8.29167	-8.32784	-8.15529	-8.32327	-8.022	-8.02797	-8.23149	-8.16414
0.624343	0.372371	0.198129	1.31463	0.471347	0.422873			P48678;B3RH23;P48678-2;B3RH24;P48678-3	404;404;404;404;292	P48678	404	Prelamin-A/C;Lamin-A/C	Lmna	LSPSPTSQRSRGRASSHSSQSQGGGSVTKKR	S	0.996383	180.14	243.04	-0.41283	-8.0835	-8.07509	-8.50576	-8.02802	-8.043	-7.99895	-7.70864	-7.88056	-7.80654
0.69692	0.569459	0.402727	0.219377	0.0760988	-0.112449			P48678;B3RH23;P48678-2;B3RH24;P48678-3	414;414;414;414;302	P48678	414	Prelamin-A/C;Lamin-A/C	Lmna	RGRASSHSSQSQGGGSVTKKRKLESSESRSS	S	0.999481	141.53	152.51	-0.45666	-9.19389	-9.75668	-9.81743	-8.99126	-9.0368	-9.53176	-9.7098	-9.73489	-9.66066
1.10174	0.524399	0.186548	3.05145	0.610638	-0.447205			P48678;B3RH23	573;573	P48678	573	Prelamin-A/C;Lamin-A/C	Lmna	EDGEELLHHHRGSHCSGSGDPAEYNLRSRTV	S	0.989167	98.826	79.461	1.8239	-8.22066	-8.30068	-8.256	-8.21428	-8.05015	-7.95327	-8.64869	-8.67589	-8.79437
0.584573	0.330158	0.174752	0.0473104	0.0113492	0.0157849			P48678;B3RH23;P48678-2;B3RH24;P48678-3	423;423;423;423;311	P48678	423	Prelamin-A/C;Lamin-A/C	Lmna	QSQGGGSVTKKRKLESSESRSSFSQHARTSG	S	0.990412	30.159	88.987	0.54439	-7.41746	-7.57199	-7.79179	-7.32409	-7.57238	-7.36051	-7.5115	-7.58972	-7.63266
0.941825	0.624615	0.29416	0.748593	0.248426	0.217421			P48678;B3RH23;P48678-2;B3RH24;P48678-3	424;424;424;424;312	P48678	424	Prelamin-A/C;Lamin-A/C	Lmna	SQGGGSVTKKRKLESSESRSSFSQHARTSGR	S	0.659387	11.034	70.942	0.12943	-8.05813	-8.32477	-8.04508	-8.07087	-7.69233	-7.78228	-7.7895	-8.11407	-7.87214
0.605201	0.303072	0.148374	0.0223021	0.00443504	-0.00727876			P48678;B3RH23;P48678-2;B3RH24;P48678-3	277;277;277;277;165	P48678	277	Prelamin-A/C;Lamin-A/C	Lmna	ELEKTYSAKLDNARQSAERNSNLVGAAHEEL	S	1	59.744	76.588	0.058444	-8.79059	-8.91158	-9.09218	-8.91529	-8.72501	-8.70893	-9.05057	-8.82625	-8.93936
1.47123	1.00162	0.394905	0.504193	0.146266	-0.135545			P48678;B3RH23;P48678-2;B3RH24;P48678-3	392;392;392;392;280	P48678	392	Prelamin-A/C;Lamin-A/C	Lmna	RKLLEGEEERLRLSPSPTSQRSRGRASSHSS	S	0.999942	147.35	212.28	0.71625	-7.011	-7.32696	-7.38046	-6.80905	-6.93772	-6.78694	-7.3345	-7.41471	-7.37585
1.97172	0.841287	0.224916	0.966354	0.139615	0.0837158			P48678;B3RH23;P48678-2;B3RH24;D3YUF7	17;17;17;17;17	P48678	17	Prelamin-A/C;Lamin-A/C	Lmna	ETPSQRRATRSGAQASSTPLSPTRITRLQEK	S	0.941235	126.06	121.82	-0.044294	-6.56411	-6.61268	-6.65792	-6.31204	-6.45648	-6.39144	-6.57698	-6.47282	-6.53377
0.531004	0.541484	-0.88238	0.486352	0.257855	-0.736029			P48678;B3RH23	652;652	P48678	652	Prelamin-A/C;Lamin-A/C	Lmna	SFGDNLVTRSYLLGNSSPRSQSSQNCSIM__	S	0.614575	47.151	72.006	1.0836	-9.29425	-9.39974	-9.50296	-10.8933	-11.1224	-8.82844	-9.46924	-11.4466	-9.48922
0.833709	0.568819	-0.287557	0.890836	0.342161	-0.354586			F8WJM6;Q9WTK7-2;B3VBP0;Q9WTK7	31;31;31;31	F8WJM6	31	Serine/threonine-protein kinase STK11	Stk11	ELMSVGMDTFIHRIDSTEVIYQPRRKRAKLI	S	0.988692	117.81	155.02	-0.99135	0.465535	0.185808	0.34078	-0.0963278	0.319149	-0.0933695	0.089489	0.191458	-0.352581
0.919596	0.556735	0.240312	0.193996	0.0582166	-0.067592			B7FAU9;Q8BTM8;Q8BTM8-2	16;16;16	B7FAU9	16	Filamin-A	Flna	MSSSHSRCGQSAAVASPGGSIDSRDAEMPAT	S	0.992183	49.135	80.002	0.31499	-8.23075	-8.58037	-8.59401	-8.176	-8.27046	-8.23772	-8.57569	-8.6163	-8.4159
0.369224	0.148339	0.0795587	1.02021	0.160839	-0.102069			B7FAU9;Q8BTM8;B7FAV1	1459;1459;1435	B7FAU9	1459	Filamin-A	Flna	DVTDASKVKCSGPGLSPGMVRANLPQSFQVD	S	0.999998	94.15	113.69	-1.3028	-8.85956	-8.77466	-8.80877	-8.86891	-8.76289	-8.57252	-8.86662	-8.99545	-8.88714
0.50632	0.315744	0.196589	0.37456	0.120361	-0.134771			B7FAU9;Q8BTM8;B7FAV1	1630;1630;1606	B7FAU9	1630	Filamin-A	Flna	RYTILIKYGGDEIPFSPYRVRAVPTGDASKC	S	1	47.215	110.31	2.2894	-10.2097	-10.362	-10.7065	-10.2166	-10.0886	-10.3832	-10.5748	-10.6116	-10.496
1.0192	0.783267	0.408571	0.0159582	0.00433072	0.0114269			B7ZC16;Q60829-2;Q60829	156;156;192	B7ZC16	156	Protein phosphatase 1 regulatory subunit 1B	Ppp1r1b	GRATLSEPGEEPQHPSPP_____________	S	0.999937	21.86	47.726	-0.2054	0.286402	-0.200164	-0.243927	0.272291	0.278208	0.517526	-0.34489	0.225929	-0.00444794
0.149718	0.0707333	0.0519708	0.504652	0.14867	-0.146947			B7ZC24;Q91W39;A2A5L3	9;9;9	B7ZC24;Q91W39	9	Nuclear receptor coactivator 5	Ncoa5	_______MNTAPSRPSPTRRDPYSFGDSRDT	S	0.845736	68.609	62.14	-1.2507	-2.58158	-2.39859	-2.53259	-2.29673	-2.68198	-2.37813	-2.86196	-2.62569	-2.46595
0.151121	0.102192	-0.133731	0.575378	0.237859	0.286892			B7ZCJ0;E9Q570;B7ZCJ1;Q6DFV3	1502;1503;1512;1501	B7ZCJ0	1502	Rho GTPase-activating protein 21	Arhgap21	PWEEPSPPHSSKRNRSPTLSCRLAMLKEGPR	S	0.999216	22.425	57.175	-1.5868	0.282327	-0.0993271	-0.0908737	-0.640942	0.415709	-0.0838356	0.56689	-0.038847	0.424758
0.0493589	0.0316165	0.041309	0.139818	0.0563822	0.110095			B7ZCJ0;E9Q570;B7ZCJ1;Q6DFV3	1555;1556;1565;1554	B7ZCJ0	1555	Rho GTPase-activating protein 21	Arhgap21	SSQASLLRSSTKKSTSPETKHSEFLSIAGTT	S	0.972252	44.387	60.59	-0.50148	1.6674	1.20341	0.936718	1.21602	1.68013	1.0353	1.72593	1.03905	1.37283
0.234933	0.144599	0.132002	0.247152	0.0819058	0.114199			B7ZCU1;B7ZCU2;B7ZCU5;Q3TPY5;B7ZCU4;B7ZCU3;Q3TJR5;Q3TJ64;B7ZCU0;B7ZCT9;Q8CBW3-5;Q8CBW3-2;Q8CBW3-4;Q8CBW3-3;Q8CBW3	220;225;225;220;225;225;220;220;225;225;220;220;220;220;225	B7ZCU1	220	Abl interactor 1	Abi1	PNDYMTSPARLGSQHSPGRTASLNQRPRTHS	S	0.990987	78.395	98.156	0.30562	-6.9564	-7.13131	-7.03271	-6.76157	-7.33141	-6.63144	-6.82065	-7.26885	-6.68832
0.261704	0.151922	-0.120995	1.13163	0.431624	-0.408669			B7ZMR0;Q76LS9-2;Q76LS9;Q76LS9-3	382;382;382;213	B7ZMR0	382	Protein FAM63A	Fam63a	SHSLGKSHGAEGGGGSPEKQLQVDQDYLIAL	S	1	101.61	136.81	-0.42476	-2.76268	-3.01304	-3.28321	-3.08694	-3.34635	-2.98863	-3.33589	-3.58568	-3.36337
1.49381	1.05019	0.420724	0.0456653	0.0129332	0.0211531			B7ZMR9;Q0VEE6	645;645	B7ZMR9	645	Zinc finger protein 800	Zfp800;Znf800	YLEHHKKTHKANATNSPEGNKTKGRSTRSKA	S	0.993388	42.452	74.46	1.9824	-2.1214	-2.15194	-2.43174	-1.93207	-1.86193	-1.6489	-2.43514	-2.007	-2.19947
0.51223	0.231721	0.115935	0.127454	0.0294767	0.031085			B7ZN02;Q5DTX6	542;542	B7ZN02	542	Junctional protein associated with coronary artery disease	9430020K01Rik;Jcad	GLTTNVTDIKAEGHASSPQPQSEGTCKTYTK	S	0.534693	39.679	54.834	0.91975	-2.0213	-2.17179	-2.02604	-1.95284	-1.81027	-2.10821	-2.1754	-2.03284	-1.91763
0.800077	0.516536	-0.251315	0.573064	0.169925	-0.161479			B7ZN02;Q5DTX6	954;954	B7ZN02	954	Junctional protein associated with coronary artery disease	9430020K01Rik;Jcad	QKSQEDLNGMCERDFSPRPVSRIAPIDTKAA	S	0.999358	28.028	53.967	0.47935	-1.00887	-0.65782	-1.03647	-1.08406	-1.0634	-1.30965	-1.05102	-1.11834	-1.01824
0.464645	0.153546	0.0717325	0.199461	0.0635208	-0.0837259			E9PYP5;B7ZN52;F6TFN2;F6VG99;E9PYF4;E9PYI7	453;453;510;898;1020;787	E9PYP5	453		Lmo7	MSGLDSVSDSGEGRGSPLREVSRSLDQFSDM	S	0.999999	93.577	80.979	-0.13213	-6.14513	-6.24509	-6.32934	-6.24608	-6.14661	-6.11167	-6.30097	-6.07133	-6.59845
1.12991	0.87811	0.450905	0.0107363	0.00190988	0.00320943			E9PYP5;B7ZN52;F6TFN2;F6VG99;E9PYF4;E9PYI7	246;246;303;691;813;580	E9PYP5	246		Lmo7	NREDSVVAETQLASHSPEEQRLAPSPSEEPR	S	0.998665	191.83	218.25	-0.15054	-7.17787	-6.87404	-7.04713	-6.37952	-6.91068	-6.45613	-7.04294	-6.9472	-7.09928
1.79248	0.997947	0.311192	0.164344	0.0337366	0.0324341			E9PYP5;B7ZN52;F6TFN2;F6VG99;E9PYF4;E9PYI7	993;993;1023;1438;1533;1300	E9PYP5	993		Lmo7	NKEPICLPGIMRRGESLDNLDSQRPGSWRQS	S	0.999641	48.327	48.376	-0.83449	-6.82716	-6.94963	-7.04374	-6.53698	-6.6784	-6.67157	-6.97813	-6.9049	-6.84019
0.102055	0.0640754	0.0779889	0.55978	0.222986	-0.26432			E9PYP5;B7ZN52;F6TFN2;F6VG99;E9PYF4;E9PYI7	255;255;312;700;822;589	E9PYP5	255		Lmo7	TQLASHSPEEQRLAPSPSEEPRQASGSSAEP	S	0.998598	95.344	64.121	0.26106	-7.99212	-7.4207	-7.88475	-7.61184	-8.0862	-7.36556	-8.12017	-8.16773	-7.80263
0.189098	0.0935393	0.0690476	0.2732	0.0540556	0.0451549			E9PYP5;B7ZN52;F6TFN2;F6VG99;E9PYF4;E9PYI7	257;257;314;702;824;591	E9PYP5	257		Lmo7	LASHSPEEQRLAPSPSEEPRQASGSSAEPHQ	S	0.792034	88.542	112.83	0.42674	-6.05687	-5.99049	-6.19095	-5.88526	-6.26365	-5.88227	-6.0381	-6.08472	-5.98003
0.448413	0.260189	0.16046	0.0603589	0.0182767	-0.0260413			E9PYP5;B7ZN52;F6TFN2;F6VG99;E9PYF4;E9PYI7	1069;1069;1099;1514;1609;1376	E9PYP5	1069		Lmo7	GSVKTSPGSPSPRSHSPSMSQSGSQLRNRSV	S	0.964314	89.761	104.66	-1.4088	-6.46866	-6.94226	-6.71766	-6.46892	-6.68992	-6.48836	-6.81352	-6.61633	-6.77685
0.325785	0.224251	0.198098	0.0317587	0.0103181	-0.0238892			E9PYP5;B7ZN52;F6TFN2;F6VG99;E9PYF4;E9PYI7;Q3UPW3	85;85;142;530;652;419;419	E9PYP5	85		Lmo7	FSRLFQKIYGENGSKSMSDVSAEDVQNLRQV	S	0.551249	89.752	107.5	-0.5642	-7.84455	-7.95443	-8.34046	-7.71083	-7.59264	-8.24167	-7.74226	-8.02375	-8.44508
0.578312	0.511308	0.465926	0.259363	0.113567	0.245552			E9PYP5;B7ZN52;F6TFN2;F6VG99;E9PYF4;E9PYI7;Q3UPW3	87;87;144;532;654;421;421	E9PYP5	87		Lmo7	RLFQKIYGENGSKSMSDVSAEDVQNLRQVRY	S	0.86	103.55	124.78	0.30956	-9.48724	-9.55055	-8.60444	-8.42316	-9.07663	-8.74466	-9.1219	-8.53271	-9.25097
0.0204134	0.0151725	-0.0251652	0.342734	0.130549	-0.187463			E9PYP5;B7ZN52;F6TFN2;F6VG99;E9PYF4;E9PYI7	906;906;936;1351;1446;1213	E9PYP5	906		Lmo7	DDTSGMLPTDRSKSRSTTELNDPLIEKNGSS	S	0.704586	76.292	80.507	0.49116	-8.56599	-9.00467	-9.3333	-8.65701	-8.63857	-9.68386	-9.18913	-9.20739	-9.06982
1.21381	0.638449	0.229669	0.141627	0.0349085	-0.0379105			E9PYP5;B7ZN52;F6TFN2;F6VG99;E9PYF4;E9PYI7	1059;1059;1089;1504;1599;1366	E9PYP5	1059		Lmo7	NPSSAVPPPAGSVKTSPGSPSPRSHSPSMSQ	S	0.917081	104.87	153.66	0.12885	-6.32716	-6.25986	-6.49691	-6.02339	-6.18423	-6.18732	-6.33909	-6.32031	-6.53827
1.06652	0.636152	0.260942	2.77378	0.564611	-0.300874			E9PYP5;B7ZN52;F6TFN2;F6VG99;E9PYF4;E9PYI7	1062;1062;1092;1507;1602;1369	E9PYP5	1062		Lmo7	SAVPPPAGSVKTSPGSPSPRSHSPSMSQSGS	S	0.999177	104.87	66.262	0.61689	-6.74047	-6.70281	-6.63814	-6.35843	-6.65129	-6.28888	-6.95151	-7.04348	-6.98906
1.83749	1.17307	-0.390282	1.88711	0.46918	-0.272523			B7ZN70;Q9D2J4-2;Q9D2J4	310;167;274	B7ZN70	310	V-set and immunoglobulin domain-containing protein 1	Vsig1	ARNKVKSKQQKNLNSSTELEPMTKVHHPQQS	S	0.723915	104.35	72.446	0.42732	-1.01544	-1.06892	-1.0762	-1.4314	-1.61008	-1.28994	-1.4355	-1.31761	-1.22502
1.93841	1.29703	0.442702	0.298252	0.061015	-0.0527595			B7ZNL2;A2RSB1;E9Q6R0;Q78ZA7	7;7;7;7	B7ZNL2	7	Nucleosome assembly protein 1-like 4	Nap1l4	_________MAENSLSDGGPADSVEAAKNAS	S	0.898854	76.464	96.303	0.71223	-6.05483	-5.91422	-5.85724	-5.42233	-5.41417	-5.66169	-6.07416	-5.97535	-5.93507
1.4436	1.28712	0.739307	0.158308	0.062052	0.117899			F7AC41;Q3ULP8;Q91VU7;B7ZNL8;F6XMS4	22;40;40;40;11	F7AC41	22		Pus7	DETKKQKVSEGCLTSSQDGVENDGLHRSENE	S	0.818717	77.167	74.561	0.9241	-5.11532	-4.78175	-4.37046	-3.82263	-4.06299	-4.16399	-4.37381	-4.97573	-4.56429
0.289092	0.237228	0.350512	0.684607	0.332393	-0.578221			Q542S9;B7ZNU9;Q61235	75;75;75	Q542S9	75	Beta-2-syntrophin	Sntb2	GESLPGSPNRGLGPPSPPAPPRGPAGEASAS	S	1	22.329	51.135	-0.26719	-4.40566	-5.23645	-4.52461	-3.72831	-4.23744	-5.14945	-5.48232	-5.67436	-4.74472
0.0221324	0.0134823	-0.0122547	0.0298918	0.0096637	-0.0255801			Q542S9;B7ZNU9;Q61235	88;88;88	Q542S9	88	Beta-2-syntrophin	Sntb2	PPSPPAPPRGPAGEASASPPVRRVRVVKQEA	S	0.588822	34.973	50.608	0.11616	-1.21184	-1.75728	-1.53279	-1.61481	-1.60169	-1.32218	-1.48801	-1.96069	-1.12995
0.193374	0.117379	-0.117662	0.738481	0.29956	-0.342253			Q542S9;B7ZNU9;Q61235	90;90;90	Q542S9	90	Beta-2-syntrophin	Sntb2	SPPAPPRGPAGEASASPPVRRVRVVKQEAGG	S	0.985296	67.567	84.508	-0.78092	-0.425721	-1.06292	-0.97166	-0.943713	-1.14609	-0.723485	-1.19594	-1.27178	-1.01934
0.20815	0.0912827	-0.0591812	0.900311	0.299816	-0.253594			B7ZNX0;Q9ESC8	515;544	B7ZNX0	515	AF4/FMR2 family member 4	Aff4	KTIQKGSESGRGRQKSPAQSDSTTQRRTVGK	S	0.998676	86.637	101.67	0.8167	-1.8026	-2.12769	-2.02573	-2.03362	-2.14266	-1.95728	-2.06912	-2.37402	-2.27366
0.109083	0.0535273	-0.0422913	0.414877	0.137812	-0.150415			B7ZP47;Q65Z40	226;226	B7ZP47	226	Wings apart-like protein homolog	Wapal	ETNDTWNSQSGKRTESPSESCPVKGSVRTGL	S	0.722903	70.598	89.43	-2.2157	-0.790999	-1.05822	-1.22848	-1.03749	-1.1815	-0.985582	-1.00871	-1.21916	-1.30108
0.0437753	0.0304396	-0.0513837	0.201261	0.0860281	-0.212452			B7ZP47;Q65Z40	77;77	B7ZP47	77	Wings apart-like protein homolog	Wapal	PKVEEEDTGDPFGFDSDDESLPVSSKNLAQG	S	0.966223	102.55	128.55	1.13	-3.53541	-3.47829	-4.60118	-3.66783	-3.87035	-4.23085	-4.17808	-4.33702	-3.73714
0.418621	0.27482	-0.200024	0.503262	0.189527	-0.228485			B7ZWE5;E9PW64;Q9Z0H7	138;138;138	B7ZWE5	138	B-cell lymphoma/leukemia 10	Bcl10	EPFAAGATNNLSRCNSDESNLSEKQRASTVM	S	0.997118	68.377	103.79	0.41146	1.62477	1.25118	0.953157	0.958072	1.11175	1.15921	1.0865	1.09073	0.966416
0.858699	0.568399	0.274954	0.424056	0.1462	0.170305			B8JJF8;B8JJF7;Q3UHU5-3;Q3UHU5	223;223;223;223	B8JJF8	223	Microtubule cross-linking factor 1	Mtcl1	ASEPLSDEQRLLPAASSDAESGTGSSDREPI	S	0.747306	64.449	43.598	0.94651	-2.56125	-2.28151	-2.74919	-2.37507	-2.21608	-2.17593	-2.29234	-2.56547	-2.22322
0.858699	0.568534	0.274954	0.424056	0.146316	0.170305			B8JJF8;B8JJF7;Q3UHU5-3;Q3UHU5	224;224;224;224	B8JJF8	224	Microtubule cross-linking factor 1	Mtcl1	SEPLSDEQRLLPAASSDAESGTGSSDREPIR	S	0.766782	64.449	43.598	0.94651	-2.56125	-2.28151	-2.74919	-2.37507	-2.21608	-2.17593	-2.29234	-2.56547	-2.22322
0.816525	0.560346	0.283352	0.0325257	0.00918848	-0.0167271			B8JJF8;B8JJF7;Q3UHU5-3;Q3UHU5;H3BL83;B8JJI7;Q3UHU5-2	768;768;768;768;416;319;254	B8JJF8	768	Microtubule cross-linking factor 1	Mtcl1	GRLPQPKREGPVGGESDSEDMFEKTSGFGSG	S	1	66.009	64.203	1.1522	-1.11283	-1.18227	-1.50679	-0.858269	-0.900587	-1.19297	-1.23852	-1.51786	-1.09569
0.563246	0.2292	0.105911	0.689241	0.114071	0.0774104			B9EHJ3;P39447	617;617	B9EHJ3;P39447	617	Tight junction protein ZO-1	Tjp1	WRFRGLRSSKRNLRKSREDLSAQPVQTKFPA	S	0.997477	109.53	146.26	0.94501	-2.9952	-2.89639	-3.05342	-2.73634	-2.95076	-2.94017	-2.90406	-2.94358	-2.86513
0.188298	0.109443	-0.100915	0.0388869	0.00574305	0.00790501			E9QKY7;Q9EPQ8-2;Q9EPQ8;B9EHJ7	588;588;588;588	E9QKY7	588	Transcription factor 20	Tcf20	SDTTYKCGASEKAGSSPTQGAQNEAPRLSTS	S	0.890144	101.74	55.885	-1.2624	-0.82996	-1.00206	-0.792547	-1.08185	-1.24684	-0.598628	-0.818382	-0.884764	-0.897707
0.164177	0.0945294	0.0863514	0.249315	0.0769977	-0.0968736			E9QKY7;Q9EPQ8-2;Q9EPQ8;B9EHJ7	994;994;994;994	E9QKY7	994	Transcription factor 20	Tcf20	CHPTSIKHETYRGNASPGAAAHDSISDYGPQ	S	0.999996	119.06	136.34	0.77116	-0.308853	0.17294	-0.182036	0.162101	-0.284952	0.0639563	-0.100748	-0.224356	-0.283466
1.64867	1.02771	0.355647	0.0110914	0.00260333	0.00417391			B9EHN0;Q02053	46;46	B9EHN0	46	Ubiquitin-like modifier-activating enzyme 1	Uba1	SEVSSVPTNGMAKNGSEADIDESLYSRQLYV	S	0.999998	71.123	85.087	-0.091939	-9.52943	-9.231	-9.25399	-8.93879	-9.00949	-8.99921	-9.23884	-9.4904	-9.27265
0.671141	0.374189	0.183315	0.320948	0.0765001	-0.0714006			B9EHN0;Q02053	4;4	B9EHN0	4	Ubiquitin-like modifier-activating enzyme 1	Uba1	____________MSSSPLSKKRRVSGPDPKP	S	0.882471	77.191	81.548	-0.047364	-7.79688	-7.95737	-7.71213	-7.83128	-7.59542	-7.48974	-7.97961	-7.91293	-7.78805
0.840356	0.572598	0.290349	0.362151	0.120504	-0.14256			B9EI57;Q8CH25-2;Q8CH25;Q9CS69	289;271;289;198	B9EI57	289	SAFB-like transcription modulator	Sltm	SEASKPKDVQDAIAQSPEKEAKDYEMNPNHK	S	1	84.135	74.364	0.18665	-3.20258	-3.44436	-3.67831	-2.99909	-3.28371	-3.17141	-3.41685	-3.72553	-3.61055
0.176281	0.0599059	-0.0340541	1.37883	0.418237	-0.291881			B9EI57;Q8CH25-2;Q8CH25	589;571;589	B9EI57	589	SAFB-like transcription modulator	Sltm	RYEKGHGRSKEKERASLDKKRDKDYRRKEIL	S	1	21.185	67.207	-0.11538	-2.53535	-2.71923	-2.61558	-2.56752	-2.74183	-2.66297	-2.75751	-3.04024	-2.94806
1.57412	1.28668	0.605407	0.192197	0.0638351	0.0904325			B9EI85;P84228;P68433	29;29;29	B9EI85	29	Histone H3;Histone H3.2;Histone H3.1	Hist2h3b;Hist1h3b;Hist1h3a	GKAPRKQLATKAARKSAPATGGVKKPHRYRP	S	0.99955	96.146	85.958	-0.53216	-3.79469	-4.07724	-4.40003	-3.4615	-3.53679	-3.45745	-3.91313	-4.03206	-4.05547
0.61877	0.355754	0.185598	1.12138	0.299643	-0.201259			G3X9N6;B9EJ86	272;314	G3X9N6	272	Oxysterol-binding protein	Osbpl8	RANNLHSGDNFQLNDSEIERQHFKDQDLYSD	S	0.999998	51.72	74.819	0.97962	-0.68815	-0.752057	-0.937246	-0.815868	-0.573181	-0.431609	-0.989058	-0.928138	-1.06404
0.983796	0.684172	0.327887	0.139652	0.0455852	0.0650342			D6RJK7;B9EKI3	340;340	D6RJK7	340	TATA element modulatory factor	Tmf1	FSVQSLDSRSVSEINSDDELPGKGYALVPII	S	0.999549	121.18	123.36	0.037326	-0.682979	-0.850359	-1.10968	-0.694742	-0.372956	-0.591661	-0.704915	-1.05478	-0.688226
1.08625	0.690439	0.293421	0.369727	0.137702	-0.178796			B9EKS2;D3YWX6	290;233	B9EKS2	290		Kdm3b	KKRESIEGRDGRRRKSASDSGCDPATKKLKG	S	0.910321	54.703	70.927	0.827	-0.692466	-0.644099	-0.803303	-0.599651	-0.462188	-0.197766	-0.740114	-1.28251	-0.653638
0.0465119	0.031701	-0.0506976	0.163775	0.0725007	-0.213411			D2CGM4;Q8R5F7-2;Q8R5F7	289;240;289	D2CGM4	289	Interferon-induced helicase C domain-containing protein 1	Ifih1	LGHNSNMGRDSGTMGSDSDESVIQTKRVSPE	S	0.987044	69.33	82.367	2.3307	2.10572	0.944934	1.10244	1.27734	1.49758	1.22609	1.18789	0.592768	1.73221
0.614094	0.448238	0.290015	0.864784	0.343359	-0.364153			D2EAC2-2;D2EAC2	337;383	D2EAC2-2	337	Zinc finger BED domain-containing protein 6	Zbed6	DTDEPPCLEVENRSESPIPVADQDNPVHAQE	S	0.967044	134.37	151.45	0.011604	0.395292	0.0394382	-0.198873	0.614769	0.241704	0.249431	-0.470348	-0.201045	-0.185208
0.140483	0.0947467	-0.12993	0.538986	0.259402	-0.461002			D3YU01;Q8BUL6;F6YLP9	308;308;70	D3YU01	308	Pleckstrin homology domain-containing family A member 1	Plekha1	GPGRSSSSMRQARRLSNPCIQRYTSRAGECS	S	1	38.87	80.871	0.061769	3.04957	1.98074	2.22802	2.48178	2.2979	2.08887	2.17783	1.56881	2.12868
0.0177935	0.013398	0.0210212	0.271251	0.113946	-0.208418			E9QP59;D3YU56;Q9WU40;Q9WU40-2	140;140;140;140	E9QP59	140	Inner nuclear membrane protein Man1	Lemd3	PAAGSKVLLGFSSDESDVEASPREQAGGGGA	S	0.999417	103.19	113.47	-0.46598	-6.06328	-5.27355	-6.28338	-5.36451	-6.13748	-6.05517	-6.02772	-6.10007	-6.11768
0.170558	0.102847	-0.101868	0.0387766	0.0118293	-0.0224619			E9QPZ0;D3Z1U0;E9QL53;D3YU89;E9QPY8;P49025-4;P49025;P49025-5;F6SBR5;P49025-3	1923;1938;1965;1980;1995;1922;1965;1995;1552;1507	E9QPZ0	1923	Citron Rho-interacting kinase	Cit	RGPPTYNEHITKRVASSPAPPEGPSHPREPS	S	0.499987	32.14	48.883	-1.4282	-2.7535	-2.47213	-3.14053	-2.79632	-2.75435	-3.12109	-2.86822	-2.81436	-2.75097
0.170558	0.102919	-0.101868	0.0387766	0.0118915	-0.0224619			E9QPZ0;D3Z1U0;E9QL53;D3YU89;E9QPY8;P49025-4;P49025;P49025-5;F6SBR5;P49025-3	1924;1939;1966;1981;1996;1923;1966;1996;1553;1508	E9QPZ0	1924	Citron Rho-interacting kinase	Cit	GPPTYNEHITKRVASSPAPPEGPSHPREPST	S	0.499987	32.14	48.883	-1.4282	-2.7535	-2.47213	-3.14053	-2.79632	-2.75435	-3.12109	-2.86822	-2.81436	-2.75097
0.780674	0.438567	0.199611	0.70205	0.207558	-0.1709			D3YUS5;E9PYD8;E9PW37	140;140;158	D3YUS5	140		Rasal2	YPQEGTTKLEVPAERSPRRRSISGTSTSEKP	S	1	82.025	87.18	0.4106	0.078517	-0.0773163	-0.236641	0.0923214	0.00807095	0.263001	-0.351173	-0.132301	-0.264667
0.387672	0.175727	-0.100989	0.778263	0.243988	-0.202166			D3YUV1;Q99J45	2;2	D3YUV1	2	Nuclear receptor-binding protein	Nrbp1	______________MSEGESQTVVSSGSDPK	S	0.986447	111.33	121.02	-0.34492	-1.69928	-1.69521	-1.8976	-1.70439	-2.00367	-1.887	-1.95897	-2.14184	-1.79778
0.0783533	0.0642334	0.336661	0.277562	0.149808	0.976034			D3YXV8;D3YWS8;Q8CBY3	315;352;352	D3YXV8	315	Leukocyte receptor cluster member 8 homolog	Leng8	SREPLPGLTREPVAESPKKKRWEAPSSLHPS	S	1	60.744	68.893	0.40025	0.435995	0.153832	3.26259	0.418931	3.90629	0.537173	0.325109	3.7044	2.75101
0.0437872	0.0211566	0.0155818	0.912693	0.25691	-0.186034			E9QL56;E9QQA2;F6XQR1;F6WPX2;E9Q990;D3YWT3;Q80WT9;E9QQ91;D3Z2K5;Q3V1G9;E9QQ90;E9QQ89	59;59;17;52;59;59;59;59;59;59;59;59	E9QL56	59		Tcf7l2	VKSSLVNESETNQNSSSDSEAERRPPPRSES	S	0.576267	143.5	156.43	1.6989	-1.12049	-0.94617	-1.03059	-0.869205	-1.2331	-0.948201	-1.20089	-1.08818	-1.36629
0.0168791	0.0101667	0.00946204	0.418691	0.157331	-0.225988			E9QL56;E9QQA2;F6XQR1;F6WPX2;E9Q990;D3YWT3;Q80WT9;E9QQ91;D3Z2K5;Q3V1G9;E9QQ90;E9QQ89	60;60;18;53;60;60;60;60;60;60;60;60	E9QL56	60		Tcf7l2	KSSLVNESETNQNSSSDSEAERRPPPRSESF	S	0.642326	128.69	144.45	0.98777	-0.762641	-0.855388	-0.294804	-0.493691	-0.698651	-0.692103	-0.917859	-0.579338	-1.0936
1.14058	0.576266	0.208741	0.879985	0.182057	-0.124275			Q3UPK6;D3YX79;Q9Z2U1	16;16;16	Q3UPK6	16	Proteasome subunit alpha type;Proteasome subunit alpha type-5	Psma5;Gm8394	MFLTRSEYDRGVNTFSPEGRLFQVEYAIEAI	S	0.994075	57.649	72.731	-0.27289	-4.03854	-4.17557	-4.05406	-3.77953	-4.02567	-3.83674	-4.30615	-4.19793	-4.1369
1.01774	0.695571	0.326605	0.372531	0.113566	-0.120394			D3YX85;E9Q3P3;E9PX52;Q7SIG6;Q7SIG6-2	701;701;701;704;555	D3YX85	701	Arf-GAP with SH3 domain, ANK repeat and PH domain-containing protein 2	Asap2	HVEYEWRLLHEDLDESDDDVDEKLQPSPNRR	S	1	131.47	141.22	-0.8014	-2.24816	-2.42442	-2.42953	-2.03366	-1.80481	-2.28383	-2.31818	-2.72339	-2.42173
0.282531	0.132306	0.0867999	0.925742	0.312198	-0.271071			D3YXK2;E9PZM6;Q80YR5;F6TC77;F6X6Q7	366;365;387;342;425	D3YXK2;Q80YR5	366	Scaffold attachment factor B1;Scaffold attachment factor B2	Safb;Safb2	EATSQELVRAPTAALSPEPQDSKEDVKKFAF	S	0.998745	73.11	94.463	0.51147	-2.47382	-2.78639	-2.87498	-2.66063	-2.5829	-2.63126	-2.94947	-3.10395	-2.89498
0.353039	0.196437	-0.133647	0.505214	0.11835	-0.0967681			D3YXK2;E9PZM6;Q80YR5;F6TC77;F6X6Q7	465;449;488;443;509	D3YXK2;Q80YR5	465	Scaffold attachment factor B1;Scaffold attachment factor B2	Safb;Safb2	KHGKVIGAKVVTNARSPGARCYGFVTMSTSD;RYGKVVGAKVVTNARSPGARCYGFVTMSTAE	S	0.998714	41.673	59.709	-0.15931	-3.80971	-3.87377	-3.77138	-4.24739	-3.88258	-3.72582	-3.7585	-3.99604	-3.99061
0.421977	0.264626	0.180307	0.0365359	0.0104642	0.0194187			D3YXZ3;Q91YS4	605;607	D3YXZ3	605		Klc2	QPGGTGLSDSRTLSSSSMDLSRRSSLVG___	S	0.855108	85.23	123.2	1.1664	0.434624	-0.162704	0.0272427	0.330562	0.187148	0.322373	0.10147	0.0655317	0.190417
0.103335	0.0479105	0.0341152	0.308118	0.117078	-0.168637			D3YYD2;F6VLR1;Q9D2L9	15;78;59	D3YYD2	15	Protein FAM111A	Fam111a	_MPRDITNTRDQRPLSPRKTRQDQTPPLNKK	S	1	26.664	47.894	0.79265	-0.411297	-0.322017	-0.202835	-0.219458	-0.476992	-0.137354	-0.343868	-0.901834	-0.196356
0.616935	0.422107	0.252066	0.530155	0.201136	-0.234666			D3YZP9	237	D3YZP9	237	Coiled-coil domain-containing protein 6	Ccdc6	RILQEKLDQPVSAPPSPRDISMEIDSPENMM	S	1	103.64	125.67	0.44212	-4.9549	-4.7635	-5.21476	-4.58081	-4.61363	-4.98252	-4.93594	-5.27731	-5.42391
0.921958	0.726374	0.424109	0.627405	0.270861	-0.3536			D3YZP9;F6SXB0;F7B4D5	316;41;29	D3YZP9	316	Coiled-coil domain-containing protein 6	Ccdc6	LQREMERREALCRQLSESESSLEMDDERYFN	S	0.957574	52.763	46.926	0.026937	-4.90906	-5.42543	-5.44732	-4.60671	-4.87303	-5.02974	-5.65893	-5.27754	-5.90613
0.073356	0.0436665	-0.047321	0.0303501	0.00739815	-0.0142047			D3YZW1;Q91Z69	906;883	D3YZW1	906	SLIT-ROBO Rho GTPase-activating protein 1	Srgap1	SHPRGLLQNRGLNNDSPERRRRPGHGSLTNI	S	1	16.332	54.524	0.80503	2.05676	2.59777	2.30674	2.4503	2.4228	1.94622	2.27761	2.29694	2.34411
0.454342	0.238004	0.136623	0.24967	0.0701638	-0.077027			D3Z024;Q6EDY6;D3Z030;Q6EDY6-3;F7AI27;E9PU95	971;971;967;977;567;965	D3Z024;E9PU95	971	Leucine-rich repeat-containing protein 16A	Lrrc16a	HIEDPPFPSVRQEKRSSGLISELPSEEGRRL	S	0.499999	105.29	123.6	0.60357	-4.16687	-4.36413	-4.33905	-4.17819	-3.94503	-4.33696	-4.24509	-4.57678	-4.27925
0.454342	0.238093	0.136623	0.24967	0.0702457	-0.077027			D3Z024;Q6EDY6;D3Z030;Q6EDY6-3;F7AI27;E9PU95	972;972;968;978;568;966	D3Z024;E9PU95	972	Leucine-rich repeat-containing protein 16A	Lrrc16a	IEDPPFPSVRQEKRSSGLISELPSEEGRRLE	S	0.499999	105.29	123.6	0.60357	-4.16687	-4.36413	-4.33905	-4.17819	-3.94503	-4.33696	-4.24509	-4.57678	-4.27925
0.0379095	0.0228357	0.025534	0.384117	0.147798	-0.205268			D3Z024;Q6EDY6;E9Q3Z9	1335;1335;133	D3Z024	1335	Leucine-rich repeat-containing protein 16A	Lrrc16a	SQSSPRSFSQEASRRSWGPAQEYQEQKQRSS	S	1	102.65	129.01	0.14215	-3.45099	-3.59144	-4.14517	-3.85958	-3.68666	-3.56476	-3.80827	-4.06845	-3.92669
1.3916	1.01703	0.438663	0.423208	0.131013	-0.137701			D3Z024;Q6EDY6;D3Z030;Q6EDY6-3;F7AI27;E9Q3Z9;E9PU95	1295;1295;1291;1301;891;44;1289	D3Z024;E9PU95	1295	Leucine-rich repeat-containing protein 16A	Lrrc16a	ASRPEDTPDSPSGPSSPKVALLPPILKKVSS	S	0.906536	171.74	129.66	0.24196	-1.88839	-2.28102	-2.29524	-1.75482	-1.79895	-1.59488	-2.3303	-2.33235	-2.21511
1.37626	1.02361	0.455105	0.337883	0.0860599	0.0851825			D3Z080;Q3UTJ2-5;E9Q8K9;Q3UTJ2-6;Q3UTJ2-7;D3Z4W6;D3YTN2;D3YUT0;D3YY43;Q3UTJ2-2;B9EKP8;Q3UTJ2;E9Q0B0	27;27;13;27;27;27;27;27;27;27;27;27;27	D3Z080;Q3UTJ2-2	27	Sorbin and SH3 domain-containing protein 2	Sorbs2	RAAMSVTLTSVKRVQSSPNLLAAGRESQSPD	S	0.947905	60.925	77.894	0.12046	-0.475666	-0.421589	-0.623834	0.0152903	0.153506	-0.32457	-0.268766	-0.561628	-0.435146
0.135053	0.0484858	0.0282742	1.51821	0.405173	-0.251045			D3Z0M9;E0CXN3	14;14	D3Z0M9	14		Ddx23	__MAGELADKKDRDASPKEERKRSRTPERDR	S	1	66.409	60.448	0.58998	-3.90732	-3.92458	-3.90099	-3.94245	-3.73012	-3.9755	-4.01077	-4.25193	-4.22333
1.70927	0.699507	-0.200252	2.97376	0.57157	-0.306523			D3Z0M9	108	D3Z0M9	108		Ddx23	KDGHRRDKDRKRSSLSPGRGKDFKSRKDRDS	S	0.999986	16.187	77.355	0.59076	-5.08256	-5.04801	-5.06574	-5.35395	-5.26956	-5.17356	-5.30407	-5.41889	-5.39291
0.252882	0.151989	0.128463	0.554694	0.258216	-0.434361			D3Z0V2;Q9ES28-8;Q9ES28-4;Q9ES28-3;Q9ES28-2;Q9ES28-7;Q9ES28;Q9ES28-6;Q9ES28-5	340;340;445;497;497;445;497;445;497	D3Z0V2	340	Rho guanine nucleotide exchange factor 7	Arhgef7	LFPNLLLMLSASPRMSGFIYQGKLPTTGMTI	S	0.999999	68.027	87.298	0.12838	-6.47225	-6.18198	-6.69118	-6.30366	-6.56584	-6.09053	-6.48911	-6.65586	-7.50352
0.845798	0.649831	-0.379738	0.232115	0.0704856	-0.0821379			D3Z0V2;Q9ES28-8;Q9ES28-4;Q9ES28-3;Q9ES28-2;Q9ES28-7;Q9ES28;Q9ES28-6;Q9ES28-5;A2AFJ8;F6WMJ3;Q8K4I3	450;525;630;607;682;630;682;630;682;360;672;648	D3Z0V2	450	Rho guanine nucleotide exchange factor 7;Rho guanine nucleotide exchange factor 6	Arhgef7;Arhgef6	KPERKPSDEEFAVRKSTAALEEDAQILKVIE	S	0.5	86.098	72.417	0.82178	-6.17577	-6.31002	-6.50783	-6.34766	-6.95175	-6.83342	-6.44849	-6.56612	-6.22543
0.018251	0.0112551	-0.0102234	0.783943	0.293738	-0.288871			D3Z0V2;Q9ES28-8;Q9ES28-4;Q9ES28-3;Q9ES28-2;Q9ES28-7;Q9ES28;Q9ES28-6;Q9ES28-5	7;7;112;164;164;112;164;112;164	D3Z0V2	7	Rho guanine nucleotide exchange factor 7	Arhgef7	_________MTDNTNSQLVVRAKFNFQQTNE	S	0.965864	75.393	105.17	1.0617	-5.03266	-5.55849	-5.30731	-5.20903	-5.52509	-5.19501	-5.48657	-5.73793	-5.54057
0.199292	0.118522	0.114074	0.660816	0.242553	-0.245995			E9PWB1;D3Z4N0;D3Z0X5;Q6PDH0;Q6PDH0-2;F6RUK9	472;472;472;472;472;217	E9PWB1	472	Pleckstrin homology-like domain family B member 1	Phldb1	RELPPLSPSLSRRALSPLPARTAPDPKLSRE	S	1	44.011	64.711	-1.2867	-3.26898	-3.06602	-3.55858	-3.24552	-2.86739	-3.43845	-3.48025	-3.72053	-3.43079
2.03173	0.422749	-0.109869	0.265441	0.0815385	-0.102009			E9PWB1;D3Z4N0;D3Z0X5;Q6PDH0;Q6PDH0-2;F6RUK9	491;491;491;491;491;236	E9PWB1	491	Pleckstrin homology-like domain family B member 1	Phldb1	ARTAPDPKLSREVAESPRPRRWAAHGTSPED	S	1	57.236	65.5	-0.45196	-3.92714	-3.90412	-3.85663	-3.99325	-4.02718	-3.99706	-3.72579	-4.01642	-4.25169
0.837268	0.373954	0.149671	1.05764	0.338473	-0.267791			E9PWB1;D3Z4N0;D3Z0X5;Q6PDH0;Q6PDH0-2;F6RUK9	382;382;382;382;382;127	E9PWB1	382	Pleckstrin homology-like domain family B member 1	Phldb1	YPSSGARSQPASIPGSPKFQSPVPAPRNKIG	S	1	44.299	49.463	-0.37361	-4.54917	-4.48439	-4.67023	-4.2951	-4.49884	-4.46083	-4.63587	-4.87555	-4.99575
0.114611	0.0574479	-0.0481482	0.550751	0.172352	-0.172563			E9PWB1;D3Z4N0;D3Z0X5;Q6PDH0;Q6PDH0-2;F6RUK9	445;445;445;445;445;190	E9PWB1	445	Pleckstrin homology-like domain family B member 1	Phldb1	FSDGLAATRTLQPPESPRLGRRGLDSMRELP	S	1	112.85	137.01	0.62116	-1.53646	-1.92532	-1.94341	-1.75585	-1.79536	-1.99844	-1.95448	-2.05169	-1.91672
0.260408	0.0912647	0.0490246	0.841157	0.306906	-0.299943			E9PWB1;D3Z4N0;D3Z0X5;Q6PDH0;Q6PDH0-2;F6RUK9	420;420;420;420;420;165	E9PWB1	420	Pleckstrin homology-like domain family B member 1	Phldb1	SPFREPPGTERVLTSSPSRQLVGRTFSDGLA	S	0.888027	40.354	85.862	0.062062	-2.54299	-2.61109	-2.4107	-2.40951	-2.56336	-2.44483	-2.51437	-2.94307	-3.00717
0.0573201	0.0267176	0.0190312	1.50746	0.473933	-0.356956			D3Z1N4;E9Q4Y5;F8VQD1	1466;1451;1466	D3Z1N4	1466		Pbrm1	AEQQERERAAQQQQPSASPRAGTPVGALMGV	S	0.63723	67.93	79.639	-0.4257	-3.91499	-4.18671	-3.88425	-4.10146	-3.90567	-3.92173	-4.40334	-4.24733	-4.40615
0.0181835	0.0125683	0.0132513	0.939228	0.369769	-0.390195			D3Z1N4;E9Q4Y5;F8VQD1	1468;1453;1468	D3Z1N4	1468		Pbrm1	QQERERAAQQQQPSASPRAGTPVGALMGVVP	S	0.920873	74.17	87.863	-0.85527	-3.69568	-4.29835	-4.18673	-3.73459	-4.19937	-4.20705	-4.34699	-4.55136	-4.45299
0.195672	0.112877	-0.102066	0.0527265	0.0172847	0.0290101			D3Z1X8;Q3UNN4;P97496-2;P97496;Q3UZD0	309;309;309;309;309	D3Z1X8	309	SWI/SNF complex subunit SMARCC1	Smarcc1	SFRQRISTKNEEPVRSPERRDRKASANSRKR	S	1	38.143	65.472	-1.6317	-4.20757	-3.77317	-4.1105	-4.23512	-4.32722	-3.83511	-3.82064	-4.26816	-3.91541
1.07426	0.948387	0.624661	0.0884515	0.0349029	0.0988313			D3Z2R0;Q8CJ19-4;Q8CJ19;D3YWV4;F7AR27;D3Z100;F6ZXW2;D3YXS7;E9PYD1	345;299;1216;299;124;50;121;252;252	D3Z2R0	345	Protein-methionine sulfoxide oxidase MICAL3	Mical3;Fam98c	EKPKAEVPEEQKAVLSPIRSQPVALPEARSP	S	1	16.909	57.177	-1.3119	0.430604	0.531086	0.742505	0.77974	1.13302	1.66541	1.43466	0.358934	0.207099
0.715866	0.656008	-0.595356	0.0300829	0.0118345	-0.0552306			D3Z2R5	13	D3Z2R5	13		Sepn1	___MGQARPAARRPHSPDPGAQPAPPRRRAR	S	1	45.779	61.167	0.13675	2.27974	2.93744	1.74787	1.98237	1.76933	1.42728	3.19643	1.42493	2.178
0.686366	0.699966	0.99255	0.355964	0.179395	0.561			D3Z3A0;Q9DCL8	88;88	D3Z3A0	88	Protein phosphatase inhibitor 2	Ppp1r2	NTPYHNMIGDDEDAYSDSEGNEVMTPDILAK	S	0.731898	64.487	73.916	-0.81627	-3.97396	-3.92321	-5.88093	-3.34008	-3.7804	-3.67998	-3.80763	-4.23146	-4.05601
0.0703894	0.0426257	0.0495154	0.100977	0.0350755	-0.0641365			D3Z3A8;Q8C170;Q8C170-2	1243;1243;1243	D3Z3A8	1243	Unconventional myosin-IXa	Myo9a	SKESPDKQQERGRRQSGTDLQEDVIVRQRPK	S	0.82163	75.236	78.234	-1.1179	-1.61072	-0.854201	-1.33664	-1.22218	-1.40256	-1.02827	-1.22501	-1.41533	-1.35362
0.0756718	0.0399966	0.0365861	0.482774	0.191538	-0.251377			D3Z3F1;D3Z4V2;Q9D824;Q9D824-4	288;303;280;303	D3Z3F1	288	Pre-mRNA 3'-end-processing factor FIP1	Fip1l1	SSSVGKWQDRYGRAESPDLRRLPGAIDVIGQ	S	1	9.434	79.986	1.1024	-3.83652	-4.14737	-4.40597	-4.01459	-4.10612	-4.15939	-4.17799	-4.27952	-4.68647
0.00396451	0.00185313	0.0011975	1.18456	0.312189	-0.212109			D3Z3F1;D3Z4V2;Q9D824;D3Z619;Q9D824-3;Q9D824-2	487;493;479;428;434;443	D3Z3F1	487	Pre-mRNA 3'-end-processing factor FIP1	Fip1l1	RERERTRERERERDHSPTPSVFNSDEERYRY	S	0.999995	160.79	156.2	-0.49133	-3.22583	-3.0965	-3.35799	-3.3012	-3.27676	-3.09878	-3.41689	-3.38823	-3.51154
0.992684	0.591344	0.248406	0.404827	0.125249	-0.130303			D3Z3Q3;Q921U8-2;Q921U8	340;340;340	D3Z3Q3	340	Smoothelin	Smtn	RVGSVRDRVQKFTSDSPVVARLQDGPPRTAL	S	0.846027	16.987	47.154	-1.5711	-3.97319	-4.29237	-4.30145	-4.03238	-3.88841	-3.901	-4.36804	-4.15663	-4.43325
0.716817	0.153546	-0.059116	0.53239	0.148801	-0.135365			D3Z3U3;E9QKG5;D3Z7M2;Q3TLH4;Q3TLH4-2;Q3TLH4-5;Q3TLH4-3	2632;2646;2630;2628;2630;2628;2386	D3Z3U3	2632	Protein PRRC2C	Prrc2c	RSTTPTSSPFRATSTSPNSQSSKMNSVVYQK	S	0.99987	233.66	256.13	0.22862	-5.14359	-5.12278	-5.16246	-5.21465	-5.13452	-5.25701	-5.075	-5.30083	-5.45909
0.151794	0.0719413	-0.0525386	0.64384	0.186523	-0.163019			D3Z3U3;E9QKG5;D3Z7M2	189;189;187	D3Z3U3	189	Protein PRRC2C	Prrc2c	PPNVACWRDGGKSAGSPSSDQDEKQLGQDES	S	0.99964	140.34	159.08	0.99446	-5.67537	-5.98548	-5.72907	-5.77567	-6.02209	-5.74979	-5.85289	-6.06963	-5.95647
1.02335	0.498029	-0.183567	0.963284	0.306378	-0.249983			D3Z3U3;E9QKG5;D3Z7M2;Q3TLH4;Q3TLH4-2;Q3TLH4-5;Q3TLH4-3	1517;1516;1515;1514;1516;1514;1272	D3Z3U3	1517	Protein PRRC2C	Prrc2c	ESVLPPKREIAKRSFSSQRPGVDRQNRRGNN	S	0.971326	82.7	103.76	0.078665	-5.86847	-6.10003	-5.96688	-6.23916	-6.18097	-6.06595	-6.13301	-6.43099	-6.12133
0.226054	0.0850614	0.0488806	0.0135329	0.00193851	0.00277392			D3Z3U3;E9QKG5;D3Z7M2;Q3TLH4;Q3TLH4-2;Q3TLH4-5;Q3TLH4-3	1518;1517;1516;1515;1517;1515;1273	D3Z3U3	1518	Protein PRRC2C	Prrc2c	SVLPPKREIAKRSFSSQRPGVDRQNRRGNNG	S	0.895692	66.492	100.04	0.24214	-5.51582	-5.47732	-5.62831	-5.57746	-5.34984	-5.54751	-5.54999	-5.61827	-5.44487
0.252092	0.151177	0.127756	0.120299	0.0423655	-0.0714455			D3Z3U7;D3Z3U5;D3Z3U6;G3X9X7;O54967-2;O54967-3;O54967	267;772;757;772;757;757;772	D3Z3U7	267	Activated CDC42 kinase 1	Tnk2	RVPIPPRPTRPRVELSPAPSGEEETSRWPGP	S	0.999778	74.335	100.45	0.43989	-2.43264	-2.55806	-3.08557	-2.55969	-2.60088	-2.53243	-2.77941	-2.61244	-2.89875
1.1137	0.496305	0.171528	0.938853	0.23782	-0.160205			D3Z5I1;Q3UPF5;Q3UPF5-2	553;553;553	D3Z5I1	553	Zinc finger CCCH-type antiviral protein 1	Zc3hav1	SPLSSSTSHRVAASGSPGKSSTHASVSPASE	S	0.983371	30.099	65.278	-0.0090246	-1.35259	-1.54604	-1.51738	-1.26463	-1.38063	-1.25616	-1.52992	-1.66444	-1.70226
0.689441	0.357174	0.16658	0.0723704	0.0234771	-0.0378571			D3Z5I9;Q9CXK9;D3YV48;Q9CXK9-2	203;243;203;243	D3Z5I9	203	RNA-binding protein 33	Rbm33	GGMETLELQKDIKEESDEEDDDDEESGRLRF	S	1	246.47	264.97	-0.079925	0.936728	0.730392	0.721931	1.11061	0.817443	0.960739	0.501854	1.07827	0.695351
0.0546133	0.0399393	-0.094611	0.181814	0.075868	-0.166843			D3Z5N6;Q61103	404;390	D3Z5N6	404	Zinc finger protein ubi-d4	Dpf2	LDLLKEKASIYQNQNSS______________	S	0.499999	55.83	69.825	-0.43072	-5.82352	-4.65577	-5.44385	-4.61722	-5.29141	-6.29834	-5.59773	-5.42284	-5.4031
0.0546133	0.0400024	-0.094611	0.181814	0.0759521	-0.166843			D3Z5N6;Q61103	405;391	D3Z5N6	405	Zinc finger protein ubi-d4	Dpf2	DLLKEKASIYQNQNSS_______________	S	0.499999	55.83	69.825	-0.43072	-5.82352	-4.65577	-5.44385	-4.61722	-5.29141	-6.29834	-5.59773	-5.42284	-5.4031
0.150647	0.104497	-0.147445	0.539396	0.199529	0.220875			D3Z607;P18608	77;87	D3Z607	77	Non-histone chromosomal protein HMG-14	Hmgn1	ELPAENGETENQSPASEEEKEAKSD______	S	0.999906	185.42	103.57	0.071846	-4.03343	-4.09424	-4.60251	-3.8004	-4.48479	-4.88734	-4.01665	-4.00697	-4.04395
0.0603761	0.0369495	-0.046182	0.739603	0.30104	0.347069			D3Z607;P18608	85;95	D3Z607	85	Non-histone chromosomal protein HMG-14	Hmgn1	TENQSPASEEEKEAKSD______________	S	0.964857	269.31	280.03	-0.13325	-4.42231	-4.50825	-4.99966	-4.40164	-4.60606	-5.06107	-4.45592	-4.36767	-4.06543
0.214032	0.0973174	0.0653127	0.15393	0.0540495	-0.0799357			D3Z6G3;Q2UZW7;Q6PER3	147;162;162	D3Z6G3	147	Microtubule-associated protein RP/EB family member 3	Mapre3	GQDVAPPPNPVPQRTSPTGPKNMQTSGRLSN	S	0.911127	53.772	98.933	-0.13261	2.51064	2.64297	2.25562	2.59916	2.48604	2.51997	2.31145	2.16509	2.69289
0.322005	0.174041	-0.121906	0.470568	0.169515	-0.209702			E9Q3B0;Q3UU56;D3Z7I0;Q8BL74;D3Z2L1	163;163;163;163;163	E9Q3B0	163	General transcription factor 3C polypeptide 2	Gm29609;Gtf3c2	DLLLLKLSKGLDQPESPHPKRPPEDFETPSG	S	1	39.892	63.128	1.4018	0.621942	0.265752	0.259063	0.297077	0.410111	0.0738487	0.329498	-0.129993	0.318147
0.369852	0.324513	0.463762	0.9917	0.276309	-0.195882			E0CXS2;F8WIE2;E0CXS9;Q08122-2;Q08122;Q08122-4;F6TS96;Q3TY99;E0CXU1;E0CY14;Q08122-1;E0CY76;E0CYM5	203;203;203;203;203;213;150;146;147;196;202;202;212	E0CXS2	203	Transducin-like enhancer protein 3	Tle3	ELDHRERESSTNNSVSPSESLRASEKHRGSA	S	0.998013	168.08	198.15	1.0453	-0.864377	-0.931947	-0.659588	-0.694159	0.663055	-1.03352	-0.977911	-0.964874	-1.10077
0.978966	0.978696	-0.943434	0.741849	0.394454	-0.975194			E0CXV1;Q91ZZ2;E9Q9E2;Q3UGX8;Q3UHC1;E9PVH3	335;373;306;335;373;53	E0CXV1	335		Rapgef1	GESPRLSPCSSTGKLSRSDEQLSSLDRDSGQ	S	0.611817	39.769	63.145	0.31984	2.42602	3.68299	3.15137	1.6945	2.11737	2.61822	1.16162	2.45913	2.71405
1.46577	1.22299	-0.63046	0.708103	0.361203	-0.771779			E0CXV1;Q91ZZ2;E9Q9E2;Q3UGX8;Q3UHC1;E9PVH3	337;375;308;337;375;55	E0CXV1	337		Rapgef1	SPRLSPCSSTGKLSRSDEQLSSLDRDSGQCS	S	0.864849	54.596	84.403	-0.61334	2.4476	2.92127	2.73356	1.78398	2.18053	2.24654	0.973729	2.44475	2.36862
0.0762813	0.0347554	0.0262413	1.27991	0.401225	-0.301483			E0CYP5;E0CY18;Q91X58	173;173;173	E0CYP5	173	AN1-type zinc finger protein 2B	Zfand2b	TSTAPSPSRTLPSSSSPSRMA__________	S	0.965765	64.916	118.6	-0.50477	1.10233	0.791408	1.09519	0.975007	0.94277	1.14988	0.664812	0.643249	0.776421
0.443271	0.175386	0.0897687	0.207765	0.0571559	0.0613219			E0CYH4;Q8C6G8;F8WH48	101;101;98	E0CYH4	101	WD repeat-containing protein 26	Wdr26	ATPELGSSLKKKKRLSQSDEDVIRLIGQHLN	S	0.999994	100.89	111.83	-0.085977	-4.04882	-4.04437	-4.20321	-3.94436	-3.9347	-4.14804	-3.84252	-4.08556	-4.18435
0.0965903	0.0554937	0.0554705	0.627344	0.291303	-0.449875			E9PUQ9;E2JF22;F6PYU5;E9PY63;E9Q5N5;F7AC58	1645;1646;996;1003;758;1208	E9PUQ9	1645	Piezo-type mechanosensitive ion channel component;Piezo-type mechanosensitive ion channel component 1	Piezo1	SQELLANARTRMRTASELLLDRRLHIPELEE	S	0.943998	66.231	91.469	1.4557	-1.68785	-2.10611	-2.32817	-2.09761	-1.82164	-2.03647	-1.9735	-2.82885	-2.66941
[truncated: 6,132 more rows]

## Sheet: Dataset legend
TMT analysis of the phospho to total proteome change in response to Kras G12D induction, with or without Trametinib (10nM), in iKras PDAC cells. Median subtracted Log2 of phospho/total corrected TMT reporter intensities from three independent biological replicate experiments of untreated (KRAS OFF), Dox treated (KRAS ON), and Dox + Trametinib treated (KRAS ON + Trametinib) cells, for the identifi…
