# Supplementary material for: An ERK1/2‐driven RNA‐binding switch in nucleolin drives ribosome biogenesis and pancreatic tumorigenesis downstream of RAS oncogene
Source: EMBO J. 2023 Apr 11;42(11):e110902. doi: 10.15252/embj.2022110902 (PMC10233377; doi:10.15252/embj.2022110902)
Supplement: Supplementary file 10 — Dataset EV9 [file EMBJ-42-e110902-s009.xlsx]

## Sheet: EV9
Phospho-motifs	Size (number of phospho-peptides)	-Log10(P value)	-Log10 (Benj. Hoch. FDR)	Mean enichment (KRAS ON/OFF)	Median enrichment (KRAS ON/OFF)
CDK5 kinase substrate motif	25	2.39338	1.92095	0.434935	0.452154
GSK3, Erk1, Erk2 and CDK5 kinase motif	70	3.24876	2.73213	0.413699	0.317731
Casein kinase I substrate motif	1093	15.9931	14.7283	0.345094	0.271121
BARD1 BRCT domain binding motif	286	3.76145	3.15939	0.333419	0.261532
Pyruvate dehydrogenase kinase substrate motif	672	4.99433	4.17667	0.300194	0.237699
b-Adrenergic Receptor kinase substrate motif	1467	4.41852	3.68518	0.286807	0.216202
G protein-coupled receptor kinase 1 substrate motif	3260	3.96114	3.31957	0.267383	0.201085
Casein kinase II substrate motif	4962	5.14609	4.29625	0.260616	0.195148
ERK1,2 kinase substrate motif	2028	3.64763	3.06406	0.214975	0.156543
GSK-3, ERK1, ERK2, CDK5 substrate motif	2253	4.3124	3.62736	0.215561	0.154686
WW domain binding motif	2253	4.3124	3.64964	0.215561	0.154686
CDK1,2,4,6 kinase substrate motif	379	2.32859	1.89628	0.169651	0.145779
Cdc2 kinase substrate motif	380	2.36516	1.90652	0.169339	0.143128
Growth associated histone HI kinase substrate motif	616	4.33175	3.62323	0.182358	0.125222
CDK kinase substrate motif	320	3.41492	2.8661	0.148895	0.122593
MAPKAPK1 kinase substrate motif	428	3.06742	2.56603	0.192234	0.120147
Phosphorylase kinase substrate motif	169	4.57058	3.81092	0.121159	0.105343
Akt kinase substrate motif	399	5.31516	4.43055	0.165043	0.105138
PKA kinase substrate motif	2778	59.1198	57.156	0.15242	0.100427
PKC kinase substrate motif	2641	55.221	53.5582	0.151448	0.100256
14-3-3 domain binding motif	1222	27.5118	26.15	0.141366	0.084465
Calmodulin-dependent protein kinase II substrate motif	1382	33.5901	32.1035	0.137324	0.0814587
Pim1 kinase substrate sequence	85	2.12436	1.70464	0.123695	0.0793905
PKC epsilon kinase substrate motif	272	8.8551	7.84556	0.110768	0.0570645
PAK2 kinase substrate motif	234	9.89123	8.83053	0.0859948	0.0508652
Calmodulin-dependent protein kinase I substrate motif	78	3.51517	2.94933	0.0791526	0.0504695
AMP-activated protein kinase substrate motif	95	4.71441	3.92671	0.079739	0.0497437
HMGCoA Reductase kinase substrate motif	35	2.75836	2.27169	0.0655243	0.0497437
ZIP kinase substrate motif	214	8.34114	7.37736	0.103739	0.0490759
AMP-activated protein kinase 2 substrate motif	40	2.34115	1.89588	0.084193	0.0416983
Calmodulin-dependent protein kinase IV substrate motif	265	13.1229	12.0042	0.0661991	0.0357084
Chk1 kinase substrate motif	286	13.7444	12.5587	0.0682482	0.0351345

## Sheet: Dataset legend
Phospho to total proteomic changes (dataset EV8) were annotated for different linear phospho-motifs using Perseus (version 1.6.2.3), and subjected to 1D annotation enrichment test, using a Benjamini-Hochberg FDR cut-off of < 0.02. Mean and median shift in the phosphorylation, along with the uncorrected p-values, the corrected FDR, and category size (i.e. number of phosphorylations belonging to ea…
