# Supplementary material for: An ERK1/2‐driven RNA‐binding switch in nucleolin drives ribosome biogenesis and pancreatic tumorigenesis downstream of RAS oncogene
Source: EMBO J. 2023 Apr 11;42(11):e110902. doi: 10.15252/embj.2022110902 (PMC10233377; doi:10.15252/embj.2022110902)
Supplement: Supplementary file 11 — Dataset EV10 [file EMBJ-42-e110902-s021.xlsx]

## Sheet: EV10
4HRS Log2 (Kras ON/OFF) Rep1	8HRS Log2 (Kras ON/OFF) Rep1	12HRS Log2 (Kras ON/OFF) Rep1	24HRS Log2 (Kras ON/OFF) Rep1	36HRS Log2 (Kras ON/OFF) Rep1	4HRS Log2 (Kras ON/OFF) Rep2	8HRS Log2 (Kras ON/OFF) Rep2	12HRS Log2 (Kras ON/OFF) Rep2	24HRS Log2 (Kras ON/OFF) Rep2	36HRS Log2 (Kras ON/OFF) Rep2	Peptides	Razor + unique peptides	Unique peptides	Sequence coverage [%]	Unique + razor sequence coverage [%]	Unique sequence coverage [%]	Mol. weight [kDa]	MS/MS count	Uniprot Protein IDs	Majority Uniprot protein IDs	Protein names	Gene names
0.157256	0.335383	0.377261	0.530134	0.264166	0.101517	0.0751739	0.116065	0.0840731	0.147574	11	11	11	32.3	32.3	32.3	55.957	31	A0ELI5;Q8K2D3;D3YYS4;D6RCX6	A0ELI5;Q8K2D3	Enhancer of mRNA-decapping protein 3	Edc3
0.0200644	0.0271425	-0.0560446	0.0206633	0.137409	-0.0236874	-0.0650287	-0.207139	-0.171327	0.104338	9	9	9	18.1	18.1	18.1	83.665	22	A0JNY3;Q8BUV3	A0JNY3;Q8BUV3	Gephyrin;Molybdopterin adenylyltransferase;Molybdopterin molybdenumtransferase	Gphn
-0.190518	-0.0534859	-0.130241	-0.310971	0.065681	0.19087	0.217767	0.118804	0.135735	0.085567	8	8	8	43	43	43	33.772	39	A0MNP4;Q9ERF3;F6U7Z8;Q8BVQ0	A0MNP4;Q9ERF3;F6U7Z8;Q8BVQ0	WD repeat-containing protein 61;WD repeat-containing protein 61, N-terminally processed	Wdr61
0.164042	0.302979	0.21235	0.144531	0.132061	-0.16493	-0.0516467	-0.135533	0.127081	0.0813699	8	8	8	40.9	40.9	40.9	24.48	18	A0PK78;Q78PG9	A0PK78;Q78PG9	Coiled-coil domain-containing protein 25	Ccdc25
-0.0747433	0.0659924	0.0030489	0.414915	0.272814	0.0637207	-0.114616	0.569409	0.573551	0.343579	40	1	1	51.2	1.1	1.1	109.4	4	A1A4T2;Q8BHN3-2;Q8BHN3-3	A1A4T2;Q8BHN3-2;Q8BHN3-3	Neutral alpha-glucosidase AB	Ganab
0.0569	0.27042	0.00193405	-1.08802	-1.26078	0.00661278	-0.703665	0.12263	-0.514934	-1.33939	60	1	1	76.3	1.9	1.9	102.72	2	A1BN54;O88990;D3YY95	A1BN54		Actn1
0.0904188	-0.0102806	0.000709534	-0.541434	-0.501151	0.0506458	-0.0822902	0.02074	-0.0785789	-0.301928	11	11	11	4.4	4.4	4.4	415.41	20	E9QLN1;A1ILG8;Q8BX70-2;Q8BX70-3;Q8BX70;A1ILH1;A1ILH0	E9QLN1;A1ILG8;Q8BX70-2;Q8BX70-3;Q8BX70	Vacuolar protein sorting-associated protein 13C	Vps13c
0.118362	0.153138	0.0567875	-0.184371	0.142684	0.057373	0.212927	0.274726	0.201904	0.107922	9	9	9	14.5	14.5	14.5	90.66	20	A1L013;Q9CS00	A1L013;Q9CS00	Cactin	Cactin
0.0381021	0.281011	0.227407	0.11834	-0.0711188	-0.0476427	-0.235255	-0.460638	-0.205122	-0.308321	2	2	1	0.6	0.6	0.6	144.51	3	A1L2Z0;Q920F6	A1L2Z0;Q920F6	Structural maintenance of chromosomes protein;Structural maintenance of chromosomes protein 1B	Smc1b
0.32687	0.435387	0.119563	0.626947	0.189229	0.914381	-0.420705	-0.996444	0.0256176	-0.234275	4	4	4	10.9	10.9	10.9	98.815	15	Q05BC8;A2A4N5;A2A4N8;A2A4N7;A1L329;P97432;F6S397;F6VIQ4	Q05BC8;A2A4N5;A2A4N8;A2A4N7;A1L329;P97432;F6S397;F6VIQ4	Next to BRCA1 gene 1 protein	Nbr1
0.013052	-0.00352287	-0.0548649	-0.315467	-0.247538	0.0681849	-0.104167	-0.11703	-0.0906801	-0.140438	14	14	13	25.8	25.8	22.4	83.424	25	A1L361;Q9WUN2	A1L361;Q9WUN2	Serine/threonine-protein kinase TBK1	Tbk1
-0.255393	-0.0599833	0.239806	0.238865	0.189647	-0.0911751	0.000906467	0.236791	0.527881	0.349671	5	5	5	16.5	16.5	16.5	28.97	14	A1L3B6;Q9D7Z3-2;Q9D7Z3	A1L3B6;Q9D7Z3-2;Q9D7Z3	Nucleolar protein 7	Nol7
0.0555134	0.0106897	0.039053	0.296169	0.123791	-0.0807571	0.268597	0.224441	0.068449	0.109505	13	13	13	59.5	59.5	59.5	36.539	68	A1L3B8;P26516	A1L3B8;P26516	26S proteasome non-ATPase regulatory subunit 7	Psmd7
0.026186	0.0619574	-0.20079	0.209854	0.307807	0.0676746	0.143171	0.267559	0.373386	0.367688	9	9	9	35.6	35.6	35.6	31.608	18	A2A414;Q9ER73	A2A414;Q9ER73	Elongator complex protein 4	Elp4
0.0867977	0.0177937	-0.0565186	-0.10507	-0.0788741	-0.0476971	-0.0528445	-0.112319	-0.0797482	-0.107976	42	42	31	46.1	46.1	35.9	110.7	129	A2A432;A2A432-2;E9PXY1	A2A432;A2A432-2;E9PXY1	Cullin-4B	Cul4b
-0.125317	-0.0639734	-0.0699015	-0.0116081	0.0325074	0.00192165	-0.0734811	0.231422	0.133856	0.230575	8	8	8	50.2	50.2	50.2	25.745	17	A2A462;Q9ET26;E9Q233	A2A462;Q9ET26;E9Q233	E3 ubiquitin-protein ligase RNF114	Rnf114
0.245318	0.173147	-0.195267	-0.212813	-0.00823736	0.0323982	-0.244596	-0.270793	-0.225998	0.0490594	14	14	14	14.6	14.6	14.6	127.29	24	Q3UH28;E9Q8D1;A2A483;A2A485;A2A482;E9Q8D3;A2A484;A2A481;A2A480;A2A486	Q3UH28;E9Q8D1;A2A483;A2A485;A2A482;E9Q8D3;A2A484		Zmynd8
0.0874033	0.120517	-0.00568008	0.103471	0.258931	0.225641	0.465626	0.249513	0.248683	0.198113	4	4	4	23.6	23.6	23.6	16.922	11	A2A4A1;F6TF70;Q91ZF0;F7CGC9	A2A4A1;F6TF70;Q91ZF0;F7CGC9	DnaJ homolog subfamily C member 24	Dnajc24
0.065155	0.231616	0.107735	-0.310813	-0.107785	0.238001	0.356946	0.181968	-0.21781	-0.281754	10	10	10	13.8	13.8	13.8	148.53	17	A2A4A6;A2A4A7;Q62077;G3UXP4;F6SLL0	A2A4A6;A2A4A7;Q62077	Phosphoinositide phospholipase C;1-phosphatidylinositol 4,5-bisphosphate phosphodiesterase gamma-1	Plcg1
-0.144255	-0.105703	0.0386372	0.248779	0.164696	-0.0365162	0.0396466	0.0838695	0.199437	0.157637	34	34	34	29.1	29.1	29.1	167.34	76	A2A4H0;P33609;B9EHJ9	A2A4H0;P33609;B9EHJ9	DNA polymerase alpha catalytic subunit	Pola1
-0.0085907	0.2529	0.231099	0.969991	0.560892	-0.125064	-0.673367	-0.344092	0.76948	0.302105	55	1	1	57.7	0.8	0.8	119.73	6	A2A4H2;Q91V92	A2A4H2;Q91V92	ATP-citrate synthase	Acly
-0.137667	-0.165731	-0.327894	-0.970186	-0.410924	-0.0563889	-0.0958533	-0.227228	-0.709136	-0.781303	31	27	27	58.1	53.4	53.4	81.8	106	A2A4H7;Q02257	A2A4H7;Q02257	Junction plakoglobin	Jup
-0.0912476	0.0733719	-0.00493622	-0.384553	0.06638	-0.116192	-0.165797	-0.186208	-0.0197029	-0.0783	12	12	12	32.6	32.6	32.6	46.638	52	A2A4L8;O54941;C0IMW9	A2A4L8;O54941	SWI/SNF-related matrix-associated actin-dependent regulator of chromatin subfamily E member 1	Smarce1
0.0392237	0.093709	-0.0628681	0.0700626	0.0507073	-0.0505295	-0.145133	-0.0068059	0.270465	0.114975	15	13	13	15.4	14	14	142.57	19	A2A4P0;A2A4N9;F6ZF21	A2A4P0;A2A4N9;F6ZF21	ATP-dependent RNA helicase DHX8	Dhx8
-0.0286837	-0.10412	-0.319668	-0.112626	-0.0262275	0.0268021	0.152442	0.0936532	-0.0227871	-0.0561242	8	8	8	25.2	25.2	25.2	44.97	23	A2AI35;A2A4P3;A2A4P4;Q3THG9	A2AI35;A2A4P3;A2A4P4;Q3THG9	Alanyl-tRNA editing protein Aarsd1	Gm27029;Aarsd1
-0.09727	-0.0995674	-0.424913	-0.307831	-0.393355	0.0438452	0.188309	0.236907	-0.213629	-0.328234	4	4	4	21.3	21.3	21.3	31.875	11	A2A4Q1;Q9D8C4;D6RFB1	A2A4Q1;Q9D8C4	Interferon-induced 35 kDa protein homolog	Ifi35
-0.262388	-0.170288	-0.114653	-0.561793	-0.369978	-0.0142765	-0.165808	-0.246576	-0.816348	-0.300488	3	3	3	20.4	20.4	20.4	23.379	5	F7B2G8;A2A4Y8;Q3THA4;Q99LB0;A2A4Y7	F7B2G8;A2A4Y8;Q3THA4;Q99LB0	Deoxynucleotidyltransferase terminal-interacting protein 1	Dnttip1
-0.133071	-0.291666	-0.117134	0.850845	0.469231	-0.0626678	-0.219006	0.182572	0.916826	0.518327	9	9	9	71.5	71.5	71.5	19.606	33	A2A4Z0;Q9D1C1;A2A4Z1	A2A4Z0;Q9D1C1;A2A4Z1	Ubiquitin-conjugating enzyme E2 C	Ube2c
0.409131	-0.152594	-0.138577	-0.368563	-0.718527	0.8265	-0.26713	-0.488587	-1.28646	-0.757343	5	2	2	19.1	8.8	8.8	46.216	3	Q8K3E8;Q3TZ02;E9Q5M8;A2A517;Q9QX11-2;Q9QX11;B1AQE4	Q8K3E8;Q3TZ02;E9Q5M8;A2A517;Q9QX11-2;Q9QX11	Cytohesin-1	Cyth1
-0.122499	-0.0787697	-0.0159283	0.300232	0.446023	0.08634	0.618997	1.07387	1.48939	0.937388	10	10	10	32.5	32.5	32.5	23.247	85	A2A547;Q5I0T8;P84099	A2A547;Q5I0T8;P84099	Ribosomal protein L19;60S ribosomal protein L19	Rpl19
-0.132117	-0.0867214	-0.132269	-0.128423	-0.120147	0.175965	-0.122853	-0.147279	-0.164579	-0.095161	4	3	3	3.7	2.7	2.7	138.58	7	A2A557;P70424;H7BX72;Q61527-3;Q61527-2;Q61527;B2KGF7	A2A557;P70424;H7BX72;Q61527-3;Q61527-2;Q61527	Receptor tyrosine-protein kinase erbB-2;Receptor tyrosine-protein kinase erbB-4;ERBB4 intracellular domain	Erbb2;Erbb4
-0.00440025	0.00669861	0.0690174	-0.0816622	-0.168106	0.0594511	0.0177636	-0.100752	-0.257431	-0.382337	20	20	18	32.1	32.1	30	95.622	52	A2A5A2;A2A5A0;Q9Z1G4-3;Q9Z1G4-2;Q9Z1G4;Q3TY98;A2A599;E9Q4L3;Q920R6	A2A5A2;A2A5A0;Q9Z1G4-3;Q9Z1G4-2;Q9Z1G4;Q3TY98	V-type proton ATPase 116 kDa subunit a isoform 1;V-type proton ATPase subunit a	Atp6v0a1
-0.128652	0.0141401	-0.039093	0.306846	0.449837	-0.038744	0.0939336	0.39714	1.13627	0.972121	13	13	10	24.2	24.2	20.5	83.886	31	A2A5A5;Q8BHL5-2;Q8BHL5;Q8BHL5-3;F6YXR3;F6XD63;A2A5A7;D6RHT3;Q5GMG0	A2A5A5;Q8BHL5-2;Q8BHL5;Q8BHL5-3;F6YXR3	Engulfment and cell motility protein 2	Elmo2
-0.0194473	-0.0526619	0.177254	0.318796	0.094605	0.0520935	-0.0415034	0.0606942	0.306007	0.200949	23	23	23	53.2	53.2	53.2	56.475	109	A2A5E2;Q9QYI3;F7BTP8;A2A5E1	A2A5E2;Q9QYI3	DnaJ homolog subfamily C member 7	Dnajc7
0.0520153	0.0746031	0.0684366	0.380347	0.195872	0.306776	0.435802	0.606037	0.422047	0.241306	12	7	7	28.5	15.2	15.2	55.541	14	A2A5L8;Q9JI11;A2A5M9;Q8CDG4;F7BYZ4	A2A5L8;Q9JI11	Serine/threonine-protein kinase 4;Serine/threonine-protein kinase 4 37kDa subunit;Serine/threonine-protein kinase 4 18kDa subunit	Stk4
0.0872564	0.0517292	0.140882	0.260675	0.0925717	0.0198307	0.279688	0.190696	0.0982094	0.0481515	16	9	9	67.9	51.6	51.6	28.086	115	A2A5N2;Q9CQV8-2;Q9CQV8;A2A5N1	A2A5N2;Q9CQV8-2;Q9CQV8;A2A5N1	14-3-3 protein beta/alpha;14-3-3 protein beta/alpha, N-terminally processed	Ywhab
0.00454521	0.0101738	-0.172913	-0.481235	-0.321151	0.0287399	0.15077	-0.105439	-0.418206	-0.430508	31	31	20	20.6	20.6	14.6	202.24	70	A2A5R2;F6YCJ0;Q05D35;Q3U0C0;Q571J1;Q80YW0	A2A5R2	Brefeldin A-inhibited guanine nucleotide-exchange protein 2	Arfgef2
-0.000637054	-0.08218	0.0186062	0.0340996	0.0241704	-0.0615749	-0.0924907	0.0102162	-0.0031395	0.0215516	46	46	46	55.8	55.8	55.8	110.45	259	A2A5S1;Q9ERK4;E9Q1T9;F6ZEW4;E9QAX7;F7D1H9	A2A5S1;Q9ERK4;E9Q1T9;F6ZEW4	Exportin-2	Cse1l
-0.17441	-0.00759315	0.0767021	0.158522	0.119896	-0.162818	-0.161742	-0.0762992	-0.19241	-0.0144353	10	10	10	25.5	25.5	25.5	54.855	20	A2A5S3;A2A5R8;Q9DBE7;A2A5S2;Q9Z108	A2A5S3;A2A5R8;Q9DBE7;A2A5S2;Q9Z108	Double-stranded RNA-binding protein Staufen homolog 1	Stau1
0.057106	0.312012	0.0228291	-0.113047	0.0591922	0.0181627	0.141014	-0.254259	-0.117566	-0.021277	13	13	13	27.6	27.6	27.6	74.172	43	A2A5V4;A2A5V3;A2A5V2;P55194;A2A5V1	A2A5V4;A2A5V3;A2A5V2;P55194	SH3 domain-binding protein 1	Sh3bp1
-0.116607	-0.0649309	0.0844688	-0.183082	-0.132423	-0.609319	0.230961	0.22709	-0.117471	-0.0721898	5	5	5	48.8	48.8	48.8	14.042	6	Q3UQ95;A2A5W4;Q923X4-2;Q923X4;F6XNT0;B7ZC40	Q3UQ95;A2A5W4;Q923X4-2;Q923X4;F6XNT0;B7ZC40	Glutaredoxin-2, mitochondrial	Glrx2
-0.133296	0.0229578	0.0445709	-0.909419	-0.654914	-0.152419	-0.353628	0.0839524	0.258063	0.0545802	3	3	3	3.9	3.9	3.9	84.568	3	A2A5Z6-2;A2A5Z6;E9Q4K9;E9PYU8;Q9CUN6	A2A5Z6-2;A2A5Z6;E9Q4K9;E9PYU8;Q9CUN6	E3 ubiquitin-protein ligase SMURF2;E3 ubiquitin-protein ligase SMURF1	Smurf2;Smurf1
-0.106244	-0.042655	-0.158207	-0.338962	-0.0512509	0.0719767	-0.0568728	0.0915084	0.226751	-0.0234599	13	13	13	5.8	5.8	5.8	321.59	19	E9Q6A7;A2A655;A2A654;F6QGR3;A2A652;A2A653	E9Q6A7;A2A655;A2A654		Bptf
-0.0635681	0.346004	0.0628395	-0.260897	0.430807	-0.0727587	0.0626922	0.198308	0.469527	-0.235771	7	7	7	5.8	5.8	5.8	164.99	11	A2A6A1;F6QGP8;A2AKY4	A2A6A1	G patch domain-containing protein 8	Gpatch8
-0.0374956	0.0708494	0.0971699	0.0552874	-0.101264	-0.0232868	0.188753	0.10639	-0.229668	-0.301321	11	10	10	69.2	60.5	60.5	21.418	74	A2A6C8;P83917;Q7TPM0;Q9CYJ8	A2A6C8;P83917;Q7TPM0;Q9CYJ8	Chromobox protein homolog 1	Cbx1
-0.00613785	-0.0143614	-0.190811	0.0525999	0.0808024	-0.00132179	0.0568728	0.190469	0.0783329	0.0350699	10	10	10	21.9	21.9	21.9	56.99	24	A2A6E3;Q99LM2;A2A6D9;B0QZI8;A2A6E1;A2A6E0;D6RJ46;F2Z486;Q60636-2	A2A6E3;Q99LM2	CDK5 regulatory subunit-associated protein 3	Cdk5rap3
0.0385647	0.0508213	0.0801067	0.237606	0.164441	0.0539455	0.0106206	0.109526	0.135471	0.110922	9	9	9	69.3	69.3	69.3	14.865	346	A2A6F9;P62830;A2A6F8	A2A6F9;P62830	60S ribosomal protein L23	Rpl23
-0.339927	-0.0194139	0.0303888	-0.252263	-0.14162	0.375635	-0.0694318	0.150651	0.353147	0.185446	9	9	9	14.2	14.2	14.2	109.05	11	A2A6N7;Q9Z160;F6ZJ01;Q810S7;F6QQB5;A2A6N9;F6RK91;F6V3F1	A2A6N7;Q9Z160;F6ZJ01	Conserved oligomeric Golgi complex subunit 1	Cog1
-0.31861	-0.579369	-0.302646	-0.653271	-0.287016	0.467997	0.105855	-0.12972	-0.206342	-0.302513	4	4	4	16	16	16	37.869	8	A2A6Q1;Q9JM96;A2A6Q3;A2A6Q2	A2A6Q1;Q9JM96;A2A6Q3;A2A6Q2	Cdc42 effector protein 4	Cdc42ep4
-0.0137615	-0.0253439	-0.16702	-0.385985	-0.177095	0.0637121	-0.100466	0.0625548	0.140408	0.174383	11	11	11	17.6	17.6	17.6	91.841	22	A2A6Q5;A2A6Q5-3;A2A6Q5-2;Q8R568	A2A6Q5;A2A6Q5-3;A2A6Q5-2	Cell division cycle protein 27 homolog	Cdc27
0.0796328	0.0339947	-0.092535	-0.280123	-0.0896039	-0.0770321	0.0287929	-0.103172	-0.246437	-0.102298	2	2	2	7.1	7.1	7.1	54.201	4	A2A6S3;Q61578	A2A6S3;Q61578	NADPH:adrenodoxin oxidoreductase, mitochondrial	Fdxr
-0.0109463	-0.0124207	-0.155561	-0.218676	-0.219355	-0.0677128	0.0105615	-0.0574603	-0.250686	-0.235155	8	8	8	30.6	30.6	30.6	46.6	24	A2A712;Q8VCA8;A2A709	A2A712;Q8VCA8	Secernin-2	Scrn2
-0.0850296	-0.285238	-0.162221	0.193634	0.0202928	0.00701141	-0.0968041	0.1868	0.339314	0.188368	8	8	8	48.5	48.5	48.5	29.395	19	A2A714;Q3TBW2;A2A715	A2A714;Q3TBW2;A2A715	39S ribosomal protein L10, mitochondrial	Mrpl10
-0.19461	0.217896	0.143128	-0.244861	-0.316298	0.10426	0.300025	0.161133	0.346787	0.267722	3	3	3	7.3	7.3	7.3	72.871	11	A2A724;P39098-2;P39098;A2A723	A2A724;P39098-2;P39098	Mannosyl-oligosaccharide 1,2-alpha-mannosidase IB	Man1a2
-0.12061	0.0305424	0.0633144	0.096838	0.0949264	-0.17729	-0.19688	-0.112863	0.135158	0.052382	3	3	3	10.1	10.1	10.1	37.253	8	A2A765;P70353;A2A763;A2A762;Q3U114	A2A765;P70353;A2A763;A2A762;Q3U114	Nuclear transcription factor Y subunit gamma	Nfyc
-0.105281	0.131089	0.18074	0.0938301	-0.242206	0.235313	0.37489	0.134043	-0.611361	-0.526601	3	3	3	3.1	3.1	3.1	134.2	4	F6VYE2;A2A791-2;A2A791	F6VYE2;A2A791-2;A2A791	Zinc finger MYM-type protein 4	Zmym4
0.104441	0.0401258	0.09587	0.364508	0.0592875	-0.0733376	-0.0514827	-0.0565734	0.0190878	0.0375724	14	14	14	23.5	23.5	23.5	89.909	37	A2A7A7;Q8CFX1;A2A7A8	A2A7A7;Q8CFX1	GDH/6PGL endoplasmic bifunctional protein;Glucose 1-dehydrogenase;6-phosphogluconolactonase	H6pd
0.0476351	-0.220061	0.0376263	0.397767	0.33723	-0.243803	-0.25237	-0.10394	-0.202188	-0.223624	2	2	2	16.1	16.1	16.1	21.862	4	A2A7Q3;Q5EBG8	A2A7Q3;Q5EBG8	Uncharacterized protein C1orf50 homolog
0.0335922	-0.00654411	-0.0446053	0.0476093	0.0432744	0.0221462	0.0488935	0.0656838	0.142412	0.190468	37	37	37	66.5	66.5	66.5	63.001	128	A2A7S7;Q91WQ3;F6VXZ2	A2A7S7;Q91WQ3	Tyrosine--tRNA ligase;Tyrosine--tRNA ligase, cytoplasmic;Tyrosine--tRNA ligase, cytoplasmic, N-terminally processed	Yars
0.493033	0.239263	-0.0177984	-0.00512409	0.21119	0.284303	-0.0615163	-0.142899	-0.126906	-0.27498	11	11	11	18.1	18.1	18.1	104.84	16	A2A7S8;A2A7S8-4;A2A7S8-2;A2A7S8-3	A2A7S8;A2A7S8-4;A2A7S8-2;A2A7S8-3	Uncharacterized protein KIAA1522	Kiaa1522
0.0139456	0.13643	0.0554991	0.0118856	-0.125175	-0.0763788	-0.12241	-0.123077	-0.362853	-0.356966	16	15	15	25.7	24.5	24.5	83.594	31	A2A7Z0;Q9R0E2;A8Y5E6;E9PXE3;F6WNR1	A2A7Z0;Q9R0E2	Procollagen-lysine,2-oxoglutarate 5-dioxygenase 1	Plod1
-0.120271	-0.176517	-0.27479	0.00331116	-0.00191355	0.0921583	0.171429	0.0371242	0.155764	0.138409	6	6	6	39.4	39.4	39.4	19.048	19	A2A7Z2;Q9CQU0	A2A7Z2;Q9CQU0	Thioredoxin domain-containing protein 12	Txndc12
-0.121757	0.30173	0.705208	0.0719652	0.0166535	-0.0475016	0.0252538	0.00150537	-0.318827	-0.265302	10	9	7	55.7	51.3	46.2	17.27	29	A2A7Z4;Q9CQH7	A2A7Z4;Q9CQH7	Transcription factor BTF3;Transcription factor BTF3 homolog 4	Btf3l4
-0.038476	0.0380402	-0.13368	-0.0430527	0.129558	-0.125986	0.25631	-0.19141	-0.317168	-0.157125	6	5	5	13.5	11.1	11.1	72.423	10	A2A839;A2A838;A2A840;E9PWN6;A2A841;P48193-2;P48193;A2AD32;A2A842;E9Q6Q1;F7BUB8;F6S4K9;Q3V048;E9PWN5	A2A839;A2A838;A2A840;E9PWN6;A2A841;P48193-2;P48193;A2AD32;A2A842;E9Q6Q1	Protein 4.1	Epb4.1;Epb41
0.0369797	0.0233135	0.02705	0.182632	0.0823874	-0.0556126	0.00456858	0.0227513	-0.0899229	0.0212007	12	12	12	58.2	58.2	58.2	40.342	39	A2A846;Q9DCS3;A2A845	A2A846;Q9DCS3;A2A845	Trans-2-enoyl-CoA reductase, mitochondrial	Mecr
-0.115183	0.00106239	-0.507195	-0.515474	0.477644	-0.0755692	0.303088	0.300847	0.397417	-0.056788	10	3	3	62.5	30.9	30.9	15.328	81	A2A852;P84244;P02301;F8WI35;E0CZ27;E9PV77;E0CYN1;E0CYR7;E9PZA5	A2A852;P84244;P02301;F8WI35;E0CZ27;E9PV77	Histone H3.3;Histone H3.3C;Histone H3	H3f3a;H3f3c
-0.00430012	0.103895	0.0988846	0.643723	0.514515	-0.0693417	0.0506234	0.33047	0.670087	0.567588	18	18	18	14	14	14	194.75	33	A2A863-2;A2A863-3;A2A863;A2A864	A2A863-2;A2A863-3;A2A863;A2A864	Integrin beta-4;Integrin beta	Itgb4
0.0280895	-0.0495434	0.0538044	0.260895	0.031939	-0.0864754	-0.0199094	-0.144636	-0.24357	0.146636	12	12	12	73.1	73.1	73.1	22.906	121	A2A882;Q9R1P3	A2A882;Q9R1P3	Proteasome subunit beta type-2	Psmb2
-0.217304	-0.0220041	0.334439	0.434197	0.155495	-0.0902119	-0.0779309	-0.00690699	-0.0110569	0.030292	4	4	2	54.4	54.4	31.1	11.48	26	A2A895;P63024	A2A895;P63024	Vesicle-associated membrane protein 3	Vamp3
0.0305901	0.197781	0.076457	-0.218691	-0.143563	0.180207	0.0578427	-0.313875	-0.115294	-0.245571	4	4	4	31.9	31.9	31.9	15.783	7	A2A8E2;B7ZC72;B7ZC71;A2A8E1;Q8BHG2;Q8BHG2-2;Q8BHG2-3;A2A8E4;D6REH4	A2A8E2;B7ZC72;B7ZC71;A2A8E1;Q8BHG2;Q8BHG2-2;Q8BHG2-3;A2A8E4;D6REH4	UPF0587 protein C1orf123 homolog	0610037L13Rik
0.0763636	0.410256	0.564073	0.232853	-0.0649314	0.712868	0.706478	-0.255559	-0.333427	-0.598818	5	5	4	4	4	3.4	211.49	11	A2A8L5;F6Y3V0;F6S1X8	A2A8L5;F6Y3V0;F6S1X8	Receptor-type tyrosine-protein phosphatase F	Ptprf
-0.143955	-0.232219	0.137758	-0.00792217	0.23023	0.397315	-0.0151038	-0.0412803	-0.324105	-0.221139	2	2	2	8.1	8.1	8.1	30.902	4	A2A8M5;P28231	A2A8M5;P28231	Gap junction beta-3 protein	Gjb3
-0.0581923	-0.238792	-0.145794	0.100451	0.0569005	0.33739	0.667535	0.0838351	-0.358291	-0.311049	5	4	4	5.3	4.8	4.8	185.12	6	A2A8R7;B2RX14	A2A8R7;B2RX14	Terminal uridylyltransferase 4	Zcchc11
-0.109839	-0.0992022	-0.0511789	0.144478	0.108849	-0.0236988	-0.0467963	0.110046	0.307645	0.199621	9	9	9	20.2	20.2	20.2	75.409	22	A2A8R9;Q8VCB1	A2A8R9;Q8VCB1	Nucleoporin NDC1	Ndc1
-0.124253	0.12461	0.136255	-0.270517	0.727821	0.0265236	0.0575414	0.79002	1.14351	0.521768	9	9	9	13.3	13.3	13.3	102.66	49	A2A8V8;A2A8V9;E9PUK6;Q52KI8;E9QKA4;Q52KI8-2;A2A983;F6T4M4;F7BWM1;F6UK16	A2A8V8;A2A8V9;E9PUK6;Q52KI8;E9QKA4;Q52KI8-2	Serine/arginine repetitive matrix protein 1	Srrm1
0.0363054	-0.0036087	-0.0859327	-0.104114	-0.0164075	-0.00774479	-0.150566	-0.0470567	0.171905	0.136087	11	11	11	41.9	41.9	41.9	29.463	33	A2A8Y4;Q9DC71	A2A8Y4;Q9DC71	28S ribosomal protein S15, mitochondrial	Mrps15
0.373949	0.504648	-0.0461025	-0.102922	-0.175536	0.0830898	-0.0207915	-0.241193	-0.125476	-0.128018	14	14	14	24.2	24.2	24.2	81.09	32	F6UHR6;E9PXZ2;A2A8Z1;E9Q6C1;Q5FWX7;A2A8Z1-2;Q8VDM5;F8VQE8	F6UHR6;E9PXZ2;A2A8Z1;E9Q6C1;Q5FWX7;A2A8Z1-2;Q8VDM5	Oxysterol-binding protein;Oxysterol-binding protein-related protein 9	Osbpl9
0.101727	0.334237	0.201127	0.117928	-0.0305152	0.079854	0.186789	-0.064384	-0.169035	-0.243396	10	10	10	17.8	17.8	17.8	81.215	14	A8Y5H7;Q99J07;A2A9B9	A8Y5H7;Q99J07;A2A9B9		Sec14l1
0.447252	0.215444	0.257595	0.411239	0.0492606	-0.0153904	0.101985	0.395977	0.512644	0.202471	3	3	3	1.2	1.2	1.2	377.52	7	A2A9C3-2;A2A9C3;E9Q8U2;E9Q9K7	A2A9C3-2;A2A9C3;E9Q8U2	Protein SZT2	Szt2
-0.171455	-0.0830259	-0.123659	0.263715	0.03861	-0.121902	0.0732541	0.451003	0.219517	0.165947	3	3	3	18.4	18.4	18.4	25.952	12	Q9DAY7;A2A9C4;Q9D7W5;A2A9C6;A2A9C8;Q9CY05	Q9DAY7;A2A9C4;Q9D7W5;A2A9C6;A2A9C8;Q9CY05	Mediator of RNA polymerase II transcription subunit 8	Med8
-0.028595	-0.0288143	0.149225	0.428034	0.248093	-0.0447254	0.023108	0.15502	0.334333	0.368144	23	23	23	65.1	65.1	65.1	38.358	168	A2A9F5;O35685	A2A9F5;O35685	Nuclear migration protein nudC	Nudc
-0.202024	0.446729	1.1299	-0.136925	0.188246	-0.26461	-0.000573635	0.275609	-0.012846	0.132712	3	3	3	29.7	29.7	29.7	19.571	9	A2A9I0;A2A9H9;O35166	A2A9I0;A2A9H9;O35166	Golgi SNAP receptor complex member 2	Gosr2
0.3197	0.804325	0.494148	-1.44153	-0.142311	1.25397	-0.0516801	-0.732881	-2.07071	-1.2324	1	1	1	2.1	2.1	2.1	85.097	3	A2A9K3;A2A9K2;Q8BMK0	A2A9K3;A2A9K2;Q8BMK0	Centrosomal protein of 85 kDa	Cep85
-0.081871	0.00296402	-0.0064373	-0.10227	-0.0731311	-0.0152302	-0.148471	-0.113986	0.0573101	0.0110421	44	44	40	25.2	25.2	23.1	238.09	101	E9PX48;A2A9M5;Q8R1A4-2;Q8R1A4;A2A9M4;A2AW79;F6ZJ55	E9PX48;A2A9M5;Q8R1A4-2;Q8R1A4	Dedicator of cytokinesis protein 7	Dock7
-0.110672	-0.0424995	-0.00417423	0.0967302	0.210562	-0.0572777	0.0469136	0.05866	0.144122	-0.0743718	18	18	18	26	26	26	91.512	45	A2A9P5;P24788;A2A9P6;P24788-2	A2A9P5;P24788;A2A9P6;P24788-2	Cyclin-dependent kinase 11B	Cdk11b
0.0117283	-0.0413647	0.0487251	0.115131	0.0322652	-0.00455856	0.193055	0.123724	0.201052	0.114678	35	35	35	41.3	41.3	41.3	132.89	99	A2A9Q1;A2A9Q2;Q8BHG1;A6PWC3;Q3V3G9	A2A9Q1;A2A9Q2;Q8BHG1;A6PWC3	Nardilysin	Nrd1
-0.239707	-0.364536	-0.427775	-0.540877	-0.101007	-0.0104294	-0.191679	-0.336926	-0.155715	-0.00520277	9	9	9	35	35	35	35.41	26	A2A9T8;Q9D0Q7;F6TMQ3;F6QAU7	A2A9T8;Q9D0Q7;F6TMQ3	39S ribosomal protein L45, mitochondrial	Mrpl45
-0.0779943	-0.163017	-0.0802212	0.029213	0.000380039	-0.180766	0.306941	0.157983	-0.24636	-0.179628	10	10	10	47.1	47.1	47.1	28.062	32	A2A9W4;Q80X85	A2A9W4;Q80X85	28S ribosomal protein S7, mitochondrial	Mrps7
-0.00713158	0.0169878	-0.131102	-0.240991	-0.0118489	0.123446	0.0656419	-0.0848289	-0.244028	-0.218179	10	9	9	21.4	20.3	20.3	70.192	18	A2A9W7;Q8BMI3;A2A9W5	A2A9W7;Q8BMI3	ADP-ribosylation factor-binding protein GGA3	Gga3
-0.221515	-0.126778	0.0413027	-0.440083	-0.0392232	-0.0545063	-0.0163932	-0.00646639	-0.246904	-0.0960059	5	5	5	42.2	42.2	42.2	16.08	35	A2A9X3;P97825	A2A9X3;P97825	Hematological and neurological expressed 1 protein;Hematological and neurological expressed 1 protein, N-terminally processed	Hn1
-0.127571	0.0524139	-0.0153666	0.0146599	-0.0109057	0.0821705	0.099524	-0.0946431	-0.0158529	-0.0732799	10	10	10	63	63	63	23.076	51	A2A9X6;Q9JM14;A2A9X5	A2A9X6;Q9JM14;A2A9X5	5(3)-deoxyribonucleotidase, cytosolic type	Nt5c
-0.188223	-0.124319	-0.074914	-0.629685	0.00738001	-0.228153	-0.395349	-0.162609	0.0179186	-0.354906	5	5	3	22.2	22.2	15.4	25.476	49	A2AA29;E9Q975;Q62093	A2AA29;E9Q975;Q62093	Serine/arginine-rich splicing factor 2	Srsf2
0.0148792	-0.0621071	-0.215147	-0.288063	-0.322104	0.0125055	0.0219417	-0.179372	-0.360228	-0.371512	14	14	14	38.2	38.2	38.2	44.054	32	A2AA49;P27601;Q9D034	A2AA49;P27601	Guanine nucleotide-binding protein subunit alpha-13	Gna13
-0.029911	-0.0822306	-0.172634	0.0538292	0.107049	-0.113121	0.128324	0.176893	0.0113401	-0.117777	6	6	6	71.9	71.9	71.9	17.247	28	A2AA61;Q9CRB2	A2AA61;Q9CRB2	H/ACA ribonucleoprotein complex subunit 2	Nhp2
-0.110015	-0.00610352	-0.0859318	0.091794	0.14	0.140031	0.42416	0.495799	0.45389	0.283776	14	14	14	19.7	19.7	19.7	118.65	41	A2AA71;Q3U2P1;A2AA72;Q3U2P1-2;F7C3S0	A2AA71;Q3U2P1	Protein transport protein Sec24A	Sec24a
0.0123386	-0.156914	-0.115541	0.353536	0.0780053	0.0301733	0.0569081	0.228617	0.234617	0.11199	15	15	15	48.6	48.6	48.6	31.814	64	A2AA77;Q9CQA3	A2AA77;Q9CQA3	Succinate dehydrogenase [ubiquinone] iron-sulfur subunit, mitochondrial	Sdhb
-0.358438	0.0313482	0.23337	0.171898	0.0115075	-0.201786	-0.372043	-0.627895	-0.0977745	0.277777	1	1	1	0.4	0.4	0.4	208.27	7	A2AA80;Q8CJ40-2;Q8CJ40-3;Q8CJ40	A2AA80;Q8CJ40-2;Q8CJ40-3;Q8CJ40	Rootletin	Crocc
-0.135309	-0.0366955	0.0088768	-0.136829	-0.0968957	0.13995	0.121554	0.067184	0.127411	-0.00107813	9	9	9	52.6	52.6	52.6	28.598	29	A2AA82;Q9D1J1;D6RFU1;F6RCM5	A2AA82;Q9D1J1;D6RFU1	Adaptin ear-binding coat-associated protein 2	Necap2
0.0468588	0.108071	0.0211449	0.135921	-0.0376315	-0.0933557	0.0909915	-0.15641	-0.0882101	-0.111236	1	1	1	9.1	9.1	9.1	14.633	3	A2AA86;A2AA85;Q6NXN1-2;Q6NXN1	A2AA86;A2AA85;Q6NXN1-2;Q6NXN1	SUZ domain-containing protein 1	Szrd1
-0.0312853	-0.154152	-0.212046	-0.0416193	-0.0851769	-0.159914	-0.165158	-0.208783	-0.267343	-0.202165	18	18	18	30.8	30.8	30.8	75.158	40	Q542L0;A2AAN0;Q3USE0;O35250-2;O35250;A2AAN3;A2AAN4	Q542L0;A2AAN0;Q3USE0;O35250-2;O35250	Exocyst complex component 7	Exoc7
0.0438385	0.0280342	-0.00844383	-0.0928307	-0.176286	0.0969305	0.0604539	0.0509391	-0.0680828	-0.0972152	34	34	34	38.2	38.2	38.2	133.32	108	A2AAV4;Q8BYA0;B1ATU0;F6UI15	A2AAV4;Q8BYA0	Tubulin-specific chaperone D	Tbcd
-0.040556	-0.00603867	0.0862103	-0.0910625	-0.0926642	0.028841	0.10157	0.0620809	-0.117526	-0.019547	25	25	23	30.6	30.6	28.6	101.52	77	A2AAY5	A2AAY5	SH3 and PX domain-containing protein 2B	Sh3pxd2b
0.0354252	0.0223455	-0.0812101	0.141105	0.0957036	1.62346	0.889608	-0.917607	-1.02401	-1.34895	5	5	5	9.3	9.3	9.3	97.047	19	A2AB59;A2AB59-2;Q8BT62;A2AKN5	A2AB59;A2AB59-2	Rho GTPase-activating protein 27	Arhgap27
-0.0749893	0.147033	0.0513134	-0.329236	0.173022	0.208121	0.185893	-0.103924	0.105354	0.145769	13	11	10	13.1	11.8	11.8	122.06	27	A2AB61;Q9JL26;A2AB60;Q9JL26-2;G3UWI1	A2AB61;Q9JL26;A2AB60;Q9JL26-2	Formin-like protein 1	Fmnl1
0.613522	-0.130806	-0.385229	-0.493034	0.184028	0.0710096	-0.128176	-0.251917	-0.532574	-0.540212	12	2	0	57.1	7.9	0	13.994	3	A2AB77;Q9D2U9;Q8CGP0	A2AB77;Q9D2U9;Q8CGP0	Histone H2B type 3-A;Histone H2B type 3-B	Hist3h2ba;Hist3h2bb
-0.0884399	-0.0497284	0.126931	0.228778	0.0554757	-0.0123796	-0.106199	-0.335343	-0.327979	-0.405782	4	4	4	11.6	11.6	11.6	39.859	4	A2ABG3;Q9QXV1	A2ABG3;Q9QXV1	Chromobox protein homolog 8	Cbx8
-0.113342	0.505388	0.519847	0.674241	0.344481	-0.118094	-0.190154	-0.189044	-0.277225	0.127465	13	13	3	32.5	32.5	9.8	46.818	34	Q3UBT6;A2ABP1;Q3USK2;Q9DC28-2;Q9DC28;F7A4U8	Q3UBT6;A2ABP1;Q3USK2;Q9DC28-2;Q9DC28;F7A4U8	Casein kinase I isoform delta	Csnk1d
-0.0959272	-0.0823984	-0.240514	0.134008	-0.0428643	-0.0783558	-0.16719	-0.230481	-0.0895634	-0.0149846	14	14	14	13.3	13.3	13.3	160.96	20	A2ABV5;A2BDP0;A2BDN7;A2ABV5-2;A2ABV5-3;A2ABV5-4	A2ABV5;A2BDP0;A2BDN7;A2ABV5-2	Mediator of RNA polymerase II transcription subunit 14	Med14
-0.0266171	0.0996723	-0.185	0.115011	0.102201	0.0159616	0.153522	-0.141444	-0.00324154	-0.0955281	4	4	4	14.5	14.5	14.5	55.384	8	A2ABW5;Q8BX94	A2ABW5;Q8BX94	Oxysterol-binding protein-related protein 2	Osbpl2
0.0990295	0.0434599	0.203788	-0.0235949	-0.0439048	0.000100136	-0.00563288	0.15302	-0.221949	0.0107598	6	6	6	67.5	67.5	67.5	9.1413	77	A2ABW8;Q9CQR2	A2ABW8;Q9CQR2	40S ribosomal protein S21	Rps21
0.21266	0.187676	0.226203	0.475908	0.369359	-0.0842981	0.00400686	0.105377	0.110798	0.269185	10	10	10	36	36	36	43.446	30	A2ABY3;Q3USD5;Q922E4	A2ABY3;Q3USD5;Q922E4	Ethanolamine-phosphate cytidylyltransferase	Pcyt2
0.0772524	0.13039	0.338853	0.537185	0.335354	0.217194	0.310616	-0.0579963	0.491665	0.444479	3	3	3	9.9	9.9	9.9	47.767	5	A2AC19;O54864-3;O54864;O54864-2	A2AC19;O54864-3;O54864;O54864-2	Histone-lysine N-methyltransferase SUV39H1	Suv39h1
0.0848923	0.0771084	0.118497	-0.0245438	-0.0123496	0.093297	0.146984	0.139682	0.532083	0.61763	3	3	3	15.2	15.2	15.2	26.215	13	A2AC28;P70245;A2AC29	A2AC28;P70245;A2AC29	3-beta-hydroxysteroid-Delta(8),Delta(7)-isomerase	Ebp
0.0874205	0.253413	0.0864182	0.162127	0.0768456	0.0392771	0.0179887	-0.0186906	0.0444498	-0.0539374	11	11	11	11.3	11.3	11.3	166.17	17	F8WHN4;A2ACC6;E9Q0J2;Q8BQZ4;A2ACC7;Q8BQZ4-2	F8WHN4;A2ACC6;E9Q0J2;Q8BQZ4;A2ACC7	Ral GTPase-activating protein subunit beta	Ralgapb
0.0649767	0.0865946	0.345958	-0.0174189	-0.171566	0.126243	-0.588561	-0.50237	-0.0928001	-0.0403409	3	3	3	9.4	9.4	9.4	67.959	6	Q80US4;A2ACC9	Q80US4;A2ACC9	Actin-related protein 5	Actr5
0.174757	-0.0124588	0.126844	0.490099	0.290001	-0.106565	0.00765944	-0.0159039	-0.07724	-0.00304174	19	19	19	39.8	39.8	39.8	64.979	64	A2ACD3;Q9CWL8	A2ACD3;Q9CWL8	Beta-catenin-like protein 1	Ctnnbl1
-0.0878601	0.00221062	0.0538864	0.229813	0.177075	-0.0846901	0.0961537	0.169217	0.264437	0.25652	21	21	21	45.4	45.4	45.4	67.501	129	A2ACG7;Q3U505;Q9DBG6	A2ACG7;Q3U505;Q9DBG6	Dolichyl-diphosphooligosaccharide--protein glycosyltransferase subunit 2	Rpn2
-0.17802	-0.399154	-0.359369	0.00583649	-0.118639	-0.0308495	-0.099546	-0.138658	-0.206561	-0.0294213	9	9	6	61.1	61.1	43.1	19.127	28	A2ACH4;O70274	A2ACH4;O70274	Protein tyrosine phosphatase type IVA 2	Ptp4a2
0.0665665	-0.0823698	-0.118747	0.0562563	-0.0152135	0.0736837	-0.133434	-0.44933	-0.214364	0.0147214	8	8	8	6.8	6.8	6.8	149.5	10	A2ACM0;Q8K4Q0;Q8K4Q0-2;Q8K4Q0-3;F7B6I3;F7BQS0;F7CN67	A2ACM0;Q8K4Q0;Q8K4Q0-2	Regulatory-associated protein of mTOR	Rptor
0.181329	0.528214	1.18631	2.96173	1.61345	-0.213236	0.118463	0.830581	2.15707	1.31967	3	3	3	5.4	5.4	5.4	77.668	5	A2ACT3;Q8K078;Q8K078-2	A2ACT3;Q8K078;Q8K078-2	Solute carrier organic anion transporter family member 4A1	Slco4a1
0.324155	-0.159287	-0.262963	-0.712859	-0.800758	0.0742531	0.205726	-0.518081	-0.836269	-0.62794	11	11	10	27.6	27.6	26.6	73.663	22	A2AD03;Q3UR39;Q9QXG2	A2AD03;Q3UR39;Q9QXG2	Rab proteins geranylgeranyltransferase component A 1	Chm
-0.0256653	-0.140338	-0.118757	-0.423463	-0.139877	-0.114249	-0.148513	-0.156226	-0.294022	-0.209771	7	4	4	54.1	28.4	28.4	20.745	14	A2AD86;Q8BU31	A2AD86;Q8BU31	Ras-related protein Rap-2c	Rap2c
-0.0508518	0.00823212	0.0207653	-0.0105448	-0.0593467	-0.0203476	0.0350337	-0.12196	-0.0257893	-0.0368714	21	21	20	36.2	36.2	35	66.741	59	Q925I1;A2AD89;F8WI53;Q925I1-2;H3BK90;H3BKI6;H3BKA4;H3BKE0	Q925I1;A2AD89;F8WI53;Q925I1-2	ATPase family AAA domain-containing protein 3	Atad3
0.0171385	-0.0746078	0.0741997	0.092433	-0.0214362	-0.129861	-0.174037	0.0940776	0.341201	0.27861	4	4	4	35.6	35.6	35.6	17.595	16	A2AD94;Q9CQL4	A2AD94;Q9CQL4	39S ribosomal protein L20, mitochondrial	Mrpl20
0.0511055	0.403105	0.0724468	0.430105	0.0359702	-0.251703	0.0558047	0.394939	-0.349755	-0.31058	5	5	5	10.2	10.2	10.2	65.42	8	A8Y5J3;A2ADA4;Q9CWS4	A8Y5J3;A2ADA4;Q9CWS4	Integrator complex subunit 11	Cpsf3l
0.114892	0.702779	0.268021	0.348392	0.0717158	0.167659	0.011065	-0.371213	0.124392	-0.0735688	2	2	2	7.4	7.4	7.4	30.899	4	E9Q5J0;A2ADA5;A2ADA5-3;A2ADA5-2	E9Q5J0;A2ADA5;A2ADA5-3;A2ADA5-2	tRNA pseudouridine synthase-like 1	Pusl1
0.23981	-0.233356	-0.399834	0.0602827	0.0383859	1.34879	1.24254	-1.14808	-0.6582	-0.998377	2	2	2	3.9	3.9	3.9	92.333	3	A2ADA6;Q6NXL5	A2ADA6;Q6NXL5		Acap3
0.181128	0.162996	0.115694	-0.148121	-0.0430694	0.0891619	0.0595279	-0.189696	-0.254539	-0.0818048	6	6	5	17.8	17.8	15.7	38.839	16	F6WHL0;A2ADH1;Q9CQY5;F6TBV1;Q9CQY5-2;Q9CQY5-3	F6WHL0;A2ADH1;Q9CQY5;F6TBV1;Q9CQY5-2;Q9CQY5-3	Magnesium transporter protein 1	Magt1
0.0381021	-0.0104294	-0.173325	0.0391169	-0.00355864	0.420759	0.293931	-0.0474896	-0.191427	-0.223582	12	12	11	8.5	8.5	8	198.51	16	A2ADL9;Q63ZW7;A2ADM0;Q63ZW7-2;A2ADS6;A2ADM2;A2ADM3;Q63ZW7-4;Q63ZW7-3;A2ADS8;Q63ZW7-6;F6RSZ8;A2ADT1;Q3UWX0;A3KG83;A3KG84;A3KG81;Q63ZW7-5	A2ADL9;Q63ZW7;A2ADM0;Q63ZW7-2;A2ADS6;A2ADM2;A2ADM3;Q63ZW7-4;Q63ZW7-3	InaD-like protein	Inadl
-0.0401583	-0.106999	-0.142118	-0.278141	-0.225417	0.0428162	-0.0271153	-0.40414	-0.306592	-0.204797	8	8	8	45.1	45.1	45.1	38.399	28	A2ADR8;A2ADR9;Q8R3G1	A2ADR8;A2ADR9;Q8R3G1	Nuclear inhibitor of protein phosphatase 1	Ppp1r8
0.000362396	0.214894	0.180594	0.336164	0.0946708	0.053709	0.27815	0.0449767	0.0947809	0.0757813	8	8	8	37.6	37.6	37.6	31.195	31	A2ADS0;Q9ER00	A2ADS0;Q9ER00	Syntaxin-12	Stx12
-0.0506983	0.0686283	0.223918	0.33862	0.175278	0.494997	0.806749	0.95771	1.1791	0.71606	8	8	8	26.1	26.1	26.1	44.59	26	A2ADY9;Q9DAF3	A2ADY9	Protein DDI1 homolog 2	Ddi2
-0.046217	-0.111322	-0.247681	-0.247684	0.0103707	-0.0293903	0.0729604	0.0548177	0.00907707	0.0259824	18	18	18	76.9	76.9	76.9	36.46	107	A2AE04;Q9QZD9;A2AE03	A2AE04;Q9QZD9;A2AE03	Eukaryotic translation initiation factor 3 subunit I	Eif3i
0.104216	-0.0846338	-0.20974	0.0333662	0.236265	-0.254424	-0.0339675	0.30055	0.525991	0.337324	4	4	4	9.4	9.4	9.4	70.034	4	A2AE14;O88935-1;O88935;O88935-3	A2AE14;O88935-1;O88935;O88935-3	Synapsin-1	Syn1
0.0428247	0.081255	0.0836134	0.239703	0.260331	0.116925	0.206441	0.215687	0.188305	0.277152	25	25	25	30.5	30.5	30.5	94.695	63	A2AE27;Q9DBT5;F7ATG4;A2AE22;A2AE25;F7D159;F6WIB6	A2AE27;Q9DBT5	AMP deaminase 2	Ampd2
0.0733366	0.187624	-0.0993748	0.023036	-0.0868888	-0.00526619	0.000319958	0.0225053	-0.0271683	-0.0578332	11	11	11	22	22	22	75.732	18	A2AE97;Q80ZK9;A2AE98	A2AE97;Q80ZK9;A2AE98	WD and tetratricopeptide repeats protein 1	Wdtc1
0.178593	0.0927696	-0.219188	0.0643778	0.298739	-0.0150061	0.102763	0.261618	0.176983	0.155067	9	9	9	23.7	23.7	23.7	61.239	18	A2AEM2;Q99LI2	A2AEM2;Q99LI2	Chloride channel CLIC-like protein 1	Clcc1
-0.00315094	0.0574055	0.152079	0.0922518	-0.0599227	-0.135571	-0.306921	-0.345757	-0.477553	-0.319174	11	10	10	20.3	18.3	18.3	65.514	19	A2AEQ7;P70303;A2AEQ8;P70303-2;A2AEQ6;P70303-3;A2AEQ5	A2AEQ7;P70303;A2AEQ8;P70303-2;A2AEQ6;P70303-3	CTP synthase 2	Ctps2
-0.101201	0.126408	0.0263109	-0.391429	-0.0228724	0.0063982	-0.141739	0.083878	0.149466	-0.101124	7	7	7	44.1	44.1	44.1	27.586	28	A2AER8;A2AER7;Q91VJ5;A2AER9	A2AER8;A2AER7;Q91VJ5	Polyglutamine-binding protein 1	Pqbp1
0.193015	0.344708	0.437133	0.508224	0.0138211	0.429007	0.57952	0.647211	0.658019	0.249987	3	3	1	12.1	12.1	5.5	28.527	5	A2AEV2;Q91VM3-2;Q91VM3;F7CAT9;F6YHS5;F6Q8K5;A2AEV0;F6QP00;A2AEU8;F7DCL5;A2AEU9	A2AEV2;Q91VM3-2;Q91VM3;F7CAT9;F6YHS5;F6Q8K5;A2AEV0	WD repeat domain phosphoinositide-interacting protein 4	Wdr45
-0.113828	-0.059288	0.0542917	0.195143	-0.0531268	0.135027	0.0907645	-0.182395	0.209675	0.0347199	3	3	3	20.2	20.2	20.2	19.478	18	A2AEV6;Q9JIG8	A2AEV6;Q9JIG8	PRA1 family protein 2	Praf2
-0.186725	0.19314	0.387107	0.163647	0.293743	0.0762835	0.119165	-0.0338321	-0.148561	0.350237	3	3	3	4.8	4.8	4.8	57.736	6	A2AEW0;A2AEW1;Q64092-3;Q64092-2;Q64092-4;Q64092;E9QMP9;E9QMP8;Q32MU7;E9QMP7;E9PZ28;E9QL92;Q3U2D2;Q9WTW4;Q08874-6;Q08874-5;Q08874-9;Q08874-8;Q08874-3;Q08874-7;Q08874-2;Q08874-4;Q08874	A2AEW0;A2AEW1;Q64092-3;Q64092-2;Q64092-4;Q64092	Transcription factor E3	Tfe3
-0.0154305	0.033371	-0.000369072	0.125212	0.125971	-0.00785065	-0.00745535	-0.0408845	0.0276213	0.132535	26	26	24	14.2	14.2	13.4	237.77	58	A2AF47;A2AF67;A2AF65;E9Q2T7;E9QM99;E9PW63;E9QLG5;E9Q8Q3;Q8BZN6;Q8BZN6-2;Q8BZN6-3	A2AF47;A2AF67	Dedicator of cytokinesis protein 11	Dock11
0.0602694	0.242336	-0.226122	-0.0492458	-0.0531716	-0.00694466	-0.197387	-0.521214	-0.796038	-0.658799	3	3	3	5.8	5.8	5.8	84.088	4	A2AF58;Q80T23-2;Q80T23	A2AF58;Q80T23-2;Q80T23	Synaptotagmin-like protein 5	Sytl5
-0.0968418	-0.0280151	-0.034174	0.0339451	0.268506	-0.00318336	0.0216165	0.104348	0.20878	0.148167	32	32	28	34.1	34.1	31.2	145.7	94	A2AFF6;O35638;Q3UQG8	A2AFF6;O35638	Cohesin subunit SA-2	Stag2
-0.153948	-0.160722	-0.193614	-0.590014	-0.478285	-0.055501	-0.132615	-0.651153	-0.757668	-0.609795	16	16	16	22.1	22.1	22.1	106.25	37	A2AFL4;P70699;A2AFL3;A2AFL5;F6VEG4;F6R5R5	A2AFL4;P70699	Lysosomal alpha-glucosidase	Gaa
0.000928879	-0.0369778	-0.0850945	-0.0769329	0.00889635	0.0429535	0.0599618	0.0908093	0.180723	0.113951	98	98	98	32.6	32.6	32.6	482.69	248	A2AFQ0;Q7TMY8;Q7TMY8-3;Q7TMY8-4;Q7TMY8-2;F6XP90;E9PZ23;F6UYC1	A2AFQ0;Q7TMY8;Q7TMY8-3;Q7TMY8-4;Q7TMY8-2	E3 ubiquitin-protein ligase HUWE1	Huwe1
0.159776	0.337638	-0.00057888	-0.229859	-0.476426	0.358214	0.52563	0.0344911	-0.105717	-0.15404	5	5	5	24.7	24.7	24.7	33.574	19	A2AFQ6;Q9D8X5	A2AFQ6;Q9D8X5	CCR4-NOT transcription complex subunit 8	Cnot8
0.00769424	-0.0267067	-0.0246277	-0.569635	-0.32434	0.0788002	-0.131126	-0.0836959	-0.0337086	-0.036325	32	32	32	25.5	25.5	25.5	166.52	75	A2AFQ9;E9PUU4;Q8BX17;F7CKD6	A2AFQ9;E9PUU4;Q8BX17	Gem-associated protein 5	Gemin5
-0.117449	-0.191911	0.000691414	-0.0368376	-0.139452	-0.119621	-0.0728059	-0.121488	-0.316823	-0.283932	13	13	13	58.4	58.4	58.4	33.499	44	A2AFW7;Q791V5;A2AFW6;Q9D050;D6RCZ1	A2AFW7;Q791V5;A2AFW6;Q9D050	Mitochondrial carrier homolog 2	Mtch2
-0.2503	-0.0860939	0.14855	-0.00228691	-0.139628	-0.105455	-0.188732	-0.0728612	0.137515	-0.20679	5	5	5	25.7	25.7	25.7	25.035	27	E9Q2S9;A2AG05;Q9CR29-2;Q9CR29	E9Q2S9;A2AG05;Q9CR29-2;Q9CR29	Coiled-coil domain-containing protein 43	Ccdc43
0.00369358	-0.0687466	-0.0378046	-0.0853376	-0.00929785	-0.0192099	-0.00132895	-0.048285	-0.023241	0.0474315	11	11	11	47.6	47.6	47.6	38.384	67	A2AG40;Q99JB2;A2AG39;F6WI02;A2AG41	A2AG40;Q99JB2;A2AG39;F6WI02	Stomatin-like protein 2, mitochondrial	Stoml2
-0.240134	-0.0837841	0.0353365	0.673059	0.620003	1.42641	-0.194883	-1.02901	-1.42595	-1.50424	3	3	3	5.7	5.7	5.7	90.11	3	A2AG58;A2AG58-2	A2AG58;A2AG58-2	Uncharacterized protein CXorf23 homolog
-0.0237465	0.0849209	0.110312	0.121521	0.249613	0.0569506	0.181705	0.0505748	0.199103	0.386676	19	19	19	38.4	38.4	38.4	68.819	69	B1AVE8;Q3TA88;A2AG61;Q8R550-3;Q8R550-2;Q8R550;E9QND4;Q8R550-5;Q8R550-4;E9Q0C1;Q8R550-6;Q8R550-8;B0R0Y8;B1AZ85;Q8R550-7	B1AVE8;Q3TA88;A2AG61;Q8R550-3;Q8R550-2;Q8R550;E9QND4;Q8R550-5;Q8R550-4;E9Q0C1	SH3 domain-containing kinase-binding protein 1	Sh3kbp1
0.00788689	0.141603	-0.0556164	-0.00773144	-0.207664	0.00541019	-0.0957189	-0.345182	-0.223125	-0.0257287	3	3	3	1.8	1.8	1.8	162.03	6	A2AG68;Q64430;B1AQ57;Q64446	A2AG68;Q64430	Copper-transporting ATPase 1	Atp7a
0.118655	0.378553	0.343387	-0.847513	-0.842173	-0.31944	0.269907	0.0894465	-0.439775	-0.724609	2	2	2	8.9	8.9	8.9	33.735	3	A2AGA4	A2AGA4	Rhomboid-related protein 2;Rhomboid-related protein 2, N-terminal fragment;Rhomboid-related protein 2, C-terminal fragment	Rhbdl2
-0.291872	-0.315791	0.163861	-0.354134	-0.103147	-0.0999002	0.149392	0.262128	-0.296144	-0.245265	9	9	9	24.1	24.1	24.1	56.87	10	A2AGE2;Q9D2E2;A2AGE1;Q9D2E2-2;F6ZMT3	A2AGE2;Q9D2E2;A2AGE1;Q9D2E2-2	Target of EGR1 protein 1	Toe1
-0.0247831	0.200476	0.477041	0.465632	0.0742192	0.0622358	-0.115175	-0.278986	0.496501	0.32747	8	8	8	6.1	6.1	6.1	240.87	10	A2AGH8;A2AGH9;A2AGH6-2;A2AGH6;A2AGH6-3;Q2NLB9;Q8BQM9;Q8BQM9-2	A2AGH8;A2AGH9;A2AGH6-2;A2AGH6	Mediator of RNA polymerase II transcription subunit 12	Med12
0.0117741	-0.0958805	-0.0982533	0.0222616	0.0077157	-0.0656099	-0.0538859	-0.0223546	0.111097	0.0016923	17	17	15	43.7	43.7	40.3	59.584	78	A2AGJ0;Q8BT60	A2AGJ0;Q8BT60	Copine-3	Cpne3
0.0271597	0.0273752	0.0401363	-0.27292	-0.286269	0.215868	0.051002	0.0403476	-0.554513	-0.523256	6	6	6	37.6	37.6	37.6	22.156	9	A2AGJ2;Q9DCV4	A2AGJ2;Q9DCV4	Regulator of microtubule dynamics protein 1	Rmdn1
-0.0050087	0.036603	0.0345078	-0.191506	-0.0471349	-0.215904	-0.395851	-0.0908628	-0.0423021	-0.249416	8	4	3	8.6	5.6	4.5	122.04	11	A2AGJ6;Q924N4-2;E9QA29;Q924N4;Q6P6P5;Q3V0N8;A2AGJ9	A2AGJ6;Q924N4-2;E9QA29;Q924N4;Q6P6P5;Q3V0N8;A2AGJ9	Solute carrier family 12 member 6	Slc12a6
0.781536	0.827935	0.715952	0.627592	0.0809464	-0.0164089	-0.185906	-0.0637012	-0.45135	-0.292628	3	3	3	11.9	11.9	11.9	44.393	5	A2AGL8;B1AVW8;Q9D304	A2AGL8;B1AVW8;Q9D304	E3 ubiquitin-protein ligase RNF128	Rnf128
-0.28717	-0.296265	-0.0720482	-0.683662	-0.380814	0.3046	0.411289	0.393188	-0.16307	-0.352288	5	5	5	12.5	12.5	12.5	47	9	E9Q9I3;A2AGR5;P24638;B7ZCF5;B7ZCF4	E9Q9I3;A2AGR5;P24638;B7ZCF5	Lysosomal acid phosphatase	Acp2
-0.117983	-0.230888	-0.12546	0.0894527	0.0897985	-0.0512161	-0.127515	0.0947652	0.271807	0.206877	75	75	75	45	45	45	218.7	235	A2AGT5-2;A2AGT5-3;A2AGT5	A2AGT5-2;A2AGT5-3;A2AGT5	Cytoskeleton-associated protein 5	Ckap5
-0.277234	-0.30963	-0.07547	0.620788	0.431813	0.277511	0.460524	0.787505	0.443418	0.00229025	1	1	1	4.5	4.5	4.5	46.869	2	A2AGX5;Q9EQT6	A2AGX5;Q9EQT6	Synaptotagmin-13	Syt13
0.00180054	-0.0762405	-0.0466385	0.208679	0.125927	-0.012598	-0.0244555	-0.0892615	0.0970268	0.101548	32	32	32	32.7	32.7	32.7	158.23	98	A2AH38;Q9Z0W3;Q9Z0W3-2	A2AH38;Q9Z0W3;Q9Z0W3-2	Nuclear pore complex protein Nup160	Nup160
0.0372963	-0.0116825	-0.012886	0.221645	0.143559	0.0169086	0.150925	0.0856519	0.0412827	0.116253	23	23	23	58.4	58.4	58.4	53.247	177	A2AH73;Q9DCD0	A2AH73;Q9DCD0	6-phosphogluconate dehydrogenase, decarboxylating	Pgd
0.0082922	0.0216255	-0.24379	-0.403639	-0.272415	0.0239792	-0.0602565	-0.693935	-0.345549	0.178791	9	7	2	6.2	4.7	0.8	198.92	8	A2AH78;A2AH79;Q60575-2;Q60575;E9Q744;F6XNB6	A2AH78;A2AH79;Q60575-2;Q60575	Kinesin-like protein KIF1B	Kif1b
0.0459805	-0.0267544	-0.0551414	0.08395	0.112225	-0.00876808	0.0201707	0.0492883	0.186972	0.0984769	48	47	47	66.6	65.6	65.6	109.36	257	Q543F1;A2AH85;O08810;G3UZ34;G3UXK8;G3UZ25	Q543F1;A2AH85;O08810;G3UZ34	116 kDa U5 small nuclear ribonucleoprotein component	Eftud2
-0.0797081	0.07477	0.0547295	0.240761	-0.0497718	0.0555344	-0.141189	-0.150528	0.0426483	-0.0648685	5	5	5	21.8	21.8	21.8	45.53	10	A2AHB3;Q8VDI7;F6Z1E7;F6UMH9	A2AHB3;Q8VDI7;F6Z1E7;F6UMH9	Ubiquitin-associated domain-containing protein 1	Ubac1
0.134343	0.227195	0.177975	0.056386	0.0791755	0.234211	-0.083777	-0.116782	-0.221713	-0.13097	12	12	12	8.9	8.9	8.9	175.89	16	A2AHC3;A2AHC4;A2AHC3-2;F6Q2D3;F6QF29;F6W3X2	A2AHC3;A2AHC4;A2AHC3-2	Calmodulin-regulated spectrin-associated protein 1	Camsap1
0.144007	0.0415936	-0.074235	-0.0257454	0.0030961	0.0421572	0.353598	0.597107	0.285861	0.264067	11	5	5	45.9	21.1	21.1	34.786	13	A2AHI4;Q9CS42	A2AHI4;Q9CS42	Ribose-phosphate pyrophosphokinase 2	Prps2
-0.0418177	-0.0608692	-0.127181	-0.0899944	0.00130129	-0.215672	-0.0560231	0.193885	-0.216638	-0.155143	14	14	14	34.3	34.3	34.3	48.206	33	A2AHS8;Q99N87;B2FDG7	A2AHS8;Q99N87	28S ribosomal protein S5, mitochondrial	Mrps5
0.21551	0.175795	0.082057	0.152601	-0.0142236	0.206715	0.20372	-0.183505	-0.269031	-0.491343	7	7	7	11.5	11.5	11.5	59.867	10	Q3UI98;A2AHV5;Q8R2T8-2;Q8R2T8;H3BJX5	Q3UI98;A2AHV5;Q8R2T8-2;Q8R2T8	General transcription factor 3C polypeptide 5	Gtf3c5
0.142785	0.358876	0.674515	1.2147	0.806111	-0.0542068	0.230948	0.55954	1.08196	0.728515	3	3	3	28.6	28.6	28.6	17.127	13	A2AHX9;Q9QWX2;Q5HZH3;O35843;Q64373-2;Q64373-3;Q64373-4;Q64373;A2AHX7;A2AHX8	A2AHX9;Q9QWX2;Q5HZH3;O35843;Q64373-2;Q64373-3;Q64373-4;Q64373;A2AHX7;A2AHX8	Bcl-2-like protein 1	Bcl2l1
0.0925217	0.10171	0.111964	-0.00126934	-0.0689359	0.00466347	-0.197488	-0.0435281	0.33271	0.224662	9	9	9	20.9	20.9	20.9	65.636	17	A2AHZ8;Q8C4Y3;F6SWS9	A2AHZ8;Q8C4Y3	Negative elongation factor B	Nelfb
0.217481	0.160848	-0.0285025	0.189563	-0.0857635	0.0581417	0.581258	0.122576	0.42492	0.171158	3	3	3	14.5	14.5	14.5	59.749	5	A2AI05-2;A2AI05;A2AI05-3	A2AI05-2;A2AI05;A2AI05-3	NADPH-dependent diflavin oxidoreductase 1	Ndor1
0.257811	0.168577	-0.42715	-0.337749	-0.469847	-0.386615	-0.494243	-0.399769	-0.316959	0.0244622	7	7	7	11.7	11.7	11.7	80.088	9	A2AI08	A2AI08	Taperin	Tprn
0.259517	0.0103655	-0.294872	0.0133867	0.505268	-0.0965357	-0.0624347	-0.0845981	-0.062398	0.121394	5	5	5	49.6	49.6	49.6	13.557	8	A2AI09;Q9JJ94	A2AI09;Q9JJ94	Sjoegren syndrome nuclear autoantigen 1 homolog	Ssna1
-0.054635	-0.295188	-0.114363	-0.0408936	-0.13482	-0.0648861	-0.26825	-0.579915	-0.264972	-0.26511	10	10	10	14.4	14.4	14.4	123.89	20	A2AI52;Q80U87;D3Z5K3	A2AI52;Q80U87;D3Z5K3	Ubiquitin carboxyl-terminal hydrolase;Ubiquitin carboxyl-terminal hydrolase 8	Usp8
-0.0110989	0.0746384	0.0668087	0.0731277	-0.00992537	0.00529289	-0.113859	-0.0572848	-0.209446	-0.188095	17	17	13	44.6	44.6	37	43.185	85	A2AI68;Q3TYK4;Q9DBC7;E9Q276;A2AI69;D3Z0V6;D3Z4L4	A2AI68;Q3TYK4;Q9DBC7;E9Q276	cAMP-dependent protein kinase type I-alpha regulatory subunit;cAMP-dependent protein kinase type I-alpha regulatory subunit, N-terminally processed	Prkar1a
0.129778	0.000242233	-0.0371447	0.0383997	0.0795579	0.136232	0.352477	0.0335851	0.294865	0.34708	7	7	7	27.7	27.7	27.7	27.942	18	A2AIH8;Q9D711	A2AIH8;Q9D711	Pirin	Pir
-0.273489	0.261517	0.0183821	-0.251882	-0.0358605	-0.296409	-0.0660176	-0.356549	-2.27134	-0.606936	4	1	1	10.5	3	3	39.164	2	A2AIS5	A2AIS5		Ehmt1
-0.0183983	-0.0117655	-0.00917339	0.169281	0.0792613	-0.108222	0.0361714	-0.0605197	-0.19294	0.0954986	16	16	16	11.3	11.3	11.3	207.17	29	E9PZY8;A2AIV2;A2AIV2-2	E9PZY8;A2AIV2;A2AIV2-2	Protein virilizer homolog	1110037F02Rik;Kiaa1429
-0.2842	-0.412415	-0.475168	-0.0231123	0.278444	-0.188748	-0.21421	1.05738	0.975647	0.238678	1	1	1	4.2	4.2	4.2	45.726	2	A2AIW3;A2AIW0-3;A2AIW0-4;A2AIW0-2;A2AIW0	A2AIW3;A2AIW0-3;A2AIW0-4;A2AIW0-2;A2AIW0	Serologically defined colon cancer antigen 3 homolog	Sdccag3
-0.0753307	-0.151749	-0.171932	-0.116999	-0.0983176	0.0212059	0.0669446	0.0255265	0.0742569	0.0666986	20	20	20	46.8	46.8	46.8	58.278	72	A2AIW8;Q9DC61;A2AIW9	A2AIW8;Q9DC61;A2AIW9	Mitochondrial-processing peptidase subunit alpha	Pmpca
-0.0824356	-0.113868	-0.114793	-0.196543	-0.0107799	0.242536	0.401221	0.643557	0.545355	0.381141	15	15	15	10.4	10.4	10.4	254.2	25	E9QAT4;A2AIX1;F7BPW6;F6U3B5	E9QAT4;A2AIX1;F7BPW6;F6U3B5		Sec16a
-0.246181	-0.148004	0.160272	0.180143	0.0801826	0.133946	-0.133131	-0.165934	-0.0756092	-0.189229	3	3	3	51.8	51.8	51.8	9.7608	10	A2AJ02;Q99JP4	A2AJ02;Q99JP4	Anaphase-promoting complex subunit CDC26	Cdc26
0.012516	0.0501242	-0.0525579	-0.181421	-0.136935	-0.0121021	-0.0182137	-0.153841	-0.257168	-0.297768	12	12	12	20.7	20.7	20.7	75.149	21	A2AJ15;A2AJ14	A2AJ15	Endoplasmic reticulum mannosyl-oligosaccharide 1,2-alpha-mannosidase	Man1b1
-0.0263119	0.0914555	0.255269	0.33718	0.107797	0.0208998	-0.243979	-0.1952	-0.0266876	-0.0186772	9	9	9	60.5	60.5	60.5	26.778	35	A2AJ50;Q9D7M1	A2AJ50;Q9D7M1	Glucose-induced degradation protein 8 homolog	Gid8
-0.0681343	0.043396	-0.0328541	0.138464	0.0729222	0.00131798	-0.00965261	-0.101196	0.237582	0.201584	23	22	22	51.1	49.6	49.6	61.447	72	A2AJ72;Q3TIX6;F7AM43;A2AJ71;F6S444;F6W2V3	A2AJ72;Q3TIX6		Fubp3
-0.154102	-0.286379	-0.322378	-0.424096	-0.255087	-0.00680923	-0.112287	-0.458726	-0.2042	-0.110667	8	8	8	63	63	63	15.261	24	A2AJ87;Q9CQN7;F7CXS7	A2AJ87;Q9CQN7;F7CXS7	39S ribosomal protein L41, mitochondrial	Mrpl41;Gm6434
0.0490026	-0.147495	-0.0231724	0.0930262	-0.0195966	-0.162492	-0.254415	-0.242789	-0.170162	-0.0729489	13	13	13	62.2	62.2	62.2	16.369	47	A2AJA5;Q9JMG1	A2AJA5;Q9JMG1	Endothelial differentiation-related factor 1	Edf1
-0.23617	0.0411777	-0.213143	-0.88667	-0.348731	0.0443449	0.230659	0.258174	-0.180523	-0.60909	6	6	6	63.7	63.7	63.7	13.996	28	A2AJA8;Q9DAK9	A2AJA8;Q9DAK9	14 kDa phosphohistidine phosphatase	Phpt1
0.0519876	0.305469	0.245275	0.198984	0.126943	-0.129827	-0.266994	-0.302625	0.0165081	0.163788	7	7	7	38.6	38.6	38.6	31.189	22	A2AJG0;Q80UU2	A2AJG0;Q80UU2	Ribonuclease P protein subunit p38	Rpp38
0.145488	0.0568218	0.0366287	0.626653	0.332198	-0.0234709	-0.010324	0.0479712	0.258126	0.253642	16	12	12	50.2	40	40	56.984	35	A2AJH3;Q3THR4;O70311;Q8CFK1	A2AJH3;Q3THR4;O70311;Q8CFK1	Glycylpeptide N-tetradecanoyltransferase;Glycylpeptide N-tetradecanoyltransferase 2	Nmt2
-0.158628	-0.15253	0.36385	0.329329	0.0611529	0.666825	-0.374779	0.175581	-0.278517	-0.454803	16	1	1	23.8	1.4	1.4	93.275	3	A2AJI0;A2AJI0-2;F6WF36	A2AJI0;A2AJI0-2;F6WF36	MAP7 domain-containing protein 1	Map7d1
-0.0740604	-0.0414162	0.0772953	-0.0624504	0.0049634	-0.0602322	-0.00808668	-0.00842237	0.103643	-0.0447574	31	31	30	31.3	31.3	31.3	108.18	123	A2AJI4;Q569Z6;Q8BZN7;F6YSQ2;F6YH92;F7AB07;Q80VM0	A2AJI4;Q569Z6;Q8BZN7	Thyroid hormone receptor-associated protein 3	Thrap3
-0.0368481	-0.12594	-0.0996809	-0.0933247	0.107429	-0.0443506	0.13239	-0.0533881	0.0131798	0.201365	8	8	8	38	38	38	28.553	35	A2AJK8;Q91Z38	A2AJK8;Q91Z38	Tetratricopeptide repeat protein 1	Ttc1
-0.0302038	-0.152163	0.35718	1.1763	0.470334	0.0750523	0.280091	0.402605	0.2936	0.430936	3	3	3	37.5	37.5	37.5	9.9583	17	A2AJM8;Q9CQS8;E9PW43;F6Y8B3	A2AJM8;Q9CQS8;E9PW43	Protein transport protein Sec61 subunit beta	Sec61b;Gm10320
-0.136336	-0.0447826	0.171237	0.0630646	0.0988936	0.882792	0.607274	0.260952	-0.105655	0.0164971	3	3	2	9.8	9.8	7.5	48.21	3	Q6LC96;A2AJP1;P28700;E9Q9V9;P28705	Q6LC96;A2AJP1;P28700;E9Q9V9;P28705	Retinoic acid receptor RXR-alpha;Retinoic acid receptor RXR-gamma	Rxra;Rxrg
-0.319932	0.535598	0.00227737	-0.0747719	0.563114	-0.177769	-0.113866	0.189404	0.462286	0.193161	3	3	3	4.1	4.1	4.1	93.194	4	A2AJT5;A2AJT4;A2AJT3	A2AJT5;A2AJT4	Arginine/serine-rich protein PNISR	Pnisr
-0.1645	0.316504	1.13536	-0.765272	-0.360462	0.518513	-0.861718	-0.466361	-0.433883	-0.385022	2	2	2	12.6	12.6	12.6	15.2	3	A2AJX3;A2AJX2;Q9D1H6;E9Q040	A2AJX3;A2AJX2;Q9D1H6;E9Q040	NADH dehydrogenase [ubiquinone] 1 alpha subcomplex assembly factor 4	Ndufaf4
-0.0259552	0.0471649	-0.113773	-0.187338	0.0031991	0.251546	0.00508165	-0.0187984	0.173908	0.0692544	23	23	23	17.6	17.6	17.6	211.46	44	A6H8H2;A2AJX5;E9Q449;F6WXD7	A6H8H2;A2AJX5;E9Q449	DENN domain-containing protein 4C	Dennd4c
-0.0180168	0.0275259	0.148437	-0.0141497	0.140958	0.0150919	0.357418	0.434047	0.386093	0.122307	5	4	4	14.5	12.4	12.4	42.761	12	A2AK82;Q99J95;Q99J95-3;Q99J95-2;D6RGN3;D6RHP4	A2AK82;Q99J95;Q99J95-3;Q99J95-2	Cyclin-dependent kinase 9	Cdk9
-0.216329	0.0463152	-0.334443	-0.310166	-0.023603	-0.229866	-0.518967	-0.871757	-0.524982	-1.2434	2	2	2	13.4	13.4	13.4	30.07	4	H3BK73;A2AK88;Q8R1J9-2;Q8R1J9	H3BK73;A2AK88;Q8R1J9-2;Q8R1J9	Torsin-2A	Tor2a
-0.101388	-0.0770712	-0.164277	-0.204243	-0.314487	0.0102959	-0.0646949	0.109864	-0.0495682	-0.207405	5	5	5	40.2	40.2	40.2	22.16	11	A2AK91;Q8BW00;E9PZ40	A2AK91;Q8BW00;E9PZ40	Probable peptidyl-tRNA hydrolase	Ptrh1
0.0545073	-0.00656986	-0.0265932	-0.0976057	-0.0178657	0.0919428	0.18259	0.0958896	0.132071	0.0204806	9	9	9	36.8	36.8	36.8	36.588	33	A2AKB1;P61965;F6Q3W0	A2AKB1;P61965;F6Q3W0	WD repeat-containing protein 5	Wdr5
-0.215175	-0.221393	-0.15373	-0.442451	-0.153549	-0.0693645	-0.0381608	-0.120314	-0.281455	-0.150161	9	9	9	53.6	53.6	53.6	29.546	32	A2AKB8;Q7TQK4;F6TGV1	A2AKB8;Q7TQK4;F6TGV1	Exosome complex component RRP40	Exosc3
0.259495	-0.0603313	-0.382028	-0.445937	-0.169621	-0.232863	-0.687748	0.350712	-0.826632	-0.211271	4	4	4	10.2	10.2	10.2	53.282	10	A2AKD7;A2AKD8;Q61234	A2AKD7;A2AKD8;Q61234	Alpha-1-syntrophin	Snta1
-0.111167	-0.236028	0.0707264	-0.230842	-0.00819063	0.149162	0.178257	0.114768	0.00446701	0.134801	8	8	8	6	6	6	198.95	13	A2AKG8;E9PYJ6	A2AKG8;E9PYJ6	Focadhesin	Focad
-0.0964699	0.023572	0.0885801	0.113657	0.124717	0.0335283	0.188818	0.274834	0.194175	0.156181	10	10	9	56.7	56.7	51.9	23.261	36	A2AKH4;Q9D3L3;O09044;B0R030;B0R029;E9Q8A1	A2AKH4;Q9D3L3;O09044;B0R030;B0R029;E9Q8A1	Synaptosomal-associated protein;Synaptosomal-associated protein 23	Snap23
-0.0114832	0.13418	0.226361	0.14785	-0.0378213	0.213749	-0.0278611	0.21526	0.596444	0.111273	6	6	6	31.5	31.5	31.5	24.288	10	A2AKH7;Q8JZX5;F6U0Y0;Q9D1G5;B0R031	A2AKH7;Q8JZX5;F6U0Y0;Q9D1G5	Leucine-rich repeat-containing protein 57	Lrrc57
0.213568	0.34411	0.279337	0.213255	0.0445065	0.122391	0.237725	0.188111	0.0831985	0.0133119	23	23	23	26.9	26.9	26.9	111.51	62	A2AKI5;P43406;F6W6Q6;B7ZCI9;F6RWM8	A2AKI5;P43406	Integrin alpha-V;Integrin alpha-V heavy chain;Integrin alpha-V light chain	Itgav
-0.0655642	-0.0734749	-0.0695286	-0.41513	-0.185715	-0.0438108	-0.287857	-0.0853457	-0.579146	-0.528715	4	4	4	34.6	34.6	34.6	18.213	15	A2AKK8;Q8VDT9	A2AKK8;Q8VDT9	39S ribosomal protein L50, mitochondrial	Mrpl50
-0.133121	-0.925585	-1.311	-1.37498	-1.39351	-0.333961	-0.230226	-1.06136	-1.0269	-1.21411	1	1	1	6.6	6.6	6.6	29.527	2	G3UY80;G3UZ71;G3UZ20;G3UZ86;G3UX39;A2AKM8;G3V008;G3UYK4;G3UW65;A2AKM7;A2AKM5;A2AKM6;A2AKM9;E9QPZ1;G3X8Q7;G3UYQ1;Q02650;P32114-2;P32114	G3UY80;G3UZ71;G3UZ20;G3UZ86;G3UX39;A2AKM8;G3V008;G3UYK4;G3UW65;A2AKM7;A2AKM5;A2AKM6;A2AKM9;E9QPZ1;G3X8Q7;G3UYQ1;Q02650;P32114-2;P32114	Paired box protein Pax-5;Paired box protein Pax-2	Pax5;Pax2
-0.0194569	-0.0113068	0.287878	1.74729	1.29031	0.0112209	-0.0980868	0.246253	1.55698	1.40756	22	22	22	36.3	36.3	36.3	91.644	74	A2AKS8;Q9R100;A2AKS7	A2AKS8;Q9R100;A2AKS7	Cadherin-17	Cdh17
0.0461426	-0.0235004	-0.0715332	0.129116	0.105275	0.00911331	0.134175	0.171885	0.263884	0.13399	41	41	41	51	51	51	123.09	217	A2AKT7;Q6P5F9;F6YA11;A2AKT6	A2AKT7;Q6P5F9	Exportin-1	Xpo1
0.284472	0.391254	-0.0581913	-0.00403214	-0.0270429	-0.109834	-0.373611	-0.365014	-0.070775	-0.088448	5	4	4	1.9	1.6	1.6	297.59	5	A2AKX3;A2AKX3-2;F6R186	A2AKX3;A2AKX3-2	Probable helicase senataxin	Setx
0.0641861	-0.203983	-0.0371685	0.275293	0.00860453	0.00921822	0.159155	0.0762849	0.293848	0.144516	17	17	3	49.7	49.7	9.7	34.476	205	A2AL12;Q5FB19;Q8BG05	A2AL12;Q5FB19;Q8BG05	Heterogeneous nuclear ribonucleoprotein A3	Hnrnpa3
0.0803738	0.127582	-0.257782	-0.0154705	-0.152042	-0.533229	-0.164724	-0.271842	0.75044	0.495536	3	3	3	7.9	7.9	7.9	50.408	3	A2AL18;A2AL19;Q80Y19	A2AL18;A2AL19;Q80Y19	Rho GTPase-activating protein 11A	Arhgap11a
-0.0899601	-0.0108643	0.0362577	0.295371	0.481998	-0.0267324	0.0230184	0.0483003	0.882413	0.836126	9	9	9	43.7	43.7	43.7	31.375	24	A2AL38;P54116;E9PW33;Q99L68	A2AL38;P54116;E9PW33	Erythrocyte band 7 integral membrane protein	Stom
-0.0209885	0.00943565	0.0441685	0.20812	0.0745702	0.0344524	0.0795293	0.0797601	0.139324	0.0724874	23	23	23	45.3	45.3	45.3	74.342	87	A2AL50;Q8C0I1;H3BKN2;A2AL49;H3BIY5;H3BJ14	A2AL50;Q8C0I1;H3BKN2;A2AL49	Alkyldihydroxyacetonephosphate synthase, peroxisomal	Agps
0.0179653	0.240385	-0.594675	-1.12263	-0.264692	0.173744	0.196645	-0.461375	-0.397258	0.272455	3	3	3	3.1	3.1	3.1	157.46	4	A2AL70;O70546;O70546-2;E9Q3Y9;Q3UQE8;E9PWW8;G3X9F2;P79457	A2AL70;O70546;O70546-2	Lysine-specific demethylase 6A	Kdm6a
-0.0604	0.0334511	0.0269318	0.335702	0.378441	-0.0787601	-0.103025	-0.135387	0.0998497	0.307251	19	19	19	32.1	32.1	32.1	75.127	66	Q8CBM2;E9Q6M2;A2AL85;A2AL84;Q8BSY0;A2AL71;A2AL77;A2AL83;A2AL79;E9Q513;Q9CR06;Q9D7J8;Q6P8S1;A2AL74;A2AL78;E9PWI0;A2AL76;A2AL75;Q3TU40;A2AL81	Q8CBM2;E9Q6M2;A2AL85;A2AL84;Q8BSY0	Aspartyl/asparaginyl beta-hydroxylase	Asph
0.14061	0.0771942	-0.154129	0.268266	0.0726409	-0.238184	-0.0432982	-0.356398	-0.341081	-0.099916	4	4	4	12.1	12.1	12.1	34.791	6	E9Q5F2;A2ALA6;P09925	E9Q5F2;A2ALA6;P09925	Surfeit locus protein 1	Surf1
-0.0950317	-0.0629025	0.0450296	0.159594	0.197302	-0.0918465	0.0205302	0.1206	-0.0509281	-0.112625	9	9	9	25.7	25.7	25.7	45.465	20	A2ALB2;Q6PAQ4;A2ALB1	A2ALB2;Q6PAQ4;A2ALB1	RNA exonuclease 4	Rexo4
-0.0859718	-0.180387	-0.0454016	0.0387907	-0.100105	-0.00793839	-0.102358	-0.136592	0.0177031	-0.0120254	15	15	15	64	64	64	29.812	78	A2ALF2;Q6NZB0;A2ALF0;A2ALF3;F6TQL3;F6QIL6;F7CXJ2;D3Z4I5;E9PZT4	A2ALF2;Q6NZB0;A2ALF0;A2ALF3;F6TQL3	DnaJ homolog subfamily C member 8	Dnajc8
-0.0953407	-0.0734272	0.0187349	0.408523	0.208299	0.125965	0.106683	0.237174	0.667188	0.246218	11	2	2	11.1	1.3	1.3	125.71	9	Q8C048;A2ALL9;Q0VF55;Q0VF54	Q8C048;A2ALL9;Q0VF55;Q0VF54	Calcium-transporting ATPase	Atp2b3
0.101675	0.0746574	0.122425	0.423786	0.196959	-0.0416107	-0.0832324	0.0418382	0.132906	0.0968556	17	17	17	48.6	48.6	48.6	27.922	134	Q61335;A2ALM8	Q61335;A2ALM8	B-cell receptor-associated protein 31	Bcap31
-0.239358	-0.151583	-0.117438	0.18763	0.263552	-0.097352	-0.300146	-0.267393	-0.175518	0.0717769	9	9	9	10.4	10.4	10.4	118.77	17	A2ALR9;A2ALS0;Q3V0C5;Q3V0C5-5;Q3V0C5-2;A2ALR8;F6TH61;F6VSP0;A2ALR5;F7ALR2;F6TGT8;Q3V0C5-4;Q3V0C5-3;F6VSQ9;A2ALS8;A2ALS9;B7ZNK5	A2ALR9;A2ALS0;Q3V0C5;Q3V0C5-5;Q3V0C5-2	Ubiquitin carboxyl-terminal hydrolase 48	Usp48
-0.078764	0.36552	0.550097	1.40246	0.949463	0.0860672	0.134948	0.528739	1.0578	1.11208	3	3	3	8.7	8.7	8.7	77.512	8	F7D8S2;A2ALS4;A2ALS5;E9PZZ8;A2ALS3;A2ALS7	F7D8S2;A2ALS4;A2ALS5;E9PZZ8;A2ALS3	Rap1 GTPase-activating protein 1	Rap1gap
0.00500107	0.211026	0.260873	-0.156362	-0.0912118	-0.112057	0.00455618	0.186796	-0.108732	0.00790262	6	6	6	5.9	5.9	5.9	165.26	11	A7TU71;A2ALU4;A2ALU4-2	A7TU71;A2ALU4;A2ALU4-2	Protein Shroom2	Shroom2
0.107606	-0.0153751	-0.170815	-0.0841007	-0.26087	-0.058609	-0.122753	-0.140165	-0.245941	-0.295263	11	11	11	40.1	40.1	40.1	35.56	38	A2ALW3;Q91YR9;REV__Q3TVC7;REV__Q3TVC7-3	A2ALW3;Q91YR9	Prostaglandin reductase 1	Ptgr1
-0.0535669	0.105966	-0.213374	0.186532	0.0276818	-0.15202	-0.0935454	-0.0460153	-0.268188	0.09479	3	3	3	10.2	10.2	10.2	40.051	4	Q3UXG7;A2AMC4;Q91ZW2;E9Q686;A2AMC3;E9PZ15	Q3UXG7;A2AMC4;Q91ZW2;E9Q686;A2AMC3	GDP-fucose protein O-fucosyltransferase 1	Pofut1
0.0787325	0.00929642	-0.152493	-0.221579	-0.220362	-0.191441	-0.197674	-0.0865121	-0.13783	-0.0041461	10	10	10	13.4	13.4	13.4	83.794	22	A2AMG6;Q9R207;A2AMG5	A2AMG6;Q9R207;A2AMG5	Nibrin	Nbn
-0.0457468	0.153457	0.0536699	-0.210245	-0.197989	0.036891	-0.323077	-0.347439	-0.183455	-0.177824	9	9	9	17.3	17.3	17.3	72.882	12	F8WH94;A2AMH5;A2AMH4;Q6X893;Q6X893-2;A2AMH3;A2AMH8	F8WH94;A2AMH5;A2AMH4;Q6X893;Q6X893-2;A2AMH3	Choline transporter-like protein 1	Slc44a1
0.255012	0.229627	-0.0160055	0.116845	0.0288291	0.0888834	-0.202813	-0.232705	-0.195037	-0.266791	18	12	12	14.4	10.8	10.8	174.82	19	A2AMI2;E9QNX3;Q80XI3-2;Q80XI3-4;Q80XI3;Q80XI3-3;A2AMI7;A2AMI6	A2AMI2;E9QNX3;Q80XI3-2;Q80XI3-4;Q80XI3;Q80XI3-3;A2AMI7	Eukaryotic translation initiation factor 4 gamma 3	Eif4g3
0.0228806	-0.0371799	-0.00404835	0.0214071	-0.206738	-0.0274963	-0.0319591	0.0215611	-0.0133905	-0.154269	9	9	9	39	39	39	42.906	38	A2AMN4;Q8BH69	A2AMN4;Q8BH69	Selenide, water dikinase 1	Sephs1
0.0179529	0.0175495	0.135377	0.0804768	-0.130866	0.0726862	0.13598	0.695275	0.401031	0.0351768	3	3	3	30.8	30.8	30.8	13.188	8	A2AMQ1;Q8CIB6	A2AMQ1;Q8CIB6	Transmembrane protein 230	Tmem230
0.119087	0.268213	0.0345125	-0.202789	-0.159786	-0.0924864	-0.336169	-0.406695	-0.494434	-0.215825	4	4	4	13.7	13.7	13.7	51.313	21	A2AMQ4;Q99L43;A2AMQ5;Q6PBC0;F6S4G2	A2AMQ4;Q99L43;A2AMQ5;Q6PBC0;F6S4G2	Phosphatidate cytidylyltransferase 2;Phosphatidate cytidylyltransferase	Cds2
0.00606632	0.307146	0.243666	0.388091	0.186368	0.268945	-0.0759044	-0.374642	-0.397342	-0.32246	2	2	2	6.4	6.4	6.4	41.235	4	A2AMS3;F6YS38;Q03249;A2AMS2	A2AMS3;F6YS38;Q03249;A2AMS2	Galactose-1-phosphate uridylyltransferase	Galt
-0.0911407	-0.0591431	0.0126114	0.338106	0.24232	-0.059	0.00805616	0.0744405	0.325375	0.264714	14	14	14	56.5	56.5	56.5	27.545	50	A2AMU9;Q9D0I8;A2AMV1	A2AMU9;Q9D0I8;A2AMV1	mRNA turnover protein 4 homolog	Mrto4
0.033536	-0.00257111	-0.1109	0.262794	0.1272	-0.0727882	-0.111885	-0.149208	-0.191804	0.00452852	26	26	1	32.7	32.7	1	111.29	65	A2AMV0;Q8C7X2-2;Q8C7X2-3	A2AMV0;Q8C7X2-2	ER membrane protein complex subunit 1	Emc1
-0.143127	0.16725	0.227412	0.119617	-0.0686421	-0.0865746	-0.0547042	0.0108457	0.0454006	-0.243733	15	15	15	50.7	50.7	50.7	41.349	55	A2AMX4;Q9D5V6	A2AMX4;Q9D5V6	Synapse-associated protein 1	Syap1
0.107878	0.0698318	-0.0904427	-0.22647	-0.0861459	0.255664	0.128109	-0.0921426	-0.201509	-0.0590215	5	5	5	15.4	15.4	15.4	48.195	15	A2AMY0;A2AMY1;Q8BH48-2;Q8BH48	A2AMY0;A2AMY1;Q8BH48-2;Q8BH48	Ubiquitin-associated protein 1	Ubap1
-0.154503	-0.19389	0.0220499	0.105986	0.169384	-0.179191	-0.117849	-0.03585	0.213354	0.186319	18	18	18	22.1	22.1	22.1	117.83	60	A2AMY5;Q91VX2;F6PYV5;F6WTC8;A2AMY7	A2AMY5;Q91VX2	Ubiquitin-associated protein 2	Ubap2
0.0482368	0.11368	0.0448952	0.185133	0.143984	-0.00216103	-0.0148768	0.0729604	0.122984	0.0753179	107	107	107	30.1	30.1	30.1	570.29	248	A2AN08-3;A2AN08;A2AN08-5;A2AN08-2;F6SSP6;A2AN08-4	A2AN08-3;A2AN08;A2AN08-5	E3 ubiquitin-protein ligase UBR4	Ubr4
0.0685368	-0.109198	-0.106646	0.0902061	-0.154155	-0.0795984	0.0991368	-0.627272	-0.077178	0.063724	2	2	2	8.1	8.1	8.1	31.669	4	A2AN37;P52623;F7CBX2	A2AN37;P52623;F7CBX2	Uridine-cytidine kinase;Uridine-cytidine kinase 1	Uck1
0.765079	0.43132	-0.0120125	-2.22524	-0.642881	-0.354944	-0.204644	-0.66591	-1.06151	-0.315317	3	3	3	12.8	12.8	12.8	31.258	3	F6XWQ4;E9PZ29;Q3UUV0;Q3TXU6;A2AN61;Q8VEH2;F6S5B6	F6XWQ4;E9PZ29;Q3UUV0;Q3TXU6;A2AN61;Q8VEH2;F6S5B6		Ciz1
-0.268877	-0.528734	0.13255	-0.0182314	0.037787	-0.135266	-0.258138	0.119938	0.219054	0.214219	2	2	2	16.3	16.3	16.3	15.773	3	Q9CZ23;A2AN95;Q921X6	Q9CZ23;A2AN95;Q921X6	DNA-directed RNA polymerase III subunit RPC6	Polr3f
0.180566	-0.000494003	-0.258557	-0.321506	-0.120475	-0.217599	-0.354482	-0.396016	-0.298619	-0.267511	5	5	5	40.3	40.3	40.3	20.911	7	A2AN96;O88851	A2AN96;O88851	Putative hydrolase RBBP9	Rbbp9
0.0158138	-0.0595512	-0.0427284	-0.0302467	-0.0617061	0.00661087	0.0686231	0.0169702	-0.156881	-0.149496	23	23	22	61.4	61.4	58.9	46.797	120	A2ANA4;Q9D8U8	A2ANA4;Q9D8U8	Sorting nexin-5	Snx5
0.360929	0.181651	0.056284	0.305752	-0.324662	0.121985	-0.0818353	-0.0701556	-0.200655	-0.113407	3	3	3	23	23	23	27.808	8	A2ANC0;Q9CPT3	A2ANC0;Q9CPT3	N-acylneuraminate-9-phosphatase	Nanp
-0.068223	0.0530968	0.0718727	0.0106077	0.114549	-0.067359	-0.139354	-0.00560331	0.0214386	0.0860934	9	9	9	34.4	34.4	34.4	53.398	28	A2ANC9;Q8VCF0	A2ANC9;Q8VCF0	Mitochondrial antiviral-signaling protein	Mavs
0.0427189	0.000925064	0.101986	0.148455	0.14254	-0.0557442	0.0431504	0.0765595	0.128029	0.142268	17	17	17	82.7	82.7	82.7	31.062	163	A2ANM4;Q9CQ65	A2ANM4;Q9CQ65	S-methyl-5-thioadenosine phosphorylase	Mtap
0.00319099	0.116856	0.172325	0.353132	0.196314	0.0621738	0.0423722	0.243716	0.369438	0.238476	58	58	58	14.1	14.1	14.1	630.33	98	A2ANY6	A2ANY6		Mdn1
-0.384328	-0.328424	-0.226685	-0.451576	-0.282828	0.311146	0.139799	0.0519214	-0.166976	-0.123496	6	6	5	36.6	36.6	32.7	28.038	15	A2AP25;Q9CZX7;E0CZF6;E0CZ18	A2AP25;Q9CZX7	Type 2 phosphatidylinositol 4,5-bisphosphate 4-phosphatase	Tmem55a
0.00915051	0.00845337	-0.205801	-1.02992	-0.866559	0.237576	0.0976138	-0.147539	-0.0411272	0.0147595	3	3	3	34	34	34	11.741	7	A2AP32;A2AP31;Q3UIU2	A2AP32;A2AP31;Q3UIU2	NADH dehydrogenase [ubiquinone] 1 beta subcomplex subunit 6	Ndufb6
0.01966	0.260166	-0.299777	-1.60917	-0.943663	-0.0736084	-0.213536	-0.148835	-0.768317	-0.99715	2	2	2	15.7	15.7	15.7	23.235	6	A2AP74;Q8BIF0-2;Q8BIF0	A2AP74;Q8BIF0-2;Q8BIF0	CD99 antigen-like protein 2	Cd99l2
-0.0252523	-0.151772	-0.290009	-0.272999	-0.232661	-0.0543909	-0.0776792	-0.306117	-0.218633	-0.0564914	8	8	8	19.3	19.3	19.3	48.381	12	A2AP97;Q99LC2	A2AP97;Q99LC2	Cleavage stimulation factor subunit 1	Cstf1
-0.226173	-0.178924	0.0312033	-0.00304222	0.0561643	0.0631485	-0.070087	0.0950274	0.393059	0.156434	22	22	22	33.7	33.7	33.7	85.893	37	A2APB8	A2APB8	Targeting protein for Xklp2	Tpx2
-0.0681839	-0.0359077	0.0654097	0.0766068	0.0876365	-0.133904	-0.0803332	0.226676	0.187938	0.0755677	7	7	7	25.5	25.5	25.5	23.656	43	A2APD4;Q3UN87;P27048;P63163	A2APD4;Q3UN87;P27048;P63163	Small nuclear ribonucleoprotein-associated protein;Small nuclear ribonucleoprotein-associated protein B;Small nuclear ribonucleoprotein-associated protein N	Snrpn;Snrpb
-0.140429	-0.021204	0.0569649	0.0689449	0.21078	-0.0515347	0.0196233	0.251814	0.428865	0.131442	32	32	32	71.4	71.4	71.4	64.464	196	A2APD6;Q9D6Z1;E0CXZ0;A2APD7;F6USW7;F7CHP9;F7CHQ7;F6U250;F6V095	A2APD6;Q9D6Z1;E0CXZ0	Nucleolar protein 56	Nop56
-0.0629168	0.133077	0.0266314	0.364645	0.0199609	0.128449	0.182385	-0.0223861	0.0728331	0.00857401	8	8	8	9.8	9.8	9.8	111.38	13	A2API3;Q80V86	A2API3;Q80V86	Integrator complex subunit 8	Ints8
-0.0157623	-0.0374575	-0.14895	-0.363437	-0.256742	0.0952692	-0.00266886	-0.200366	-0.200417	-0.219008	12	12	12	18.2	18.2	18.2	86.754	27	F8WH21;A2APJ2;A2API8;F7AA26;O54931-3;O54931-2;O54931;O54931-5;O54931-4;A2APJ1;A2API9	F8WH21;A2APJ2;A2API8;F7AA26;O54931-3;O54931-2;O54931;O54931-5;O54931-4	A-kinase anchor protein 2	Akap2;Pakap
0.0137281	0.183648	0.354468	1.13991	0.68428	0.0744352	0.301946	0.486608	0.813361	0.684919	7	7	7	18.1	18.1	18.1	40.263	44	Q3U8S1;A2APM5;A2APM3;A2APM4;A2APM6;E9QKM8;Q80X37;E9QKM0;E9QKL9;A2APM1;E9QKL8;E9QKL7;A2APM2;P15379-2;P15379-3;P15379-6;P15379-11;P15379-5;P15379-10;P15379-9;P15379-4;P15379-8;P15379-7;P15379;E9QKM1;P15379-12;P15379-13	Q3U8S1;A2APM5;A2APM3;A2APM4;A2APM6;E9QKM8;Q80X37;E9QKM0;E9QKL9;A2APM1;E9QKL8;E9QKL7;A2APM2;P15379-2;P15379-3;P15379-6;P15379-11;P15379-5;P15379-10;P15379-9;P15379-4;P15379-8;P15379-7;P15379	CD44 antigen	Cd44
-0.00181293	0.112128	0.476726	0.371801	0.0241408	0.292431	-0.00647879	-0.381445	0.157734	-0.0833678	5	5	5	7.6	7.6	7.6	119.73	7	A2APR8;O08901	A2APR8;O08901	Mitotic checkpoint serine/threonine-protein kinase BUB1	Bub1
0.135075	0.0999184	-0.184947	0.277933	0.823857	-0.0285501	-0.484068	-0.426908	0.440697	0.521926	13	9	2	13.4	9.4	2.3	123.1	13	A2APV2;F8VPR2;A2APV2-2;E9PXE6;F6XR20;A2AQW2;A2AQW3	A2APV2;F8VPR2;A2APV2-2;E9PXE6;F6XR20	Formin-like protein 2	Fmnl2
-0.137213	-0.0138063	-0.0910921	-0.811741	-0.575441	-0.326842	-1.06738	-0.961318	-0.921659	-0.478299	2	2	2	16.7	16.7	16.7	11.141	4	A2APX3;A2APX2;P21460	A2APX3;A2APX2;P21460	Cystatin-C	Cst3
-0.0394211	0.131419	0.196314	0.505809	0.341439	0.0600462	0.0771174	0.337279	0.579513	0.294842	16	16	16	19.6	19.6	19.6	98.047	32	A2APY6;Q3V1V3;D3Z0H5	A2APY6;Q3V1V3	ESF1 homolog	Esf1
0.0246019	0.115779	0.0101347	-0.155268	-0.0822358	-0.0476418	0.0493512	-0.107973	-0.111767	-0.0675998	9	9	9	61.3	61.3	61.3	21.997	31	B0R091;A2AQ13;P61022;B0R092	B0R091;A2AQ13;P61022	Calcineurin B homologous protein 1	Chp1
0.239405	0.103518	0.0970278	-0.0684767	-0.0920577	-0.144874	-0.0500255	-0.131813	-0.331738	-0.203958	6	6	6	20.4	20.4	20.4	37.782	15	A2AQ17;Q9CWX2	A2AQ17;Q9CWX2	Complex I intermediate-associated protein 30, mitochondrial	Ndufaf1
0.0895901	0.0999947	-0.030118	0.165606	0.0816455	-0.157364	0.0576606	-0.137794	-0.111407	-0.0904555	14	14	14	20.7	20.7	20.7	80.796	37	A2AQ19	A2AQ19	RNA polymerase-associated protein RTF1 homolog	Rtf1
0.0546417	0.038662	-0.0429783	-0.433193	-0.187342	0.0248146	-0.165941	-0.391535	-0.437609	-0.264735	32	32	32	20.4	20.4	20.4	218.44	64	E9QAU4;A2AQ25;A2AQ25-2;A2AQ25-4;A2AQ25-3;D3Z781;F8WHU1;A2AQ25-5;A2AQ25-8;A2AQ25-9;A2AQ25-6;Q8BHR1;A2AQ25-7;B1AY50;B1AY49	E9QAU4;A2AQ25;A2AQ25-2;A2AQ25-4;A2AQ25-3;D3Z781;F8WHU1;A2AQ25-5;A2AQ25-8;A2AQ25-9;A2AQ25-6	Sickle tail protein	Etl4;Skt
0.255257	0.099555	0.0955238	-0.397003	0.0630794	0.189776	-0.152351	0.474865	0.0668116	-0.0876555	5	5	5	13.4	13.4	13.4	64.628	14	A2AQ43;A2AQ44;A2AQ42;A2AQ45;A2AQ41;Q80TY0-2;Q80TY0-3;Q80TY0;D3YYV4;Q80TY0-4;F6VVN1;Q80TY0-5;A2AQ47	A2AQ43;A2AQ44;A2AQ42;A2AQ45;A2AQ41;Q80TY0-2;Q80TY0-3;Q80TY0;D3YYV4;Q80TY0-4;F6VVN1	Formin-binding protein 1	Fnbp1
0.0353889	0.121026	0.117707	0.270903	0.0323129	-0.154004	-0.108277	-0.145405	-0.0523129	0.0326409	24	24	24	24.3	24.3	24.3	161.85	52	A2AQA7;A2AQA6;Q8CFQ3	A2AQA7;A2AQA6;Q8CFQ3	Intron-binding protein aquarius	Aqr
-0.112566	-0.139965	-0.00153065	0.101089	0.129179	-0.0647583	-0.143486	-0.056458	0.140594	0.138667	27	27	27	15.1	15.1	15.1	267.14	49	A2AQB0;Q6PR54;Q6PR54-3;Q6PR54-2	A2AQB0;Q6PR54;Q6PR54-3;Q6PR54-2	Telomere-associated protein RIF1	Rif1
-0.252298	-0.234921	-0.0939283	-0.455763	-0.139702	0.510831	0.386653	0.277659	0.646807	0.150611	5	5	5	5.9	5.9	5.9	134.67	8	A2AQD5;Q922B9-3;Q922B9;A2AQD6;Q922B9-2;Q3TEM8	A2AQD5;Q922B9-3;Q922B9;A2AQD6;Q922B9-2	Sperm-specific antigen 2 homolog	Ssfa2
-0.315754	-0.0121393	0.297063	0.300594	0.472698	-0.343529	-0.359786	0.286131	0.502148	0.435671	2	2	2	2.8	2.8	2.8	119.53	2	E9Q1S2;A2AQE2;Q6A098;F6QQ13	E9Q1S2;A2AQE2;Q6A098;F6QQ13	Selenocysteine insertion sequence-binding protein 2-like	Secisbp2l
0.0322647	-0.113184	-0.119476	0.0950937	0.0833383	0.0117168	0.0150876	0.0333371	0.112513	0.119261	22	22	1	60	60	3.8	51.596	108	A2AQE3;P61202	A2AQE3;P61202	COP9 signalosome complex subunit 2	Cops2
0.116364	0.161728	0.28482	0.851596	0.219891	-0.0448685	-0.0524106	-0.161946	0.0158567	0.0742621	4	4	1	11.9	11.9	5.3	40.892	10	Q3UKS5;Q640L6;A2AQF2;P16951-2;P16951;E9Q8B1;Q543G2;P16951-3;A2AQE9;A2AQF0;G3UXC3;A2AQF1;Q3UT24;Q8K1L0	Q3UKS5;Q640L6;A2AQF2;P16951-2;P16951;E9Q8B1;Q543G2;P16951-3;A2AQE9;A2AQF0;G3UXC3	Cyclic AMP-dependent transcription factor ATF-2	Atf2
-0.0562506	0.0895309	0.127526	0.148378	0.0762391	-0.068718	-0.00916338	-0.0934453	0.0524158	0.143265	19	19	19	33.2	33.2	33.2	82.876	54	A2AQH9;Q99LI7	A2AQH9;Q99LI7	Cleavage stimulation factor subunit 3	Cstf3
-0.277268	-0.104301	-0.011322	0.131672	0.150786	-0.084424	-0.21657	-0.251136	0.109049	0.158843	11	11	11	19.5	19.5	19.5	63.809	28	A2AQJ5;A2AQJ6;Q8BXN9;Q8BXN9-2;A2AQJ7;Q8BXN9-3	A2AQJ5;A2AQJ6;Q8BXN9;Q8BXN9-2;A2AQJ7;Q8BXN9-3	Transmembrane protein 87A	Tmem87a
-0.322408	-0.446838	-0.317071	-1.15515	-0.218641	0.0749912	0.137004	-0.0309768	-0.242414	-0.582159	8	8	8	10.8	10.8	10.8	76.69	17	F7AE15;A2AQK8;O70494-3;O70494-2;O70494	F7AE15;A2AQK8;O70494-3;O70494-2;O70494	Transcription factor Sp3	Sp3
0.0846119	0.59757	0.447644	-0.493194	-0.266503	0.608574	-0.101418	-0.338035	-0.0472631	-0.0773892	6	3	3	13.7	7.2	7.2	60.319	6	A2AQL0;Q9Z1W9	A2AQL0;Q9Z1W9	STE20/SPS1-related proline-alanine-rich protein kinase	Stk39
-0.0147133	-0.0387688	-0.102585	-0.108241	0.0147252	0.0332451	-0.0827022	-0.00310087	0.236028	0.134343	13	13	13	57.8	57.8	57.8	29.891	134	A2AQL6;P70195	A2AQL6;P70195	Proteasome subunit beta type-7	Psmb7
-0.0401382	0.0959568	0.156504	0.142457	0.336218	0.232164	0.049643	0.169296	0.466662	0.264649	4	4	4	7.1	7.1	7.1	79.343	10	A2AQN5;A2AQN4;Q9QXG4;D6RHA7;F7CU63	A2AQN5;A2AQN4;Q9QXG4;D6RHA7	Acetyl-coenzyme A synthetase, cytoplasmic	Acss2
0.202385	0.48218	-0.199661	-1.0141	-0.810396	0.0958815	-0.194397	0.122352	0.576375	0.41057	3	3	3	7.4	7.4	7.4	89.913	3	A2AQP2;Q3TDP6;Q9JLV2-2;Q9JLV2	A2AQP2;Q3TDP6;Q9JLV2-2;Q9JLV2	Short transient receptor potential channel 4-associated protein	Trpc4ap
0.00364685	0.0582905	0.00766182	-0.218987	0.311619	-0.103737	0.121186	0.424923	0.709511	0.134417	34	34	34	31.2	31.2	31.2	108.48	117	A2AQW5;Q9R1C7;Q9R1C7-2;A2AQW6;E9QMI6;D3Z4N6;E9QP07;Q80W14-2;Q80W14;Q80W14-3	A2AQW5;Q9R1C7;Q9R1C7-2	Pre-mRNA-processing factor 40 homolog A	Prpf40a
-0.075695	-0.0443039	-0.134553	-0.196684	-0.18275	-0.0860691	0.0472474	-0.0720019	-0.0603523	-0.001966	17	17	17	30.2	30.2	30.2	80.027	55	A2AQY3;O88967	A2AQY3;O88967	ATP-dependent zinc metalloprotease YME1L1	Yme1l1
0.106141	0.250341	0.248178	0.458781	0.251667	0.246604	0.203512	0.151565	0.0230684	-0.0952268	4	4	4	10.1	10.1	10.1	42.957	10	A2AQY6;Q3UHX9-2;Q3UHX9	A2AQY6;Q3UHX9-2;Q3UHX9	Putative methyltransferase C9orf114 homolog	D2Wsu81e
-0.17953	0.0157433	0.14258	-0.0433197	0.328251	0.0498486	0.216343	0.801635	0.940969	0.282117	11	11	11	14.8	14.8	14.8	88.324	26	A2AR02;A2AR01	A2AR02;A2AR01	Peptidyl-prolyl cis-trans isomerase G;Peptidyl-prolyl cis-trans isomerase	Ppig
0.0207481	-0.0551052	0.209726	1.00497	0.27085	-0.512286	0.357649	-0.248512	0.702579	0.210803	2	2	2	6.5	6.5	6.5	34.483	3	A2AR15;A2AR12;Q8BKH7-3;Q8BKH7-2;Q8BKH7	A2AR15;A2AR12;Q8BKH7-3;Q8BKH7-2;Q8BKH7	Target of rapamycin complex 2 subunit MAPKAP1	Mapkap1
0.674647	1.5162	1.70208	-0.565816	-0.216799	0.0666075	-1.01332	0.520465	0.163789	0.322409	4	4	4	6.1	6.1	6.1	97.721	8	A2AR36;Q62187	A2AR36;Q62187	Transcription termination factor 1	Ttf1
0.0766573	0.0561256	-0.0181332	-0.0938511	-0.223667	0.0598259	0.0338502	0.00267458	-0.275743	-0.27473	20	20	8	33.3	33.3	12.5	91.719	64	A2AR41;Q9ESL4;Q9ESL4-3;A2ASW6	A2AR41;Q9ESL4;Q9ESL4-3	Mitogen-activated protein kinase kinase kinase MLT	Zak
0.0161324	-0.0275192	0.00619507	0.200761	0.134091	0.0142937	-0.00277281	-0.0465741	0.00771141	-0.0172477	12	12	12	54.5	54.5	54.5	34.577	84	A2AR77;O35593;F6SAH4	A2AR77;O35593;F6SAH4	26S proteasome non-ATPase regulatory subunit 14	Psmd14
0.099618	0.00151253	-0.188371	0.0445719	0.0597558	0.217394	0.236495	0.224727	0.384403	0.103573	13	13	13	27.4	27.4	27.4	72.318	25	A2ARC5;Q91VE0;Q544D7;Q60714	A2ARC5;Q91VE0	Long-chain fatty acid transport protein 4	Slc27a4
0.170505	0.131048	0.450673	1.00669	0.568582	-0.064187	-0.202604	0.126861	-0.137431	0.354108	5	5	5	17.2	17.2	17.2	53.324	11	A2ARH8;Q8BHN5	A2ARH8;Q8BHN5	RNA-binding protein 45	Rbm45
-0.00149632	0.0796442	-0.0430956	-0.24863	-0.0679812	-0.232028	0.0570245	-0.0884681	-0.361559	-0.357635	6	6	6	33	33	33	21.834	13	A2ARI2;O88952;Q8JZS0	A2ARI2;O88952	Protein lin-7 homolog C	Lin7c
0.0313587	-0.136007	-0.440843	-0.0424786	0.0546527	-0.128658	-0.0769763	0.0998111	-0.164079	0.802811	4	4	1	23.1	23.1	3	57.649	12	A2BE23;A2ARL5;A2AHM2;A2ARW1;F7CEW8;A2ART4;A2ARX1;A2ARR7;F7CJX1;A2ART0;A2BG91;A2ARW5;E9PWS7;E9QA51;A2ARV7;G3UY53;Q569M0;A2AW66;A2ARR6;Q7TPX5;A2BFU6;A2ARW3;E9QAC5;F6YAM1;F8VPV1;F6R9A8;F6T1S3;Q6PEE4;Q9CZ86;Q8BJI2;A2AW67;E9Q375;A2BFG5;Q640N4;A2ARX0;A2ARW8;A2AE18;E9Q981;Q6NZI9;Q6NXM6;A2AE19;P08043;Q6P560;F7D1E4;O88245;F7AIG4;F7D036;D3YYR3;A2ARL4;E9Q1C8;F7AZ50;D3Z5P9;F8VQ38;F6ZZH7;F8VQA3;E9Q1C9;Q3UES6;…	A2BE23;A2ARL5;A2AHM2;A2ARW1;F7CEW8;A2ART4;A2ARX1;A2ARR7;F7CJX1;A2ART0;A2BG91;A2ARW5;E9PWS7;E9QA51;A2ARV7;G3UY53;Q569M0;A2AW66;A2ARR6;Q7TPX5;A2BFU6;A2ARW3;E9QAC5;F6YAM1;F8VPV1;F6R9A8;F6T1S3;Q6PEE4;Q9CZ86;Q8BJI2;A2AW67;E9Q375;A2BFG5;Q640N4;A2ARX0;A2ARW8;A2AE18;E9Q981;Q6NZI9;Q6NXM6;A2AE19;P08043;Q6P560	Zinc finger protein 2;Zinc finger protein 182	Gm14305;Gm14419;Zfp931;Gm14410;Gm4631;Gm14434;Gm14391;Gm14412;Gm6710;Gm14295;Gm14393;Gm14399;Gm14401;Gm2381;Gm14325;Gm14322;Gm14418;AI987944;Gm14406;Gm14444;Gm3604;Zfp930;Zfp951;Zfp958;Zfp933;Zfp248;Zfp180;Gm14326;Gm14443;Zfp182;9830147E19Rik;Zfp663;Zfp2;Znf182
-0.00906754	0.0457439	0.247979	0.148568	0.0528283	-0.0488701	-0.0355124	-0.0313497	-0.0296059	0.0637879	7	7	7	51.2	51.2	51.2	14.679	54	A2ARQ7;Q9CR41;Q9CR41-2	A2ARQ7;Q9CR41;Q9CR41-2	Huntingtin-interacting protein K	Hypk
-0.0445137	-0.0216179	-0.0218735	-0.140054	-0.087297	0.102306	0.147906	0.00890589	0.292454	0.174807	12	11	11	30.3	30.3	30.3	51.954	20	A2ARQ8;Q9CQU1	A2ARQ8;Q9CQU1	Microfibrillar-associated protein 1	Mfap1
-0.126888	0.236411	0.0194149	-0.051013	0.00420427	-0.119557	-0.0400968	-0.249558	-0.0412579	0.0228858	7	7	7	3.6	3.6	3.6	326.59	9	A2AS05;A2AS03;E9QAM5;E9Q8D9;E9Q7J7	A2AS05;A2AS03;E9QAM5;E9Q8D9	Helicase with zinc finger domain 2	Helz2
0.0980024	0.154564	-0.0598316	-0.22626	-0.219957	-0.241114	-0.0142055	0.0547481	0.212632	-0.0244422	4	4	4	10.2	10.2	10.2	56.631	5	A2AS06;P58929;A2AS07	A2AS06;P58929	Glucocorticoid modulatory element-binding protein 2	Gmeb2
0.0708466	-0.0510454	-0.242763	-0.664415	-0.421728	-0.169638	-0.0264106	-0.209698	-0.119113	0.00272131	5	5	4	5.5	5.5	4.6	128.53	10	A2AS45;Q68FH0-2;Q68FH0;A2AS44;Q05D18;A2AS47;Q68FH0-3	A2AS45;Q68FH0-2;Q68FH0;A2AS44;Q05D18;A2AS47	Plakophilin-4	Pkp4
0.0266495	0.316472	0.0879316	0.0767088	0.000543118	-0.0753927	0.00781298	-0.10411	0.0603008	0.049871	4	4	4	8.2	8.2	8.2	63.869	8	A2AS71;Q61712;F6ZL86;F6WEH1;F6YK70;F8WH68	A2AS71;Q61712;F6ZL86;F6WEH1	DnaJ homolog subfamily C member 1	Dnajc1
-0.0286827	0.0773945	0.0823479	0.151363	0.0825467	-0.0744743	0.0947499	0.153126	0.151535	0.137015	36	36	36	39.6	39.6	39.6	128.78	129	A2AS97;A2AS98;P28660;E9QQ62;P28660-2	A2AS97;A2AS98;P28660;E9QQ62;P28660-2	Nck-associated protein 1	Nckap1
0.0892878	0.0807991	0.0927019	0.232944	0.0793614	-0.0403748	0.0690742	-0.0215259	-0.0229254	0.0504994	15	15	15	58.3	58.3	58.3	33.524	51	A2ASB2;Q9CY64;A2ASB1;A2ASB8;A2ASB7	A2ASB2;Q9CY64	Biliverdin reductase A	Blvra
-0.0581989	-0.126074	-0.101715	-0.071949	0.10324	-0.016902	-0.12597	-0.258971	-0.00766468	0.184466	23	23	23	37.1	37.1	37.1	82.302	74	A2ASB6;Q8C156	A2ASB6;Q8C156	Condensin complex subunit 2	Ncaph
0.00544357	-0.10811	-0.141199	-0.124074	-0.070333	-0.125273	-0.195456	-0.13368	0.13184	0.0595841	15	15	14	55.7	55.7	47.8	40.965	47	A2ASC7;Q8C570;Q8CBU3;A2ASC6	A2ASC7;Q8C570;Q8CBU3;A2ASC6	mRNA export factor	Rae1
0.0253181	-0.151834	-0.0999365	-0.219538	-0.101818	-0.130987	0.132019	0.059195	-0.30764	-0.308497	4	4	4	34.2	34.2	34.2	17.121	9	A2ASM3;O35972	A2ASM3;O35972	39S ribosomal protein L23, mitochondrial	Mrpl23
-0.152973	-0.0677977	-0.050951	-0.240144	-0.195096	0.1311	0.152487	0.0310321	-0.195747	-0.257104	19	19	10	15.1	15.1	8.4	198.25	35	A2ASQ1-3;A2ASQ1-2;A2ASQ1	A2ASQ1-3;A2ASQ1-2;A2ASQ1	Agrin;Agrin N-terminal 110 kDa subunit;Agrin C-terminal 110 kDa subunit;Agrin C-terminal 90 kDa fragment;Agrin C-terminal 22 kDa fragment	Agrn
-0.0520105	-0.0773859	0.0562086	-0.080533	0.226467	0.0451984	-0.0111251	0.132144	-0.0742207	0.034637	6	6	6	41.7	41.7	41.7	11.922	46	A2AT05;P26883;Q1JUQ8;Q1JUQ6;Q3UKJ3;F6X9I3	A2AT05;P26883	Peptidyl-prolyl cis-trans isomerase FKBP1A	Fkbp1a
0.15503	-0.0339785	-0.19604	-0.0889254	-0.0905309	-0.0464411	0.00982714	-0.00356054	-0.0830851	-0.113462	10	10	10	60.5	60.5	60.5	29.758	43	A2AT31;O88441	A2AT31;O88441	Metaxin-2	Mtx2
0.0592165	-0.0158176	-0.065711	0.0840092	0.0278468	0.0869236	-0.1099	-0.116416	0.284461	0.139532	15	15	15	16.9	16.9	16.9	147.55	37	A2AT37;F6Q3G7	A2AT37		Upf2
-0.0418711	-0.057785	0.140504	-0.0557051	-0.0610003	0.0613022	0.0614142	-0.208943	-0.0948715	0.0623469	13	13	13	26.5	26.5	26.5	65.335	25	A2AT42;Q3U186;A2AT41	A2AT42;Q3U186	Probable arginine--tRNA ligase, mitochondrial	Rars2
0.0331192	0.0350885	0.122271	0.288444	0.21632	0.200706	-0.259932	-0.654719	-0.76492	-0.504609	7	6	6	9.6	7.7	7.7	105.25	11	A2ATH9;A2ATI0;F8WIZ7;Q8BXR9-2;Q8BXR9	A2ATH9;A2ATI0;F8WIZ7;Q8BXR9-2;Q8BXR9	Oxysterol-binding protein;Oxysterol-binding protein-related protein 6	Osbpl6
0.0708513	0.146262	0.0569105	0.218486	0.197387	-0.0468311	0.085238	0.30688	0.707693	0.402947	9	9	9	36.7	36.7	36.7	34.371	20	A2ATI5;Q9WTX2	A2ATI5;Q9WTX2	Interferon-inducible double-stranded RNA-dependent protein kinase activator A	Prkra
0.0924807	0.183401	0.125551	0.111196	0.205571	0.0718594	0.161384	0.258303	0.0602293	-0.0296073	10	10	9	29	29	27.1	45.026	44	A2ATI9;A2ATI7;Q99JX3;A2ATI8;A2ATI6;Q99JX3-2	A2ATI9;A2ATI7;Q99JX3;A2ATI8;A2ATI6;Q99JX3-2	Golgi reassembly-stacking protein 2	Gorasp2
-0.0615005	0.00574684	0.101847	0.0826797	-0.125528	-0.0356369	0.0379262	0.0211358	0.0134811	-0.0745578	35	35	35	44.4	44.4	44.4	108.69	146	A2ATK1;Q9DBR1;Q9DBR1-2	A2ATK1;Q9DBR1;Q9DBR1-2	5-3 exoribonuclease 2	Xrn2
0.178671	0.303412	-0.0142822	-0.346298	-0.196241	0.0272064	0.0159669	-0.241086	-0.160887	-0.100925	4	4	3	13.5	13.5	11.7	46.555	10	A7VK13;A2ATL8;Q91V57;D6RCX8;B2FDI2;A7VK14;Q91V57-3;Q91V57-2	A7VK13;A2ATL8;Q91V57	N-chimaerin	Chn1
0.00316143	-0.397312	-0.450519	-0.643083	-0.702033	0.0437317	-0.15105	-0.0380044	-0.274895	-0.163632	3	3	3	16	16	16	17.024	10	A2ATN1;Q9EQX4	A2ATN1;Q9EQX4	Allograft inflammatory factor 1-like	Aif1l
-0.0437679	0.0937815	0.366564	0.818962	0.362164	0.095295	0.0261092	0.336988	0.738339	0.375065	7	6	6	21.7	19.2	19.2	35.742	11	A2ATP2;Q9ES70;A2ATN9;A2ATP1;A2ATP0	A2ATP2;Q9ES70;A2ATN9;A2ATP1	Serine/threonine-protein kinase Nek6	Nek6
-0.139819	-0.446578	0.076025	0.702024	0.103125	-0.0426874	-0.225958	-0.369551	0.0402174	0.0435996	2	2	2	6.6	6.6	6.6	47.737	3	A2ATR4;Q99LI9	A2ATR4;Q99LI9	Polyribonucleotide 5-hydroxyl-kinase Clp1	Clp1
-0.0694389	-0.132968	-0.18277	-0.570031	-0.423079	0.00410366	0.122185	-0.36076	-0.413534	-0.556451	3	3	3	19.7	19.7	19.7	17.709	4	A2ATS0;Q9QZU9;A2ATR9;REV__Q8C0K8	A2ATS0;Q9QZU9	Ubiquitin/ISG15-conjugating enzyme E2 L6	Ube2l6
0.0293818	-0.0397701	-0.10139	-0.0624256	0.0872798	0.0910597	0.0333781	-0.150228	-0.112496	-0.034431	11	11	11	35.4	35.4	35.4	38.816	35	A2ATT3;Q8CII2;Q8CII2-2	A2ATT3;Q8CII2	Cell division cycle protein 123 homolog	Cdc123
-0.193854	-0.462427	0.0241022	0.397377	0.316749	0.142397	-0.0419068	-0.0396447	-0.0968971	0.0837331	6	2	2	15.3	4.2	4.2	52.247	4	A2ATT8;Q9JLR1;Q9CYJ6	A2ATT8;Q9JLR1;Q9CYJ6	Protein transport protein Sec61 subunit alpha isoform 2	Sec61a2
-0.0772552	-0.00383663	0.0594711	0.0137634	-0.463333	-0.263844	-0.367462	0.0121932	-0.0192528	-0.230697	7	7	7	45.3	45.3	45.3	22.659	12	A2AU19;Q8BXL7;E9PZK7	A2AU19;Q8BXL7;E9PZK7	ADP-ribosylation factor-related protein 1	Arfrp1
0.00264454	0.119384	0.190819	0.348273	0.0805001	0.162664	-0.245176	-0.417044	-0.475564	-0.580828	6	6	6	30.3	30.3	30.3	29.664	19	A2AU35;Q8BHL8	A2AU35;Q8BHL8	Proteasome inhibitor PI31 subunit	Psmf1
0.174019	0.0942841	0.189615	0.37245	0.02035	-0.004282	0.0594878	0.0852466	0.0199327	-0.0569205	14	14	14	58.1	58.1	58.1	31.198	82	Q3U3F6;A2AU62;Q64012-2;Q64012;A2AU61;A2AU60	Q3U3F6;A2AU62;Q64012-2;Q64012;A2AU61;A2AU60	RNA-binding protein Raly	Raly
0.0993748	0.065176	0.0341587	-0.0645733	-0.0394702	-0.0130348	0.00603247	-0.0228209	-0.167996	-0.18719	13	13	13	62.1	62.1	62.1	22.466	71	Q3TAI4;A2AUD6;A2AUD5;Q9CYZ2;Q3TUJ9;Q8BKP1;F6VQ81	Q3TAI4;A2AUD6;A2AUD5;Q9CYZ2;Q3TUJ9;Q8BKP1;F6VQ81	Tumor protein D54	Tpd52l2
0.0482874	0.0114727	0.1384	0.008605	-0.386023	-0.0697117	0.367693	-0.10134	-0.735437	-0.569008	6	6	6	50	50	50	22.101	26	A2AUE2;P60904;G5E8T0;A2AUE1	A2AUE2;P60904;G5E8T0;A2AUE1	DnaJ homolog subfamily C member 5	Dnajc5
0.0506554	-0.021307	0.0217686	0.23107	0.113659	0.0583191	0.278054	0.173661	0.20546	0.18248	41	38	38	60.8	58	58	72.421	570	A2AUF6;P20029	A2AUF6;P20029	78 kDa glucose-regulated protein	Hspa5
0.61508	0.187625	0.184424	0.0913305	0.208597	-0.413175	-0.471591	-0.747502	-0.61619	-0.531822	6	6	6	24.6	24.6	24.6	34.581	7	A2AUF7;B0R0S4;Q8VCH5	A2AUF7;B0R0S4;Q8VCH5	Rab9 effector protein with kelch motifs	Rabepk
0.0711775	0.148852	0.0203934	-0.171262	0.085896	-0.155046	0.21939	0.275996	0.102231	-0.0325799	5	5	5	8.5	8.5	8.5	83.976	9	A2AUL3;Q80ZI6;A2AHX2;A2AHX3;A2AHX4;A2AHX5;A2AHX6	A2AUL3;Q80ZI6	E3 ubiquitin-protein ligase LRSAM1	Lrsam1
0.142111	0.107837	0.0349827	0.248621	0.188578	0.126295	-0.0737987	0.0508542	0.15967	0.109484	5	5	5	41.8	41.8	41.8	12.51	22	A2AUM5;P16254;A2AUM6	A2AUM5;P16254;A2AUM6	Signal recognition particle 14 kDa protein;Signal recognition particle 14 kDa protein, N-terminally processed	Srp14
-0.0356607	-0.0986509	-0.126041	0.142687	-0.112476	-0.165463	-0.127832	-0.126084	-0.164964	-0.1571	4	4	4	8.1	8.1	8.1	44.812	8	A2AUS9;H3BL08;Q8C172	A2AUS9;H3BL08;Q8C172	Ceramide synthase 6	Cers6
-0.0690651	-0.1651	-0.246861	-0.596662	-0.521139	0.0942554	-0.140538	-0.156946	-0.239695	-0.185672	5	5	5	31	31	31	26.457	10	A2AUT2;Q3UA16;A2AUT3;A2AUT4;F8WIH2;Q3UA16-2;Q3UA16-3;A2AUT1	A2AUT2;Q3UA16;A2AUT3;A2AUT4;F8WIH2;Q3UA16-2;Q3UA16-3;A2AUT1	Kinetochore protein Spc25	Spc25
-0.467305	-0.273558	-0.348262	-0.655244	-0.50482	-0.725701	-1.9231	-2.02813	-2.03139	-1.89864	2	2	2	1.8	1.8	1.8	119.53	3	F6RK07;A2AUX5;A2AUX4;A2AUX3;B7ZD29;Q3UHC7-2;Q3UHC7-3;Q3UHC7;F6QQP6	F6RK07;A2AUX5;A2AUX4;A2AUX3;B7ZD29;Q3UHC7-2;Q3UHC7-3;Q3UHC7;F6QQP6	Disabled homolog 2-interacting protein	Dab2ip
0.0367861	-0.147753	-0.53444	-0.123993	-0.175834	-0.0992641	0.0543962	-0.161238	-0.605712	-0.743647	2	2	2	7.7	7.7	7.7	24.663	3	A2AUY9;Q8VC88	A2AUY9;Q8VC88	Grancalcin	Gca
-0.044754	-0.447479	-0.246044	0.168963	0.124582	-0.208279	-0.536755	0.0927272	0.471385	-0.534628	2	2	2	3	3	3	122.67	3	A2AV22;Q3SYK5;P00520-2;P00520-3;P00520;P00520-4	A2AV22;Q3SYK5;P00520-2;P00520-3;P00520;P00520-4	Non-specific protein-tyrosine kinase;Tyrosine-protein kinase ABL1	Abl1
0.0174761	-0.0612297	-0.136282	-0.340543	-0.401584	0.0915403	0.217877	-0.0246959	-0.357609	-0.354413	14	14	14	16.9	16.9	16.9	110.22	26	A2AV60;Q8R307;E9PWR0;E9Q0R7	A2AV60;Q8R307;E9PWR0;E9Q0R7	Vacuolar protein sorting-associated protein 18 homolog	Vps18
-0.00404739	-0.107698	-0.268539	-0.105089	0.210534	0.159458	0.428645	0.296946	0.202496	0.187205	8	8	8	88.6	88.6	88.6	11.675	478	A2AV97;P10639	A2AV97;P10639	Thioredoxin	Txn
0.171737	0.284637	0.284025	0.546447	0.0142426	-0.035347	-0.13393	-0.123913	-0.14164	-0.0834308	5	5	5	39.4	39.4	39.4	21.85	13	A2AVJ6;Q8K2Q0	A2AVJ6;Q8K2Q0	COMM domain-containing protein 9	Commd9
-0.0608311	0.146753	0.247282	0.374413	0.455533	-0.0657215	0.114031	0.396054	0.70187	0.463465	80	80	80	65.7	65.7	65.7	158.39	397	A2AVJ7;Q99PL5;E9PUZ4;Q99PL5-3;Q99PL5-2;Q99PL5-4;Q99PL5-7;Q99PL5-5;Q99PL5-6;Q99PL5-8;Q99PL5-9;Q99PL5-10;Q99PL5-11;Q99PL5-12	A2AVJ7;Q99PL5	Ribosome-binding protein 1	Rrbp1
0.00293636	0.0648661	0.136198	0.221707	0.194266	0.167887	0.222919	0.257988	0.489074	0.295729	12	12	12	27.8	27.8	27.8	55.518	32	A2AVM7;Q8CE96;Q8CE96-3;Q8CE96-4;REV__Q8BGV4	A2AVM7;Q8CE96;Q8CE96-3	tRNA (adenine(58)-N(1))-methyltransferase non-catalytic subunit TRM6	Trmt6
-0.190541	-0.18028	-0.0396881	-0.743571	-0.553146	0.0278912	-0.442233	0.0430255	-0.463361	0.0430436	4	4	4	19.6	19.6	19.6	34.406	5	A2AVP2;Q9DBX2;A2AVP3	A2AVP2;Q9DBX2;A2AVP3	Phosducin-like protein	Pdcl
0.112646	0.0682516	0.279555	0.339197	0.0810885	-0.185493	-0.101338	-0.102385	-0.00785923	0.0659432	3	3	3	13.6	13.6	13.6	33.052	4	A2AVQ9;A2AVR0;Q8R3H9;A2AVR1	A2AVQ9;A2AVR0;Q8R3H9;A2AVR1	Tetratricopeptide repeat protein 4	Ttc4
0.22743	0.333302	0.24253	0.309469	0.130758	-0.0340614	-0.0743251	-0.183466	-0.219833	0.0113406	10	9	8	16	15	13.9	98.992	27	A2AVS0;F6YH70;Q8C863;Q8C863-2;Q05CE4;A2AGJ5;Q8BZZ3	A2AVS0;F6YH70;Q8C863;Q8C863-2	E3 ubiquitin-protein ligase Itchy	Itch
-0.00841331	-0.0525322	-0.117256	-0.00579262	0.0983281	-0.0479279	0.00983858	0.0161939	0.194412	0.0796304	25	25	25	42.9	42.9	42.9	80.859	117	A2AW06;F8WGL8;Q08943;Q08943-2;A2AW05	A2AW06;F8WGL8;Q08943;Q08943-2;A2AW05	FACT complex subunit SSRP1	Ssrp1
-0.0675507	-0.147807	-0.231221	-0.107471	-0.166674	-0.296876	-0.289931	-0.460771	-0.0654297	-0.0185027	15	15	15	9.9	9.9	9.9	197.38	26	A2AW86;Q60767;Q3TZE4	A2AW86;Q60767	Lymphocyte antigen 75	Ly75
-0.0402575	0.0106192	0.0260572	-0.067091	0.00965738	-0.00553131	0.0943217	0.00398874	0.128771	0.110152	26	26	23	29.1	29.1	25.8	120.8	62	B2RRC5;A2AWA9;A2AWA9-2;A2AWA7;A2AWA9-3;A2AWB0	B2RRC5;A2AWA9;A2AWA9-2	Rab GTPase-activating protein 1	Rabgap1
-0.00440025	0.0561495	-0.102592	-0.061574	-0.078773	-0.266838	0.229299	-0.188332	-0.294964	-0.256442	3	3	3	2.3	2.3	2.3	128.71	5	A2AWF8;E9QAB0;A2AWF9;E9QNI4;Q64455;E9Q4S7	A2AWF8;E9QAB0;A2AWF9;E9QNI4;Q64455	Protein-tyrosine-phosphatase;Receptor-type tyrosine-protein phosphatase eta	Ptprj
0.0537663	0.00813007	0.0863943	0.191675	0.0409417	0.0989981	-0.0787215	-0.0564351	-0.0974455	-0.117465	12	12	12	32.5	32.5	32.5	53.998	27	A2AWH6;Q8BKZ9;A2AWH8;A2AWH7	A2AWH6;Q8BKZ9	Pyruvate dehydrogenase protein X component, mitochondrial	Pdhx
0.124542	0.04496	-0.0200739	-0.0841541	-0.199548	0.0862951	0.00543165	-0.0630612	-0.385289	-0.488525	10	10	10	59.3	59.3	59.3	26.949	50	A2AWH9;Q9WVQ5	A2AWH9;Q9WVQ5	Methylthioribulose-1-phosphate dehydratase	Apip
0.179382	0.0670147	-0.125888	-0.353632	0.0871892	0.529919	0.0914245	-0.165651	-0.485621	-0.0197301	1	1	1	8.7	8.7	8.7	22.186	3	A2AWJ3;A2AWJ4;Q9JMF7	A2AWJ3;A2AWJ4;Q9JMF7	Dolichyldiphosphatase 1	Dolpp1
0.225276	-0.0525284	-0.14022	0.283929	0.231371	0.225842	0.299881	0.480577	0.524432	0.247098	12	6	6	25.2	13.1	13.1	60.878	11	A2AWN9;A2AWN8;P59326	A2AWN9;A2AWN8;P59326	YTH domain-containing family protein 1	Ythdf1
0.230301	0.13278	-0.27623	-0.379442	-0.108462	0.237755	-0.179672	-0.43686	-0.471295	-0.731108	3	3	3	6.2	6.2	6.2	66.811	6	F6S3V7;A2AWP6;A2AWP8-5;A2AWP8-3;A2AWP8-2;A2AWP8-4;A2AWP8;F6ZH54	F6S3V7;A2AWP6;A2AWP8-5;A2AWP8-3;A2AWP8-2;A2AWP8-4;A2AWP8;F6ZH54	Rho guanine nucleotide exchange factor 10-like protein	Arhgef10l
0.0408859	-0.0162868	-0.152309	-0.379976	-0.418529	0.0527191	0.0313573	-0.0400691	-0.260695	-0.361814	35	35	35	48.3	48.3	48.3	96.729	137	A2AWQ5;Q8CI94;Q9WUB3;E9PUM3;Q3UEJ6;Q9ET01	A2AWQ5;Q8CI94	Glycogen phosphorylase, brain form	Pygb
0.0805435	-0.0573254	-0.149662	-0.18922	-0.186862	0.0673637	-0.0293555	-0.106298	-0.0111294	-0.0131297	32	32	2	42.4	42.4	2.1	89.478	106	A2AWT5;P25976;E9Q4A8;G3UZW9	A2AWT5;P25976	Nucleolar transcription factor 1	Ubtf
0.167627	-0.242133	-0.61083	-0.972979	-0.131686	0.0453358	-0.611825	-0.507303	-0.752245	-0.868624	31	1	1	43.5	1.1	1.1	85.009	2	A2AWT6;A2AWT7;P25976-2	A2AWT6;A2AWT7;P25976-2	Nucleolar transcription factor 1	Ubtf
-0.265712	-0.474997	-0.381788	0.0565462	-0.227306	0.224834	-0.0496259	-0.112976	-0.125867	0.0292945	1	1	1	2.4	2.4	2.4	41.771	3	A2AWU6;Q8VH37	A2AWU6;Q8VH37	Histone deacetylase 8	Hdac8
0.0265579	0.0527964	-0.00316143	0.0291948	-0.0123897	0.0221767	-0.204232	-0.0234437	-0.300058	-0.157811	9	9	9	29.7	29.7	29.7	36.588	20	A2BDN9;Q8C5K5;Q8C5K5-2	A2BDN9;Q8C5K5;Q8C5K5-2	Uncharacterized protein CXorf38 homolog	1810030O07Rik
-0.0667791	-0.228572	-0.271733	-0.306146	-0.173374	-0.121721	-0.115593	0.117946	0.263597	0.0208611	11	5	5	38.5	20	20	49.279	24	A2BDV8;P70333;D3Z6Y3	A2BDV8;P70333	Heterogeneous nuclear ribonucleoprotein H2	Hnrnph2
-0.121138	-0.0993223	-0.116483	-0.0968218	-0.0124936	-0.149965	-0.187808	-0.27693	-0.283354	-0.199466	26	26	26	29.1	29.1	29.1	124.31	51	A2BDX0;Q9Z103	A2BDX0;Q9Z103	Activity-dependent neuroprotector homeobox protein	Adnp
-0.0314388	-0.0800085	-0.208214	-0.117307	-0.168556	-0.120713	-0.139824	-0.0622678	0.147125	0.132085	9	9	9	43.5	43.5	43.5	29.174	28	A2BDX1;O70152;A2BDX2;F8WII3	A2BDX1;O70152;A2BDX2	Dolichol-phosphate mannosyltransferase subunit 1	Dpm1
0.372897	0.43933	0.465983	0.393064	0.211638	0.105164	-0.288569	0.00724077	-0.0255785	0.0956578	7	7	7	19.8	19.8	19.8	49.374	12	A2BDX3	A2BDX3	Adenylyltransferase and sulfurtransferase MOCS3;Molybdopterin-synthase adenylyltransferase;Molybdopterin-synthase sulfurtransferase	Mocs3
0.0145035	0.143676	0.213943	0.120172	0.169522	-0.0722322	0.0134311	0.182045	0.148917	-0.148168	14	14	14	27.7	27.7	27.7	87.577	38	A2BE28-2;A2BE28	A2BE28-2;A2BE28	Ribosomal biogenesis protein LAS1L	Las1l
-0.186766	0.207418	0.00911617	-0.597998	-0.342424	0.203394	0.425519	0.192795	0.234755	0.099977	1	1	1	2.3	2.3	2.3	57.905	2	A2BEF2;Q52KF7;A2BEE9;A2BEF1;P70175	A2BEF2;Q52KF7;A2BEE9;A2BEF1;P70175	Disks large homolog 3	Dlg3
0.0562954	0.116463	0.00257397	-0.248522	-0.459689	0.139354	-0.0961652	-0.226511	-0.143316	-0.307082	9	9	9	15.8	15.8	15.8	82.621	18	A2BFA6	A2BFA6
-0.0801439	-0.059103	0.0673609	0.0280333	-0.0430121	0.0324421	-0.0216441	0.0347552	-0.0136089	-0.0633979	17	17	17	41.7	41.7	41.7	68.393	91	A2BFF7;Q3TPJ8;O88487;A2BFF8;A2BFF9;A2BFF5;E9PWC9	A2BFF7;Q3TPJ8;O88487;A2BFF8;A2BFF9;A2BFF5;E9PWC9	Cytoplasmic dynein 1 intermediate chain 2	Dync1i2
0.0586948	0.0392342	-0.0663176	0.13184	0.11641	0.0671883	0.215884	0.133356	-0.119779	-0.0102897	7	7	7	37.3	37.3	37.3	17.233	20	A2BGI8;Q4G0C5;Q9D868-2;A2BGJ0;Q9D868;A2BGI9	A2BGI8;Q4G0C5;Q9D868-2;A2BGJ0;Q9D868	Peptidyl-prolyl cis-trans isomerase;Peptidyl-prolyl cis-trans isomerase H	Ppih
-0.00769711	0.102211	0.162398	0.214971	0.193202	0.145638	0.121356	0.0182042	0.151627	0.0980544	8	8	8	27.7	27.7	27.7	33.794	15	A2BGJ4;Q8VDG5;A2BGJ3;Q8VDG5-2	A2BGJ4;Q8VDG5;A2BGJ3;Q8VDG5-2	Phosphopantothenate--cysteine ligase	Ppcs
0.0528889	-0.148317	-0.0506001	-0.101236	-0.0526614	0.0159245	0.0625606	0.234538	-0.0382624	-0.0190454	9	7	6	42.2	35.6	28	25.323	30	A2BGM2;Q9CQI7;A2CES4	A2BGM2;Q9CQI7;A2CES4	U2 small nuclear ribonucleoprotein B	Snrpb2
0.153093	0.00456429	-0.0376053	0.269508	0.0970845	0.0670414	0.0490651	0.0788331	0.125555	0.186942	11	11	5	58.4	58.4	31.5	20.252	106	A2BH07;Q9CXW4;E9PYL9;A2BH06;D3Z3K1;D3YW69;E9Q0L4	A2BH07;Q9CXW4;E9PYL9;A2BH06;D3Z3K1	60S ribosomal protein L11	Rpl11;Gm10036
0.0429783	0.0352898	0.0853004	0.128206	0.0710626	-0.0291252	-0.108129	0.0115361	0.101292	0.0831246	30	30	30	58	58	58	70.568	157	A2BH28;Q9Z1F9;H3BLR3;H3BLM2;H3BJQ2;A2BH29	A2BH28;Q9Z1F9	SUMO-activating enzyme subunit 2	Uba2
0.129219	0.227532	0.143436	-0.0787954	-0.025435	-0.181707	-0.275361	-0.267214	-0.389535	-0.171999	7	7	7	16.7	16.7	16.7	50.545	18	A2BH30;Q8K2F8;F6X2V9;A2BH69	A2BH30;Q8K2F8	Protein LSM14 homolog A	Lsm14a
-0.00270462	0.0373325	0.0865803	-0.135201	0.0228734	-0.0315428	-0.3827	-0.321438	-0.152833	-0.0456595	18	17	16	10.2	9.9	9.1	242.67	34	E9QAQ7;A2BH40-4;A2BH40-2;A2BH40;A2BH40-3	E9QAQ7;A2BH40-4;A2BH40-2;A2BH40;A2BH40-3	AT-rich interactive domain-containing protein 1A	Arid1a
-0.150356	-0.103642	0.0636101	-0.121687	-0.00379896	-0.283851	0.0497947	0.0137324	0.0414	0.0367589	11	7	7	15.3	10.3	10.3	73.704	12	A2BH81;Q91WM1;Q91WM1-2;A2BH82;A2BH83	A2BH81;Q91WM1;Q91WM1-2	Spermatid perinuclear RNA-binding protein	Strbp
0.0419064	-0.127085	-0.220217	0.0684919	0.0870767	0.713264	1.1161	-0.206196	-2.72084	-0.588025	2	2	2	9.7	9.7	9.7	40.963	4	A2BHN6;Q9DC63-3;Q9DC63-2;Q9DC63	A2BHN6;Q9DC63-3;Q9DC63-2;Q9DC63	F-box only protein 3	Fbxo3
0.047142	0.0468569	0.172685	0.56266	0.365885	0.179825	0.0667901	-0.224697	-0.195724	-0.0688281	4	4	4	3.5	3.5	3.5	185.38	6	A2BIE1	A2BIE1		Qser1
-0.0094862	0.0771532	0.146149	0.00844288	-0.0171361	0.00119781	-0.0630612	0.118468	0.0181074	-0.0511355	13	13	13	53.7	53.7	53.7	44.93	59	A2CER1;Q6PFB2;Q8VE37;A2CER2	A2CER1;Q6PFB2;Q8VE37	Regulator of chromosome condensation	Rcc1
-0.193092	-0.219508	0.175885	-0.298893	-0.0197492	0.297615	0.121652	-0.291756	0.547628	-0.0669417	4	4	4	42.3	42.3	42.3	16.33	6	A2CF81;Q9DCT6-2;F8WH46;F6XN97;A2CF78;D3Z687;Q9DCT6;F6SYB8;A2CF82;Q9DCT6-4;A2CF80;A2CF83;A2CF77;F8WH85;Q9DCT6-3	A2CF81;Q9DCT6-2;F8WH46;F6XN97;A2CF78;D3Z687;Q9DCT6;F6SYB8;A2CF82;Q9DCT6-4	Chromatin complexes subunit BAP18	Bap18;0610010K14Rik
-0.159603	-0.191103	-0.359332	-0.654844	-0.199776	0.246636	0.328251	0.103234	0.0631857	-0.0544543	8	8	8	54.6	54.6	54.6	25.378	48	A2CFA7;Q60692	A2CFA7;Q60692	Proteasome subunit beta type-6	Psmb6
-0.12941	-0.0274572	0.0496387	0.0486698	0.0827775	-0.00449467	-0.095531	0.0862565	0.170551	0.181468	12	12	12	53.7	53.7	53.7	25.921	36	A2CFD0;Q7TNE3;Q5SX56	A2CFD0;Q7TNE3	Sperm-associated antigen 7	Spag7
-0.0185671	-0.0465603	0.0748358	-0.0124512	0.139089	-0.0533648	-0.0415921	0.0542874	0.318005	0.209108	9	5	5	56.3	25.7	25.7	23.553	24	A2CG14;P63321	A2CG14;P63321	Ras-related protein Ral-A	Rala
0.0867863	0.126801	0.116774	0.173845	0.00620699	-0.168221	-0.0738769	-0.00768232	-0.185065	-0.102299	12	12	12	39.2	39.2	39.2	32.238	32	A2CG35;P35283	A2CG35;P35283	Ras-related protein Rab-12	Rab12
-0.16296	-0.0636959	-0.194826	-0.0285845	-0.197738	0.129723	0.307946	0.14302	-0.676301	-0.474326	7	3	3	4	2.4	2.4	270.65	9	F6QYT9;E9QN83;H7BX42;A2CG49-2;A2CG49;A2CG49-7;A2CG49-9;A2CG49-8;D3Z560;D3Z559;B1B1A7;A2CG49-5;D3Z534;E9QN03;D3Z532;D3Z535;D3Z4R2;A2CG49-4;A2CG49-6	F6QYT9;E9QN83;H7BX42;A2CG49-2;A2CG49;A2CG49-7;A2CG49-9;A2CG49-8;D3Z560;D3Z559;B1B1A7;A2CG49-5	Kalirin	Kalrn
0.0654621	-0.0946188	-0.187685	-0.376581	-0.167747	0.178114	0.0262694	-0.145824	-0.354184	0.00223589	12	11	10	15.6	14.8	12.5	128.42	16	A2CG73;Q9Z148-2;A2CG74;A2CG76;Q9Z148-3;Q9Z148;A2CG77;G3UYH7;H3BIW5	A2CG73;Q9Z148-2;A2CG74;A2CG76;Q9Z148-3;Q9Z148	Histone-lysine N-methyltransferase EHMT2	Ehmt2
0.10478	-0.0124378	-0.0169258	-0.0563955	-0.105384	-0.128928	-0.135623	-0.264051	-0.552733	-0.483279	16	16	16	40.1	40.1	40.1	53.912	80	A2RS22;Q9WUM3;D3YUG6	A2RS22;Q9WUM3	Coronin;Coronin-1B	Coro1b
-0.00602436	-0.0991096	-0.275126	-0.362077	-0.247571	-0.0467072	-0.171539	-0.133897	-0.343165	-0.313171	17	17	17	42.4	42.4	42.4	55.028	66	A2RS23;Q11136;G3UXC5	A2RS23;Q11136	Xaa-Pro dipeptidase	Pepd
0.332062	0.00799179	0.404552	0.899252	0.579712	-0.192291	-0.0562863	0.233467	0.572555	0.425146	3	3	3	3.9	3.9	3.9	116.26	6	A2RS43;E9Q2S0	A2RS43;E9Q2S0		Pcdh7
0.0412054	0.235473	0.327801	0.421986	0.135991	-0.0377169	-0.131734	-0.129592	-0.0413046	-0.00426245	7	7	7	39.2	39.2	39.2	19.914	58	F6V6T4;A2RS53;Q9R0Q3;Q8BPI2;E9PVS9	F6V6T4;A2RS53;Q9R0Q3;Q8BPI2;E9PVS9	Transmembrane emp24 domain-containing protein 2	Tmed2
0.00912094	-0.017128	-0.0256557	-0.073267	-0.13795	-0.0295391	-0.0745025	-0.0191979	-0.0268316	0.0738835	13	13	13	57.8	57.8	57.8	33.83	55	A2RS58;P47941	A2RS58;P47941	Crk-like protein	Crkl
-0.0788784	0.0419121	0.148094	0.0237846	0.104443	-0.0782833	-0.140255	-0.00124025	0.301674	0.0234666	15	15	15	40.6	40.6	40.6	51.991	80	A2RS68;Q62376;Q6ZWP0;Q62376-2;Q99LY5	A2RS68;Q62376;Q6ZWP0;Q62376-2	U1 small nuclear ribonucleoprotein 70 kDa	Snrnp70
0.120692	-0.0168533	0.0129156	0.202751	0.155371	-0.284989	-0.281719	-0.202744	-0.0283241	-0.0138097	7	7	7	28.4	28.4	28.4	26.172	21	A2RS96;Q9CXE7;E9PXY3;D3Z615;Q8C5H9;Q3V440;E9Q2J2	A2RS96;Q9CXE7	Transmembrane emp24 domain-containing protein 5	Tmed5
0.130791	0.0345306	0.0409136	-0.586765	-0.092216	0.335855	0.0754189	-0.551177	-0.641069	-0.720023	3	3	2	32.2	32.2	19.1	17.312	7	A2RSE4;P63147	A2RSE4;P63147	Ubiquitin-conjugating enzyme E2 B	Ube2b
0.102813	0.0783596	0.111496	0.0660667	-0.152329	0.0629253	0.135921	0.209994	0.0244665	-0.0539813	3	3	3	24.5	24.5	24.5	20.996	10	A2RSF1;Q8K4M5;F7BCN0;F7BZY0;Q8VI86;G8JL54	A2RSF1;Q8K4M5;F7BCN0;F7BZY0;Q8VI86	COMM domain-containing protein 1	Commd1;Gm28048
0.491718	0.233895	0.284701	0.554713	0.196921	0.0848513	-0.0977407	-0.26432	-0.261498	-0.147151	7	7	7	4.7	4.7	4.7	161.94	10	A2RSJ4;Q8C318;B2KF50;Q570Z6	A2RSJ4	UHRF1-binding protein 1-like	Uhrf1bp1l
-0.083972	-0.1149	-0.0445147	-0.123174	-0.182908	0.249878	0.183482	-0.459028	-0.244422	-0.0307555	4	4	4	16.8	16.8	16.8	37.022	11	A2RSS6;Q64191	A2RSS6;Q64191	N(4)-(beta-N-acetylglucosaminyl)-L-asparaginase;Glycosylasparaginase alpha chain;Glycosylasparaginase beta chain	Aga
-0.392984	-0.411232	-0.493488	-0.7843	-0.10171	0.171721	0.164262	-0.124092	0.0626364	0.140482	2	2	2	17.7	17.7	17.7	16.786	13	A2RST1;E0CZ62	A2RST1;E0CZ62		Mgst2
-0.0621815	-0.12995	-0.024519	-0.237421	-0.288595	-0.0690365	-0.102613	-0.153101	-0.513818	-0.538511	8	8	8	53.3	53.3	53.3	19.53	68	A2RSV8;P19783;D6RG40	A2RSV8;P19783	Cytochrome c oxidase subunit 4 isoform 1, mitochondrial	Cox4i1
-0.0178537	-0.526622	-0.535094	-0.360667	0.330744	0.747497	0.250817	0.720649	0.300918	0.356631	2	2	2	6.3	6.3	6.3	82.031	4	A2RSY1-3;A2RSY1-2;A2RSY1	A2RSY1-3;A2RSY1-2;A2RSY1	KAT8 regulatory NSL complex subunit 3	Kansl3
0.0788383	0.14522	0.128604	0.00434208	-0.0714145	-0.091423	-0.0296311	0.063436	0.086338	0.0253253	16	16	16	32	32	32	80.86	34	A2RSY6;A2RSY6-2;A2RSY6-3;A2RSY6-4	A2RSY6;A2RSY6-2	TRMT1-like protein	Trmt1l
-0.02808	0.09198	0.115416	0.0376101	0.00686407	0.468017	-0.017324	-0.0563302	-0.0161219	0.239671	4	4	4	11.9	11.9	11.9	65.804	9	A2RT28;Q499X9	A2RT28;Q499X9	Methionine--tRNA ligase, mitochondrial	Mars2
0.0312471	0.150054	0.219921	-0.285944	-0.408402	-0.242667	-0.191435	-0.0842328	-0.619381	-0.589237	9	9	9	36.4	36.4	36.4	34.952	19	A2RT57;Q9CQC8-2;Q9CQC8	A2RT57;Q9CQC8-2;Q9CQC8	Maspardin	Spg21
0.165701	-0.0124264	-0.131803	0.0132723	-0.0194955	0.148594	-0.146244	-0.0735478	-0.156209	-0.101285	7	7	7	35.3	35.3	35.3	31.231	12	A2RTC8;Q3KNM2;F6W8T3	A2RTC8;Q3KNM2	E3 ubiquitin-protein ligase MARCH5	2005-03-01
-0.00682831	0.0112352	-0.0701427	-0.0622282	-0.0156474	-0.0773354	-0.119471	-0.16838	0.0987682	0.0881553	7	7	7	22.9	22.9	22.9	38.192	32	A2RTH5	A2RTH5		Lcmt1
-0.0138826	0.02069	-0.0574656	-0.303107	-0.378612	0.0166445	0.0453973	0.033195	-0.222551	-0.365375	7	7	7	21.8	21.8	21.8	49.372	30	A2RTI3;O89017	A2RTI3;O89017	Legumain	Lgmn
-0.00648117	-0.0779457	-0.00240898	0.255962	0.0471177	0.0539589	0.237957	0.172606	0.254614	0.182621	11	11	10	76.3	76.3	76.3	17.138	91	A2RTT4;P61089;G5E8Z0	A2RTT4;P61089;G5E8Z0	Ubiquitin-conjugating enzyme E2 N	Ube2n
0.00137711	-0.046711	0.0682716	0.14196	0.135748	-0.0688858	0.201449	0.27801	0.225456	0.0987916	29	21	19	48	31.7	28.9	67.852	72	Q91YZ8;D3Z5M2;A3KFU5;A3KFU8;Q6PHQ9;E9PW32;E9PVY5;G5E8X2	Q91YZ8;D3Z5M2;A3KFU5;A3KFU8;Q6PHQ9;E9PW32	Polyadenylate-binding protein	Pabpc4;Gm10110
0.0544081	0.135939	-0.141337	-0.481932	0.0463309	0.0990238	0.285963	0.24631	0.31986	0.0089221	5	5	5	29.5	29.5	29.5	29.227	22	A3KFW0;Q8BFY6	A3KFW0;Q8BFY6	Peflin	Pef1
-0.00199986	0.104074	0.15014	0.827994	0.592574	0.186323	0.216782	0.459749	0.880125	0.733102	10	10	10	34.8	34.8	34.8	52.664	34	A3KFW2;Q99JR5;H3BJ97;Q4FJX7;H3BKM8	A3KFW2;Q99JR5;H3BJ97;Q4FJX7	Tubulointerstitial nephritis antigen-like	Tinagl1
0.0507956	0.0195856	-0.00798798	0.0849962	0.0735021	-0.0486088	0.0993266	0.0603728	0.115226	0.0533166	22	22	22	29.1	29.1	29.1	94.658	43	A3KG93;Q6ZQ88;G8JL40;F6Z4I3;F6ZC60	A3KG93;Q6ZQ88;G8JL40;F6Z4I3	Lysine-specific histone demethylase 1A	Kdm1a
0.0749207	0.217241	0.0932789	0.107897	0.0707555	-0.108318	-0.11404	0.0160298	0.114305	0.253418	15	15	15	67.3	67.3	67.3	22.435	87	A3KGB1;P61759;Q3TIR6	A3KGB1;P61759;Q3TIR6	Prefoldin subunit 3	Vbp1
-0.0574675	0.0400753	0.0908289	-0.0175838	0.0485559	0.0238838	0.0840192	0.042007	0.0150833	0.037045	22	22	21	26.2	26.2	25.2	127.89	56	A3KGB4	A3KGB4	TBC1 domain family member 8B	Tbc1d8b
-0.137364	0.259746	0.884786	2.18494	1.635	-0.0816641	0.130317	0.841094	1.70484	0.824894	3	3	3	17	17	17	24.483	4	A3KGB6;O88552	A3KGB6;O88552	Claudin-2	Cldn2
0.230659	0.0496988	0.211688	-0.0468016	0.0237985	0.0822477	-0.155753	-0.00385523	-0.348715	-0.250755	3	3	3	11.7	11.7	11.7	37.856	5	A3KGE7;B1AWB9;O88207;Q61245-2;Q61245	A3KGE7;B1AWB9;O88207	Collagen alpha-1(V) chain	Col5a1
-0.032958	0.234576	0.350767	0.329662	-0.0109553	0.249122	0.347474	0.567293	1.06288	0.594317	3	3	3	18.3	18.3	18.3	20.596	3	H3BKK2;F7BE71;A3KGG8;A3KGG5;Q9D9Z1;A3KGG6	H3BKK2;F7BE71;A3KGG8;A3KGG5;Q9D9Z1;A3KGG6	Small kinetochore-associated protein	Knstrn
-0.135173	-0.30868	-0.305976	-0.339894	-0.40808	-0.0928164	-0.256761	-0.45765	-0.564631	-0.401684	7	7	7	23.3	23.3	23.3	46.325	15	A3KGG9;Q9JHI5	A3KGG9;Q9JHI5	Isovaleryl-CoA dehydrogenase, mitochondrial	Ivd
0.183863	-0.062007	-0.329816	-0.482715	-0.593066	-0.11675	-0.177172	-0.449351	0.0730219	0.234715	4	4	4	18.8	18.8	18.8	34.498	9	Q91WT4;A3KGH2	Q91WT4;A3KGH2	DnaJ homolog subfamily C member 17	Dnajc17
-0.121582	0.254102	0.134365	0.269789	0.167882	-0.276694	0.161675	-0.0255523	0.299453	-0.0464654	3	3	3	2.3	2.3	2.3	238.18	5	A3KGI3;Q66JQ7	A3KGI3;Q66JQ7	Protein CASC5	Casc5
-0.131187	-0.258932	-0.156203	-0.164276	-0.184759	-0.161729	-0.132042	-0.10154	-0.125949	0.0195413	7	7	7	32.8	32.8	32.8	26.586	14	F6RK81;F6UIS1;A3KGK1;Q9CQE7;Q9CQE7-2	F6RK81;F6UIS1;A3KGK1;Q9CQE7;Q9CQE7-2	Endoplasmic reticulum-Golgi intermediate compartment protein 3	Ergic3
-0.0012579	-0.00824833	-0.00102901	0.132509	0.115662	-0.0476618	0.036099	0.078258	0.24142	0.197978	13	12	12	28.2	26.5	26.5	58.886	40	A3KGK6;Q8C166;B7ZCP4;A3KGK7;B7ZCP6;B7ZCP5;E9Q806;F6R587;B7ZCP7;B7ZCP8	A3KGK6;Q8C166;B7ZCP4;A3KGK7	Copine-1	Cpne1
-0.514245	-0.0201464	1.07676	0.534745	0.630165	0.0677633	0.0452399	-0.44895	0.00836849	-0.260028	2	2	2	14.7	14.7	14.7	29.777	3	A3KGL3;A3KGL1;Q99KU1;Q99KU1-2;A3KGK9;A3KGL2;A3KGL0	A3KGL3;A3KGL1;Q99KU1;Q99KU1-2;A3KGK9;A3KGL2;A3KGL0	Dehydrodolichyl diphosphate syntase complex subunit Dhdds	Dhdds
-0.158958	-0.113054	-0.00319386	-0.0564775	-0.0381198	-0.16585	-0.0616288	-0.209015	-0.113576	-0.103647	20	12	11	33.1	22.1	20.6	81.311	24	E9PWV3;A3KGL7;Q505N6;F6RQA2;F6Q8A4;P18653;G3UZI3	E9PWV3;A3KGL7;Q505N6;F6RQA2;F6Q8A4;P18653;G3UZI3	Ribosomal protein S6 kinase;Ribosomal protein S6 kinase alpha-1	Rps6ka1
-0.00371456	-0.0314379	0.00909138	0.120224	0.0184932	-0.0647726	-0.1084	-0.166088	-0.169828	-0.0414224	8	8	8	67.3	67.3	67.3	17.109	32	A3KGQ6;Q9D898	A3KGQ6;Q9D898	Actin-related protein 2/3 complex subunit 5;Actin-related protein 2/3 complex subunit 5-like protein	Arpc5l
0.0128345	-0.17627	-0.333365	-0.668234	-0.510817	0.0989704	-0.322762	0.0917878	0.207076	0.240214	8	8	8	11.6	11.6	11.6	87.337	10	A3KGQ8;Q9CW79-2;Q9CW79	A3KGQ8;Q9CW79-2;Q9CW79	Golgin subfamily A member 1	Golga1
-0.0771284	0.0749788	-0.0266504	-0.034873	-0.0584702	0.000105858	-0.103671	-0.0363383	-0.24791	-0.188856	7	7	7	4.8	4.8	4.8	209.39	13	E9Q4R6;A3KGS3;A3KGS3-2;F7CGP0	E9Q4R6;A3KGS3;A3KGS3-2;F7CGP0	Ral GTPase-activating protein subunit alpha-2	Ralgapa2
0.0506096	-0.0834274	-0.107529	-0.0670528	-0.147144	0.021841	0.20794	0.191491	-0.0349884	-0.16327	21	16	16	69	59.2	59.2	27.778	222	A3KML3;F6VW30;P68254;F6YY69;P68254-2	A3KML3;F6VW30;P68254;F6YY69;P68254-2	14-3-3 protein theta	Ywhaq
0.187249	-0.0208311	-0.140679	-0.212733	-0.331912	-0.146988	0.0522199	-0.0562615	-0.533712	-0.738676	1	1	1	15.5	15.5	15.5	11.896	11	D3Z3B2;E9Q9C5;A3KML5;P63082	D3Z3B2;E9Q9C5;A3KML5;P63082	V-type proton ATPase 16 kDa proteolipid subunit	Atp6v0c
-0.102481	-0.0576067	-0.16247	-0.0103064	-0.153886	0.268308	-0.507689	-0.13132	-0.14295	-0.214849	6	6	6	14.8	14.8	14.8	52.223	10	A3KMP2;A3KMP2-2;D6RH59	A3KMP2;A3KMP2-2	Tetratricopeptide repeat protein 38	Ttc38
0.156207	0.11963	0.14351	-0.0255785	-0.128088	0.0677395	0.229476	0.290587	-0.101047	-0.261404	2	2	2	7.7	7.7	7.7	23.557	10	Q7M6W1;A3QM89;Q4FZ95;Q4FJL2;Q8K0T0	Q7M6W1;A3QM89;Q4FZ95;Q4FJL2;Q8K0T0	Reticulon;Reticulon-1	Rtn1
0.0722961	0.0455818	0.017355	0.180494	0.137513	0.0326853	0.0791631	0.0134196	0.233017	0.242642	14	14	14	67.8	67.8	67.8	16.445	85	A4FUS1;P14131	A4FUS1;P14131	40S ribosomal protein S16	Rps16
0.121819	-0.0366735	-0.027976	-0.271459	-0.0606952	-0.0300732	-0.210945	-0.558861	-0.274544	-0.0557504	5	4	4	12.1	10.5	10.5	65.144	7	A4QPD3;P15307	A4QPD3;P15307	Proto-oncogene c-Rel	Rel
0.00542831	-0.160061	-0.118346	-0.36	0.0327697	-0.199086	0.191201	0.520158	-0.128036	0.177104	3	3	3	27.2	27.2	27.2	10.929	5	G3UZ30;A5A4Y9;Q8K1L5	G3UZ30;A5A4Y9;Q8K1L5	Protein phosphatase 1 regulatory subunit 11	Ppp1r11
0.268894	0.23113	0.0471907	-0.00347233	0.108026	0.328882	0.0065074	-0.350461	-0.251569	-0.40375	7	7	7	14.3	14.3	14.3	83.924	16	A5CVE4;I1E4X8;E9Q7W6;P83093;F6WBP9;F6V974	A5CVE4;I1E4X8;E9Q7W6;P83093;F6WBP9;F6V974	Stromal interaction molecule 2	Stim2
0.31524	0.335391	0.213907	0.227798	-0.1732	0.351028	-0.538904	-0.234829	0.232351	0.120974	4	4	4	6.3	6.3	6.3	81.326	5	E9PYJ2;E0CX45;F6TSJ9;E0CXR8;E0CZE2;E0CZ83;E0CY24;E0CXL4;B7ZNY3;F6S7Z1;G3XA13;A5D6P2;Q99NH2-3;Q99NH2-2;Q99NH2;Q4JJC0;F6UGU7;Q99NH2-5;Q99NH2-4;F6TB42	E9PYJ2;E0CX45;F6TSJ9;E0CXR8;E0CZE2;E0CZ83;E0CY24;E0CXL4;B7ZNY3;F6S7Z1;G3XA13;A5D6P2;Q99NH2-3;Q99NH2-2;Q99NH2;Q4JJC0;F6UGU7;Q99NH2-5;Q99NH2-4	Partitioning defective 3 homolog	Pard3
0.0974445	0.092762	0.144068	0.0311155	-0.0113606	0.000285149	-0.241895	-2.13987	-0.301873	0.36245	9	9	9	9	9	9	171.18	14	A5D6P3;O35379;E9PZV7;E9Q1I5	A5D6P3;O35379	Multidrug resistance-associated protein 1	Abcc1
0.0140514	-0.119141	-0.438457	-0.10737	-0.034451	0.00737858	-0.0610099	0.0195994	0.0745678	0.016211	10	10	10	60.9	60.9	60.9	20.809	44	A5GZX3;Q9CPU0	A5GZX3;Q9CPU0	Lactoylglutathione lyase	Glo1
0.34879	-0.0966587	-0.107424	0.593995	0.162605	-0.170148	0.157189	0.819102	-0.475299	-0.892436	1	1	1	1.3	1.3	1.3	139.07	2	A6H5Y3	A6H5Y3	Methionine synthase	Mtr
0.0831165	0.0696659	-0.0297289	0.0400743	-0.154688	0.0059824	-0.236188	0.15936	0.327028	0.256338	9	9	9	19	19	19	94.128	11	A6H5Z3;A6H5Z3-2;F6Q3Q9;Q8C1X1;Q9D4R7;E9Q1K9;E0CXR2	A6H5Z3;A6H5Z3-2;F6Q3Q9	Exocyst complex component 6B	Exoc6b
0.0753937	-0.0167494	-0.0770044	-0.11998	-0.101807	0.144441	0.172076	-0.0367322	-0.098155	0.016809	10	10	10	21.4	21.4	21.4	80.851	15	A6H611;E9Q785	A6H611;E9Q785	Mitochondrial intermediate peptidase	Mipep
-0.106888	-0.156134	-0.0927305	-0.186989	-0.196746	0.168389	-0.113996	-0.00287294	-0.0454216	-0.541094	8	8	8	18.5	18.5	18.5	50.548	12	A6H630;A6H630-4;A6H630-2;A6H630-3;D6RG65	A6H630;A6H630-4;A6H630-2;A6H630-3	Protein-glutamate O-methyltransferase	Armt1
-0.237317	-0.258234	-0.180181	-0.465488	-0.568997	0.0549488	-0.232351	-0.181931	-0.512916	-0.43785	4	3	3	5.6	4.1	4.1	110.97	9	A6H644;Q8BG95;F6UIT9	A6H644;Q8BG95;F6UIT9	Protein phosphatase 1 regulatory subunit;Protein phosphatase 1 regulatory subunit 12B	Ppp1r12b
0.226502	0.282065	0.0382109	0.0597639	0.309402	-0.16813	0.304871	-0.134773	0.331244	0.359463	1	1	1	5.2	5.2	5.2	46.412	6	G5E8Q7;A6H687	G5E8Q7;A6H687	SAC3 domain-containing protein 1	Sac3d1
0.202806	-0.0760221	-0.62466	-1.14793	0.442901	0.208171	0.441982	0.235777	-0.280227	0.564322	1	1	1	10.2	10.2	10.2	23.641	2	F7B6A4;F7C1U0;E0CZ97;A6H697;E9Q6B4;E0CYD2;E0CYQ0	F7B6A4;F7C1U0;E0CZ97;A6H697;E9Q6B4;E0CYD2;E0CYQ0		Kctd17
0.0635653	0.0443401	-0.136772	0.621434	0.265154	-0.118039	-0.587406	-0.0912328	-0.0156326	-0.145586	6	5	5	8.1	7	7	92.403	5	A6H6A9;A6H6A9-2	A6H6A9;A6H6A9-2	Rab GTPase-activating protein 1-like	Rabgap1l
-0.0290194	-0.391137	-0.457682	-0.400415	0.0659556	-0.210913	-0.12609	0.0843863	0.433957	0.0795703	2	2	2	11.2	11.2	11.2	19.796	3	F6SJC5;A6H6E9	F6SJC5;A6H6E9	Tetratricopeptide repeat protein 23-like	Ttc23l
-0.189504	-0.0468206	0.101806	-0.19812	-0.111574	0.136558	-0.120229	-0.122538	-0.194552	-0.328754	8	8	8	26.2	26.2	26.2	35.321	17	A6H6M8;Q810U5-3;Q810U5;F6UK66;Q3TNK7;Q810U5-2	A6H6M8;Q810U5-3;Q810U5;F6UK66;Q3TNK7;Q810U5-2	Coiled-coil domain-containing protein 50	Ccdc50
-0.0596199	0.0699844	0.0766106	0.244685	0.202792	0.0209484	0.16802	0.204204	0.207118	0.202326	10	10	10	43.9	43.9	43.9	31.794	44	A6H6N4;F2Z455;Q9R059;D6RJ68	A6H6N4;F2Z455;Q9R059	Four and a half LIM domains protein 3	Fhl3
0.0662584	-0.216951	-0.0519724	0.00819111	0.118021	0.29427	-0.058742	0.485477	0.477537	0.15361	5	5	5	12.3	12.3	12.3	49.094	13	A6H6S8;Q8CI61	A6H6S8;Q8CI61	BAG family molecular chaperone regulator 4	Bag4
-0.0601912	-0.0234995	-0.292203	0.300826	0.17068	-0.228606	-0.280393	-0.126826	-0.0693617	-0.108366	9	9	9	11.8	11.8	11.8	111.86	15	A6PW47;Q99K74;Q99K74-2;Q99K74-3;F6XX22;A6PW46	A6PW47;Q99K74;Q99K74-2;Q99K74-3	Mediator of RNA polymerase II transcription subunit 24	Med24
0.0282173	0.25853	0.421617	0.0801783	-0.124166	0.127544	0.206166	0.0373893	0.105758	0.0527864	4	4	4	4.8	4.8	4.8	84.472	9	A6PW84;Q3V1T4;A2A7Q5;Q3V1T4-3;E9QNM0;Q3V1T4-2;F2Z499	A6PW84;Q3V1T4;A2A7Q5;Q3V1T4-3;E9QNM0;Q3V1T4-2	Prolyl 3-hydroxylase 1	P3h1;Lepre1
-0.17769	-0.179277	-0.378436	-1.40424	-0.960125	-0.0868731	0.34432	0.244235	0.0585804	-0.119009	1	1	1	5.4	5.4	5.4	52.358	4	Q8CB10;A6PWD6;Q5SVP2;Q5SVP0;Q5NCB3	Q8CB10;A6PWD6;Q5SVP2;Q5SVP0;Q5NCB3		9930111J21Rik;Gm5431;9930111J21Rik2;9930111J21Rik1
-0.0854206	0.222627	0.0578232	-0.215456	-0.253751	-0.0858173	-0.112517	-0.0842137	-0.247275	-0.122774	4	4	4	18.2	18.2	18.2	30.345	13	A6PWS1;Q9QZ06;Q8C5G6;A9JEI5;F7AT44;A6PWR9	A6PWS1;Q9QZ06;Q8C5G6;A9JEI5	Toll-interacting protein	Tollip
0.052413	0.0811882	-0.110991	-0.199671	-0.075438	-0.34506	0.21595	0.0388713	-0.00925732	-0.0222068	2	2	2	8.6	8.6	8.6	28.362	7	F6V305;A6PWX9;Q9CWU6;D6RJ83;A6PWX5;A6PWX7;A6PWX8	F6V305;A6PWX9;Q9CWU6;D6RJ83;A6PWX5;A6PWX7;A6PWX8	Ubiquinol-cytochrome-c reductase complex assembly factor 1	Uqcc1
0.0970488	-0.17266	-0.362964	-0.629654	-0.223104	0.124881	0.186405	-0.152049	0.203958	-0.0468211	4	4	4	14.2	14.2	14.2	38.555	7	A6X915;Q80XP8;D6RG49;Q80XP8-2	A6X915;Q80XP8;D6RG49	Protein FAM76B	Fam76b
0.0265656	0.117306	-0.0275774	0.0288916	0.298325	0.142925	0.409352	-0.0807433	0.269646	-0.0332017	2	2	2	3.5	3.5	3.5	84.186	3	A6X919	A6X919	Probable C-mannosyltransferase DPY19L1	Dpy19l1
0.0412035	0.0689459	0.096323	0.0596991	-0.0223737	0.268071	0.322755	0.0740523	-0.17697	-0.271417	9	9	9	44.4	44.4	44.4	32.97	20	A6X962;O35075	A6X962;O35075	Down syndrome critical region protein 3 homolog	Dscr3
-0.280072	-0.186007	0.0363703	-0.184346	-0.167015	0.148847	-0.144057	-0.360012	-0.234468	-0.149807	8	8	8	61.7	61.7	61.7	18.761	20	A6X966;Q8BHG9	A6X966;Q8BHG9	CGG triplet repeat-binding protein 1	Cggbp1
0.0163689	-0.0196362	-0.194751	0.000352859	-0.121976	-0.0671844	-0.120378	-0.138731	-0.146777	-0.124162	8	8	8	11.2	11.2	11.2	116.18	13	E1AWU4;A7E1Z5;E9Q8N8;O88343-2;O88343;D3Z7G8	E1AWU4;A7E1Z5;E9Q8N8;O88343-2;O88343	Anion exchange protein;Electrogenic sodium bicarbonate cotransporter 1	Slc4a4
-0.448418	-0.670795	-0.329356	2.46955	1.38883	-0.0147667	0.393919	0.985229	2.4441	1.48827	5	5	5	13.3	13.3	13.3	53.764	7	A7MCU8;G3X9D9;P48997	A7MCU8;G3X9D9;P48997	Involucrin	Ivl
-0.0236273	0.0264759	0.249813	-0.0411787	0.11424	-0.33533	-0.264346	0.023355	-0.435016	-0.244134	4	4	4	14.4	14.4	14.4	32.485	7	A7YB12;Q91WK7;F6QTQ3;F6UYM2	A7YB12;Q91WK7;F6QTQ3	Ankyrin repeat domain-containing protein 54	Ankrd54
0.0254421	0.186732	0.24504	0.0504084	-0.0824323	0.234582	0.0997071	-0.28438	0.0210867	0.246408	8	8	8	23.3	23.3	23.3	45.717	13	A8C1T7;Q91XD7	A8C1T7;Q91XD7	Cysteine-rich with EGF-like domain protein 1	Creld1
-0.0354376	-0.120624	-0.194276	0.178277	0.0752196	-0.0329905	-0.0805182	0.0291381	0.220888	0.177598	20	20	18	13.4	13.4	12.4	217.29	32	A8C756;A8C756-2;A8C756-3;A8C756-4	A8C756	Thyroid adenoma-associated protein homolog	Thada
0.215037	-0.00668812	0.390728	0.624191	0.0891242	0.00902462	-0.826165	-0.545316	-0.207362	0.115243	2	2	2	6	6	6	36.161	3	Q542M5;A8DIL0;Q9JL15;Q8C6H0	Q542M5;A8DIL0;Q9JL15;Q8C6H0	Galectin;Galectin-8	Lgals8
0.0929184	0.0735054	0.16081	0.57505	0.363627	0.0816593	0.356965	0.298003	0.475204	0.43912	18	13	12	77.7	66.4	62.8	28.302	152	A8IP69;P61982	A8IP69;P61982	14-3-3 protein gamma;14-3-3 protein gamma, N-terminally processed	Ywhag
-0.0266237	0.381005	0.0506239	-0.884338	-0.813319	0.0589581	-0.527044	0.106136	-0.0985594	-0.356848	1	1	1	12.5	12.5	12.5	15.677	2	A8Y5E9;B2KGA7;Q505B7-2;Q505B7	A8Y5E9;B2KGA7;Q505B7-2;Q505B7	Protein archease	Zbtb8os
-0.0436916	0.158289	-0.127254	-0.261288	0.122087	0.147563	0.420895	-0.0766292	-0.149767	-0.290441	5	5	5	30.6	30.6	30.6	23.366	26	A8Y5G1;Q9D1N9;A8Y5G2;Q9D1N9-2	A8Y5G1;Q9D1N9;A8Y5G2;Q9D1N9-2	39S ribosomal protein L21, mitochondrial	Mrpl21
0.130849	0.256777	0.449695	0.255767	0.0542684	-0.144324	-0.56873	-0.598186	-0.227424	0.226685	4	4	4	25.8	25.8	25.8	20.368	14	A8Y5L1;Q9DB82;P61600;E9PXA4;E9PYH1;G5E8X4;E9PZX8	A8Y5L1;Q9DB82;P61600;E9PXA4	N-alpha-acetyltransferase 20	Naa20
0.0594864	0.118761	0.0931568	0.415121	0.0211778	-0.0565472	-0.0163093	-0.0554404	-0.000419617	-0.04738	19	19	12	32.9	32.9	22.3	83.415	52	A8Y5L3;P63154	A8Y5L3;P63154	Crooked neck-like protein 1	Crnkl1
0.0669613	-0.0435734	-0.0225067	0.0912151	-0.192253	-0.0926638	-0.160643	-0.278734	-0.241914	-0.260116	10	10	10	39.9	39.9	39.9	32.88	25	A8Y5N3;Q9EQ06;A8Y5N2;Q9EQ06-2;A8Y5N4;A8Y5N5;Q8VCR2-2;Q8VCR2;A8Y5N6	A8Y5N3;Q9EQ06;A8Y5N2;Q9EQ06-2	Estradiol 17-beta-dehydrogenase 11	Hsd17b11
-0.0116768	-0.0553522	-0.0911484	-0.254832	-0.0777087	0.0405312	-0.0829387	0.207221	0.220534	-0.0447965	16	16	1	24.3	24.3	1.1	90.091	39	A8Y5P4;A2AJI1	A8Y5P4;A2AJI1		Map7d1
-0.413028	-0.137058	-0.175637	-0.718623	-0.289086	0.0501995	0.592158	0.098928	0.543386	0.429181	1	1	1	10.4	10.4	10.4	17.987	3	Q3UBW1;A9C429;Q3TFQ1	Q3UBW1;A9C429;Q3TFQ1	SPRY domain-containing protein 7	Spryd7
0.180079	0.348484	0.35566	1.15283	0.415699	-0.00875664	0.473294	-0.032517	-0.486997	-0.131724	2	2	2	1.9	1.9	1.9	157.67	2	A9C471;Q9QUK4	A9C471;Q9QUK4	Baculoviral IAP repeat-containing protein 1b	Naip2
-0.0546112	0.245188	-0.846116	-1.91768	-0.45921	0.433032	1.52303	0.295827	-0.562346	-0.397367	1	1	1	1.7	1.7	1.7	104.55	3	A9C490;Q99LC9	A9C490;Q99LC9	Peroxisome assembly factor 2	Pex6
0.0303717	-0.0674486	-0.18752	0.0903273	0.00106382	0.229899	-0.0851789	-0.265108	-0.84532	-0.603938	9	9	9	6.7	6.7	6.7	192.29	17	A9C491;Q8VE73-3;Q8VE73;E9Q6H4;E9QP09;E9QLV9;Q80TT8-4;Q80TT8;F6Q1R4	A9C491;Q8VE73-3;Q8VE73	Cullin-7	Cul7
-0.0184298	-0.159463	0.00739384	-0.165339	-0.174985	0.008008	0.0255561	0.267489	-0.0204821	-0.133526	3	3	3	8.4	8.4	8.4	50.508	10	A9CLV6;Q9QZI8;E9Q553;E9PY81	A9CLV6;Q9QZI8;E9Q553;E9PY81	Serine incorporator 1	Serinc1
0.131191	0.167581	0.0448513	-0.14483	-0.222309	-0.073967	0.0631995	-0.563063	-0.349809	-0.210143	5	5	5	12.9	12.9	12.9	38.789	10	A9YZW8;Q99MK9;Q3UIV8;B0QZV8;B0QZV7;Q99MK9-2	A9YZW8;Q99MK9;Q3UIV8;B0QZV8;B0QZV7;Q99MK9-2	Ras association domain-containing protein 1	Rassf1
0.132122	0.0372257	-0.0674715	0.15917	0.120965	0.0487041	-0.0456214	-0.164605	-0.043602	-0.0499454	15	15	15	52.6	52.6	52.6	40.89	57	B0FTY3;Q8R1N4;Q8R1N4-2;Q8R1N4-3;B1AS63;Q8R1N4-4	B0FTY3;Q8R1N4;Q8R1N4-2;Q8R1N4-3	NudC domain-containing protein 3	Nudcd3
-0.39006	-0.922859	-0.149061	0.0946875	0.0706048	0.0157261	0.238832	0.194914	0.149953	0.143172	3	3	3	16.6	16.6	16.6	20.871	5	B0QZH9;Q8BSN5;Q8BSN5-3;Q8BSN5-2	B0QZH9;Q8BSN5	PHD finger protein 23	Phf23
0.081934	0.139807	0.0105915	-0.160107	0.140875	0.389137	-0.18725	-0.365201	-0.334259	-0.156091	3	1	1	34.8	13.9	13.9	12.543	4	F6Q6A5;Q8CHR4;B0QZN5;P63044	F6Q6A5;Q8CHR4;B0QZN5;P63044	Vesicle-associated membrane protein 2	Vamp2
-0.0986319	-0.0438089	-0.672808	0.0643921	0.458966	-0.192108	0.566794	-0.298445	-0.797486	-0.817475	1	1	1	21.7	21.7	21.7	4.6893	2	H3BJY1;H3BJ78;H3BKF4;H3BIZ8;B0QZP8;B1ATC2;O55101	H3BJY1;H3BJ78;H3BKF4;H3BIZ8;B0QZP8;B1ATC2;O55101	Synaptogyrin-2	Syngr2;Gm20708
-0.0666571	-0.0926142	-0.0782528	-0.111762	-0.185424	0.635595	-0.227322	-1.98805	-0.709846	-0.45191	1	1	1	2.9	2.9	2.9	41.236	2	Q8BVY4;B0QZW5;B0QZW4	Q8BVY4;B0QZW5;B0QZW4		Supt3
-0.497364	-0.529533	0.0272341	0.216693	0.315516	-0.601558	0.644296	0.245803	0.0582285	0.51114	1	1	1	6	6	6	36.812	2	Q32P02;B0R077;Q8CG95;B1AXS6;B1AXS8;B1AXS7;B1AXS5;Q9JLM4	Q32P02;B0R077;Q8CG95;B1AXS6;B1AXS8;B1AXS7;B1AXS5;Q9JLM4	Zinc finger MYM-type protein 3	Zmym3
0.0176382	0.309026	-0.0181389	0.226874	0.147287	-0.298422	-0.239276	-0.416094	0.303201	0.24263	2	2	2	6.1	6.1	6.1	40.755	3	B0R0C8;Q8BHD8;F6SPX7	B0R0C8;Q8BHD8;F6SPX7	Protein-L-isoaspartate O-methyltransferase domain-containing protein 2	Pcmtd2
0.751353	0.405323	-0.0157709	0.100748	0.192817	0.323621	-0.0479016	-0.842906	-0.854022	-0.540298	2	2	2	3.5	3.5	3.5	97.206	5	Q544T2;B0V2H6;Q03146-2;Q03146	Q544T2;B0V2H6;Q03146-2;Q03146	Epithelial discoidin domain-containing receptor 1	Ddr1
-0.490869	-0.366955	-0.38156	-0.774031	-0.662395	-0.413275	-0.640296	-0.185143	0.42362	-0.0832982	4	3	3	3.1	2.5	2.5	207.05	4	H7BXA6;B0V2N1-6;B0V2N1-2;B0V2N1;B0V2N1-4;B0V2N1-3;G3UYU6;G3UX60;G3UWK6;E9Q7I7;E9PVW8;E9QQ27;B9EJA3;E9QM93;F7C4P7;G3UY75;B0V2N1-5;Q64487-2;Q64487-12;Q64487-3;Q64487-1;Q64487-11;Q64487-9;Q64487-10;Q64487-7;Q64487-8;Q64487-5;Q64487-6;Q64487	H7BXA6;B0V2N1-6;B0V2N1-2;B0V2N1;B0V2N1-4;B0V2N1-3;G3UYU6;G3UX60;G3UWK6;E9Q7I7;E9PVW8;E9QQ27;B9EJA3;E9QM93;F7C4P7;G3UY75;B0V2N1-5;Q64487-2;Q64487-12;Q64487-3;Q64487-1;Q64487-11;Q64487-9;Q64487-10;Q64487-7;Q64487-8;Q64487-5;Q64487-6;Q64487	Receptor-type tyrosine-protein phosphatase S;Protein-tyrosine-phosphatase;Receptor-type tyrosine-protein phosphatase delta	Ptprs;Ptprd
-0.185175	-0.143717	0.205594	0.707995	0.354496	0.620515	-0.0130858	-0.333551	0.184238	0.265395	2	2	2	4.8	4.8	4.8	44.399	2	B0V2Q7;Q3UN02	B0V2Q7;Q3UN02	Lysocardiolipin acyltransferase 1	Lclat1
0.0606422	-0.040062	-0.0773611	-0.00957966	0.0590138	-0.161986	-0.341833	-0.279693	-0.129715	0.134552	9	9	9	40.9	40.9	40.9	30.537	21	B0V2V2;Q9DAU1;Q9DAU1-2;B0V2V1	B0V2V2;Q9DAU1;Q9DAU1-2	Protein canopy homolog 3	Cnpy3
-0.119663	0.0232887	0.0471344	-0.313193	-0.0408578	0.153817	0.288223	0.133531	0.22763	0.132583	19	19	13	15	15	10.7	156.05	34	Q3UH70;Q9ESU6;B0V2V7;B2RSE4;B0V2V8;Q9ESU6-2;B0V2V6;D6RGP2;Q91Y44;G3X8Z8	Q3UH70;Q9ESU6;B0V2V7;B2RSE4;B0V2V8;Q9ESU6-2;B0V2V6	Bromodomain-containing protein 4	Brd4
0.129773	0.187386	0.412555	1.46532	0.902944	-0.0868587	0.242254	0.405123	0.991061	1.00082	5	5	5	34.8	34.8	34.8	17.953	23	Q08ED0;B0V3P5;B0V3P6	Q08ED0;B0V3P5;B0V3P6	Bcl-2-like protein 15	Bcl2l15
-0.259835	-0.365011	-0.532189	-0.785635	-0.299	-0.169343	0.245411	0.620636	-0.184463	-0.023313	4	3	3	24.6	20.8	20.8	27.01	4	Q3V299;B1AQD9;Q9Z2R6;B1AQD7	Q3V299;B1AQD9;Q9Z2R6;B1AQD7	Protein unc-119 homolog A	Unc119
-0.0368452	0.356141	0.259116	1.71906	1.30521	0.215575	0.278755	0.287028	1.09015	0.982889	15	9	9	48.8	35	35	39.394	29	B1AQE0;P05063	B1AQE0;P05063	Fructose-bisphosphate aldolase C	Aldoc
0.0894651	0.0473595	-0.0258179	0.283265	0.232627	0.0071907	-0.148789	-0.152894	-0.113733	0.0465446	15	15	15	6.5	6.5	6.5	317.22	24	B1AQE8;B1AQE7;Q04690-2;Q04690;E9QKP4;E9QK33;Q04690-4;Q04690-3;Q5SYH9	B1AQE8;B1AQE7;Q04690-2;Q04690;E9QKP4;E9QK33;Q04690-4;Q04690-3	Neurofibromin	Nf1
0.0880899	0.0212374	-0.132876	-0.331921	-0.349832	0.0474815	0.186733	0.0795741	-0.482709	-0.611817	5	5	5	40.5	40.5	40.5	20.472	20	B1AQF3;B1AQF4;Q9D7X3;H3BKL8;Q3V2Y9;H3BKD1	B1AQF3;B1AQF4;Q9D7X3;H3BKL8;Q3V2Y9	Dual specificity protein phosphatase 3	Dusp3
0.12749	0.00578403	0.00955486	0.281084	0.0772405	1.85142	0.418509	-0.690182	-2.08761	-0.33584	7	6	6	15.6	13.4	13.4	61.554	8	B1AQF9;Q9WV34;Q9WV34-2	B1AQF9;Q9WV34;Q9WV34-2	MAGUK p55 subfamily member 2	Mpp2
0.274905	0.541729	0.337783	0.335576	0.076077	0.175444	0.0746207	0.295005	0.662029	0.326504	6	6	6	7.3	7.3	7.3	119.91	10	B1AQJ2;B0QZF8;E9Q5N0	B1AQJ2;B0QZF8	Ubiquitin carboxyl-terminal hydrolase 36	Usp36
-0.26498	-0.219424	-0.247379	-0.660258	-0.265073	-0.105982	-0.191211	-0.45614	-0.0348206	-0.0605865	3	3	3	15.4	15.4	15.4	16.052	5	B1AQJ3;Q6PI17;P25785	B1AQJ3;Q6PI17;P25785	Metalloproteinase inhibitor 2	Timp2
0.0138702	-0.153615	-0.368312	0.165084	0.253561	0.272308	0.621884	0.303178	0.28012	0.00179434	3	3	3	6.8	6.8	6.8	49.565	4	B1AQJ9;Q8VCF1;Q8VCF1-3;Q8VCF1-2	B1AQJ9;Q8VCF1;Q8VCF1-3;Q8VCF1-2	Soluble calcium-activated nucleotidase 1	Cant1
-0.0831747	0.0826654	0.460603	1.1851	0.644722	-0.168006	-0.237272	0.0119214	0.521671	0.36279	11	11	11	48.9	48.9	48.9	25.776	16	B1AQK8;P04184	B1AQK8;P04184	Thymidine kinase, cytosolic	Tk1
-0.164804	-0.292503	-0.412215	-1.02056	-0.847318	-0.038641	0.0986733	-0.0120034	-0.696038	-0.811764	7	7	7	32.4	32.4	32.4	39.907	32	B1AQR8;G3X9T7;O08573-2;O08573	B1AQR8;G3X9T7;O08573-2;O08573	Galectin;Galectin-9	Lgals9
-0.052494	0.032568	0.0727501	0.180243	0.0797353	0.0899086	0.0339818	0.172554	0.337949	0.166881	14	11	11	50.1	42.2	42.2	49.812	31	B1AQY8;B1AQY9;B1AQZ0;Q8CHH9;Q8CHH9-2;B7ZC46;F7C5C1;E0CYM4	B1AQY8;B1AQY9;B1AQZ0;Q8CHH9;Q8CHH9-2;B7ZC46	Septin-8	2008-09-01
-0.0225687	0.044817	-0.0964842	-0.1352	-0.0325217	-0.00990677	0.097981	-0.131145	0.0691586	0.181067	12	11	11	20.9	19.3	19.3	79.444	26	Q3TET1;E9PYA1;Q3UI47;B1AQZ2;P28741;F6V6Z9;B1AQZ5;E9QA32	Q3TET1;E9PYA1;Q3UI47;B1AQZ2;P28741	Kinesin-like protein;Kinesin-like protein KIF3A	Kif3a
-0.406355	-0.522359	-0.161499	-0.487625	0.23417	-0.158252	-0.00243902	-0.016953	0.2442	0.394869	8	8	8	51.5	51.5	51.5	14.994	19	B2RWE3;B1AR13	B2RWE3;B1AR13	CDGSH iron-sulfur domain-containing protein 3, mitochondrial	Cisd3
0.18031	0.241872	0.0651369	-0.224681	-0.114285	-0.00307941	-0.0540566	-0.198129	-0.436567	-0.447182	27	17	13	15.9	10.1	7.7	232.74	38	B1AR17;E9Q614;F7C528;F6V4V3	B1AR17;E9Q614;F7C528		Chd3
-0.0825386	-0.050087	-0.0928307	-0.258024	-0.250896	0.00603867	0.0312924	-0.0912223	-0.401024	-0.358053	36	36	36	63	63	63	70.875	128	B1AR27;P50544;B1AR28	B1AR27;P50544;B1AR28	Very long-chain specific acyl-CoA dehydrogenase, mitochondrial	Acadvl
0.0592642	-0.0729828	-0.225023	-0.864574	-0.499543	-0.313118	-0.55279	-0.125321	-0.242384	-0.131732	3	2	2	17	10.4	10.4	12.195	5	B1AR50;Q9DCD6	B1AR50;Q9DCD6	Gamma-aminobutyric acid receptor-associated protein	Gabarap
-0.0411472	0.0953865	0.0480223	-0.123682	-0.255643	0.0336351	0.261784	0.0216651	-0.348139	-0.350993	7	7	7	9.6	9.6	9.6	87.73	11	Q3TAC0;Q0VF62;B1AR74;Q8CCN5;B1ARH6;F7C0F2;Q8CCN5-2;B1AR76;F7CPM1;B1B0B3	Q3TAC0;Q0VF62;B1AR74;Q8CCN5;B1ARH6;F7C0F2;Q8CCN5-2	Breast carcinoma-amplified sequence 3 homolog	Bcas3
0.264075	0.200213	0.110185	0.326461	0.104264	-0.0183001	-0.0684733	0.0220971	-0.201645	-0.178689	7	7	7	23.7	23.7	23.7	38.926	24	B1AR85;P61963	B1AR85;P61963	DDB1- and CUL4-associated factor 7	Dcaf7
0.139159	-0.217371	-0.340837	0.0988541	0.276783	-0.05128	0.572204	0.327983	0.276077	0.340132	5	4	4	39.1	33.6	33.6	14.237	6	B1AR88;Q8BGB5	B1AR88;Q8BGB5	LIM domain-containing protein 2	Limd2
0.28681	-0.076952	-0.0816183	-0.665881	0.378429	0.0752993	0.520312	0.436829	0.35637	0.134594	1	1	1	5.1	5.1	5.1	43.776	3	F6TKK8;B1AR91;B1AR90;Q3UUJ4-2;Q3UUJ4-3;Q3UUJ4	F6TKK8;B1AR91;B1AR90;Q3UUJ4-2;Q3UUJ4-3;Q3UUJ4	STE20-related kinase adapter protein alpha	Strada
-0.0266514	-0.0829239	0.0502338	0.395163	0.306931	-0.0400486	0.00756502	0.161585	0.671034	0.551354	26	26	26	38.5	38.5	38.5	103.99	87	B1ARD6;F6UG04;B1ARD7;F8VQC3;Q571E8;B1ARD8;F6YLL5;B1ARD9;F6RTS1;E9Q0R4	B1ARD6;F6UG04;B1ARD7		Slfn9
-0.0589638	-0.0460854	0.00655365	0.460945	0.510752	-0.00284576	0.209578	0.574551	0.764441	0.283568	30	30	30	43.9	43.9	43.9	95.531	138	B1ARK1;Q9DBE9	B1ARK1;Q9DBE9	pre-rRNA processing protein FTSJ3	Ftsj3
0.003479	0.087513	-0.0517578	0.0582371	0.0308328	-0.0116634	0.0570874	-0.059444	-0.0646935	-0.0453448	27	26	26	69	67.2	67.2	45.626	182	B1ARK2;P62196;E9Q0L5	B1ARK2;P62196;E9Q0L5	26S protease regulatory subunit 8	Psmc5
0.2048	-0.40018	-0.315379	-0.789843	-0.626108	-0.146972	-0.104049	-0.679767	-1.07192	-1.09211	3	3	3	16.9	16.9	16.9	26.431	4	B1ART0;G5E8W9;B1ARS8;O88876-2;O88876	B1ART0;G5E8W9;B1ARS8;O88876-2;O88876	Short-chain dehydrogenase/reductase 3	Dhrs3
1.23908	1.56391	0.110054	0.256508	0.282362	0.0844479	0.121027	0.203733	-0.0596628	0.00876856	84	1	0	21.3	0.4	0	608.23	7	F7ACR9;B1ARV9;B1ART6;E9PVY6;F6Q750;B1ARU5;F6SHS0;B1ARU6;E9PVY8;F7AB76;B1ARU0;F6RL59	F7ACR9;B1ARV9;B1ART6;E9PVY6;F6Q750;B1ARU5		Macf1
-0.0274925	0.054224	0.000730515	0.0432816	0.000639439	0.0588264	-0.0584159	-0.0050025	0.00281906	0.01825	85	81	0	15.5	14.9	0	831.64	174	B1ARU4;E9PVY7;E9QA63;E9QNP1;Q9QXZ0;Q9QXZ0-2;Q9QXZ0-4	B1ARU4;E9PVY7;E9QA63;E9QNP1;Q9QXZ0;Q9QXZ0-2;Q9QXZ0-4	Microtubule-actin cross-linking factor 1	Macf1
-0.150893	-0.187695	-0.620794	-1.26183	-0.808888	-0.00180912	-0.197415	-0.512063	-0.719641	-1.17847	3	3	3	29.7	29.7	29.7	10.909	15	B1ARW4;Q99LY9	B1ARW4;Q99LY9	NADH dehydrogenase [ubiquinone] iron-sulfur protein 5;NADH dehydrogenase [ubiquinone] iron-sulfur protein 5, N-terminally processed	Ndufs5
-0.137151	-0.0933275	-0.0255861	-0.134035	-0.192237	0.259284	0.426681	0.390309	-0.0834789	-1.35298	7	7	7	40	40	40	21.536	15	B1AS02;Q8K3C3;B1AS04;B1AS03	B1AS02;Q8K3C3	Protein LZIC	Lzic
-0.0197744	0.000229836	-0.098814	-0.313952	-0.210495	0.0513735	-0.144267	-0.210941	-0.186528	-0.228792	14	14	14	35	35	35	48.34	38	B1AS38;Q921S7	B1AS38;Q921S7	39S ribosomal protein L37, mitochondrial	Mrpl37
0.0836658	0.00699615	0.0223637	0.0659676	-0.0466514	-0.0170574	0.0430913	-0.0326877	-0.282553	-0.170827	32	32	31	61.9	61.9	59.9	66.682	152	B1AS53;P70698	B1AS53;P70698	CTP synthase 1	Ctps1
0.0211868	0.10231	-0.227497	-0.242365	-0.221875	-0.00954056	-0.0772843	-0.399792	-0.418379	-0.571194	3	3	3	19.8	19.8	19.8	28.712	6	B1AS87;Q9D198	B1AS87;Q9D198	Pre-mRNA-splicing factor SYF2	Syf2
0.00592041	0.13616	0.148953	0.00745678	0.0208116	0.113052	0.162501	0.20898	-0.149519	-0.245105	6	6	6	20.7	20.7	20.7	41.207	16	B1AS89;Q9R0A0;D6RH82	B1AS89;Q9R0A0	Peroxisomal membrane protein PEX14	Pex14
-0.0746412	0.12432	-0.077796	-0.195733	0.0715108	0.0810719	0.0453286	-0.0792727	-0.0181541	0.0178876	13	7	7	13.4	7.5	7.5	118.47	10	E9QL01;B1ASF3;Q3TQ21;B1ASF2;Q80U78-2;Q80U78-3;Q80U78;Q3TTW5;E9Q6M7;Q80U78-4;A8WHM8	E9QL01;B1ASF3;Q3TQ21;B1ASF2;Q80U78-2;Q80U78-3;Q80U78;Q3TTW5;E9Q6M7	Pumilio homolog 1	Pum1
-0.289875	0.0605879	0.023386	-0.811623	0.0151	0.305984	0.249606	-0.0889487	-0.140071	-0.361104	5	5	5	56.2	56.2	56.2	10.435	16	B1ASG5;P99028	B1ASG5;P99028	Cytochrome b-c1 complex subunit 6, mitochondrial	Uqcrh
0.155252	0.307001	-0.188732	-0.0979662	-0.0720201	0.268027	0.0480542	-0.349877	-0.446968	-0.0720305	4	4	4	6.9	6.9	6.9	108.23	8	B1ASJ5;Q8K0C1;Q8K0C1-2	B1ASJ5;Q8K0C1;Q8K0C1-2	Importin-13	Ipo13
-0.0262384	0.0436077	0.196404	0.114374	-0.0426106	0.107794	-0.620529	-0.896524	-0.0368738	-0.154233	2	2	2	9.2	9.2	9.2	37.021	4	B1ASL0;Q91Z92	B1ASL0;Q91Z92	Beta-1,3-galactosyltransferase 6	B3galt6
-0.162971	-0.219666	0.383649	1.38475	1.02537	0.148783	0.412553	1.02229	2.0134	1.44488	4	4	4	15.1	15.1	15.1	35.216	6	B1ASM1;Q99JY8	B1ASM1;Q99JY8	Lipid phosphate phosphohydrolase 3	Ppap2b
0.173605	0.509872	0.0892954	0.0707273	0.136487	0.713806	0.229553	-1.18435	-0.567727	-0.756894	3	3	3	11.6	11.6	11.6	43.911	6	B1ASN9;Q8BMK1	B1ASN9;Q8BMK1	Methyltransferase-like protein 2	Mettl2
-0.172934	-0.0735388	-0.0373678	-0.0721283	-0.164418	-0.107159	-0.386061	-0.412803	-0.0987501	-0.266718	12	12	12	12.1	12.1	12.1	133.35	21	B1ASP2;P52332	B1ASP2;P52332	Tyrosine-protein kinase;Tyrosine-protein kinase JAK1	Jak1
-0.382001	-0.280962	0.212889	-0.244963	-0.0426459	-0.280437	-0.251452	0.055675	-0.264341	-0.40117	4	4	4	25.6	25.6	25.6	18.798	13	Q9D186;B1ASQ2;Q9DCZ4	Q9D186;B1ASQ2;Q9DCZ4	Apolipoprotein O	Apoo
0.18415	0.262931	0.509258	0.328924	0.164392	0.115916	-0.0587163	0.136899	0.267436	0.131589	12	12	10	15.2	15.2	12.3	85.669	20	B1ASQ5;Q9QYH6;F6YTL0	B1ASQ5;Q9QYH6;F6YTL0	Melanoma-associated antigen D1	Maged1
0.00502205	-0.000593185	0.0445108	0.276833	0.222847	0.013835	-0.0792432	-0.104568	-0.0959225	0.136009	15	15	15	37.4	37.4	37.4	57.457	33	B1ASZ0;B1ASZ3;Q64516-1;Q64516-2;Q64516;Q9WU65;Q8C635	B1ASZ0;B1ASZ3;Q64516-1;Q64516-2;Q64516	Glycerol kinase	Gyk;Gk
-0.0535679	0.0299835	0.12374	0.264491	0.193404	-0.168807	-0.130446	-0.215783	-0.399827	-0.21678	16	16	16	16.9	16.9	16.9	106.14	31	B1AT03;Q3UC82;Q80ZH7;P97386-2;P97386;Q3TJN5;Q3U0I5;G3UYI8	B1AT03;Q3UC82;Q80ZH7;P97386-2;P97386;Q3TJN5	DNA ligase;DNA ligase 3	Lig3
0.0614929	0.01581	-0.248486	-0.36398	-0.195699	-0.266761	-0.00332308	-0.330751	-0.526232	-0.133096	4	4	4	6.7	6.7	6.7	101.42	6	Q3U5I8;B1AT41;B1AT42;B1AT45;Q8QZY7;O35375-5;O35375-6;O35375-2;O35375-3;O35375-4;O35375	Q3U5I8;B1AT41;B1AT42;B1AT45;Q8QZY7;O35375-5;O35375-6;O35375-2;O35375-3;O35375-4;O35375	Neuropilin-2	Nrp2
0.0872221	-0.0727787	-0.291669	-0.601978	-0.245684	-0.132892	-0.166324	-0.389063	-0.281258	-0.185382	6	5	4	12.8	11.7	9.7	65.163	12	E9Q1Q2;B1AT70;Q91W69	E9Q1Q2;B1AT70;Q91W69	Epsin-3	Epn3
0.124463	0.00201225	-0.0634861	0.224096	0.0700536	0.0124664	0.066999	0.0736518	0.0666151	0.0668645	14	14	13	50.1	50.1	46.5	42.467	69	B1AT82;Q9D0M1;B1AT84;B1AT83	B1AT82;Q9D0M1;B1AT84;B1AT83	Phosphoribosyl pyrophosphate synthase-associated protein 1	Prpsap1
0.0373535	0.00451565	0.351468	0.630868	0.00975084	-0.0527525	-0.530375	-0.190958	-0.275588	-0.285707	8	8	8	8.7	8.7	8.7	129.68	10	B1ATD5;B1ATD4;Q8K296-2;Q8K296;E9PVF2;B2KGH2;B2KGH1;Q91XS1-2;Q91XS1	B1ATD5;B1ATD4;Q8K296-2;Q8K296	Myotubularin-related protein 3	Mtmr3
0.101425	-0.0309839	-0.232467	-0.427503	-0.487739	-0.00509739	-0.236393	-0.264546	-0.58479	-0.607993	13	13	12	38	38	35.2	47.682	50	Q8C5J1;B1AV77;B1ATI0;P47740	Q8C5J1;B1AV77;B1ATI0;P47740	Aldehyde dehydrogenase;Fatty aldehyde dehydrogenase	Aldh3a2
0.0726614	-0.0853577	-0.311438	-0.638919	-0.409073	-0.0945663	-0.166888	-0.213575	-0.564919	-0.51063	10	9	9	32	29.4	29.4	50.48	19	B1ATI7;P47739	B1ATI7;P47739	Aldehyde dehydrogenase, dimeric NADP-preferring	Aldh3a1
0.498644	0.372087	0.18868	0.531134	0.322675	-0.00879192	-0.30966	0.595088	1.42242	0.761501	4	4	4	4.5	4.5	4.5	92.798	5	B1ATR2;Q6ZPJ0	B1ATR2;Q6ZPJ0	Testis-expressed sequence 2 protein	Tex2
-0.0963717	0.180603	0.504024	0.283467	-0.0589795	-0.787857	0.326578	0.785086	-0.267884	0.18258	2	2	2	7	7	7	38.02	5	B1ATT1;Q9CR39;F6RIG8;B1ATT3;F7AZP7;B1ATT2	B1ATT1;Q9CR39;F6RIG8;B1ATT3;F7AZP7;B1ATT2	WD repeat domain phosphoinositide-interacting protein 3	Wdr45b
-0.79263	-0.55993	-0.599496	-0.443378	0.0367942	0.672863	0.185757	-0.175965	-0.338788	-0.229602	2	2	2	4.8	4.8	4.8	54.164	5	B1ATU5;Q8C2P3;B1ATU7;B1ATU6	B1ATU5;Q8C2P3;B1ATU7;B1ATU6	tRNA-dihydrouridine(16/17) synthase [NAD(P)(+)]-like	Dus1l
-0.285678	-0.355086	-0.455596	-0.0708723	-0.0776229	0.225144	0.0450683	0.0734401	0.0147057	-0.0141721	6	6	5	10.8	10.8	9.9	90.705	14	B1ATV0;Q9WVD4;B1ATV1	B1ATV0;Q9WVD4	Chloride channel protein;H(+)/Cl(-) exchange transporter 5	Clcn5
0.00797462	-0.00353813	-0.072506	-0.343393	-0.0616984	-0.0729008	-0.0639405	-0.0433097	-0.21094	-0.0652566	19	19	19	26.8	26.8	26.8	85.778	77	B1ATZ0;B1ATZ1;E9PYT7;Q3UMA3;Q99LI8;B1ATY9;F6VV02	B1ATZ0;B1ATZ1;E9PYT7;Q3UMA3;Q99LI8;B1ATY9	Hepatocyte growth factor-regulated tyrosine kinase substrate	Hgs
0.0776167	-0.194925	-0.229111	-0.018383	-0.182172	-0.102814	-0.0754161	-0.114032	-0.181726	-0.179779	13	13	13	57.1	57.1	57.1	31.715	55	B1ATZ4;Q9QZD8	B1ATZ4;Q9QZD8	Mitochondrial dicarboxylate carrier	Slc25a10
-0.00653458	0.00535583	-0.0949478	-0.157406	-0.232152	-0.035593	0.0176969	-0.0977798	-0.344435	-0.278041	22	22	22	49	49	49	66.113	121	B1AU25;B1AU24;Q9Z0X1	B1AU25;B1AU24;Q9Z0X1	Apoptosis-inducing factor 1, mitochondrial	Aifm1
-0.0991068	0.109158	0.333897	0.53336	0.501584	-0.221804	-0.167095	0.11142	0.375592	0.313016	7	7	7	12.4	12.4	12.4	83.145	9	B1AU27;Q6P3Y5-3;Q6P3Y5;Q6P3Y5-2	B1AU27;Q6P3Y5-3;Q6P3Y5;Q6P3Y5-2	Zinc finger protein 280C	Znf280c
-0.0686827	-0.0457792	0.0427685	-0.0463009	-0.0383859	-0.111289	-0.310216	-0.0924382	-0.00840759	-0.048552	11	11	11	25.8	25.8	25.8	55.261	37	B1AU73;B1AU72;B1AU74;Q9CWP6-2;Q9CWP6-3;Q9CWP6;Q9CWP6-4	B1AU73;B1AU72;B1AU74;Q9CWP6-2;Q9CWP6-3;Q9CWP6	Motile sperm domain-containing protein 2	Mospd2
-0.0419693	-0.0481186	0.126623	-0.0636292	0.0836587	0.00608444	0.0118203	-0.0292926	0.133322	0.278529	38	38	38	63.4	63.4	63.4	84.012	211	B1AU75;Q99MD9;B1AU76;B1AU77;Q99MD9-2	B1AU75;Q99MD9;B1AU76;B1AU77;Q99MD9-2	Nuclear autoantigenic sperm protein	Nasp
-0.0422945	0.0561743	0.101509	-0.25177	-0.15291	-0.496255	-0.691055	0.0420041	-0.0418568	-0.11973	6	6	6	5.2	5.2	5.2	196.08	9	B1AU86;Q61818-2;Q61818	B1AU86;Q61818-2;Q61818	Retinoic acid-induced protein 1	Rai1
-0.285299	-0.213114	0.135925	-0.124515	-0.151707	-0.187856	-0.214476	-0.517422	-0.181642	-0.49745	4	2	1	20	10.7	4.9	25.912	5	B1AUB6;B1AUB8;Q05B39;B1AUB9;F8WIY8;E9Q7H3;B1AUC0;F8WH09;B1AUB7;Q02780-6;Q02780-2;Q02780-5;Q02780-3;Q02780-7;Q02780-4;Q02780	B1AUB6;B1AUB8;Q05B39;B1AUB9;F8WIY8;E9Q7H3;B1AUC0;F8WH09;B1AUB7;Q02780-6;Q02780-2;Q02780-5;Q02780-3;Q02780-7;Q02780-4;Q02780	Nuclear factor 1;Nuclear factor 1 A-type	Nfia
0.315352	-0.0759315	-0.364581	-0.406552	-0.851207	-0.71909	-1.20619	0.33019	-0.972446	-0.894843	2	2	2	10	10	10	27.544	3	B1AUD0;Q62283;Q3UHG5	B1AUD0;Q62283;Q3UHG5	Tetraspanin-7;Tetraspanin	Tspan7
0.0394449	0.119987	0.228572	0.421956	0.152261	-0.109408	-0.23966	-0.179888	-0.0707703	0.0219293	4	4	4	22.4	22.4	22.4	22.988	15	B1AUE6;Q9CQU3	B1AUE6;Q9CQU3	Protein RER1	Rer1
-0.0269146	0.143907	0.196961	0.544071	0.00343275	0.0830841	-0.126247	-0.0322881	0.320906	-0.160808	10	10	9	14.4	14.4	13.7	127.15	19	F6U8D7;E9QKK8;F6Q8D3;B1AUG5;Q9QZW0-2;Q9QZW0;F6Z4J2;E9Q3G7;F7DBH4;P98197	F6U8D7;E9QKK8;F6Q8D3;B1AUG5;Q9QZW0-2;Q9QZW0	Phospholipid-transporting ATPase;Phospholipid-transporting ATPase 11C	Atp11c
0.0223227	0.03825	-0.228121	-0.33103	-0.255538	0.0571289	-0.0791659	-0.133385	-0.307953	-0.633193	5	5	5	12.8	12.8	12.8	53.129	10	B1AUK1;Q9JI44;Q9JI44-2	B1AUK1;Q9JI44	DNA methyltransferase 1-associated protein 1	Dmap1
-0.263307	-0.0040493	-0.0573492	-0.278032	0.252009	0.0163031	0.166214	0.00500059	-0.0672512	-0.125982	6	6	6	13.1	13.1	13.1	54.073	19	B1AUN1;Q8BH43;E9PWN7;B1AUN0	B1AUN1;Q8BH43;E9PWN7	Wiskott-Aldrich syndrome protein family member 2	Wasf2
-0.152565	-0.122554	-0.0482016	-0.186064	-0.018991	0.141742	0.249542	0.140127	0.252749	0.319214	12	12	12	33.8	33.8	33.8	50.488	45	B1AUN2;B1AUN3;Q3UKV0;A4FUS0;Q3T9T4	B1AUN2;B1AUN3;Q3UKV0;A4FUS0		Eif2b3
-0.239163	-0.19004	-0.0676632	-0.152821	0.0125012	-0.0405827	0.0238309	0.112665	0.317456	0.287165	12	12	12	62.1	62.1	62.1	22.223	64	B1AUP4;Q9D0B6;Q9D0B6-2	B1AUP4;Q9D0B6;Q9D0B6-2	Protein PBDC1	Pbdc1
-0.327915	0.00150299	-0.407755	-1.49684	-1.00254	0.227695	0.157025	-0.930498	-1.22831	-2.43087	13	1	1	11.5	1.5	1.5	120.68	5	B1AUP9;Q6PGB8;Q6PGB8-2;F6Z6F4;B1AUP8	B1AUP9;Q6PGB8;Q6PGB8-2;F6Z6F4;B1AUP8	Probable global transcription activator SNF2L1	Smarca1
-0.119256	-0.0505476	-0.0698471	0.233549	0.0194411	0.143224	0.0756183	0.232079	0.340672	0.100696	3	3	3	1.9	1.9	1.9	135.74	7	G8JL47;B1AUR6;G3UXR9;B1AUR6-2;H9KUY7;G5E925;G3UXE4	G8JL47;B1AUR6;G3UXR9;B1AUR6-2	Protein MMS22-like	Mms22l
0.0878315	0.166876	0.0749178	0.145111	0.0829148	-0.0365868	-0.0310359	0.0679421	0.189068	0.107058	11	11	5	65.2	65.2	25.3	26.318	43	B1AUY7;Q540H0;Q9QY36;B1AUY8	B1AUY7;Q540H0;Q9QY36;B1AUY8	N-alpha-acetyltransferase 10	Naa10
0.0625038	-0.0842772	-0.161599	-0.172784	-0.127843	-0.0251646	0.0873771	0.109079	-0.0867157	-0.244497	11	11	11	52.1	52.1	52.1	29.26	34	B1AV13;Q78IK4;E9PUP2;B1AV14	B1AV13;Q78IK4;E9PUP2;B1AV14	MICOS complex subunit Mic27	Apool
-0.0220366	0.0817442	-0.26034	-0.636522	0.117575	0.151511	0.378326	0.353927	-0.0548677	-0.466561	6	6	6	87.6	87.6	87.6	11.042	33	B1AV37;Q9WVA2;Q4FZG7	B1AV37;Q9WVA2	Mitochondrial import inner membrane translocase subunit Tim8 A	Timm8a1
-0.17944	-0.137932	0.051055	-0.50698	-0.580389	0.208596	-7.01e-05	-0.349723	-0.654959	-0.695065	5	5	5	38.4	38.4	38.4	17.444	15	B1AV40;O09111	B1AV40;O09111	NADH dehydrogenase [ubiquinone] 1 beta subcomplex subunit 11, mitochondrial	Ndufb11
-0.13641	-0.0834618	0.0543003	0.414711	0.401027	-0.115175	0.264963	0.411131	0.511954	0.577681	9	9	9	35.7	35.7	35.7	38.224	22	B1AV55;Q8R059	B1AV55;Q8R059	UDP-glucose 4-epimerase	Gale
0.192456	0.269485	-0.395143	-0.0624228	0.0529475	-0.0696249	0.273402	0.434316	0.337558	0.171421	9	9	9	51.5	51.5	51.5	24.794	27	B1AV56;Q9WTL7	B1AV56;Q9WTL7	Acyl-protein thioesterase 2	Lypla2
-0.238847	0.190875	0.4478	-0.121292	-0.499846	0.0699425	0.541885	0.0441155	0.3234	0.94619	1	1	1	7.1	7.1	7.1	21.781	3	B1AV66;B1AV67;Q8BR70	B1AV66;B1AV67;Q8BR70	Protein YIPF;Protein YIPF6	Yipf6
0.202782	0.485697	0.502633	0.33107	0.0109096	0.737605	0.395075	-0.648253	-0.713052	-0.305371	4	4	4	25.7	25.7	25.7	23.935	11	B1AV75;Q3UJP5;Q9D005	B1AV75;Q3UJP5	Protein C8orf37 homolog	2610301B20Rik
-0.134452	-0.117946	-0.0260715	-0.215195	-0.1158	-0.0341473	-0.120233	-0.0563817	-0.150104	-0.00717592	18	18	18	28	28	28	86.239	44	B1AVC8;Q8BGC0;Q8BGC0-2	B1AVC8;Q8BGC0;Q8BGC0-2	HIV Tat-specific factor 1 homolog	Htatsf1
0.0822973	0.0640001	0.193398	0.23348	0.145265	-0.162041	-0.32162	-0.0418668	0.0884285	0.109566	7	7	7	14.5	14.5	14.5	59.573	15	B1AVH4;B1AVH5;Q8C0P5	B1AVH4;B1AVH5;Q8C0P5	Coronin;Coronin-2A	Coro2a
0.315393	-0.214346	-0.349008	0.185235	0.243552	0.0807571	0.070004	-0.038096	0.143107	0.0829701	4	4	4	5.4	5.4	5.4	104.26	13	B1AVH7;B1AVH7-2	B1AVH7	TBC1 domain family member 2A	Tbc1d2
0.0301647	-0.111454	-0.0304108	-0.0249596	0.0921712	0.0308752	-0.0131955	-0.141018	-0.104776	-0.12746	14	14	8	42.9	42.9	26.6	56.802	41	B1AVT9;Q9QXE7	B1AVT9;Q9QXE7	F-box-like/WD repeat-containing protein TBL1X	Tbl1x
-0.148464	-0.00772953	-0.190531	-0.198169	-0.124571	-0.163769	-0.392486	-0.10746	0.157367	0.213766	5	5	5	21.3	21.3	21.3	34.278	11	B1AVZ0	B1AVZ0	Uracil phosphoribosyltransferase homolog	Uprt
0.0427408	0.0947123	0.153036	-0.0450125	-0.0681987	0.303549	0.252724	-0.24727	0.0386314	-0.00527143	5	4	4	14.5	12.6	12.6	46.577	5	B1AVZ1;Q7TN29-2;Q7TN29	B1AVZ1;Q7TN29-2;Q7TN29	Stromal membrane-associated protein 2	Smap2
-0.61319	-0.289669	0.109797	-0.65676	-0.679948	0.582509	0.323954	0.232742	0.105723	0.373316	2	2	2	17.9	17.9	17.9	18.141	4	Q3UDN6;B1AW21;Q9Z2C5	Q3UDN6;B1AW21;Q9Z2C5	Myotubularin	Mtm1
0.227312	-0.093379	0.0365009	0.353348	-0.195333	-0.0832968	0.100733	-0.698348	-0.712688	-0.99788	8	1	1	27.3	4.5	4.5	42.134	2	B1AW57;Q8BW96-3	B1AW57;Q8BW96-3	Calcium/calmodulin-dependent protein kinase type 1D	Camk1d
0.0248718	-0.0968914	-0.083004	-0.599669	-0.533529	0.0788736	0.0312247	-0.546392	-1.3217	-1.51567	9	5	2	32.6	19.3	7.1	38.06	11	Q3TDM2;B1AW58;Q8BW96-2;Q8BW96	Q3TDM2;B1AW58;Q8BW96-2;Q8BW96	Calcium/calmodulin-dependent protein kinase type 1D	Camk1d
-0.131607	0.039813	0.0328836	-0.0983257	0.247971	0.089098	0.191068	0.113846	0.216993	0.186989	9	9	9	35.2	35.2	35.2	23.478	58	B1AWE0;Q6PFA2;B1AWE1;E9QM56;B1AWD8;B1AWD9;O08585	B1AWE0;Q6PFA2;B1AWE1;E9QM56;B1AWD8;B1AWD9;O08585	Clathrin light chain A	Clta
0.0204792	0.051878	0.02911	0.156521	0.103917	-0.159315	-0.192819	0.129408	0.0834036	-0.0265031	5	5	2	36.2	36.2	18.4	22.912	18	B1AWL1;P52483;B2FDH0	B1AWL1;P52483;B2FDH0	Ubiquitin-conjugating enzyme E2 E3	Ube2e3
-0.0623598	0.11187	0.177432	0.00205803	0.188945	0.438038	-0.007936	0.0925651	0.0623608	0.230147	4	4	4	2.4	2.4	2.4	282.71	8	B1AWL2;B1AWL4;B1AWL5	B1AWL2;B1AWL4;B1AWL5		Zfp462
-0.122549	-0.127297	-0.567125	0.846691	0.424628	-0.146309	-0.398794	-0.459394	0.178638	0.135276	3	3	3	21.6	21.6	21.6	23.156	3	B1AWM9;Q9DB40-2;Q9DB40	B1AWM9;Q9DB40-2;Q9DB40	Mediator of RNA polymerase II transcription subunit 27	Med27
0.035449	-0.0196114	-0.233112	0.0119781	-0.265444	-0.192473	-0.228835	-0.202283	-0.129429	0.0758786	4	4	4	25.9	25.9	25.9	22.887	10	B1AWZ5;Q9CQE1	B1AWZ5;Q9CQE1	Protein NipSnap homolog 3B	Nipsnap3b
-0.309052	-0.125692	0.00446129	0.179123	0.216372	-0.59277	-1.50474	-0.262033	0.401987	0.415812	2	2	2	12.6	12.6	12.6	23.064	3	B1AX95;Q9DBS2	B1AX95;Q9DBS2	Tumor protein p63-regulated gene 1-like protein	Tprgl;Tprg1l
0.0119257	0.0519524	0.155503	0.195385	0.0155225	0.129049	0.0729136	-0.00875807	-0.103002	0.0102696	22	22	22	58.2	58.2	58.2	63.589	61	B1AX98;Q505F5;E9PV22;F6Z4L9;F6YT33	B1AX98;Q505F5;E9PV22	Leucine-rich repeat-containing protein 47	Lrrc47
0.136389	0.141113	0.269798	0.145296	0.0589004	0.339195	0.282497	0.460115	0.0798693	-0.0122552	7	7	7	8.1	8.1	8.1	101.55	7	B1AXB8;Q6NVE8;Q6NVE8-2	B1AXB8;Q6NVE8	WD repeat-containing protein 44	Wdr44
0.136806	0.351274	0.121397	-0.246586	-0.00857306	-0.0278168	0.143983	0.11212	0.347894	0.174711	6	6	6	6.7	6.7	6.7	120.23	9	B1AXI9;Q62036	B1AXI9;Q62036	Centrosomal protein of 131 kDa	Cep131
-0.0285835	-0.0789862	0.0670967	-0.174625	-0.156221	0.049324	-0.0455441	-0.0720353	-0.238642	-0.26977	8	8	8	32.2	32.2	32.2	39.889	17	B1AXJ8;Q8BM39;Q8BM39-2	B1AXJ8;Q8BM39;Q8BM39-2	Pre-mRNA-splicing factor 18	Prpf18
-0.0404282	-0.11652	0.0496855	0.0207872	0.162738	-0.0337114	0.019383	0.153006	0.383018	0.456522	6	6	1	52.1	52.1	6.9	16.46	62	B1AXP1;Q8BMJ3;Q3UT53;E9Q5G6;E9PZM5;E9PZE6;D3Z367	B1AXP1;Q8BMJ3	Eukaryotic translation initiation factor 1A, X-chromosomal	Eif1ax
-0.157575	-0.157331	0.165939	0.147071	0.00946665	-0.157704	-0.440873	-0.262387	-0.204993	-0.114159	5	5	5	58.1	58.1	58.1	5.1161	21	B1AXP6-2;B1AXP6;B1AXP6-3;B1AXP6-4	B1AXP6-2;B1AXP6;B1AXP6-3;B1AXP6-4	Mitochondrial import receptor subunit TOM5 homolog	Tomm5
0.0395851	-0.0214672	0.0326786	0.196529	0.14441	-0.0150089	0.143179	0.122723	0.182585	0.137379	15	15	14	73.4	73.4	73.4	22.176	208	B1AXW7;P35700;B1AXW5;B1AXW6;G3UW54;B1AXW4	B1AXW7;P35700;B1AXW5;B1AXW6;G3UW54;B1AXW4	Peroxiredoxin-1	Prdx1
-0.0103397	-0.0278454	-0.0935898	0.0908127	0.0261655	-0.0119772	-0.0104289	0.00436258	-0.14076	-0.132743	17	17	17	39	39	39	57.543	63	B1AXY3;Q3UKJ7;Q3UKJ7-2	B1AXY3;Q3UKJ7;Q3UKJ7-2	WD40 repeat-containing protein SMU1;WD40 repeat-containing protein SMU1, N-terminally processed	Smu1
-0.06565	0.000352859	0.00168705	-0.256168	0.108967	0.290266	0.0197511	-0.152477	0.187006	0.0682864	8	8	7	47	47	43.8	24.575	79	B1AY07;Q9D7S9	B1AY07;Q9D7S9	Charged multivesicular body protein 5	Chmp5
0.0522013	0.347784	0.165082	-0.223464	0.283192	-0.293527	-0.928861	0.247351	-0.2965	-0.892485	5	5	5	6.3	6.3	6.3	123.81	9	B1AY10;B1AY10-2;B1AY10-3	B1AY10	Transcriptional repressor NF-X1	Nfx1
-0.045763	0.0319948	0.0628519	0.0218325	0.142438	0.107174	0.0462298	-0.0611959	-0.0307522	0.0258136	21	21	21	11.5	11.5	11.5	294.13	32	E9PV45;B1AY13;B1AY13-2	E9PV45;B1AY13	Ubiquitin carboxyl-terminal hydrolase;Ubiquitin carboxyl-terminal hydrolase 24	Usp24
0.342268	-0.767922	-0.253095	-0.81186	-0.590392	0.42202	0.253712	0.000262737	-0.644231	-0.345335	2	2	2	6.1	6.1	6.1	57.908	5	Q32P49;B1AY32;Q5UAK0-5;Q5UAK0-4;Q5UAK0;Q5UAK0-2;Q5UAK0-1	Q32P49;B1AY32;Q5UAK0-5;Q5UAK0-4;Q5UAK0;Q5UAK0-2;Q5UAK0-1	Mesoderm induction early response protein 1	Mier1
-0.00326538	-0.00704193	0.149899	0.340164	0.114661	0.0382166	0.371649	0.295373	0.137216	0.101734	15	15	15	43.3	43.3	43.3	46.852	48	B1AY76;Q9D1Q6	B1AY76;Q9D1Q6	Endoplasmic reticulum resident protein 44	Erp44
0.0866013	0.391412	0.0129395	-0.119064	-0.0158868	0.44804	-0.180398	-0.0874228	-0.156559	-0.0399384	3	3	2	6.4	6.4	4.8	86.622	3	B1AYS9;Q8C0V0;E9Q1W5	B1AYS9;Q8C0V0;E9Q1W5	Serine/threonine-protein kinase tousled-like 1	Tlk1
-0.0070858	0.135242	0.0533171	0.0536709	0.160707	-0.0765371	0.228846	0.128565	0.391661	-0.0378575	9	9	9	15.5	15.5	15.5	82.752	19	B1AYU4;B1AYU6;B1AYU7;B1AYU5;Q8C5N3-2;Q8C5N3;A2AK44;A2AK42;B1AYU8	B1AYU4;B1AYU6;B1AYU7;B1AYU5;Q8C5N3-2;Q8C5N3;A2AK44;A2AK42	Pre-mRNA-splicing factor CWC22 homolog	Cwc22;Gm13695;Gm13697
-0.00297356	-0.127441	-0.260723	-0.501838	-0.265613	-0.122857	-0.155515	-0.154576	-0.33773	-0.308671	33	33	24	38.1	38.1	29.3	129.45	82	B1AZ11;E9QPU9;Q3UMF0-3;Q3UMF0;B1AZ10;D3Z6S2;B1AZ15;B1AZ14;Q3UMF0-4;Q3UMF0-2;B1AZ25;B1AZ20	B1AZ11;E9QPU9;Q3UMF0-3;Q3UMF0;B1AZ10;D3Z6S2;B1AZ15;B1AZ14;Q3UMF0-4;Q3UMF0-2	Cordon-bleu protein-like 1	Cobll1
0.174808	0.447299	0.00625229	-0.12515	-0.19043	0.272647	0.0191789	-0.192337	-0.387242	-0.29536	2	2	2	18	18	18	23.415	7	B1AZ39;P0C0A3;B1AZ42	B1AZ39;P0C0A3;B1AZ42	Charged multivesicular body protein 6	Chmp6
-0.0221138	-0.135332	-0.152533	-0.174891	0.0461564	0.0527935	0.109637	0.0595727	0.120317	0.158179	21	21	21	47.3	47.3	47.3	59.236	66	B1AZ47;Q8BKX1;B1AZ43;B1AZ46;Q3UKP6;Q8BKX1-3;Q8BKX1-2;B1AZ45;Q8BKX1-4	B1AZ47;Q8BKX1;B1AZ43;B1AZ46;Q3UKP6;Q8BKX1-3;Q8BKX1-2;B1AZ45;Q8BKX1-4	Brain-specific angiogenesis inhibitor 1-associated protein 2	Baiap2
-0.0539551	0.123089	0.0158958	-0.20399	0.0225148	-0.0254364	-0.0498366	0.0825276	0.306213	0.0448003	36	36	36	26.3	26.3	26.3	182.77	84	B1AZI6;E9Q5E2;F6SBF2;Q8C690;F6W2C7;B8A4C2;F6VK25;F6RBN0;F6QCT0;B1AZI7	B1AZI6	THO complex subunit 2	Thoc2
0.285615	0.0631571	-0.0625525	-0.230245	-0.0473123	0.0486984	0.355126	0.200758	-0.212308	-0.110214	8	8	8	78.6	78.6	78.6	13.777	37	B1AZK3;P70349;B0R1E3	B1AZK3;P70349	Histidine triad nucleotide-binding protein 1	Hint1
0.0514164	0.15648	0.173435	-0.135484	-0.110082	0.057127	-0.062283	-0.0465741	-0.144405	-0.200862	7	7	7	29.1	29.1	29.1	31.596	17	E9PUF2;B7ZNS2;B1AZP2-3;B1AZP2-2;B1AZP2;I1E4X0;F6YMR0;H3BJD4;H3BJW9;H3BL90;H3BKJ0	E9PUF2;B7ZNS2;B1AZP2-3;B1AZP2-2;B1AZP2;I1E4X0;F6YMR0;H3BJD4	Disks large-associated protein 4	Dlgap4
0.0104494	0.128838	-0.104886	0.104139	-0.0189881	-0.186596	-0.210205	0.0512233	0.138753	0.0318723	5	5	5	45	45	45	16.182	12	B1B030;Q9CZG9	B1B030;Q9CZG9	PDZ domain-containing protein 11	Pdzd11
-0.129232	-0.0424414	-0.124661	0.0705395	-0.123383	-0.140098	-0.2915	-0.167724	-0.312923	-0.231685	8	8	8	24.2	24.2	24.2	39.376	17	B1B076;Q9EPK2;Q9EPK2-3;Q9EPK2-2;B1B077;Q9EPK2-4	B1B076;Q9EPK2;Q9EPK2-3;Q9EPK2-2;B1B077;Q9EPK2-4	Protein XRP2	Rp2
-0.0739193	0.278168	0.287954	0.156776	0.269192	-0.0350456	0.104184	0.279141	0.331051	0.240511	21	21	21	52.8	52.8	52.8	48.327	80	B1B079;Q3TIV5;Q3TIV5-2;Q3TIV5-3	B1B079;Q3TIV5;Q3TIV5-2	Zinc finger CCCH domain-containing protein 15	Zc3h15
0.0184727	0.00348282	0.244584	0.698215	0.542712	0.242393	0.199169	0.299996	0.246066	0.349707	9	9	9	19.8	19.8	19.8	60.112	23	B1B0I4;Q8VCH6	B1B0I4;Q8VCH6	Delta(24)-sterol reductase	Dhcr24
0.0833206	-0.0597153	-0.232803	-0.523088	-0.193925	0.117577	0.0837045	-0.0087142	-0.213179	-0.289566	13	13	13	79.4	79.4	79.4	24.57	103	B1B0W8;P00493	B1B0W8;P00493	Hypoxanthine-guanine phosphoribosyltransferase	Hprt1
-0.179202	-0.043417	0.191186	-0.677478	-0.761046	-0.130348	-0.2064	-0.30036	-0.888667	-1.2124	2	2	2	8.5	8.5	8.5	24.074	2	B1B0Y7;Q8VEL0;Q8VEL0-2	B1B0Y7;Q8VEL0;Q8VEL0-2	Motile sperm domain-containing protein 1	Mospd1
0.121946	0.168503	0.0570669	0.0622864	0.0430894	-0.0428419	-0.100789	-0.0159183	0.378853	0.200094	14	5	5	35.1	12.7	12.7	48.08	10	B1B1A2;Q8BUN5;A2CG44;F7BUP2	B1B1A2;Q8BUN5	Mothers against decapentaplegic homolog 3	Smad3
-0.0785322	-0.0383406	0.165069	0.624071	0.560896	0.313095	0.526211	0.100724	0.325687	0.266373	10	10	10	6.1	6.1	6.1	213.61	14	B1B1A8;Q6PDN3;Q6PDN3-3;Q6PDN3-2;Q8BJ10	B1B1A8;Q6PDN3;Q6PDN3-3;Q6PDN3-2	Myosin light chain kinase, smooth muscle;Myosin light chain kinase, smooth muscle, deglutamylated form	Mylk
-0.0469246	-0.0534229	-0.0422535	-0.179932	-0.229415	-0.0600491	-0.0684409	-0.159317	-0.408915	-0.372879	17	17	17	63.4	63.4	63.4	35.009	116	B1B1B4;Q99LC5	B1B1B4;Q99LC5	Electron transfer flavoprotein subunit alpha, mitochondrial	Etfa
0.137054	-0.120483	-0.133278	-0.527157	-0.329894	0.0739498	0.0349441	-0.180333	-0.447441	-0.442682	5	5	5	20.1	20.1	20.1	33.099	15	B1B1D8;B1B1D6;Q9D773;B1B1D7	B1B1D8;B1B1D6;Q9D773;B1B1D7	39S ribosomal protein L2, mitochondrial	Mrpl2
0.00823593	0.350631	-0.0171747	0.131873	-0.0656934	-0.186867	-0.104401	0.121097	0.13418	0.442249	3	3	3	1.7	1.7	1.7	214.62	7	B1Q2W7;D3YZK4;Q80UV9-3;Q80UV9;Q80UV9-2	B1Q2W7;D3YZK4;Q80UV9-3;Q80UV9;Q80UV9-2	Transcription initiation factor TFIID subunit 1	Taf1
0.181976	0.0939331	-0.0464115	-0.171436	-0.262927	-0.0896292	-0.296924	-0.257132	-0.496038	-0.351653	9	9	7	26.9	26.9	23	54.174	23	B2KF04;Q91VJ4	B2KF04;Q91VJ4	Serine/threonine-protein kinase 38	Stk38
-0.115763	-0.108296	-0.0455818	0.0518818	0.148812	0.0887852	0.0443721	-0.0803189	0.062911	0.10974	4	4	4	4.3	4.3	4.3	125.24	9	B2KF14;B2KF16;Q3UHP6;P59672;P59672-2	B2KF14;B2KF16;Q3UHP6;P59672;P59672-2	Ankyrin repeat and SAM domain-containing protein 1A	Anks1;Anks1a
0.302146	0.348874	0.435808	0.134625	0.206687	-0.103234	-0.247359	0.239386	0.0768709	0.225962	4	4	4	13.5	13.5	13.5	42.481	7	B2KFC7;Q9CR89-2;Q9CR89;D6RGS9;F8WJ78;B2KFC9	B2KFC7;Q9CR89-2;Q9CR89	Endoplasmic reticulum-Golgi intermediate compartment protein 2	Ergic2
-0.298903	-0.0304623	0.515778	0.24243	-0.297331	0.915421	1.7307	0.597483	-0.0713482	-0.426802	4	2	2	8.9	5.1	5.1	54.609	2	B2KFR5;Q7TSE6;Q7TSE6-2	B2KFR5;Q7TSE6;Q7TSE6-2	Serine/threonine-protein kinase 38-like	Stk38l
0.124082	0.24426	0.482944	0.198101	0.0472035	-0.091732	-0.348111	0.333152	0.0894604	0.698715	3	3	3	9.9	9.9	9.9	55.598	3	B2KFS7;F6Z3Y9;Q8BFQ9	B2KFS7;F6Z3Y9;Q8BFQ9	Kelch-like protein 42	Klhl42
-0.0305176	-0.0151978	-0.585703	-1.14588	-0.606328	-0.020402	0.189399	0.236151	0.68565	0.219739	3	3	3	39.6	39.6	39.6	15.588	6	B2KG30;Q9CQ39	B2KG30;Q9CQ39	Mediator of RNA polymerase II transcription subunit 21	Med21
-0.0216608	-0.122762	-0.0109482	0.0608683	-0.154363	-0.164607	-0.351497	-0.428937	0.0480556	0.0840306	6	6	6	11.4	11.4	11.4	70.042	13	B2KG93;Q8BZR9;F7BT77;Q8BZR9-2;Q8BZR9-3	B2KG93;Q8BZR9;F7BT77	Uncharacterized protein C17orf85 homolog
-0.0620203	-0.169902	0.0991316	-0.402957	-0.389354	0.072854	-0.145907	-0.273523	-0.154489	0.0767817	2	2	2	20	20	20	12.017	8	B2KGB6;Q9CQW0	B2KGB6;Q9CQW0	ER membrane protein complex subunit 6	Emc6
0.277154	0.233772	0.190022	-0.714068	-0.922978	-0.156963	-0.36838	-0.609291	-0.86558	-1.05214	3	3	3	31.5	31.5	31.5	13.722	13	B2KGB7;Q9DBG9;B1AUD9	B2KGB7;Q9DBG9;B1AUD9	Tax1-binding protein 3	Tax1bp3
0.11862	0.0515919	-0.122871	-0.437983	-0.572769	0.0601606	-0.0360246	0.0731263	-0.463267	-0.788366	5	5	5	39	39	39	20.165	27	B2KGE6;P28667	B2KGE6;P28667	MARCKS-related protein	Marcksl1
0.0237856	-0.0865593	0.0338974	-0.185861	-0.0490012	-0.142463	-0.0731988	0.0140786	-0.208029	-0.0626645	4	4	4	25	25	25	24.945	15	B2KGE9;B2KGF0;Q8VEE0	B2KGE9;B2KGF0;Q8VEE0	Ribulose-phosphate 3-epimerase	Rpe
-0.144706	-0.212755	-0.00108528	-0.126064	-0.108538	-0.31815	-0.140872	0.122271	-0.242901	-0.167405	5	2	2	58.4	32.6	32.6	10.35	19	B2KGQ2;Q9D0M5;D6RIN4	B2KGQ2;Q9D0M5	Dynein light chain 2, cytoplasmic	Dynll2
-0.019268	-0.089076	0.0391865	0.190536	-0.0973134	0.0284119	0.0550675	0.0610671	-0.255227	-0.311461	9	9	9	40.1	40.1	40.1	35.866	24	B2KGQ6;Q9CRY7	B2KGQ6;Q9CRY7	Glycerophosphodiester phosphodiesterase domain-containing protein 1	Gdpd1
0.168171	0.219148	0.239597	0.223804	0.0543218	0.275602	0.278266	0.0770841	0.291614	0.0879674	6	6	6	27.2	27.2	27.2	27.419	11	B2LVG5;B2LVG6;E0CXT7;F8WHF1;Q8BQZ5-3;Q8BQZ5-2;F7B6Z5;Q8BQZ5	B2LVG5;B2LVG6;E0CXT7;F8WHF1;Q8BQZ5-3;Q8BQZ5-2;F7B6Z5;Q8BQZ5	Cleavage and polyadenylation specificity factor subunit 4	Cpsf4
0.0728397	-0.149817	0.240298	0.541704	0.00311232	0.008008	0.0455384	0.0632071	0.190172	-0.149198	26	1	1	67.3	2.7	2.7	48.562	2	B2M1R6;E9Q8D6;E9PVM4;P61979-3;H3BKD0;D3Z5X4;H3BKI8;H3BLP7;H3BJS9;Q8BT23;H3BJ43	B2M1R6;E9Q8D6;E9PVM4;P61979-3;H3BKD0;D3Z5X4;H3BKI8	Heterogeneous nuclear ribonucleoprotein K	Hnrnpk;Gm7964
0.0227718	-0.0099659	0.00022316	0.0756435	0.0447717	0.00358391	0.0974679	0.203673	0.114939	0.0600572	27	27	27	75.2	75.2	75.2	47.994	445	B2MWM9;P14211	B2MWM9;P14211	Calreticulin	Calr
-0.0689182	-0.0318155	-0.0723991	0.199797	0.126801	-0.0975323	-0.343845	-0.222305	-0.150622	-0.104553	8	5	5	47.9	33	33	23.707	16	B2RPS1;P61021	B2RPS1;P61021	Ras-related protein Rab-5B	Rab5b
-0.0558329	0.069829	0.00489044	-0.155998	-0.00825644	0.057456	0.303115	0.322586	0.109596	-0.0736747	4	4	4	25.5	25.5	25.5	19.28	26	D3Z5B1;B2RPU8;Q9D1L0	D3Z5B1;B2RPU8;Q9D1L0	Coiled-coil-helix-coiled-coil-helix domain-containing protein 2	Zbed5;Chchd2
-0.127709	-0.0254679	-0.0795736	-0.0445633	0.0278468	0.0888491	-0.339043	-1.11921	-0.571708	-0.447688	5	5	5	7.6	7.6	7.6	127.61	7	B2RQ14;Q8CDA1;Q8CDA1-3;Q8CDA1-2;F7C8P0;Q8CDA1-4	B2RQ14;Q8CDA1	Phosphatidylinositide phosphatase SAC2	Inpp5f
0.0940142	0.232891	-0.214993	-0.384263	-0.401321	-0.104872	0.10052	-0.120036	-0.42542	-0.340954	9	8	8	14.4	13.2	13.2	70.092	9	B2RQ36;Q8R4C2;D3Z4D2;Q8BR30;E9Q482;D6RET4	B2RQ36;Q8R4C2;D3Z4D2;Q8BR30;E9Q482	RUN and FYVE domain-containing protein 2	Rufy2
0.068058	0.00727654	0.0127182	0.198694	0.197869	-1.91e-05	-0.028686	-0.115291	0.0854454	0.165791	82	82	82	54.9	54.9	54.9	236.25	439	E9QAI5;B2RQC6;G3UWN2;B7ZN27;E9QAT6;F6S3Z3;Q8C196	E9QAI5;B2RQC6;G3UWN2;B7ZN27	CAD protein;Glutamine-dependent carbamoyl-phosphate synthase;Aspartate carbamoyltransferase;Dihydroorotase	Cad
-0.151981	0.0233383	-0.0400629	-0.330683	0.0402246	-0.0507832	0.139927	0.284509	0.251832	-0.0413013	25	25	25	15.7	15.7	15.7	225.54	55	B2RQG2;E9PXX1;F7AIS7	B2RQG2		Phf3
-0.0746794	-0.0778427	0.0156631	0.324054	0.330278	-0.0211878	-0.364863	-0.0641398	0.31773	0.286422	6	6	6	4.2	4.2	4.2	167.32	10	B2RQQ8;P08122;D3YV27;B1AVK5	B2RQQ8;P08122	Collagen alpha-2(IV) chain;Canstatin	Col4a2
0.259069	-0.0202188	-0.148455	-0.323175	-0.412571	-0.0396423	-0.0200181	-0.226768	0.148055	-0.113581	8	7	7	7.7	7.2	7.2	215.15	10	E9QMC3;D3YUX2;B2RQR2;F8WGE8;Q8VBX6-2;Q8VBX6;Q8VBX6-4;Q8VBX6-3;Q8VBX6-5	E9QMC3;D3YUX2;B2RQR2;F8WGE8;Q8VBX6-2;Q8VBX6;Q8VBX6-4;Q8VBX6-3	Multiple PDZ domain protein	Mpdz
-0.145164	-0.11843	-0.0274963	-0.187157	-0.0969663	-0.138766	-0.208518	-0.230758	-0.27669	0.00178671	11	11	10	23.7	23.7	22.3	77.731	35	B2RQS1;Q9ERG2;B3STQ1;E9Q9D7	B2RQS1;Q9ERG2	Striatin-3	Strn3
-0.0489521	0.0066967	0.0968933	0.117666	0.146111	-0.0350094	-0.00383902	-0.16175	-0.0241871	0.115736	29	29	29	41	41	41	111.71	82	B2RQV1;Q8BWZ3;Q8BWZ3-2;G3UZ51;F6XQZ4	B2RQV1;Q8BWZ3;Q8BWZ3-2	N-alpha-acetyltransferase 25, NatB auxiliary subunit	Naa25
0.0987387	0.429105	0.536232	0.0470381	-0.146706	0.165977	-0.330694	-1.25752	1.67376	-0.0204444	1	1	1	7	7	7	26.599	3	E9QK95;B2RQV3;F8WIB9;Q3UDP0-2;Q3UDP0	E9QK95;B2RQV3;F8WIB9;Q3UDP0-2;Q3UDP0	WD repeat-containing protein 41	Wdr41
0.413358	0.895761	0.748802	1.10966	0.565606	-0.0559216	0.123625	0.253267	0.815489	0.380004	1	1	1	0.9	0.9	0.9	80.484	2	B2RQZ6;Q8BWS5	B2RQZ6;Q8BWS5	G protein-regulated inducer of neurite outgrowth 3	Gprin3
-0.0111103	0.0334034	0.124133	0.076067	0.0273051	0.134067	0.153816	0.0294681	0.153	0.0970607	19	19	19	43.7	43.7	43.7	78.429	42	B2RR26;F6ZR71;Q8BZW8	B2RR26;F6ZR71;Q8BZW8	NHL repeat-containing protein 2	Nhlrc2
0.0335178	-0.0716486	0.0357943	-0.135835	0.295546	-0.173872	-0.289316	-0.323588	-0.0591793	0.415464	3	3	3	2.4	2.4	2.4	119.4	4	B2RR67;Q9WVQ0	B2RR67;Q9WVQ0	Polyamine-modulated factor 1-binding protein 1	Pmfbp1
-0.00673866	-0.0127153	0.0355635	0.348901	0.335116	-0.258388	-0.433005	-0.535392	-0.680816	-0.590621	12	12	11	7.5	7.5	7	188.78	16	E9QNG1;B2RR82;Q9Z0R6-2;Q9Z0R6;Q3V3Y8	E9QNG1;B2RR82;Q9Z0R6-2;Q9Z0R6;Q3V3Y8	Intersectin-2	Itsn2
0.122118	0.103312	0.048852	-0.194929	-0.12748	-0.011879	-0.114705	-0.191817	-0.134222	-0.0348859	13	13	13	12.5	12.5	12.5	161.09	22	B2RR83	B2RR83	Probable ATP-dependent RNA helicase YTHDC2	Ythdc2
0.13493	0.407531	0.444406	0.553965	0.0788188	0.171096	-0.760518	-0.529617	-0.32412	-0.399696	2	2	2	1.2	1.2	1.2	137.31	3	B2RRD7;E9PXP1;E9Q9R6;Q80XK2;Q3U109	B2RRD7;E9PXP1;E9Q9R6;Q80XK2;Q3U109		Brpf1
0.0301313	0.242126	0.167171	-0.98946	-1.27763	-0.0395308	-0.140615	-0.396111	-1.0029	-1.278	15	15	15	13.8	13.8	13.8	180.69	40	B2RRE0;Q9WTQ5-2;Q9WTQ5;F8WI21	B2RRE0;Q9WTQ5-2;Q9WTQ5	A-kinase anchor protein 12	Akap12
0.0647736	0.131594	0.0951748	0.0468121	-0.035892	0.0504608	0.00475931	-0.00824308	-0.0162182	-0.0412002	73	73	73	43.2	43.2	43.2	232.14	271	B2RRE2;E9QAX2;Q9JMH9-1;Q9JMH9;Q9JMH9-6;Q9JMH9-4;E9Q405;Q9JMH9-5;Q9JMH9-7;Q9JMH9-2;E9QA74;F6ZGN3	B2RRE2;E9QAX2;Q9JMH9-1;Q9JMH9;Q9JMH9-6;Q9JMH9-4;E9Q405;Q9JMH9-5;Q9JMH9-7;Q9JMH9-2;E9QA74	Unconventional myosin-XVIIIa	Myo18a
-0.00471497	0.287052	0.550862	0.739219	0.394306	0.0488949	-0.04565	0.318675	0.567408	0.381754	17	17	17	21.2	21.2	21.2	123.05	44	B2RRE7;E9QMS3;G3UXM1;G3UXQ0	B2RRE7;E9QMS3	OTU domain-containing protein 4	Otud4
-0.00209618	0.0853939	-0.0296526	-0.371687	-0.100948	0.243376	0.0874867	-0.27145	-0.234036	-0.29466	7	7	7	7.5	7.5	7.5	163	12	B2RRF0;P35822	B2RRF0;P35822	Protein-tyrosine-phosphatase;Receptor-type tyrosine-protein phosphatase kappa	Ptprk
0.00938034	-0.0147457	-0.040102	0.068306	0.0333219	-0.0130043	0.0367684	-0.0684867	0.123804	0.0689893	39	39	39	65.2	65.2	65.2	76.723	199	B2RRH9;Q3THK7	B2RRH9;Q3THK7	GMP synthase [glutamine-hydrolyzing]	Gmps
0.0666599	0.158571	0.157503	0.315758	0.0603833	-0.0148325	0.0534291	0.0723805	0.296317	0.178345	23	23	23	22	22	22	153.92	56	B2RRI2;Q689Z5;Q689Z5-2;E9PW13;E9Q429;Q7TNB8-2;Q7TNB8;Q7TNB8-3	B2RRI2;Q689Z5;Q689Z5-2;E9PW13	Protein strawberry notch homolog 1	Sbno1
0.0875387	-0.243359	-0.142724	-0.324832	-0.0550361	0.0679121	1.63047	0.310519	-1.24536	-0.132154	2	2	2	8.6	8.6	8.6	32.625	3	B2RRP1;Q99MS8	B2RRP1;Q99MS8	Tubulin polyglutamylase complex subunit 1	Tpgs1
0.117629	0.238791	-0.174333	-0.870236	0.0879035	-0.529181	-0.643106	-0.783783	-1.21752	-0.775449	1	1	1	6.1	6.1	6.1	24.527	3	D6RDC6;E9PZT8;B2RRS4;E9PWV7;Q923K4-2;Q923K4	D6RDC6;E9PZT8;B2RRS4;E9PWV7;Q923K4-2;Q923K4	tRNA modification GTPase GTPBP3, mitochondrial	Gtpbp3
-0.264745	0.128151	0.110758	-0.477527	0.218612	-0.217531	-0.0397868	0.38493	0.196946	-0.36277	9	9	9	26.7	26.7	26.7	37.294	22	D3Z4U0;B2RRT9;D3Z4T9;Q9R020;E9PUD0;Q9R020-2	D3Z4U0;B2RRT9;D3Z4T9;Q9R020;E9PUD0;Q9R020-2	Zinc finger Ran-binding domain-containing protein 2	Zranb2
0.0245743	-0.0205631	0.0222073	-0.0681477	-0.0994201	0.0275002	0.0450273	-0.0294509	-0.101322	-0.128551	31	31	3	81.1	81.1	7.5	41.736	2322	B2RRX1;P60710;F8WI82;E9Q1F2;E9Q5F4;G3UZ07;E9QAZ1;E9Q606;F8WGM8;E9Q2D1;F6WX90;A2AQA5	B2RRX1;P60710;F8WI82;E9Q1F2;E9Q5F4	Actin, cytoplasmic 1;Actin, cytoplasmic 1, N-terminally processed	Actb
0.293142	-0.0172634	0.173376	0.100575	-0.141321	-0.0273514	-0.117754	0.107703	0.176496	0.103125	10	10	10	22.1	22.1	22.1	77.229	17	B2RRY4;Q9JLB2	B2RRY4;Q9JLB2	MAGUK p55 subfamily member 5	Mpp5
-0.709094	-0.344437	-0.216803	-0.301644	0.24451	-0.149643	-0.508644	-0.323026	-0.299067	-0.101737	1	1	1	5.8	5.8	5.8	18.05	2	F2Z3Z1;Q4W4C9;B2RRY8;Q8BGZ1;P62761	F2Z3Z1;Q4W4C9;B2RRY8;Q8BGZ1;P62761	Hippocalcin-like protein 4;Visinin-like protein 1	Hpcal4;Vsnl1
0.0642281	0.156817	-0.0135708	-0.28001	-0.197969	-0.155257	-0.378512	-0.399063	-0.31754	-0.0813441	6	6	6	28.7	28.7	28.7	34.577	32	B2RRZ7;Q3U0V2;E9Q534;D6RCI0;D6RGL2	B2RRZ7;Q3U0V2	Tumor necrosis factor receptor type 1-associated DEATH domain protein	Tradd
-0.016222	0.0858822	0.253041	0.199176	0.169788	0.0773745	-0.082396	0.159084	0.127474	0.197591	19	17	16	27.7	25.1	23.9	88.066	29	B2RS09;Q7JJ13;Q7JJ13-2;F8WIU6;Q3TH63;G3UZR9	B2RS09;Q7JJ13;Q7JJ13-2;F8WIU6	Bromodomain-containing protein 2	Brd2
0.242316	0.541858	0.273953	0.0447111	0.0375552	0.910439	0.662735	-0.165533	-0.684271	-0.697222	3	3	3	21.9	21.9	21.9	17.171	3	Q8C4Y1;B2RS19;E9Q7Z1;P28574	Q8C4Y1;B2RS19;E9Q7Z1;P28574	Protein max	Max
0.154998	0.190869	0.0705423	-0.229801	-0.37616	-0.0419292	0.0604901	0.107915	-0.394761	-0.280961	13	13	13	46.5	46.5	46.5	50.933	33	B2RS30;Q9Z1Y4;E9Q760	B2RS30;Q9Z1Y4;E9Q760	Thyroid receptor-interacting protein 6	Trip6
0.184475	0.330905	0.600688	0.157683	-0.128746	-0.133304	0.297304	-0.187132	-1.05218	-0.90777	3	3	3	7.6	7.6	7.6	55.968	3	B2RS41;Q8BWF0	B2RS41;Q8BWF0	Succinate-semialdehyde dehydrogenase, mitochondrial	Aldh5a1
0.0709372	-0.168692	-0.319663	-0.317564	-0.208643	0.0863705	-0.214996	-0.443055	-0.349261	-0.649676	2	2	2	7.2	7.2	7.2	32.014	3	B2RS43;Q9Z1R4	B2RS43;Q9Z1R4	Uncharacterized protein C6orf47 homolog	D17H6S53E;D17h6s53e
0.049511	0.182316	0.347511	-0.219354	-0.457974	-0.197161	-0.0500512	-0.0241313	-0.49147	-0.447025	5	4	4	15.7	13.6	13.6	49.042	7	Q05D94;Q9DC53;B2RS65	Q05D94;Q9DC53;B2RS65	Copine-8	Cpne8
0.00385475	0.164507	0.147421	0.0722876	0.0272059	0.0141907	-0.233887	-0.179117	0.0448866	-0.138121	3	3	3	4.4	4.4	4.4	87.194	6	B2RS80;Q9QYC7	B2RS80;Q9QYC7	Vitamin K-dependent gamma-carboxylase	Ggcx
0.0907593	0.079401	0.0524216	0.0321217	-0.035749	0.0482063	0.00470209	0.0272603	-0.0834408	-0.0834327	41	41	37	55.8	55.8	50.2	102.71	296	B2RSC8;P46935	B2RSC8;P46935	E3 ubiquitin-protein ligase NEDD4	Nedd4
-0.0516939	0.136853	0.0112591	0.243642	0.341828	-0.232632	0.114734	0.0476823	0.543948	0.627881	4	4	4	16.7	16.7	16.7	45.862	8	E9Q4A5;B2RSE6;Q3TL26	E9Q4A5;B2RSE6;Q3TL26	Dimethyladenosine transferase 2, mitochondrial	Gm1818;Tfb2m
0.0619869	0.00771713	-0.0943565	-0.324719	-0.533517	-0.0334435	-0.134368	-0.104337	-0.138174	-0.24282	25	7	1	69.9	24.3	2.7	49.953	44	B2RSN3;Q9CWF2;A2AQ07;G3UZR1	B2RSN3;Q9CWF2	Tubulin beta-2B chain	Tubb2b
-0.05369	-0.142529	-0.335428	-0.418241	-0.444352	-0.070035	-0.221658	-0.329501	-0.713635	-0.725033	13	11	11	46.4	41.3	41.3	38.225	29	B2RSR7;Q3ULJ0-2;Q3ULJ0;D3Z0L6;Q6NXY9	B2RSR7;Q3ULJ0-2;Q3ULJ0	Glycerol-3-phosphate dehydrogenase [NAD(+)];Glycerol-3-phosphate dehydrogenase 1-like protein	Gpd1l
-0.00160599	-0.00181198	-0.0313625	0.158096	0.124096	-0.0324421	-0.170057	0.00062418	-0.00812721	0.0794854	42	42	42	29.6	29.6	29.6	190.73	82	E9PWI6;B2RSU7;Q8CHG3;E0CYI9;E0CY89;F6UT01	E9PWI6;B2RSU7;Q8CHG3;E0CYI9	GRIP and coiled-coil domain-containing protein 2	Gcc2
0.0594234	0.0507908	0.10689	0.290648	0.121993	-0.0643177	-0.00660276	0.0271401	0.0637302	0.0565801	41	41	41	43.8	43.8	43.8	135.55	170	B2RSV4;Q921M3;F8WHW1;Q921M3-2	B2RSV4;Q921M3;F8WHW1;Q921M3-2	Splicing factor 3B subunit 3	Sf3b3
0.19562	0.219679	0.123702	0.537148	0.0792174	0.118459	0.103588	0.144361	0.297726	0.261976	4	4	4	2.9	2.9	2.9	225.05	6	B2RT41;E9Q0S3	B2RT41;E9Q0S3		Zfc3h1
-0.247128	0.153306	0.0745401	-0.115389	0.306378	0.463518	0.558083	0.72015	0.942363	0.447078	3	3	3	11.2	11.2	11.2	36.721	6	B2RT77;Q78WZ7	B2RT77;Q78WZ7	DNA-directed RNA polymerase I subunit RPA43	Twistnb
0.0706367	0.0458508	0.0434628	0.124607	0.0926061	0.0505772	0.0669847	-0.0126414	-0.00216675	-0.0189204	25	25	25	74.7	74.7	74.7	42.809	159	B2RT97;Q9WVJ2;E9Q5I9;E9Q0U1;F6ZQQ3;E9PY93;F6PXS6	B2RT97;Q9WVJ2;E9Q5I9;E9Q0U1	26S proteasome non-ATPase regulatory subunit 13	Psmd13
0.0741272	0.0276546	0.0570908	0.315467	0.137042	0.0393934	0.0497832	0.0599074	0.259176	0.154913	13	13	13	48.6	48.6	48.6	20.605	86	B2RTB0;Q3UHX2	B2RTB0;Q3UHX2	28 kDa heat- and acid-stable phosphoprotein	Pdap1
-0.0656824	0.264886	0.219303	0.0640554	0.473012	0.148606	0.215864	0.404759	0.504373	0.251641	8	8	8	24	24	24	37.436	15	B2RTE3;Q4FK66;Q4FK66-2	B2RTE3;Q4FK66	Pre-mRNA-splicing factor 38A	Prpf38a
-0.0637693	-0.12153	-0.0806103	-0.197529	0.0890632	-0.0137825	-0.0684152	-0.0137429	-0.195095	-0.107707	14	14	14	38.1	38.1	38.1	58.563	38	B2RTG7;E0CYH4;Q8C6G8;F7DFQ2;F6UT94;F8WH48	B2RTG7;E0CYH4;Q8C6G8	WD repeat-containing protein 26	Wdr26
0.00349426	-0.0453815	-0.184568	0.249756	0.339272	0.0666027	0.10744	0.188748	0.39435	0.124903	14	14	14	66	66	66	11.367	453	B2RTM0;P62806	B2RTM0;P62806	Histone H4	Hist2h4;Hist1h4a
-0.0399637	0.0961084	0.100814	0.376655	0.136467	0.0556316	-0.174328	0.0625281	0.127269	0.0954471	19	19	19	15.7	15.7	15.7	170.39	33	B2RTN5;Q91YM2;F7CQQ6	B2RTN5;Q91YM2	Rho GTPase-activating protein 35	Arhgap35
-0.0204649	0.286444	0.266604	0.20096	0.162899	0.0977077	0.0410609	-0.123553	-0.411302	-0.423221	10	9	9	6.1	5.7	5.7	224.49	12	B2RU80;E9Q3N7	B2RU80	Receptor-type tyrosine-protein phosphatase beta	Ptprb
0.134867	0.204926	-0.22052	0.217393	-0.0989995	0.264892	0.0062499	-0.222136	-0.453604	-0.818429	3	3	3	3.4	3.4	3.4	80.557	6	H7BXB3;B2RUA8;Q6S5J6-2;Q6S5J6-3;Q6S5J6;Q6S5J6-4	H7BXB3;B2RUA8;Q6S5J6-2;Q6S5J6-3;Q6S5J6	Krev interaction trapped protein 1	Krit1
0.0997982	0.40562	0.326559	2.02034	1.19591	-0.702833	0.331479	1.38751	1.21209	0.343604	2	2	2	14.8	14.8	14.8	23.03	3	B2RUC1;O54818	B2RUC1;O54818	Tumor protein D53	Tpd52l1
-0.0285435	-0.10017	-0.0206509	0.121027	0.0756745	0.0103016	0.187975	0.0840268	0.0788841	0.0528188	21	21	21	70.9	70.9	70.9	38.442	149	B2RUC7;Q9Z1Z2	B2RUC7;Q9Z1Z2	Serine-threonine kinase receptor-associated protein	Strap
0.330151	0.568912	-0.0490532	-0.191926	0.26385	0.0593138	0.341339	0.0505023	0.234292	0.251592	3	3	3	1.2	1.2	1.2	307.46	4	E9QLQ9;B2RUG9;Q61315-2;Q61315;E9Q4H1;Q61315-4;Q61315-3	E9QLQ9;B2RUG9;Q61315-2;Q61315;E9Q4H1;Q61315-4;Q61315-3	Adenomatous polyposis coli protein	Apc
-0.0481167	0.329267	0.0280046	0.400487	0.0910916	0.208853	0.226499	0.250219	0.452694	0.260594	5	5	4	4.2	4.2	3.4	179.23	10	Q5NCJ0;B2RUJ6;Q5NCJ1;E9Q5V5;Q5NCJ4;Q5NCJ5;E9Q4W9;F7ACB1;Q5NCJ2	Q5NCJ0;B2RUJ6;Q5NCJ1;E9Q5V5;Q5NCJ4;Q5NCJ5		Rapgef6
0.0321388	-0.0705767	-0.0956097	0.115233	0.0524344	-0.158809	-0.0810008	-0.130107	-0.233842	-0.0970016	8	8	8	11.6	11.6	11.6	92.659	18	B2RUJ8;Q8C0D4;Q8R1F4	B2RUJ8;Q8C0D4	Rho GTPase-activating protein 12	Arhgap12
-0.0251379	-0.149697	-0.181867	-0.518384	-0.421431	0.119049	0.137087	-0.0250115	-0.233315	-0.188681	30	30	30	27.2	27.2	27.2	157.89	62	B7ZNX6;B2RUK2;Q80TH2-1;Q80TH2;Q80TH2-2;B2RUJ2;B9EHV0;E9Q6L9;Q80TE7	B7ZNX6;B2RUK2;Q80TH2-1;Q80TH2;Q80TH2-2;B2RUJ2	Protein LAP2	Erbb2ip
0.0469742	0.0191383	0.0812016	-0.110826	-0.0759053	0.0171928	0.0466943	0.0440011	-0.296721	-0.387819	13	13	13	35.5	35.5	35.5	61.378	29	B2RUK5;Q3ULD5;Q6PD20;F6ZNH0;Q8K1L7	B2RUK5;Q3ULD5	Methylcrotonoyl-CoA carboxylase beta chain, mitochondrial	Mccc2
-0.0582066	0.0149708	0.108305	0.155727	0.235421	-0.0251751	0.0439153	0.264842	0.510294	0.274092	35	35	35	63	63	63	74.18	143	B2RUM8;Q8K363;F6ZX28	B2RUM8;Q8K363	ATP-dependent RNA helicase DDX18	Ddx18
-0.0806208	0.00307751	-0.143884	-0.169253	-0.102561	-0.0355368	0.135452	0.0657802	-0.0287533	-0.0607715	16	16	16	48.2	48.2	48.2	49.116	43	B2RUP0;Q8C5L7;E9Q5Y4	B2RUP0;Q8C5L7	RNA-binding protein 34	Rbm34
0.0346775	-0.0961742	0.035244	0.519033	0.353037	-0.0282192	0.0949922	0.314021	0.495551	0.417159	35	35	16	32.2	32.2	13.9	140.99	107	B2RUR3;P06795	B2RUR3;P06795	Multidrug resistance protein 1B	Abcb1b
0.0407228	-0.0685091	-0.0277796	-0.0204277	-0.00853395	-0.0177965	-0.0602937	-0.281654	-0.457511	-0.273	14	14	14	22.5	22.5	22.5	91.982	32	B2RUR8;D3Z210;D3YYZ8;H3BKW8;Q8R554	B2RUR8	OTU domain-containing protein 7B	Otud7b
0.232243	0.452538	0.399697	0.342745	-0.0767312	-0.171334	-0.297695	-0.0822864	0.0692997	0.0758643	3	3	3	16.9	16.9	16.9	20.936	5	B2RV71;Q9D1I2;Q80VN1	B2RV71;Q9D1I2	Bcl10-interacting CARD protein	1110007C09Rik
-0.147911	-0.0291433	0.0351572	0.149174	-0.104691	0.0512066	-0.132769	-0.202561	-0.0940542	-0.0588632	11	11	11	27.5	27.5	27.5	49.429	34	B2RV73;Q8VHI3	B2RV73;Q8VHI3	GDP-fucose protein O-fucosyltransferase 2	Pofut2
0.0483952	-0.0452795	-0.162733	-0.0327435	0.145573	-0.0779333	-0.128223	0.104299	-0.102004	-0.319623	4	2	2	31.2	18.8	18.8	13.509	30	B2RVP5;Q3THW5;P0C0S6;Q8R029;Q5NC91;Q3UA95	B2RVP5;Q3THW5;P0C0S6;Q8R029;Q5NC91;Q3UA95	Histone H2A;Histone H2A.V;Histone H2A.Z	H2afv;H2afz
-0.140876	-0.301906	0.256634	-0.160062	0.0657668	-0.203994	0.350738	-0.398482	-0.241918	-0.0499845	2	2	2	12.9	12.9	12.9	25.335	5	B2RVQ1;Q9CQG6-2;Q9CQG6	B2RVQ1;Q9CQG6-2;Q9CQG6	Transmembrane protein 147	Tmem147
0.154965	0.301554	0.125193	0.112803	0.0285487	-0.277857	-0.372684	-0.492566	-0.217401	-0.0318294	3	3	3	39.5	39.5	39.5	8.4977	15	B2RVQ7;Q9D115	B2RVQ7;Q9D115	Zinc finger protein 706	Zfp706;Znf706
0.0964041	0.254543	0.183343	0.305207	0.520782	0.0371017	-0.134132	-0.0434976	0.407096	0.15242	2	2	2	16.5	16.5	16.5	13.492	5	Q9CVI2-2;Q9CVI2;B2RVR0	Q9CVI2-2;Q9CVI2;B2RVR0	Protein FAM133B	Fam133b
0.702668	0.0116987	-0.240337	0.764419	0.237161	0.509505	1.00884	-1.57209	2.65806	0.957149	2	2	1	100	100	35.1	6.1966	12	B2RVT1;Q3U898;D3Z159	B2RVT1;Q3U898;D3Z159	Myeloma-overexpressed gene 2 protein homolog	Myeov2
-0.0141916	-0.0643291	-0.137797	-0.478519	-0.411755	0.143123	-0.0389876	-0.4553	-0.267309	-0.409562	3	3	3	12.3	12.3	12.3	29.19	11	B2RWB7;Q8BZA9	B2RWB7;Q8BZA9	Fructose-2,6-bisphosphatase TIGAR	9630033F20Rik;Tigar
0.0153656	-0.225833	-0.469372	-1.2598	-1.08083	-0.0249605	-0.218642	-0.349181	-0.531963	-0.730887	6	6	6	14.3	14.3	14.3	60.705	11	B2RWI2;Q9EP89	B2RWI2;Q9EP89	Serine beta-lactamase-like protein LACTB, mitochondrial	Lactb
0.363176	0.34798	-0.0882359	-0.100623	0.273486	-0.198934	-0.346998	-0.253187	-0.244692	-0.14521	15	6	6	9	4.6	4.6	263.3	8	E9PYJ8;B2RWS6	E9PYJ8;B2RWS6	Histone acetyltransferase p300	Ep300
-0.0110302	0.0116415	-0.0137882	0.271346	0.426086	-0.0401077	-0.042685	0.0687871	0.332743	0.298448	2	2	2	9.7	9.7	9.7	45.805	9	D3YUM6;D3Z1C4;B2RX33;Q8BWB6	D3YUM6;D3Z1C4;B2RX33;Q8BWB6	Metalloreductase STEAP2	Steap2
0.172972	0.119908	0.014945	-0.0851212	-0.105381	0.106493	-0.0018115	-0.18162	-0.281303	-0.158191	15	10	10	16.3	12.5	12.5	116.05	27	B2RX66;Q5F2E8	B2RX66;Q5F2E8	Serine/threonine-protein kinase TAO1	Taok1
0.445257	1.00252	1.21983	2.28927	0.833795	0.436735	0.695762	1.53516	1.8947	0.675143	2	2	2	6.8	6.8	6.8	60.705	4	B2RX77;Q9D483;D3YYS2;Q9D483-2	B2RX77;Q9D483;D3YYS2;Q9D483-2	DNA-directed RNA polymerase III subunit RPC3	Polr3c
0.00452709	-0.320362	-0.798919	-0.783805	-0.251393	-0.141218	-0.352432	-0.462039	-0.402472	-0.109274	10	10	10	14.2	14.2	14.2	128.39	18	B2RXC1;B2RXC1-2	B2RXC1	Trafficking protein particle complex subunit 11	Trappc11
-0.0858927	0.183672	0.107738	0.21957	-0.0938764	0.0652876	-0.0271535	-0.0207963	0.397806	0.398077	4	4	4	4.5	4.5	4.5	155.74	5	B2RXC6	B2RXC6	DNA-directed RNA polymerase	Polr3a
-0.0453854	-0.115297	-0.0258245	-0.303798	0.0649629	0.314834	0.00668669	0.118381	-0.0162315	-0.0467715	17	3	3	46.7	4.7	4.7	32.574	26	E9Q7H5;B2RXM2;Q0VG47;Q8BG05-2;F8VPW0;A2AL13	E9Q7H5;B2RXM2;Q0VG47;Q8BG05-2	Heterogeneous nuclear ribonucleoprotein A3	Gm8991;Gm6793;Hnrnpa3
-0.0147705	-0.0446224	0.0100765	-0.0061264	-0.108713	0.00680828	-0.0208879	-0.027966	-0.0203648	-0.0633512	10	10	10	46.7	46.7	46.7	23.532	48	B2RXM7;Q9D1J3	B2RXM7;Q9D1J3	SAP domain-containing ribonucleoprotein	1110005A23Rik;Sarnp
0.0748796	0.0532913	0.0743456	-0.455928	-0.363046	-0.0839176	-0.0994058	-0.216435	-0.0789766	-0.0738454	6	6	6	10.7	10.7	10.7	76.286	11	B7ZWM8;B2RXP1;Q8BVU0;E9QAU9;E9Q892;Q3TSP9;E9Q0Q1;F6V185;P62046	B7ZWM8;B2RXP1;Q8BVU0;E9QAU9;E9Q892	Leucine-rich repeat and calponin homology domain-containing protein 3	Lrch3
0.0461321	-0.187506	-0.331334	-0.227021	0.00238466	-0.00557041	-0.116979	0.0121312	-0.0427647	-0.0327697	11	11	11	34.8	34.8	34.8	35.079	23	B2RXQ8;Q8BFQ4	B2RXQ8;Q8BFQ4	WD repeat-containing protein 82	Wdr82
-0.254904	-0.32534	-0.2295	-0.462963	-0.327299	-0.599474	-0.239374	-0.2371	-0.423899	-0.372442	43	43	43	32.8	32.8	32.8	206.23	149	B2RXS4;E9Q832;E9PY77;Q9QZC2;Q3UH93	B2RXS4;E9Q832	Plexin-B2	Plxnb2
0.148871	-0.329546	-0.39933	0.266638	-0.503152	-0.296211	-0.213953	-0.0567861	-0.0908508	0.10591	2	2	2	4.8	4.8	4.8	60.468	4	B2RXV4	B2RXV4	Feline leukemia virus subgroup C receptor-related protein 1	Flvcr1
0.0254488	0.104256	0.0762587	-0.0782433	-0.12996	-0.0304842	0.0320382	-0.0552373	-0.249969	-0.146249	14	14	14	14.6	14.6	14.6	140.13	20	B2RXW8;B8QI33;E9Q6F1;B8QI34;F6UCP8;Q8BSS9;E9Q4K4;B8QI36;B8QI35;P60469;Q3UJC0;F6UYF1	B2RXW8;B8QI33		Ppfia1
0.134932	0.0593433	-0.0287256	0.0733194	0.157423	-0.0306854	-0.142829	-0.108264	0.0457525	0.148684	20	20	19	14.8	14.8	14.4	211.43	39	B2RXX4;D3Z1C0;Q6ZPE2;H3BKD9;F6S251;D6RG52;F7AWK3	B2RXX4;D3Z1C0;Q6ZPE2	Myotubularin-related protein 5	Sbf1
-0.100967	-0.0322981	0.0501671	-0.0700331	-0.0377498	0.01583	0.0647902	0.0415988	-0.234396	-0.365142	10	10	10	47.3	47.3	47.3	30.641	34	B2RXY7;P48758	B2RXY7;P48758	Carbonyl reductase [NADPH] 1	Cbr1
0.0655041	0.0560818	0.0438919	0.0732145	0.0519404	-0.129596	-0.152617	0.0800309	0.0498085	0.0207963	15	14	14	10	9.4	9.4	214.43	23	B2RY04	B2RY04	Dedicator of cytokinesis protein 5	Dock5
-0.0607624	-0.0417595	-0.0755806	-0.0373631	0.125412	-0.0762558	0.115925	0.314039	0.469637	0.133787	27	27	27	37	37	37	99.551	83	B2RY56-2;B2RY56;B2RY56-3	B2RY56-2;B2RY56	RNA-binding protein 25	Rbm25
-0.109876	-0.23176	-0.275832	-0.354116	-0.198189	-0.0355873	-0.233328	-0.352811	-0.463634	-0.491599	8	8	8	17.1	17.1	17.1	54.72	15	B2Z893;Q6GTL7;P70265;B2Z895;B2Z892;B2Z894;C9VZF2;A7UAK4;A2AUP3;A2AUP1;Q7TS91;A2AUP5;A2AUP4;A7UAK8;A7UAK5;Q6DTY7-2;Q6DTY7-6;Q6DTY7-5;Q6DTY7;A2AFM9;P70266-2;P70266	B2Z893;Q6GTL7;P70265;B2Z895;B2Z892;B2Z894	6-phosphofructo-2-kinase/fructose-2,6-bisphosphatase 2;6-phosphofructo-2-kinase;Fructose-2,6-bisphosphatase	Pfkfb2
-0.116241	-0.0361919	-0.00641918	-0.534492	-0.379936	0.214271	-0.173195	-0.424379	-0.374728	-0.0984664	7	7	7	15.7	15.7	15.7	73.951	12	B2ZAC8;Q8R3L2-4;Q8R3L2-2;Q8R3L2-5;Q8R3L2;Q8R3L2-3	B2ZAC8;Q8R3L2-4;Q8R3L2-2;Q8R3L2-5;Q8R3L2;Q8R3L2-3	Transcription factor 25	Tcf25
-0.143241	-0.256496	-0.541699	-0.888469	-0.465338	-0.0391521	0.227015	-0.46697	-0.796153	-0.534746	5	5	5	15.1	15.1	15.1	45.233	11	B2ZRS7;B2ZRS3;Q570Y9-2;Q570Y9;B2ZRS5;Q570Y9-3	B2ZRS7;B2ZRS3;Q570Y9-2;Q570Y9;B2ZRS5;Q570Y9-3	DEP domain-containing mTOR-interacting protein	Deptor
0.126573	0.145857	0.129789	-0.42993	-0.673378	0.0298901	0.173722	0.113699	-0.39175	-0.659902	9	3	3	4.7	1.8	1.8	227.76	48	Q6URW6-2;Q6URW6;B3F3T1	Q6URW6-2;Q6URW6;B3F3T1	Myosin-14	Myh14
0.0361099	-0.0887852	-0.168741	-0.245449	-0.230947	-0.0355339	-0.00147772	-0.162982	-0.191614	-0.196287	50	50	48	72.5	72.5	71.1	74.237	484	P48678;B3RH23;P48678-2;B3RH24;P48678-3;D3YUF7	P48678;B3RH23;P48678-2;B3RH24;P48678-3	Prelamin-A/C;Lamin-A/C	Lmna
0.846118	1.3862	-0.412642	0.0459805	-0.0422187	0.113194	0.305258	0.242305	0.202831	0.322453	2	2	2	8.2	8.2	8.2	46.717	5	F8WJM6;Q9WTK7-2;B3VBP0;Q9WTK7;E9Q811	F8WJM6;Q9WTK7-2;B3VBP0;Q9WTK7;E9Q811	Serine/threonine-protein kinase STK11	Stk11
0.140388	0.292853	0.48689	0.303243	0.0382257	0.24363	0.182898	0.392684	0.214769	0.0506921	2	2	2	3.4	3.4	3.4	100.47	3	B5B2N7;B5B2N2;Q6P7T9	B5B2N7;B5B2N2;Q6P7T9		Nfatc1
-0.0367556	-0.091198	-0.202243	0.110489	-0.0380702	-0.103262	-0.248415	-0.276342	-0.289357	-0.189687	17	17	17	25.1	25.1	25.1	93.462	54	B6YY24;Q3UVG3	B6YY24;Q3UVG3	Protein FAM91A1	D15Ertd621e;Fam91a1
-0.0366001	-0.00389481	0.110126	0.00224113	-0.0704513	0.0360088	0.0329976	0.0792985	-0.0529633	-0.134075	145	145	132	72.5	72.5	68.5	280.5	1509	B7FAU9;Q8BTM8;B7FAV1;F6XC15;F6Z2C0;Q8BTM8-2;F7AVL7	B7FAU9;Q8BTM8;B7FAV1	Filamin-A	Flna
0.274011	0.633891	0.424599	-0.127851	-0.219025	-0.0557966	0.283598	1.08214	0.46831	-0.201716	3	3	3	19.7	19.7	19.7	20.278	6	B7ZBX7;B7ZBX8;Q8BG17;F8WGP0;B7ZCM5	B7ZBX7;B7ZBX8;Q8BG17;F8WGP0	Nucleolar protein 12	Nol12
-0.0084343	0.0991945	0.16953	-0.241642	-0.226693	0.825056	0.412025	-0.429718	-0.597751	-0.996245	4	2	2	4.1	2.3	2.3	116.01	3	B7ZCI2;Q8BWC6;B7ZCI3;Q0II04	B7ZCI2;Q8BWC6;B7ZCI3		Nebl
0.0105171	-0.0056181	-0.346912	-0.188214	-0.253361	0.0542917	-0.197501	-0.423672	-0.0467672	0.0443387	4	4	4	2.1	2.1	2.1	215.86	5	B7ZCJ0;E9Q570;B7ZCJ1;Q6DFV3;G3UX38;G3UWM5	B7ZCJ0;E9Q570;B7ZCJ1;Q6DFV3;G3UX38;G3UWM5	Rho GTPase-activating protein 21	Arhgap21
-0.0978422	0.183392	0.610684	0.228584	0.10569	0.123771	0.0467067	0.272285	0.0042057	0.135261	5	5	5	13.9	13.9	13.9	60.841	6	B7ZCR2;Q91YL3;F7CAK3;B7ZCR1;F6V4H6;D6RJ84	B7ZCR2;Q91YL3;F7CAK3	Uridine-cytidine kinase-like 1	Uckl1
-0.428422	0.470674	0.62472	0.070302	0.0961976	0.567258	0.36515	0.273962	-0.0101042	-0.170894	1	1	1	21.6	21.6	21.6	5.8487	3	F6WK59;B7ZCT0;Q8BFU4;Q78NN4;B7ZCT1;Q9CX84	F6WK59;B7ZCT0;Q8BFU4;Q78NN4;B7ZCT1;Q9CX84	Regulator of G-protein signaling 19	Rgs19
0.0264168	0.0851746	0.0594988	0.0733137	0.136532	0.120395	0.0147548	-0.12828	-0.0922775	-0.0400949	12	12	9	39.2	39.2	30.4	42.547	37	B7ZCU1;B7ZCU2;B7ZCU5;Q3TPY5;B7ZCU4;B7ZCU3;Q3TJR5;Q3TJ64;B7ZCU0;B7ZCT9;Q8CBW3-5;Q8CBW3-2;Q8CBW3-4;Q8CBW3-3;Q8CBW3	B7ZCU1;B7ZCU2;B7ZCU5;Q3TPY5;B7ZCU4;B7ZCU3;Q3TJR5;Q3TJ64;B7ZCU0;B7ZCT9;Q8CBW3-5;Q8CBW3-2;Q8CBW3-4;Q8CBW3-3;Q8CBW3	Abl interactor 1	Abi1
0.0106363	-0.0738535	-0.189807	-0.063653	-0.130964	0.177141	0.0848851	-0.0879941	-0.325862	-0.324843	3	3	3	34	34	34	17.875	11	B7ZJH9;O55242;A2AMS0;O55242-2	B7ZJH9;O55242;A2AMS0;O55242-2	Sigma non-opioid intracellular receptor 1	Sigmar1
-0.0397692	-0.0958481	-0.00636101	-0.325805	-0.0504174	0.0354576	-0.183883	-0.216979	-0.0473824	-0.198011	6	6	6	12.8	12.8	12.8	56.677	13	B7ZMP1;B7ZMP1-2;E9Q1R1	B7ZMP1;B7ZMP1-2	Probable Xaa-Pro aminopeptidase 3	Xpnpep3
0.0376911	0.0887337	-0.00531197	-0.231149	-0.0189729	-0.0712118	-0.171243	-0.299599	-0.306998	-0.0540929	8	8	8	26.9	26.9	26.9	51.225	23	B7ZMR0;Q76LS9-2;Q76LS9;Q76LS9-3;Q6PDI6-2;Q6PDI6	B7ZMR0;Q76LS9-2;Q76LS9	Protein FAM63A	Fam63a
-0.022172	-0.0674334	0.0425577	-0.20612	0.0294061	0.0250988	0.032413	0.0686488	-0.0861588	0.175256	3	3	3	7	7	7	52.711	9	D3YV79;B7ZMR9;Q0VEE6;D3YZL3	D3YV79;B7ZMR9;Q0VEE6;D3YZL3	Zinc finger protein 800	Zfp800;Znf800
0.102509	-0.153396	-0.0541239	0.218823	0.0869069	-0.096323	-0.00101614	0.23737	0.0826187	-0.133739	5	5	5	40.4	40.4	40.4	19.371	27	B7ZMS6;E9PW20;Q9CY57-5;Q9CY57-4;Q9CY57-3;Q9CY57-2;Q9CY57;D3YZA1;D3Z7T7	B7ZMS6;E9PW20;Q9CY57-5;Q9CY57-4;Q9CY57-3;Q9CY57-2;Q9CY57;D3YZA1;D3Z7T7	Chromatin target of PRMT1 protein	Chtop
-0.059063	-0.0363197	-0.422434	-0.320997	0.0215058	0.52527	0.359093	0.119315	0.525365	-0.00883532	3	3	3	10.2	10.2	10.2	56.569	3	B7ZMT1;Q8BWD8;G5E8L1;E0CYC4;E9Q6E2;Q8R3L8-3;Q8R3L8	B7ZMT1;Q8BWD8;G5E8L1	Cyclin-dependent kinase 19	Cdk19
0.0215206	0.151944	0.325624	0.171288	-0.363042	-0.118127	-0.148322	0.409028	0.0698156	0.0652194	3	3	3	5.8	5.8	5.8	56.84	4	B7ZN11;Q8C398	B7ZN11;Q8C398	Phosphatidylinositol-glycan biosynthesis class W protein	Pigw
0.00309753	-0.04175	-0.113253	-0.580664	-0.402633	-0.0849037	-0.116619	-0.274185	-0.698406	-0.655944	50	50	49	55	55	54.4	130.8	162	E9PYP5;B7ZN52;F6TFN2;F6VG99;E9PYF4;E9PYI7;Q3UPW3;E0CZD8;Q8BTF8-2;Q7M757	E9PYP5;B7ZN52;F6TFN2;F6VG99;E9PYF4;E9PYI7		Lmo7
-0.115449	-0.36627	-0.617188	-0.767879	-0.106646	0.0462122	0.0328374	-0.111608	-0.653432	-0.414219	5	5	5	9.9	9.9	9.9	48.102	23	B7ZN70;Q9D2J4-2;Q9D2J4	B7ZN70;Q9D2J4-2;Q9D2J4	V-set and immunoglobulin domain-containing protein 1	Vsig1
-0.0375347	-0.0383911	0.0727549	0.447037	0.283999	0.0125313	0.195592	0.16572	0.355785	0.378045	13	12	12	49.5	46.9	46.9	43.934	78	B7ZNL2;A2RSB1;E9Q6R0;Q78ZA7	B7ZNL2;A2RSB1;E9Q6R0;Q78ZA7	Nucleosome assembly protein 1-like 4	Nap1l4
0.142146	-0.052598	-0.000647545	0.0618839	0.0302491	0.0581036	-0.0794263	-0.149071	0.155731	0.124962	14	14	14	33.5	33.5	33.5	73.279	33	F7AC41;Q91VU7;B7ZNL8;Q3ULP8;F7CG42;F6XMS4	F7AC41;Q91VU7;B7ZNL8;Q3ULP8		Pus7
-0.197048	0.0978947	0.312656	-0.731453	-0.534171	0.183902	0.0976777	0.304212	0.58319	0.36435	2	2	2	2.6	2.6	2.6	80.757	2	F8VQE6;B7ZNL9;F6W3K2;F7CWI0	F8VQE6;B7ZNL9;F6W3K2;F7CWI0		Tatdn2
0.363333	0.339233	0.408523	0.0926876	-0.0906386	0.596312	0.101345	-0.128951	-0.253353	-0.409864	2	2	2	6.3	6.3	6.3	30.778	5	Q52KH2;B7ZNM7;Q9Z2Q6	Q52KH2;B7ZNM7;Q9Z2Q6	Septin-5	2005-09-01
-0.120294	-0.131473	-0.208966	-1.08639	-0.395429	0.0268278	-0.169133	-0.444545	-0.519794	-0.420294	4	4	4	54	54	54	9.7951	11	B7ZNP2;Q3V4B5;B7ZNP3	B7ZNP2;Q3V4B5;B7ZNP3	COMM domain-containing protein 6	Commd6
-0.0328417	-0.191077	-0.267809	-0.443903	-0.2069	0.25428	0.152363	0.0711188	0.0252886	0.0968223	5	5	5	10.4	10.4	10.4	56.381	7	Q542S9;B7ZNU9;Q61235	Q542S9;B7ZNU9;Q61235	Beta-2-syntrophin	Sntb2
0.106771	0.0272102	-0.102963	-0.355519	-0.0505672	-0.1712	-0.366662	-0.157861	0.0443783	-0.11528	5	5	5	5.2	5.2	5.2	123.35	8	B7ZNX0;Q9ESC8;B7ZC42	B7ZNX0;Q9ESC8	AF4/FMR2 family member 4	Aff4
-0.467003	-0.528927	-0.110229	0.132804	0.118885	0.0876131	0.634751	0.237439	0.675485	0.0805593	1	1	1	4.2	4.2	4.2	42.529	3	D6RFD6;B7ZP34;Q8C3B8	D6RFD6;B7ZP34;Q8C3B8	Protein RFT1 homolog	Rft1
-0.0681515	-0.059041	0.115544	0.220712	0.0384116	0.136556	0.156567	0.25669	0.138555	0.0491662	22	22	22	26.5	26.5	26.5	133.35	34	B7ZP47;Q65Z40;F6YCH1	B7ZP47;Q65Z40	Wings apart-like protein homolog	Wapal
-0.00499153	0.266368	0.523174	0.771899	0.584091	-0.172598	0.0434108	0.415902	1.09792	0.901847	5	5	5	24	24	24	25.948	17	B7ZWE5;E9PW64;Q9Z0H7	B7ZWE5;E9PW64;Q9Z0H7	B-cell lymphoma/leukemia 10	Bcl10
0.0683613	0.145535	0.0877953	-0.233195	-0.140446	-0.562292	-0.840909	-0.120674	0.150537	-1.01144	1	1	1	4.8	4.8	4.8	37.528	3	B8JJ76;B8JJ74;B8JJ73;Q8K341-5;Q8K341-4;Q8K341-3;Q8K341-2;Q8K341	B8JJ76;B8JJ74;B8JJ73;Q8K341-5;Q8K341-4;Q8K341-3;Q8K341-2;Q8K341	Alpha-tubulin N-acetyltransferase 1	Atat1
-0.0207071	0.0916576	0.243128	-0.0859642	-0.33445	0.19381	-0.123085	-0.3466	-0.107717	-0.0790286	5	5	5	11.9	11.9	11.9	51.51	8	B8JJ99;Q9DCN1;Q9DCN1-2	B8JJ99;Q9DCN1	Peroxisomal NADH pyrophosphatase NUDT12	Nudt12
-0.12369	-0.20031	-0.405829	-0.122617	-0.312465	-0.49814	-0.113555	-0.118605	-0.590639	-0.537054	2	2	2	28.6	28.6	28.6	7.3325	13	B8JJA8;P17665;G3X8T4;E9Q463	B8JJA8;P17665;G3X8T4;E9Q463	Cytochrome c oxidase subunit 7C, mitochondrial	Cox7c
0.00772572	-0.0490551	-0.0611973	-0.601996	-0.830438	0.0335331	0.165459	-0.0703902	-0.620289	-0.764304	17	17	17	58	58	58	50.118	59	B8JJB6;Q3TJD7;Q8BVJ7;B8JJB3;Q3TJD7-3;B8JJB2;B8JJB5;Q3TJD7-2;B8JJB1	B8JJB6;Q3TJD7	PDZ and LIM domain protein 7	Pdlim7
-0.111609	-0.0854225	-0.0629969	-0.317568	-0.145921	-0.0405912	-0.0238519	0.352633	0.222499	0.0331702	12	12	12	24.6	24.6	24.6	68.59	16	B8JJC1;Q8BJ37;D3Z075	B8JJC1;Q8BJ37	Tyrosyl-DNA phosphodiesterase 1	Tdp1
0.0947533	-0.219362	0.0141563	0.149147	-0.205657	-0.147475	-0.358815	-0.16056	-0.251478	-0.516394	3	3	3	7.6	7.6	7.6	40.001	7	E9QAK6;Q6PAQ8;Q3UFP5;E9Q681;E9PZ73;Q3USK5;E9Q0H2;B8JJC8;F8VPU0;E9Q506;P30051;P70210;F6QH05;E9Q9U3;F6TTJ9;E9Q387;E9PVS2;E9PZK2;Q3UPV9;Q62296-2;Q62296;P48301;D3Z6C5;Q80UL2	E9QAK6;Q6PAQ8;Q3UFP5;E9Q681;E9PZ73;Q3USK5;E9Q0H2;B8JJC8;F8VPU0;E9Q506;P30051;P70210;F6QH05;E9Q9U3;F6TTJ9;E9Q387;E9PVS2;E9PZK2;Q3UPV9;Q62296-2;Q62296;P48301	Transcriptional enhancer factor TEF-1;Transcriptional enhancer factor TEF-5;Transcriptional enhancer factor TEF-3;Transcriptional enhancer factor TEF-4	Tead1;Tead3;Tead2;Tead4
0.0773525	-0.0199862	0.265534	1.0301	0.633323	0.335908	-0.292573	0.0760646	0.908632	0.713464	11	11	10	6.9	6.9	6.2	208.1	20	B8JJF8;B8JJF7;Q3UHU5-3;Q3UHU5;H3BL83;B8JJI7;Q3UHU5-2	B8JJF8;B8JJF7;Q3UHU5-3;Q3UHU5;H3BL83;B8JJI7;Q3UHU5-2	Microtubule cross-linking factor 1	Mtcl1
-0.111589	-0.0543642	-0.0795269	-0.152781	-0.074945	-0.101813	-0.0986915	-0.0277238	-0.0598536	-0.078301	13	9	9	32	24.3	24.3	55.055	44	B8JJG1;Q3TJZ6	B8JJG1;Q3TJZ6	Protein FAM98A	Fam98a
0.134637	0.033802	0.087163	-0.174756	-0.178319	0.103868	-0.0273671	-0.181838	-0.166122	-0.146088	5	5	5	13.2	13.2	13.2	47.899	26	E9QLF5;B8JJY5;Q8BTJ4-2;Q8BTJ4;D3YYS8	E9QLF5;B8JJY5;Q8BTJ4-2;Q8BTJ4;D3YYS8	Bis(5-adenosyl)-triphosphatase enpp4	Enpp4
0.159195	-0.0429764	-0.136396	0.211901	0.129618	0.0634909	0.15222	0.00402117	-0.236564	-0.0875564	4	4	4	35.4	35.4	35.4	12.497	29	B8JJY6;P61804	B8JJY6;P61804	Dolichyl-diphosphooligosaccharide--protein glycosyltransferase subunit DAD1	Dad1
0.0350933	-0.0793495	-0.107594	-0.0350113	-0.0705142	-0.0343189	0.0691323	0.123608	-0.00152779	-0.0993705	39	39	39	62.1	62.1	62.1	77.648	247	B8JK30;Q9D0E1;Q3THB3;Q9D0E1-2;B8JK32;B8JK33;E9Q0P7;F6W322;F7C9U3;G3X924;Q91VC4	B8JK30;Q9D0E1;Q3THB3;Q9D0E1-2;B8JK32;B8JK33;E9Q0P7	Heterogeneous nuclear ribonucleoprotein M	Hnrnpm
-0.0440483	-0.0304403	0.373758	0.542615	0.263893	0.294899	0.0362191	-0.166364	0.126949	0.139256	3	3	3	13.5	13.5	13.5	46.288	5	B8ZXI1;B8ZXI1-2	B8ZXI1	Queuine tRNA-ribosyltransferase subunit QTRTD1	Qtrtd1
0.150414	0.207593	0.304347	0.159611	0.292568	-0.0701399	0.320213	-0.0307336	-0.449395	-0.0021739	3	3	3	3.1	3.1	3.1	120.87	8	B9EHE8;E9Q9Q2	B9EHE8;E9Q9Q2		R3hdm1
0.365269	-0.51609	-1.46	-1.6793	0.163725	-0.00222969	0.129598	-0.0903211	0.181391	0.0606475	1	1	1	4.6	4.6	4.6	44.547	3	E9Q087;E9PXW9;Q08369;B9EHF7	E9Q087;E9PXW9;Q08369;B9EHF7	Transcription factor GATA-4	Gata4
-0.040822	0.243827	0.366815	0.27694	0.465816	-0.233879	0.201121	0.0541902	0.046854	0.43173	57	2	2	41.4	1.9	1.9	188.85	4	B9EHJ3	B9EHJ3		Tjp1
0.0266571	-0.00754547	0.0207376	0.311763	0.331252	0.0771437	-0.0172381	-0.0567422	-0.084096	0.144815	7	7	7	6.2	6.2	6.2	213.56	11	E9QKY7;Q9EPQ8-2;Q9EPQ8;B9EHJ7	E9QKY7;Q9EPQ8-2;Q9EPQ8;B9EHJ7	Transcription factor 20	Tcf20
0.0614452	0.0363312	0.0210152	0.153927	0.103516	0.0671959	0.1468	0.0946736	0.094841	0.0497422	49	49	49	64.7	64.7	64.7	117.81	425	B9EHN0;Q02053;P31254	B9EHN0;Q02053	Ubiquitin-like modifier-activating enzyme 1	Uba1
-0.00416374	0.0996971	0.0942049	0.034668	-0.0642219	0.015234	-0.267976	-0.0979753	-0.158898	-0.0738015	14	14	14	5.1	5.1	5.1	349.07	19	B9EHX4;Q62388;F6UXV2	B9EHX4;Q62388	Serine-protein kinase ATM	Atm
-0.102075	-0.0620766	-0.186116	-0.0034647	-0.0144038	-0.044857	-0.0156379	0.0551019	0.00745392	0.0546288	11	11	11	25.9	25.9	25.9	54.734	67	B9EHY2;Q80W54	B9EHY2;Q80W54	CAAX prenyl protease 1 homolog	Zmpste24
0.109319	0.218903	0.265575	0.64802	0.260149	-0.111759	-0.0640855	0.0570645	0.00611877	0.13529	12	12	11	22.3	22.3	20	60.924	19	B9EHZ5;Q3UN60;Q9JLB0-2;Q9JLB0;E9PWC5;REV__Q8C6L5;REV__F6ZJS2	B9EHZ5;Q3UN60;Q9JLB0-2;Q9JLB0;E9PWC5	MAGUK p55 subfamily member 6	Mpp6
-0.0826626	0.0165367	0.0041275	-0.0834942	0.0486989	0.169974	0.322701	0.596282	0.765549	0.213754	23	23	23	26.5	26.5	26.5	116.92	56	B9EI57;Q8CH25-2;Q8CH25;Q9CS69	B9EI57;Q8CH25-2;Q8CH25	SAFB-like transcription modulator	Sltm
-0.116831	-0.0591698	-0.413195	-0.139576	0.840273	0.00389862	0.103219	0.52937	0.738811	0.240189	10	10	1	62.5	62.5	23.5	15.388	327	B9EI85;P84228	B9EI85;P84228	Histone H3;Histone H3.2	Hist2h3b;Hist1h3b
-0.0251675	-0.0356197	0.142078	0.279453	0.240942	-0.0603333	-0.065866	0.0465112	0.288471	0.334139	22	22	20	58.1	58.1	53.5	50.02	184	B9EIE9;P46664	B9EIE9;P46664	Adenylosuccinate synthetase isozyme 2	Adss
0.240033	0.526259	0.769955	1.74272	1.33274	0.201777	0.56785	1.2161	1.54587	1.26688	6	6	6	17.4	17.4	17.4	50.069	21	B9EIF6;P23949	B9EIF6;P23949	Zinc finger protein 36, C3H1 type-like 2	Zfp36l2
0.00365448	0.0134659	0.112911	0.0160084	-0.0327125	0.125566	0.0898604	0.165652	0.273966	-0.0108485	15	15	14	16.8	16.8	15.4	144.86	40	D3YUW8;D3YUX1;Q0VGT3;B9EIG6;Q8BZH4;F7D0L1	D3YUW8;D3YUX1;Q0VGT3;B9EIG6;Q8BZH4	Pogo transposable element with ZNF domain	Pogz
-0.0307007	-0.188309	-0.549374	-1.22632	-1.1403	-0.0373974	-0.106777	-0.235364	-0.865824	-1.13118	22	22	21	25.2	25.2	24.6	119.48	65	B9EIV8;Q9WVL3;E9Q0L1;Q9WVL3-2;Q8C6Y2	B9EIV8;Q9WVL3;E9Q0L1;Q9WVL3-2	Solute carrier family 12 member 7	Slc12a7
0.0374441	0.0715303	0.00344181	-0.0895061	-0.081162	0.137453	0.177527	0.426033	0.4711	0.166179	9	9	9	10.8	10.8	10.8	127.74	22	B9EJ80	B9EJ80		Pdzd8
0.102947	-0.0130072	0.135921	0.29773	-0.0321307	0.274054	-0.0785432	0.15696	-0.0812292	-0.155138	5	5	5	8.7	8.7	8.7	96.98	9	G3X9N6;B9EJ86	G3X9N6;B9EJ86	Oxysterol-binding protein	Osbpl8
0.268389	0.20641	-0.0211887	0.245858	0.117871	0.225207	0.0568852	-0.0970531	0.249822	0.126962	3	3	3	10.7	10.7	10.7	31.654	9	B9EJR4;O35387;G3X9M8	B9EJR4;O35387;G3X9M8	HCLS1-associated protein X-1	Hax1
0.139901	0.169026	0.220169	0.342192	0.203252	-0.0234041	-0.0112786	0.0619655	0.357083	0.184499	19	19	19	34.2	34.2	34.2	93.85	56	B9EJR8	B9EJR8	Dynein assembly factor 5, axonemal	Dnaaf5
-0.121023	-0.331183	-0.199648	-0.230256	-0.0438046	-0.0360498	0.0877395	0.114798	-0.0625648	-0.050241	7	7	7	42.2	42.2	42.2	18.237	28	B9EJX8;Q9D0W5	B9EJX8;Q9D0W5	Peptidyl-prolyl cis-trans isomerase;Peptidyl-prolyl cis-trans isomerase-like 1	Ppil1
-0.0113993	-0.0307131	0.00697708	0.165783	0.112937	-0.0125704	0.107108	0.648936	0.380093	0.298741	5	5	5	6.8	6.8	6.8	87.024	6	D6RJK7;B9EKI3	D6RJK7;B9EKI3	TATA element modulatory factor	Tmf1
-0.125279	-0.257771	-0.297443	-0.31926	-0.223781	-0.0247335	-0.148764	-0.303206	-0.250407	-0.1527	20	20	20	16.8	16.8	16.8	188.35	39	B9EKJ3;Q80TL7-2;Q80TL7	B9EKJ3;Q80TL7-2;Q80TL7	Protein MON2 homolog	Mon2
-0.226311	-0.147532	-0.372606	-0.760488	-0.803103	0.446691	0.290048	0.053987	0.357387	-0.0623794	5	2	2	41.6	24.3	24.3	19.815	8	B9EKL6;Q63739	B9EKL6;Q63739	Protein tyrosine phosphatase type IVA 1	Ptp4a1
-0.131898	-0.0351105	-0.0719137	-0.0918703	-0.0822721	-0.0461588	-0.144133	-0.257521	-0.190577	-0.0404325	30	30	29	28.2	28.2	27.5	191.46	52	B9EKS2;Q6ZPY7;Q6ZPY7-2;D3YWX6	B9EKS2;Q6ZPY7;Q6ZPY7-2	Lysine-specific demethylase 3B	Kdm3b
0.200456	0.183084	0.127351	0.593357	0.357242	-0.199495	0.00110674	0.382106	0.671091	0.163371	3	3	3	11.1	11.1	11.1	53.641	9	F8WI04;B9EKS7;Q8BHF7;F2Z427	F8WI04;B9EKS7;Q8BHF7	CDP-diacylglycerol--glycerol-3-phosphate 3-phosphatidyltransferase, mitochondrial	Pgs1
-0.181941	-0.392305	-0.67777	-0.542907	-0.0464501	-0.193691	-0.431416	-0.55133	-0.506886	-0.228151	6	6	6	24.9	24.9	24.9	39.772	17	B9VVT7;E9Q0V2;P49698-2;P49698;A2A5I6;Q059V1;E9QPS1;Q9WUU6	B9VVT7;E9Q0V2;P49698-2;P49698	Hepatocyte nuclear factor 4-alpha	Hnf4a
0.00150394	-0.364044	-0.720331	-0.391768	-0.282459	0.113581	-0.131688	-0.00191736	0.119857	0.125375	4	4	4	11.4	11.4	11.4	43.295	6	Q9D517;C4B4E7	Q9D517;C4B4E7	1-acyl-sn-glycerol-3-phosphate acyltransferase gamma	Agpat3
-0.00244808	0.00939465	0.134641	-0.0756979	0.505112	0.0465603	0.0243793	0.181912	0.434218	0.0107942	16	16	16	17.7	17.7	17.7	117.43	44	C7G3P2;Q61136	C7G3P2;Q61136	Serine/threonine-protein kinase PRP4 homolog	Prpf4b
-0.488509	0.0694323	0.703385	0.53116	0.665378	-0.369839	0.039001	0.211658	0.400007	0.158646	2	2	2	28.3	28.3	28.3	16.168	14	D0EW11;Q8K5B2;D3Z1G3	D0EW11;Q8K5B2;D3Z1G3	Multiple coagulation factor deficiency protein 2 homolog	Mcfd2
0.277274	0.182581	0.209672	0.182296	0.165588	0.214495	0.840803	1.2173	2.29806	0.16062	2	2	2	19.2	19.2	19.2	19.223	5	D1MQ07;O89109	D1MQ07;O89109	Intermediate conductance calcium-activated potassium channel protein 4	Kcnn4
-0.0253553	0.0450125	0.0567398	0.230572	0.532921	-0.214669	0.0927672	0.228929	0.229908	0.141169	3	3	3	5.1	5.1	5.1	104.46	5	D2EAC2-2;D2EAC2	D2EAC2-2;D2EAC2	Zinc finger BED domain-containing protein 6	Zbed6
0.06464	-0.054533	-0.0127468	0.293554	0.25947	0.0603409	0.0792718	-0.000756741	0.232281	0.275591	21	21	0	82	82	0	35.757	1609	E9PX42;D2KHZ9;P16858;E9Q9E5;E9Q1S8;E9Q5U3;E9Q0E3;E9PX72;F8WJL5;F6ZQM8;E9PZL2;E9PXL6;D3YUV0;D3YYI5;E9PYX4;D3YU05;D3YV03;D3Z1B7;D3Z0Z9;E9PZP4;E9PX99;F6QXU4;F6UT49;E9QP42;Q64467;Q8BJ40	E9PX42;D2KHZ9;P16858;E9Q9E5;E9Q1S8;E9Q5U3;E9Q0E3;E9PX72;F8WJL5;F6ZQM8;E9PZL2;E9PXL6;D3YUV0;D3YYI5;E9PYX4;D3YU05;D3YV03	Glyceraldehyde-3-phosphate dehydrogenase	GAPDH;Gapdh;Gm7293
-0.409186	-0.236964	-0.158842	-0.0914974	0.301152	0.0349817	-0.0584273	0.0159364	0.243927	0.209994	15	15	15	21.7	21.7	21.7	115.78	35	E9QNU6;D3Y273;F8VQC9;Q8BTY2;Q8BTY2-2;Q8JZR6-2;Q8JZR6;E9PYG2;B1AWV7;B1AWV9;B1AWV8;Q5DTL9-2;Q5DTL9	E9QNU6;D3Y273;F8VQC9;Q8BTY2;Q8BTY2-2	Anion exchange protein;Sodium bicarbonate cotransporter 3	Slc4a7
0.244884	0.367765	0.560496	0.805448	0.243353	0.29672	0.578489	0.293296	0.415819	0.258707	2	2	2	7.1	7.1	7.1	34.89	7	D3YTP3	D3YTP3		Mtx3
0.418873	0.538253	0.248942	0.854415	0.124909	0.269498	-0.0510001	1.43584	0.823077	-0.462808	2	1	1	5.2	3.8	3.8	62.164	2	D3YTR3;E9QNA5;E9PUA0;Q3UE17-2;Q3UE17;D3Z1P1;G3UYU0;F8WJD6;Q69Z36	D3YTR3;E9QNA5;E9PUA0;Q3UE17-2;Q3UE17;D3Z1P1;G3UYU0;F8WJD6;Q69Z36	RNA-binding protein MEX3D;RNA-binding protein MEX3B	Mex3d;Mex3a;Mex3b
-0.177935	-0.189071	-0.107751	-0.101393	-0.0255265	-0.0562248	0.0142941	-0.133592	-0.197316	-0.127761	14	14	12	65.5	65.5	60.2	29.07	37	D3YTR5;Q9Z2D8-2;Q9Z2D8;D3YTR4;F6WZH1	D3YTR5;Q9Z2D8-2;Q9Z2D8;D3YTR4;F6WZH1	Methyl-CpG-binding domain protein 3	Mbd3
0.259627	0.124559	-0.230051	-0.82949	-0.0777078	0.502734	-0.0468755	-0.332906	-0.24643	-0.577254	4	4	4	17.4	17.4	17.4	51.395	13	D3YTR6;Q8R0G7;D3YWA9;D6REG2;D3YWU4	D3YTR6;Q8R0G7;D3YWA9;D6REG2;D3YWU4	Protein spinster homolog 1	Spns1
-0.01017	-0.105614	0.0684776	0.40337	0.275486	0.00897694	0.13865	-0.00467825	0.221368	0.313689	5	5	5	21.8	21.8	21.8	19.569	20	D3YWT0;D3Z569;D3YTS1;Q9R0P6	D3YWT0;D3Z569;D3YTS1;Q9R0P6	Signal peptidase complex catalytic subunit SEC11;Signal peptidase complex catalytic subunit SEC11A	Sec11a
-0.16185	-0.044857	-0.112072	-0.576577	-0.399936	-0.111363	0.172262	-0.110262	-0.672401	-0.695588	22	22	21	37	37	34.8	93.02	65	F8WH20;D3Z194;D3YTT6;Q9DBS9;F7C630;D3YVF7;F8VQM4;A2A716	F8WH20;D3Z194;D3YTT6;Q9DBS9;F7C630	Oxysterol-binding protein;Oxysterol-binding protein-related protein 3	Osbpl3
0.4073	-0.0491161	0.0709229	-0.133965	-0.0100608	0.0518589	0.0641913	-0.113123	-0.271957	-0.501635	2	2	2	2.8	2.8	2.8	102.21	3	D3YTT9;Q6KAQ7;H7BX93;G8JL75;Q6KAQ7-2;Q6KAQ7-3	D3YTT9;Q6KAQ7;H7BX93;G8JL75;Q6KAQ7-2;Q6KAQ7-3	ZZ-type zinc finger-containing protein 3	Zzz3
0.0940924	0.0690975	-0.0575962	-0.470408	-0.244483	0.304778	0.18717	-0.266446	-0.339627	-0.0811696	6	6	6	15.8	15.8	15.8	61.159	10	D3YTU2;Q3U0K8-2;Q3U0K8-3;Q3U0K8	D3YTU2;Q3U0K8-2;Q3U0K8-3;Q3U0K8	Prolyl 3-hydroxylase OGFOD1	Ogfod1
-0.201383	0.392077	0.143148	0.60978	0.469619	0.143349	-0.225326	0.00137377	0.529368	-0.026958	2	2	2	25	25	25	18.267	4	Q8CCK9;D3YTU3;Q8CD15;D3Z287	Q8CCK9;D3YTU3;Q8CD15;D3Z287	Bifunctional lysine-specific demethylase and histidyl-hydroxylase MINA	Mina
0.240461	0.313047	-0.382814	-1.29096	-0.464944	0.0172577	-0.00688887	0.178506	-0.0568428	-0.522367	3	3	3	23.8	23.8	23.8	23.166	4	D3YU00;Q9EPQ7	D3YU00;Q9EPQ7	StAR-related lipid transfer protein 5	Stard5
0.0621071	0.0501633	-0.0967207	-0.125065	-0.0973325	0.0838108	-0.0657315	-0.179759	-0.174586	0.0273395	10	10	10	34.4	34.4	34.4	33.081	32	D3YU12;Q8K2T1;G5E8S7;Q8K2T1-2;Q8K2T1-3	D3YU12;Q8K2T1;G5E8S7;Q8K2T1-2	NmrA-like family domain-containing protein 1	Nmral1
-0.209978	-0.0754137	-0.0594463	-0.257519	-0.0710254	0.192462	0.0240026	-0.343465	-0.130885	-0.0523906	11	11	11	17.4	17.4	17.4	100.16	28	E9QP59;D3YU56;Q9WU40;Q9WU40-2	E9QP59;D3YU56;Q9WU40;Q9WU40-2	Inner nuclear membrane protein Man1	Lemd3
-0.0307503	-0.0801735	-0.152577	0.114522	0.00480413	-0.0536833	-0.333767	-0.328477	-0.193498	-0.0259089	9	9	9	24.1	24.1	24.1	56.167	19	D3YU58;Q9WVM3	D3YU58;Q9WVM3	Anaphase-promoting complex subunit 7	Anapc7
-0.327477	-0.124309	0.0290422	0.521259	0.259783	-0.0144558	-0.180658	0.270384	0.514966	0.584528	16	16	16	10.8	10.8	10.8	235.36	24	E9QL53;D3YU89;E9QPY8;P49025;P49025-5;E9QPZ0;D3Z1U0;P49025-4;P49025-3;F6SBR5;P49025-2;H3BL47;D3Z477;D3Z1K6	E9QL53;D3YU89;E9QPY8;P49025;P49025-5;E9QPZ0;D3Z1U0;P49025-4;P49025-3;F6SBR5	Citron Rho-interacting kinase	Cit
-0.294106	0.21158	0.178061	0.246621	0.360337	-0.220092	-0.161083	-0.201382	0.14136	-0.0678954	5	2	2	19.6	8.9	8.9	44.655	4	D3YU96;Q99KH2;D3YU95;P63034-3;P63034-2;P63034;D6RCZ5;D3Z5C3	D3YU96;Q99KH2;D3YU95;P63034-3;P63034-2;P63034;D6RCZ5	Cytohesin-2	Cyth2
0.274543	-0.0298834	-0.11241	-0.291114	-0.550231	0.182063	-0.223277	-0.561253	-0.929105	-0.666827	1	1	1	9.6	9.6	9.6	12.058	2	D3YUC9	D3YUC9		Msrb3
-0.0393877	0.0785933	0.0425978	0.259689	0.0562034	0.380073	-0.292009	-0.535739	-0.247996	0.0594106	9	1	1	50.5	5.9	5.9	25.663	3	D3Z7L2;D3YUD2	D3Z7L2;D3YUD2		Mllt4
-0.0421095	-0.0310783	0.013566	0.116492	0.109084	-0.0860519	-0.300941	-0.193281	-0.0318213	-0.225993	6	6	4	12.3	12.3	9.4	74.767	10	D3YUG5;D3YUI2;H7BX10;Q8K4J6-2;Q8K4J6	D3YUG5;D3YUI2;H7BX10;Q8K4J6-2;Q8K4J6	MKL/myocardin-like protein 1	Mkl1
0.194075	0.360613	1.02619	1.19721	-0.112433	0.0740738	0.2313	0.332752	-0.0262833	-0.307587	2	2	2	8.6	8.6	8.6	33.709	4	E9Q226;D3YUJ3	E9Q226;D3YUJ3		Ccnyl1
0.0805922	0.0404778	-0.00881767	-0.147302	-0.245136	0.00678825	-0.108148	0.0438371	-0.139034	-0.173835	17	17	17	55.6	55.6	55.6	49.913	73	D3YUM1;Q91YT0;D3Z1U9;D3Z0K1;D6RG60;D3YXX5	D3YUM1;Q91YT0;D3Z1U9	NADH dehydrogenase [ubiquinone] flavoprotein 1, mitochondrial	Ndufv1
-0.132867	0.0749073	0.0586958	-0.243972	-0.0793595	1.12922	0.999086	1.44078	1.12737	0.463412	8	8	8	8.7	8.7	8.7	158.08	11	F8WI64;D3YUP0;Q0P5W1-3;Q0P5W1;D3Z5P1;Q8CIG5;F6ZLN8;Q0P5W1-2	F8WI64;D3YUP0;Q0P5W1-3;Q0P5W1;D3Z5P1;Q8CIG5;F6ZLN8;Q0P5W1-2	Vacuolar protein sorting-associated protein 8 homolog	Vps8
-0.0118093	-0.0690403	-0.0248604	-0.136071	0.084621	-0.0264063	0.0341029	0.157397	0.197054	0.0668797	14	14	14	27	27	27	70.322	28	D3YUP1;Q9WVG6-2;Q9WVG6;D6RFA7	D3YUP1;Q9WVG6-2;Q9WVG6	Histone-arginine methyltransferase CARM1	Carm1
-0.269447	0.299349	0.867817	0.151713	0.39021	-0.319076	-0.591255	0.130509	0.202375	-0.199761	3	3	3	2.3	2.3	2.3	142.01	4	D3YUS5;E9PYD8;E9PW37	D3YUS5;E9PYD8;E9PW37		Rasal2
0.13603	0.032505	-0.0658617	0.224434	0.0460191	0.000473022	-0.0548873	-0.139847	0.0263577	0.0422511	9	9	9	26.2	26.2	26.2	60.85	28	D3YUV1;Q99J45;F7C033;F7C5I8;F7AZ06	D3YUV1;Q99J45	Nuclear receptor-binding protein	Nrbp1
-0.0532303	-0.412593	-0.763508	-1.40902	-1.54497	0.300511	0.466012	-0.971179	-1.92608	-1.63432	5	5	5	15.5	15.5	15.5	38.351	7	D3YUW6;Q3TAP8;Q3V1F5;O08970-2;O08970	D3YUW6;Q3TAP8;Q3V1F5;O08970-2;O08970	Tuftelin	Tuft1
0.891027	0.451321	0.522625	0.215528	-0.534102	0.532063	1.13036	-0.0176196	1.18516	-0.889863	2	2	2	2.6	2.6	2.6	127.94	3	D3YV00;P98195-2;P98195	D3YV00;P98195-2;P98195	Phospholipid-transporting ATPase;Probable phospholipid-transporting ATPase IIB	Atp9b
0.14216	0.222578	-0.0848513	-0.791352	-0.926595	0.0711107	-0.404071	-0.49671	-0.959473	-0.657543	6	1	1	33.3	14.4	14.4	20.243	3	D3YVA2;Q91X97;D3Z2Z8;D3Z1M0	D3YVA2;Q91X97;D3Z2Z8	Neurocalcin-delta	Ncald
0.0872917	-0.0183449	-0.0342445	0.0739279	-0.0597339	0.0363007	-0.070436	0.113656	-0.00862503	-0.0298152	30	30	30	38.3	38.3	38.3	113.6	66	D3YVL0;E9PW39;P23249;D3YYR1	D3YVL0;E9PW39;P23249	Putative helicase MOV-10	Mov10
-0.269732	-0.451215	-0.564999	-1.09755	-0.967501	-0.0800447	-0.527676	-0.44229	-0.630169	-0.079124	4	4	4	18	18	18	28.592	5	D3YVM2;Q9QY73;D6RI96	D3YVM2;Q9QY73	Transmembrane protein 59	Tmem59
-0.276865	-0.178461	-0.052043	-0.133655	0.0555377	-0.351922	-0.182861	-0.0445504	0.385499	0.209637	5	5	5	61.2	61.2	61.2	13.9	10	D3YVM8;O55102;D3Z4L7	D3YVM8;O55102;D3Z4L7	Biogenesis of lysosome-related organelles complex 1 subunit 1	Bloc1s1
0.0381756	0.12345	0.772236	0.518517	0.0664935	-0.179081	0.238636	-0.513476	-0.423696	-0.223897	3	3	3	5.6	5.6	5.6	85.381	6	D3YVU1;Q99LG0;G5E860;D6RHQ6;D3Z6E6	D3YVU1;Q99LG0;G5E860;D6RHQ6	Ubiquitinyl hydrolase 1;Ubiquitin carboxyl-terminal hydrolase 16	Usp16
-0.193362	0.199748	0.35949	-0.111766	0.377426	0.375978	0.178712	0.87672	0.274075	0.0640988	1	1	1	1.4	1.4	1.4	55.676	7	G3UYX3;D3YVV7	G3UYX3;D3YVV7		Nova2
0.221561	0.283749	0.232355	0.585004	0.309783	0.140638	-0.144661	0.0228248	0.458084	0.365888	9	9	9	14.9	14.9	14.9	79.904	22	D3YVW2;Q8BXA1;F6RUD1	D3YVW2;Q8BXA1	Golgi integral membrane protein 4	Golim4
0.0472536	0.059042	-0.00737095	0.242295	0.211538	0.0186939	-0.446447	-0.111494	0.681289	0.213808	4	4	4	11.3	11.3	11.3	52.071	7	D3YVY9;Q14AI0	D3YVY9;Q14AI0	Sister chromatid cohesion protein DCC1	Dscc1;DSCC1
0.019166	-0.0219193	0.0500507	0.358905	0.457917	-0.137521	-0.260335	0.16528	0.616879	0.312177	6	6	6	37.5	37.5	37.5	12.129	50	D3Z3R1;Q6ZWZ4;D3YW41;D3Z7M8;P47964;D3YX71	D3Z3R1;Q6ZWZ4;D3YW41;D3Z7M8;P47964	60S ribosomal protein L36	Rpl36
0.107809	0.0233784	0.0118561	-0.104532	-0.059072	-0.0712662	-0.0751204	-0.141105	-0.240433	-0.242246	11	11	11	76.8	76.8	76.8	25.31	116	D3YW48;O88456;Q9D7J7	D3YW48;O88456	Calpain small subunit 1	Capns1
-0.0470123	0.330266	0.224469	-0.0483322	-0.134291	0.123181	0.626774	-0.0817666	0.0750599	0.194764	3	3	3	9.2	9.2	9.2	43.55	5	D3YWB8;Q9Z1M4;Q99JU0;Q80X26;D6RH86;E9PUN3	D3YWB8;Q9Z1M4;Q99JU0	Ribosomal protein S6 kinase beta-2	Rps6kb2
0.171413	-0.00723839	0.0782385	0.213774	-0.174704	-0.12069	0.000199795	-0.273468	-0.45586	0.00453997	7	7	7	23	23	23	47.339	11	D6RGM8;D3YWH4;D3Z6X7;Q9DBU0;D3Z279;D3YYW1	D6RGM8;D3YWH4;D3Z6X7;Q9DBU0;D3Z279	Transmembrane 9 superfamily member 1	Tm9sf1
-0.0312443	0.082058	0.298939	-0.0140963	-0.226828	-0.280875	-0.04532	0.0358233	0.39451	-0.0283771	1	1	1	17.4	17.4	17.4	7.7467	5	F6W0N8;D3YWH7;Q542J4;P53368	F6W0N8;D3YWH7;Q542J4;P53368	7,8-dihydro-8-oxoguanine triphosphatase	Nudt1
-0.0367928	0.57033	0.177504	-0.0986881	-0.32109	-0.110177	-0.326002	-0.284818	-0.122844	-0.0865626	3	2	2	27.5	22.2	22.2	16.532	5	F6T1N2;D3YWI4;E9Q1I6;F8WHT5;G3UVW1;D6RI47;P19258	F6T1N2;D3YWI4;E9Q1I6;F8WHT5;G3UVW1;D6RI47;P19258	Protein Mpv17	Mpv17
0.0216427	0.00311184	0.240879	0.400872	0.165277	-0.0121422	0.0830531	0.205392	0.402056	0.307364	7	7	7	38.8	38.8	38.8	21.82	37	D3YWJ5;D3Z325;D3Z312;Q921Z5;Q921Z5-2;F7ANX4;D3Z205;D3Z0Q1	D3YWJ5;D3Z325;D3Z312;Q921Z5;Q921Z5-2	Tumor necrosis factor alpha-induced protein 8	Tnfaip8
-0.075882	0.0883427	0.125507	0.139059	0.472975	0.0511074	0.101738	0.532279	0.803963	0.343777	15	15	13	54.5	54.5	48.7	17.695	166	Q5M9M5;D3YWP3;P62751;D3Z1D6;F8WH61;D3Z5J9;D3Z5J8;D3YU45;D3YU46;D3YTY6;D3YW68;D3YW72	Q5M9M5;D3YWP3;P62751;D3Z1D6;F8WH61;D3Z5J9;D3Z5J8;D3YU45	60S ribosomal protein L23a	Rpl23a
0.316001	0.229021	-0.033206	0.340481	-0.110279	0.0212097	0.210143	0.270187	0.135504	0.00475264	6	4	4	35.9	27.4	27.4	30.523	7	D3YWR1;Q9CRC9-2;Q9CRC9;G3UXF5;D6RCJ1	D3YWR1;Q9CRC9-2;Q9CRC9;G3UXF5	Glucosamine-6-phosphate isomerase;Glucosamine-6-phosphate isomerase 2	Gnpda2
-0.816177	0.784659	1.09309	-1.4233	0.785639	0.0892382	-0.336132	0.043633	-0.374318	-0.333064	3	3	3	23.9	23.9	23.9	14.79	4	D3YWS7;Q8R2K1-5;Q8R2K1-4;Q8R2K1-2;Q8R2K1;F6X9P4;F6SJM7;Q8R2K1-3	D3YWS7;Q8R2K1-5;Q8R2K1-4;Q8R2K1-2;Q8R2K1;F6X9P4;F6SJM7;Q8R2K1-3	Fucose mutarotase	Fuom
0.0512028	0.339488	0.244662	-0.673315	0.0445476	0.134571	0.138753	0.690957	0.871371	0.140354	7	7	7	12.4	12.4	12.4	88.463	7	D3YWS8;D3YXV8;Q8CBY3	D3YWS8;D3YXV8;Q8CBY3	Leukocyte receptor cluster member 8 homolog	Leng8
0.0541582	-0.128364	-0.0367298	-0.171003	-0.251118	-0.00160217	-0.157563	-0.388427	-0.772282	-0.530173	8	7	7	35.3	32.9	32.9	35.181	23	D3YWT1;D3Z3N4	D3YWT1;D3Z3N4		Hnrnph3
-0.0118132	0.136674	-0.0079174	-0.140665	0.032475	0.0151014	0.131462	0.244935	0.151698	0.0752006	21	21	21	14.6	14.6	14.6	241.05	47	D3YWX2;E9Q803;Q9R0I7;F6YTL8;E9QAW2	D3YWX2;E9Q803;Q9R0I7;F6YTL8	YLP motif-containing protein 1	Ylpm1
-0.128257	-0.0279379	0.136106	-0.130189	-0.0867162	-0.0279999	-0.00696039	0.033813	0.30778	0.0180516	2	2	2	25.9	25.9	25.9	9.7384	4	D3YWY6;D3Z5S0;Q3UX28;E9PXT1;E9Q0V4;P63030;D3Z786	D3YWY6;D3Z5S0;Q3UX28;E9PXT1;E9Q0V4;P63030;D3Z786	Mitochondrial pyruvate carrier 1	Mpc1
0.0985327	0.0370579	-0.0970325	-0.014327	-0.0559869	-0.0458698	-0.162115	-0.358129	-0.46021	-0.262868	6	6	6	23.8	23.8	23.8	38.945	23	D3YX28;D3YX27;Q9JIY5;F6TCV0;F6XUR8;A2RT60	D3YX28;D3YX27;Q9JIY5;F6TCV0;F6XUR8	Serine protease HTRA2, mitochondrial	Htra2
-0.252797	-0.348792	-0.258879	0.041832	0.125785	-0.0577393	-0.0464606	0.163353	0.302645	0.377889	12	12	12	12.8	12.8	12.8	148.78	27	D3YX57;Q8K368;F7ALG5;Q8K368-4;Q8K368-2;F2Z414;D3YVC7	D3YX57;Q8K368;F7ALG5;Q8K368-4	Fanconi anemia group I protein homolog	Fanci
0.158883	0.0679131	0.103587	0.487746	0.0288577	0.100813	0.0456567	0.0207553	-0.149504	0.0837798	6	4	2	37.5	23.9	12.5	21.669	7	D3YX76;P15626;F6Y363	D3YX76;P15626	Glutathione S-transferase Mu 2	Gstm2
0.11019	-0.441092	-0.880242	-1.36889	-1.25813	-0.0773582	0.198964	-0.796659	-1.58729	-1.26602	2	2	2	9.9	9.9	9.9	25.609	4	D3Z0V5;D3YX78;D3YXH9;E9QL22;Q3U1C6-3;Q3U1C6-2;Q3U1C6	D3Z0V5;D3YX78;D3YXH9;E9QL22;Q3U1C6-3;Q3U1C6-2;Q3U1C6	Putative deoxyribonuclease TATDN3	Tatdn3
-0.0419016	-0.00684452	0.0290918	1.00134	0.750605	-0.163706	-0.225607	-0.756871	0.850246	0.907493	12	12	11	17.9	17.9	16.9	106.4	27	D3YX85;Q7SIG6;E9Q3P3;E9PX52;Q7SIG6-2	D3YX85;Q7SIG6;E9Q3P3;E9PX52;Q7SIG6-2	Arf-GAP with SH3 domain, ANK repeat and PH domain-containing protein 2	Asap2
-0.328163	-0.784868	-0.828299	-0.796322	-0.309595	0.106201	0.0359712	-0.609759	0.118648	-0.113702	2	2	2	12	12	12	18.669	3	D3YXA7;Q9CXK4	D3YXA7;Q9CXK4	Sugar transporter SWEET;Sugar transporter SWEET1	Slc50a1
-0.030344	-0.194923	-0.307305	-0.412905	-0.361911	0.0164547	0.397487	-0.220141	-0.322355	-0.114301	7	7	7	14.3	14.3	14.3	75.002	10	D3YZN4;D3YXB7;D3Z1Z1;Q3ULF4;D3Z342;G3UX97	D3YZN4;D3YXB7;D3Z1Z1;Q3ULF4	Paraplegin	Spg7
0.0673943	0.00713062	-0.443928	-0.594535	-0.509744	-0.135226	-0.30295	-0.269972	-0.389531	-0.317523	4	4	4	14.5	14.5	14.5	36.198	9	D3YXG2;Q3U2G9;Q9QZ08;Q9D997	D3YXG2;Q3U2G9;Q9QZ08;Q9D997	N-acetyl-D-glucosamine kinase	Nagk
-0.00496769	0.0259228	0.102399	0.309366	0.212376	-0.0538692	-0.166542	0.118941	0.602917	0.461091	8	8	1	39.2	39.2	10.4	13.708	51	D3YXG3;E9Q7H0	D3YXG3
0.775109	0.12018	-0.0734444	-0.690139	-1.2728	0.163218	0.196591	-0.479164	-1.61642	-1.78948	1	1	1	4.3	4.3	4.3	38.931	2	E9QNB8;D3YXI6;Q2YDW7	E9QNB8;D3YXI6;Q2YDW7	N-lysine methyltransferase SETD8	Setd8
-0.0662975	-0.18862	-0.118306	0.0926447	0.108633	0.260288	-0.345406	-0.517608	-0.405537	-0.339751	5	5	5	25.2	25.2	25.2	34.59	8	D3YXJ5	D3YXJ5		Fam84b
-0.0804138	-0.00384712	0.031023	-0.0497513	0.110444	-0.0584345	0.223841	0.133927	-0.0577641	-0.206319	26	26	18	31.4	31.4	20.6	105.1	91	D3YXK2;E9PZM6	D3YXK2;E9PZM6	Scaffold attachment factor B1	Safb
-0.0756369	-0.180322	0.149405	0.56601	0.53807	0.127793	0.384423	0.579559	0.391215	0.42107	5	5	5	38	38	38	17.942	13	D3YXP6;Q9D1G2;Q9D1G2-2;Q9D1G2-3	D3YXP6;Q9D1G2;Q9D1G2-2;Q9D1G2-3	Phosphomevalonate kinase	Pmvk
0.290106	0.208418	0.0437317	0.176191	0.518903	-0.0957403	0.577549	0.958917	1.02323	0.618722	4	4	4	46.3	46.3	46.3	14.693	9	D3YXW1;Q9D945;Q9D945-2	D3YXW1;Q9D945;Q9D945-2	Protein LLP homolog	Llph
0.313886	0.545897	0.68426	0.829155	0.238785	-0.182869	-0.210589	-0.247579	-0.365788	-0.199062	16	9	9	31.6	18.6	18.6	68.176	16	D3YXZ3;Q91YS4;E9QL75;O88448;D3Z5Y7	D3YXZ3;Q91YS4;E9QL75;O88448	Kinesin light chain 2	Klc2
-0.297437	-0.379416	-0.405806	-0.43086	-0.107965	-0.0170927	-0.211336	-0.517762	-0.142168	0.214424	16	16	16	46.6	46.6	46.6	56.868	58	D3YXZ5;Q91WT8;Q91WT8-2;D3Z113;P86049;Q5YD48-3;Q5YD48-2;Q5YD48	D3YXZ5;Q91WT8;Q91WT8-2;D3Z113	RNA-binding protein 47	Rbm47
0.0723801	-0.00814152	-0.107578	0.39599	0.167569	0.0701866	0.126476	0.0159097	-0.291291	-0.498008	3	3	3	21.6	21.6	21.6	17.587	11	D3YYC2;F6T9K1;G3UXH5;Q4FJW2;D3YY09;Q9D6N5	D3YYC2;F6T9K1;G3UXH5;Q4FJW2;D3YY09;Q9D6N5	Dr1-associated corepressor	Drap1
0.260942	-0.12975	-0.56717	0.518753	0.303079	0.071847	0.196365	0.275409	0.634505	0.295138	5	5	5	7.7	7.7	7.7	110.14	8	D3YY41;P42337	D3YY41;P42337	Phosphatidylinositol 4,5-bisphosphate 3-kinase catalytic subunit alpha isoform	Pik3ca
0.0476351	0.0211697	0.108069	0.637652	0.299498	-0.314359	-0.00410795	0.505031	0.706612	0.229064	4	4	4	13.9	13.9	13.9	29.199	5	Q3TJ76;D3YY63;F7C386;E9PX91;Q505E1;F6TVX7;Q8BSF4;D3Z0X7	Q3TJ76;D3YY63;F7C386;E9PX91;Q505E1;F6TVX7;Q8BSF4	Phosphatidylserine decarboxylase proenzyme;Phosphatidylserine decarboxylase alpha chain;Phosphatidylserine decarboxylase beta chain	Pisd;Gm20671
-0.230495	-0.202387	0.106568	-0.169552	-0.139006	0.042798	0.285853	0.250025	0.370291	0.0503707	4	4	4	16.3	16.3	16.3	28.553	9	D3YY98;Q8VDS8-3;Q8VDS8;Q8VDS8-2	D3YY98;Q8VDS8-3;Q8VDS8;Q8VDS8-2	Syntaxin-18	Stx18
-0.0776157	0.145962	0.0421019	0.139375	0.146829	0.043458	0.216671	-0.161478	-0.239261	-0.0190682	7	7	7	5.7	5.7	5.7	144.54	10	G5E8N3;D3YYC3;O88974;O88974-4;O88974-5;O88974-6;O88974-7;O88974-2;O88974-3	G5E8N3;D3YYC3;O88974;O88974-4;O88974-5;O88974-6;O88974-7;O88974-2	Histone-lysine N-methyltransferase SETDB1	Setdb1
0.00455475	-0.0805626	-0.0967064	-0.0894957	-0.102361	-0.163608	-0.303751	-0.0762868	-0.287165	-0.228911	21	21	21	18	18	18	168.5	45	D3YYF2;E9Q7L3;D3Z1W6;E9Q7L2;D3Z1N4;E9Q4Y5;F8VQD1;Q8BSQ9-2;Q8BSQ9;F6THL5;D3Z3R4;D6RIL0;D6RI94;Q9D7L7;D3YYG4;D3Z1M8	D3YYF2;E9Q7L3;D3Z1W6;E9Q7L2;D3Z1N4;E9Q4Y5;F8VQD1;Q8BSQ9-2;Q8BSQ9;F6THL5;D3Z3R4;D6RIL0;D6RI94	Protein polybromo-1	Pbrm1
0.639379	-0.265421	-0.688896	-0.87531	0.085113	-0.00872993	0.500649	0.612265	0.557726	0.301878	1	1	1	27.7	27.7	27.7	9.6426	7	D3Z3Z8;D3YYI3;P60898	D3Z3Z8;D3YYI3;P60898	DNA-directed RNA polymerase subunit;DNA-directed RNA polymerase II subunit RPB9	Polr2i
-0.17485	0.317362	0.204363	0.129222	0.0304418	-0.109572	0.0179811	0.131661	0.235252	0.109607	9	6	6	5.5	4	4	185.78	12	H7BX44;D3YYN8;E9PVY0;Q3UU96;Q3UU96-2;F6Q5A5;F6YZJ7;F6S5Z6;Q3TSA3;F6W0C2	H7BX44;D3YYN8;E9PVY0;Q3UU96;Q3UU96-2;F6Q5A5;F6YZJ7;F6S5Z6	Non-specific serine/threonine protein kinase;Serine/threonine-protein kinase MRCK alpha	Cdc42bpa
-0.201696	-0.118784	0.510075	0.165488	0.279963	-0.202221	-0.198988	0.235205	-0.180434	-0.0583863	2	2	1	9.6	9.6	6.4	31.484	3	D3YYP4;Q3UST6;P43135	D3YYP4;Q3UST6;P43135	COUP transcription factor 2	Nr2f2
-0.0232353	0.105039	0.164128	0.279041	-0.00428152	0.0777016	0.212362	0.159018	0.283829	0.185982	16	16	16	31.8	31.8	31.8	93.856	49	D3YYT0;P15116;A2AC73;P39038	D3YYT0;P15116	Cadherin-2	Cdh2
-0.115596	0.048852	-0.0976601	-0.123623	-0.133058	-0.106513	-0.295105	-0.594323	-0.574865	-0.358838	9	9	9	21.2	21.2	21.2	60.435	21	D3YYT1;Q922P9	D3YYT1;Q922P9	Putative oxidoreductase GLYR1	Glyr1
0.0819197	-0.0417776	0.0131969	-0.520759	-0.172117	0.0526218	0.806274	-0.104196	0.236626	0.550407	1	1	1	7.7	7.7	7.7	21.01	2	D3Z6S3;D3YZR1;D3YYU6;Q9JHE7	D3Z6S3;D3YZR1;D3YYU6;Q9JHE7	Protein TSSC4	Tssc4
-0.377164	-0.268124	-0.176744	-0.213473	-0.175793	-0.0109224	-0.00403452	-0.0101457	0.072154	-0.0998712	6	6	5	25.6	25.6	18.7	47.214	26	D3YYW8;Q91V81-2;Q91V81	D3YYW8;Q91V81-2;Q91V81	RNA-binding protein 42	Rbm42
-0.135587	-0.170341	0.0525064	0.175986	0.155243	0.155972	0.543372	0.806897	0.685383	0.450803	8	8	8	39.9	39.9	39.9	20.448	32	D3YZ09;G5E8M6;Q9CY66-3;Q9CY66-2;Q9CY66;F6SL78	D3YZ09;G5E8M6;Q9CY66-3;Q9CY66-2;Q9CY66	H/ACA ribonucleoprotein complex subunit 1	Gar1
-0.00195217	0.250152	-0.42238	-0.537972	0.0909142	0.0570812	0.0235705	-0.0814681	-0.256755	-0.0855947	4	4	4	43.2	43.2	43.2	12.584	21	D3YZ20;Q6PI63;O08740;D3YZ19	D3YZ20;Q6PI63;O08740;D3YZ19	DNA-directed RNA polymerase II subunit RPB11	Polr2j
0.0601139	0.109313	0.141537	0.886245	0.53019	-0.0436573	-0.0130677	0.141196	0.0727615	0.146995	5	5	5	20.7	20.7	20.7	35.307	7	Q3ULN6;D3YZ22;Q8R127;F6S0R8	Q3ULN6;D3YZ22;Q8R127	Saccharopine dehydrogenase-like oxidoreductase	Sccpdh
0.0214653	-0.131074	-0.0802679	0.00970268	-0.0791459	-0.015193	-0.236917	-0.0843301	-0.183817	-0.105237	12	12	12	18.8	18.8	18.8	86.202	22	D3YZ98;E9QLS6;Q6PF93-2;Q6PF93;E9Q824	D3YZ98;E9QLS6;Q6PF93-2;Q6PF93;E9Q824	Phosphatidylinositol 3-kinase;Phosphatidylinositol 3-kinase catalytic subunit type 3	Pik3c3
0.291199	0.23628	0.131659	0.380818	0.162347	0.14313	0.350121	0.380291	0.751225	0.633978	2	2	2	4	4	4	80.727	4	F7BI35;D3YZB3;E9Q4P5;D3YZB4;D3YZB2;F8WHD8;Q9D2G5-6;Q9D2G5-5;Q9D2G5-4;Q9D2G5-2;Q9D2G5;F6U4I6;D3YWM9;D3Z6E7;Q9D2G5-3	F7BI35;D3YZB3;E9Q4P5;D3YZB4;D3YZB2;F8WHD8;Q9D2G5-6;Q9D2G5-5;Q9D2G5-4;Q9D2G5-2;Q9D2G5;F6U4I6;D3YWM9;D3Z6E7;Q9D2G5-3	Synaptojanin-2	Synj2
0.00485229	0.129172	-0.0665493	-0.123676	-0.0445809	0.0306969	-0.167161	-0.256341	-0.378011	-0.438267	5	5	5	9.9	9.9	9.9	63.751	8	D3YZC2;F8WHD9;O88559-2;O88559	D3YZC2;F8WHD9;O88559-2;O88559	Menin	Men1
0.269683	-0.00849724	-0.444496	0.388576	-0.206827	-0.298069	-0.154275	-0.35407	-0.0952482	0.00145769	6	6	6	11.6	11.6	11.6	95.685	10	D3YZC7;Q8R3B7-2;Q8R3B7;D3YZC8	D3YZC7;Q8R3B7-2;Q8R3B7;D3YZC8	Bromodomain-containing protein 8	Brd8
0.0291786	0.0268688	0.174976	0.193386	0.197522	-0.0780411	0.0404954	0.115332	-0.00437164	0.0458226	15	15	14	35.7	35.7	33.5	61.755	100	D3YZC9;E9Q4Q2;D3YZD0;Q3UI45;Q64213-2;Q64213-3;Q64213;D3YVH4;F8WHF9;D6RDB7	D3YZC9;E9Q4Q2;D3YZD0;Q3UI45;Q64213-2;Q64213-3;Q64213;D3YVH4	Splicing factor 1	Sf1
-0.208018	0.139416	-0.0394936	0.36552	0.340613	0.153708	0.39201	0.618323	0.967328	0.45611	1	1	1	18	18	18	12.678	6	D3YZJ4;Q9CX13	D3YZJ4;Q9CX13	Protein cornichon homolog 4	Cnih4
0.0407591	0.166772	0.00583076	-0.435448	0.0471539	0.11513	0.18795	0.182722	0.1192	-0.103569	15	15	15	30.9	30.9	30.9	52.938	56	D3YZP9;F6SXB0;F7B4D5	D3YZP9	Coiled-coil domain-containing protein 6	Ccdc6
-0.191073	-0.608233	-0.874134	-0.968025	-0.794728	0.235559	-0.0927215	-0.70524	-0.743896	-0.770222	1	1	1	4.7	4.7	4.7	26.109	3	D3YZU6;Q9DB32-2;Q9DB32	D3YZU6;Q9DB32-2;Q9DB32	Hydroxyacylglutathione hydrolase-like protein	Haghl
-0.243188	-0.403459	-0.557411	-0.293432	-0.140694	0.200931	-0.0811925	-0.17317	-0.6085	-0.854812	6	5	5	8.3	7.2	7.2	124.1	5	D3YZW1;Q91Z69;F7D9F7;E9Q345;E9PXN6;E9QN14;F8VPQ4;Q812A2	D3YZW1;Q91Z69	SLIT-ROBO Rho GTPase-activating protein 1	Srgap1
-0.0960941	-0.0878382	0.0269976	0.109124	0.0352063	0.152099	0.305569	0.191465	0.186704	0.0996461	8	8	8	49.5	49.5	49.5	21.276	36	E9Q7G1;D3YZZ5	E9Q7G1;D3YZZ5		Tmed7
0.0447454	0.0809126	-0.650993	0.101579	0.13871	-0.146696	-0.301233	0.459433	-0.240341	-0.518103	1	1	1	12.3	12.3	12.3	8.5065	2	D3Z020;D3Z376;D3Z119;D3Z118;P97411-2;P97411	D3Z020;D3Z376;D3Z119;D3Z118;P97411-2;P97411	Islet cell autoantigen 1	Ica1
0.0684958	0.0477819	-0.139612	-0.020484	-0.0367951	-0.215822	-0.31164	-0.195249	-0.230809	-0.589862	7	6	6	11.9	10.3	10.3	78.034	7	D3Z041;P41216;D3YVF6;D3Z457	D3Z041;P41216	Long-chain-fatty-acid--CoA ligase 1	Acsl1
0.072937	-0.0163059	0.12991	0.906417	0.451734	-0.096199	-0.100117	-0.140039	-0.666379	-0.493254	1	1	1	1.5	1.5	1.5	121.71	2	D3Z2Q2;D3Z079;D3Z6W8;Q8K400	D3Z2Q2;D3Z079;D3Z6W8;Q8K400	Syntaxin-binding protein 5	Stxbp5
0.192465	-0.0189934	-0.569121	-0.832148	-1.01488	0.247222	0.370997	-0.149882	-1.42013	-1.26211	27	1	1	44.8	1.3	1.3	78.154	5	D3Z080;Q3UTJ2-5;B9EKP8;E9Q0B0;Q3UTJ2;B2RXQ9;Q3UTJ2-4;E9Q8K9;Q3UTJ2-3;Q3UTJ2-6;Q3UTJ2-7;F6ZWT0;F6V513;D3Z203;D3YY43;D3Z4W6;D3YTN2;D3YUT0;D3Z0E9;D3Z2C7;D3Z0N2	D3Z080;Q3UTJ2-5;B9EKP8;E9Q0B0;Q3UTJ2;B2RXQ9;Q3UTJ2-4;E9Q8K9;Q3UTJ2-3	Sorbin and SH3 domain-containing protein 2	Sorbs2
-0.27791	-0.436515	-0.481638	-0.674668	-0.401691	0.00627422	-0.919593	-0.730355	0.107762	0.0490079	1	1	1	7.7	7.7	7.7	21.349	6	D3Z090;P07141-2;P07141	D3Z090;P07141-2;P07141	Macrophage colony-stimulating factor 1;Processed macrophage colony-stimulating factor 1	Csf1
0.182078	0.172235	0.0334682	0.0611534	0.0544553	0.084219	-0.0799069	0.0436835	0.079298	-0.0188489	13	13	13	22.8	22.8	22.8	79.488	48	D3Z0B9;Q571I9;F6RQF0	D3Z0B9;Q571I9	Aldehyde dehydrogenase family 16 member A1	Aldh16a1
0.0404539	-0.129666	-0.134455	0.199881	0.092381	-0.00733948	0.0594773	-0.0517993	0.0797806	0.071734	11	11	11	55.9	55.9	55.9	33.591	45	D3Z0F5;Q3UIT2;O88545;F6QK86	D3Z0F5;Q3UIT2;O88545	COP9 signalosome complex subunit 6	Cops6
0.0653019	0.0759344	-0.249481	-0.475513	-0.371383	-0.124046	-0.121654	0.0611424	-0.0209284	-0.152373	4	4	4	11.6	11.6	11.6	45.429	6	D3Z0I5;Q922Y2	D3Z0I5;Q922Y2	Tripartite motif-containing protein 59	Trim59
0.0189905	-0.024827	-0.0402203	0.0424538	-0.286703	0.110124	-0.253637	-0.123972	0.0578499	-0.151889	5	4	4	11.8	8.8	8.8	53.071	9	D3Z0K8;D3Z6K1;Q9JLT4-2;Q9JLT4-4;Q9JLT4;Q9JLT4-3	D3Z0K8;D3Z6K1;Q9JLT4-2;Q9JLT4-4;Q9JLT4;Q9JLT4-3	Thioredoxin reductase 2, mitochondrial	Txnrd2
0.299498	0.48278	0.616718	0.773462	0.270323	0.735585	0.484752	0.240978	0.394691	-0.18581	3	3	3	14.9	14.9	14.9	23.884	5	D3Z0M4;E9PXK7;Q9Z210;D6RFQ2	D3Z0M4;E9PXK7;Q9Z210	Peroxisomal membrane protein 11B	Pex11b
-0.143818	-0.0452843	-0.0610847	-0.343281	0.089808	-0.0436535	0.0955758	0.34693	0.558571	0.0389123	34	34	34	38.8	38.8	38.8	95.493	124	D3Z0M9;E0CXN3	D3Z0M9		Ddx23
0.114798	0.112103	-0.0277023	0.368318	0.218609	-0.123335	-0.0065093	0.00230837	0.233809	0.147408	14	14	14	32.6	32.6	32.6	76.623	27	D3Z0Q6;Q9Z1E4	D3Z0Q6;Q9Z1E4	Glycogen [starch] synthase, muscle	Gys1
-0.217381	-0.110859	-0.0049181	-0.434567	-0.142388	0.596636	0.27705	-0.144161	-0.0120754	-0.258314	5	5	5	10.5	10.5	10.5	69.796	6	D3Z0T0;Q62311;D3Z5H6	D3Z0T0;Q62311	Transcription initiation factor TFIID subunit 6	Taf6
-0.126176	0.0732241	0.0382738	0.406264	0.201369	0.181219	0.0559173	0.113504	0.348156	0.281341	15	15	15	29	29	29	71.59	38	D3Z0V2;Q9ES28-8;Q9ES28-4;Q9ES28-3;Q9ES28-2;Q9ES28-7;Q9ES28;Q9ES28-6;Q9ES28-5;F6WMJ3;Q8K4I3;H3BJ53;A2AFJ8	D3Z0V2;Q9ES28-8;Q9ES28-4;Q9ES28-3;Q9ES28-2;Q9ES28-7;Q9ES28;Q9ES28-6;Q9ES28-5	Rho guanine nucleotide exchange factor 7	Arhgef7
0.1185	0.0657845	0.142391	0.488289	0.216942	0.0487518	-0.107235	0.149735	0.539357	0.416897	4	4	4	14.4	14.4	14.4	36.22	9	D3Z0X3;Q9WUV0	D3Z0X3;Q9WUV0	Origin recognition complex subunit 5	Orc5
0.0795355	0.0526772	0.0419598	-0.00649452	-0.056397	-0.0299797	-0.0585742	-0.0243373	-0.34561	-0.32899	16	16	16	14.1	14.1	14.1	145.04	28	E9PWB1;D3Z4N0;D3Z0X5;Q6PDH0;Q6PDH0-2;F6RUK9;E9Q307;E9PWW4;F6RYD0;F7B296;D3YVB9;D3YVQ3;F7AWU3;E9Q340	E9PWB1;D3Z4N0;D3Z0X5;Q6PDH0;Q6PDH0-2;F6RUK9;E9Q307;E9PWW4;F6RYD0	Pleckstrin homology-like domain family B member 1	Phldb1
0.108303	-0.0943079	-0.0251656	0.111827	-0.0825276	0.421167	0.120736	0.030375	0.412923	0.20344	1	1	1	30.3	30.3	30.3	3.7372	3	D6RCI2;F7BWU4;D6REU0;D6RGU8;D6RG90;D3Z0Z1;D6RGT9;Q9CV28-2;Q9CV28	D6RCI2;F7BWU4;D6REU0;D6RGU8;D6RG90;D3Z0Z1;D6RGT9;Q9CV28-2;Q9CV28	Protein FAM188A	Fam188a
-0.313198	0.0741692	0.0922308	0.292871	0.298378	0.0309849	0.19312	0.108815	0.0872965	0.200026	10	10	10	55.3	55.3	55.3	19.417	75	D3Z125;E9PUA7;D3Z7X7;F8WHQ1;Q62393-2;Q62393-3;Q62393;D3Z637;D3Z2U2	D3Z125;E9PUA7;D3Z7X7;F8WHQ1;Q62393-2;Q62393-3;Q62393;D3Z637;D3Z2U2	Tumor protein D52	Tpd52
-0.0780001	-0.0735579	0.0866394	0.00950623	0.0597959	-0.249351	0.411436	-0.106473	-0.147285	-0.187378	5	5	5	21.6	21.6	21.6	32.714	11	D3Z131;D3Z132;Q5U4D9;F6S2T7;D3YUL7	D3Z131;D3Z132;Q5U4D9;F6S2T7	THO complex subunit 6 homolog	Thoc6
-0.0379076	-0.109702	-0.492374	-1.00994	-0.72641	0.0984831	0.00833654	-0.0734448	-0.297312	-0.526447	5	5	5	34.4	34.4	34.4	20.839	12	D3Z191;Q80X71;D3Z0M2;D3Z6E0	D3Z191;Q80X71;D3Z0M2;D3Z6E0	Transmembrane protein 106B	Tmem106b
-0.436198	-0.0807819	-0.273955	-1.18078	-0.850927	0.280158	0.054215	-0.344801	-0.512209	-1.08506	1	1	1	1	1	1	92.279	3	D3Z1D8;F8WJ95;Q8C5H1-2;Q8C5H1	D3Z1D8;F8WJ95;Q8C5H1-2;Q8C5H1	Anoctamin-4	Ano4
0.103798	0.371248	0.0969334	-0.0552387	-0.258414	0.0772066	0.217042	0.399548	-0.00322151	-0.145259	3	3	3	5.3	5.3	5.3	61.446	4	E9QQ99;D3Z1Y1;Q9DBY1;D3YZH4;E9QNR2;Q9DBY1-2	E9QQ99;D3Z1Y1;Q9DBY1;D3YZH4;E9QNR2;Q9DBY1-2	E3 ubiquitin-protein ligase synoviolin	Syvn1
-0.110275	0.0720415	0.19287	0.162825	0.155358	0.0126724	0.117615	0.20732	0.697535	0.414554	12	12	12	20.9	20.9	20.9	76.826	32	D3Z2E3;E9Q632;O54916;F6R6F1;O54916-3;O54916-4;D6RIN6;F6YT69;O54916-2;Q3UHF8;B1AV20;A2AFI8;B9EI38;Q80XA6	D3Z2E3;E9Q632;O54916;F6R6F1;O54916-3;O54916-4	RalBP1-associated Eps domain-containing protein 1	Reps1
0.671806	0.459246	0.500765	0.812472	0.189668	0.0650463	0.06533	-0.46912	0.611506	0.354563	2	2	2	11	11	11	30.841	5	D3Z2J4;Q64362;D3Z632	D3Z2J4;Q64362;D3Z632	AKT-interacting protein	Aktip
-0.0854063	-0.212529	-0.20411	0.396745	0.219275	-0.135457	-0.315607	-0.276618	0.104276	0.231458	4	4	4	17.1	17.1	17.1	29.591	8	D3Z2J6;Q9D710;D3YYX0	D3Z2J6;Q9D710;D3YYX0	Thioredoxin-related transmembrane protein 2	Tmx2
-0.118545	-0.0626192	0.00433064	-0.279739	-0.448157	0.465524	-0.239748	-0.0664515	-0.0983572	0.293309	2	2	2	19.7	19.7	19.7	14.279	9	D3Z2K2;Q9CR88	D3Z2K2;Q9CR88	28S ribosomal protein S14, mitochondrial	Mrps14
-0.113266	-0.285351	-0.486091	0.122917	-0.000341892	0.000869751	-0.404244	-0.0651021	-0.0715942	-0.114996	2	2	2	7.9	7.9	7.9	22.799	2	D3Z2V1;Q3TYA0;Q91VU6-2;Q91VU6;D6RCG5;D3YVR5;D3Z4U8	D3Z2V1;Q3TYA0;Q91VU6-2;Q91VU6;D6RCG5;D3YVR5;D3Z4U8	DDB1- and CUL4-associated factor 11	Dcaf11
-0.0995607	-0.079608	-0.176136	-0.114561	-0.225683	-0.20227	-0.0197692	0.267753	0.405517	0.132759	1	1	1	2.4	2.4	2.4	56.242	4	D3Z2V4;Q4FK30;Q61009	D3Z2V4;Q4FK30;Q61009	Scavenger receptor class B member 1	Scarb1
0.0949011	-0.0912085	-0.493343	0.110632	0.131026	-0.0558558	-0.869721	-0.0980296	-0.23125	-0.0798659	6	6	6	10.1	10.1	10.1	72.938	10	D3Z2W0;E9QM75;Q9WUU8-2;Q9WUU8-3;Q9WUU8;Q3UXR9;D3Z3B6	D3Z2W0;E9QM75;Q9WUU8-2;Q9WUU8-3;Q9WUU8;Q3UXR9;D3Z3B6	TNFAIP3-interacting protein 1	Tnip1
-0.0779228	0.122123	0.229908	0.222191	0.224967	0.320436	0.0849423	0.0775685	0.33982	0.254399	4	4	4	60.3	60.3	60.3	8.4556	13	D3Z2Y6;Q9D708	D3Z2Y6;Q9D708		S100a16
0.255847	0.25036	-0.00922585	-2.6613	-2.79176	0.142135	0.0663791	-0.33382	-2.17987	-2.12747	7	7	7	12.7	12.7	12.7	92.598	16	D3Z384;F8WHB0;Q8BG67;Q8BG67-2;Q8BWC5	D3Z384;F8WHB0;Q8BG67;Q8BG67-2	Protein EFR3 homolog A	Efr3a
0.0309715	0.032073	0.0026207	0.0758457	-0.0164199	-0.0455894	-0.13364	-0.24922	-0.304818	-0.168491	6	6	6	34.9	34.9	34.9	21.919	29	D3Z3A0;Q9DCL8	D3Z3A0;Q9DCL8	Protein phosphatase inhibitor 2	Ppp1r2
0.238581	-0.415223	-0.461411	-0.0435114	-0.414207	0.0152817	-0.280972	-0.125851	-0.0676069	-0.260867	4	4	4	30.4	30.4	30.4	14.947	7	D3Z3B0;Q3V3C7;Q99JR6	D3Z3B0;Q3V3C7;Q99JR6	Nicotinamide/nicotinic acid mononucleotide adenylyltransferase 3	Nmnat3
-0.0365343	0.0392408	-0.00446129	0.140186	0.0206246	-0.185898	-0.443573	-0.454141	-0.379004	-0.15239	7	7	7	22.6	22.6	22.6	47.669	15	D3Z3D0;H3BKM2;Q80YV2-2;Q80YV2;D3Z0B2	D3Z3D0;H3BKM2;Q80YV2-2;Q80YV2	Nuclear-interacting partner of ALK	Zc3hc1
-0.0946674	0.017065	-0.0950232	-0.301164	-0.0753369	-0.0359955	0.000105381	-0.0267329	-0.15672	-0.110228	9	9	1	32.4	32.4	3.8	42.06	27	D3Z3J6;Q8VE62;G3UYE5;G3UZ67	D3Z3J6;Q8VE62;G3UYE5;G3UZ67	Polyadenylate-binding protein-interacting protein 1	Paip1
0.0168953	-0.000898361	-0.0155535	-0.866448	-0.855615	0.205298	0.12303	0.00545454	-0.556828	-0.901212	13	13	13	21.1	21.1	21.1	103.04	30	D3Z3Q3;Q921U8-2;Q921U8;Q921U8-4;Q921U8-3;D3Z525;D3YZ10;D3YVS1;Q9D7A0	D3Z3Q3;Q921U8-2;Q921U8	Smoothelin	Smtn
-0.132694	-0.0580692	-0.0650196	0.272585	0.374465	-0.0828247	0.152205	0.198363	0.43158	0.243098	10	10	10	51.1	51.1	51.1	21.397	117	Q6ZWZ7;D3Z3R2;F8VQL2;Q9CPR4;F6VWT4;B2RY53;F8VQM6;F6YKV1	Q6ZWZ7;D3Z3R2;F8VQL2;Q9CPR4;F6VWT4	60S ribosomal protein L17	Rpl17
-0.109529	0.134524	0.156489	-0.059803	-0.116238	-0.307755	-0.44928	-0.295797	-0.350842	-0.286177	5	5	5	11.9	11.9	11.9	50.825	10	D3Z3R9;F8WGT2;Q8BRG8-3;Q8BRG8-2;Q8BRG8;Q8C214	D3Z3R9;F8WGT2;Q8BRG8-3;Q8BRG8-2;Q8BRG8;Q8C214	Transmembrane protein 209	Tmem209
0.00914574	0.0768375	-0.246783	0.201309	0.225352	-0.0158768	0.173043	0.560011	0.625734	0.0663123	3	3	3	8.2	8.2	8.2	59.147	5	D3Z3U7;D3Z3U6;G3X9X7;O54967-3;O54967;D3Z3U5;O54967-2	D3Z3U7;D3Z3U6;G3X9X7;O54967-3;O54967;D3Z3U5;O54967-2	Activated CDC42 kinase 1	Tnk2
0.120826	0.194234	0.143617	0.094862	-0.0830503	-0.0503168	-0.396349	-0.34804	-0.68819	-0.434166	7	7	7	24.3	24.3	24.3	33.994	15	D3Z456;Q99N95;F6W7C7	D3Z456;Q99N95;F6W7C7	39S ribosomal protein L3, mitochondrial	Mrpl3
-0.214025	-0.158076	-0.332618	-0.595945	-0.223653	0.179669	-0.14038	-0.115731	-0.071002	-0.00878286	9	3	3	35.1	13.2	13.2	32.745	8	D3Z494;G5E895	D3Z494;G5E895		Akr1b10
-0.0538492	0.0371704	0.0943727	0.220423	0.0336099	-0.0790586	-0.170054	-0.266808	-0.399368	-0.18303	10	10	10	30.9	30.9	30.9	39.366	30	D3Z4B2;Q9CWZ7	D3Z4B2;Q9CWZ7	Gamma-soluble NSF attachment protein	Napg
0.135329	0.177974	0.243924	-0.0262384	-0.304064	0.0932112	-0.0722785	-0.199541	-0.295061	-0.163439	5	5	5	6.2	6.2	6.2	87.861	14	D3Z4C0;Q91VS8	D3Z4C0;Q91VS8	FERM, RhoGEF and pleckstrin domain-containing protein 2	Farp2
-0.30278	-0.180079	0.054821	-0.357455	0.0647702	-0.0698452	-0.054316	0.11397	-0.346726	-0.204553	5	5	5	22.9	22.9	22.9	43.71	6	D3Z4C3;O88939-2;O88939;D3YVF8;D3YZI8	D3Z4C3;O88939-2;O88939;D3YVF8	Zinc finger and BTB domain-containing protein 7A	Zbtb7a
0.0306883	0.0455494	0.140708	-0.0720711	0.00628424	-0.0375967	-0.155764	-0.00815058	-0.143229	0.118805	5	5	5	22.3	22.3	22.3	32.857	12	D3Z4D8;G3X9P0;Q3TCJ1	D3Z4D8;G3X9P0;Q3TCJ1	BRISC complex subunit Abro1	Fam175b
-0.0613966	-0.26569	-0.393876	0.0660772	-1.74324	-0.11966	-0.348683	-0.143257	-0.418244	-0.308207	3	3	3	5.1	5.1	5.1	68.811	4	D3Z4E3;Q8BZS9;Q8BZS9-2	D3Z4E3;Q8BZS9;Q8BZS9-2	Putative pre-mRNA-splicing factor ATP-dependent RNA helicase DHX32	Dhx32
0.28074	0.201107	0.0387888	0.606629	0.141946	0.199697	0.332734	0.391647	-0.185841	-0.1929	5	5	5	9.1	9.1	9.1	88.483	11	D3Z4E6;Q3ZK22;Q3ZK22-3;Q3ZK22-4;Q3ZK22-2;F6W383;D3YVB1;F7CPT8	D3Z4E6;Q3ZK22;Q3ZK22-3;Q3ZK22-4	Vezatin	Vezt
-0.119637	-0.0923529	0.177599	0.209477	-0.441578	-0.35898	-0.735239	-0.547725	-0.67648	-0.427413	3	3	3	10.1	10.1	10.1	41.152	4	D3Z4P2;P59481;F6QN75	D3Z4P2;P59481	VIP36-like protein	Lman2l
0.742743	0.428185	0.250746	0.603868	0.121678	0.60961	0.66793	0.111924	0.119551	0.696341	3	3	2	37.9	37.9	17.2	19.514	10	E9Q3W6;D3Z4S2;E9QME3;Q8K305	E9Q3W6;D3Z4S2;E9QME3;Q8K305	Kinetochore-associated protein NSL1 homolog	Nsl1
0.0639162	-0.157992	-0.274311	-0.0552874	-0.144254	1.40045	1.98334	2.4376	2.83785	1.08682	2	2	2	24.3	24.3	24.3	16.037	3	D3Z4S3	D3Z4S3	Putative peptidyl-tRNA hydrolase PTRHD1	Ptrhd1
0.0101242	-0.00401878	0.0752506	0.129528	0.0600457	-0.0163794	-0.0285115	0.057322	0.151396	0.189745	18	18	18	45.2	45.2	45.2	56.059	51	D3Z4V1;Q922V4;F8WI31	D3Z4V1;Q922V4;F8WI31	Pleiotropic regulator 1	Plrg1
-0.00148869	0.0714245	-0.122465	0.37703	0.59045	-0.305011	-0.247084	0.0131383	0.490534	0.321734	12	12	12	34.3	34.3	34.3	66.64	28	D3Z4V2;Q9D824-3;Q9D824-2;Q9D824;D3Z619;D3Z3F1;Q9D824-4	D3Z4V2;Q9D824-3;Q9D824-2;Q9D824;D3Z619;D3Z3F1;Q9D824-4	Pre-mRNA 3-end-processing factor FIP1	Fip1l1
-0.228773	-0.264874	-0.239353	-0.459095	-0.422055	0.0512419	-0.135721	-0.766473	0.228902	-0.673604	1	1	1	37.1	37.1	37.1	4.0817	2	D3Z553;Q6DG52	D3Z553;Q6DG52	Protein Churchill	Churc1
-0.167133	0.245583	0.121796	0.116909	0.252291	-0.734803	0.127641	1.28416	-0.0766935	-0.398854	1	1	1	5.2	5.2	5.2	35.479	3	D3Z5F2;Q6P1I3	D3Z5F2;Q6P1I3	UPF0536 protein C12orf66 homolog	BC048403
-0.366445	0.102979	0.272494	-0.163418	-0.17602	-0.471329	-1.23344	-1.22308	-1.1996	-0.874626	1	1	1	4.6	4.6	4.6	21.316	2	D3Z5G2;Q8CFJ7-2;Q8CFJ7	D3Z5G2;Q8CFJ7-2;Q8CFJ7	Solute carrier family 25 member 45	Slc25a45
0.112291	0.174778	0.0179958	-0.00517368	-7.49e-05	-0.0466471	-0.186684	0.0769887	0.491757	0.293564	2	2	2	18	18	18	18.662	5	D3Z5H8;Q9CR24	D3Z5H8;Q9CR24	Nucleoside diphosphate-linked moiety X motif 8, mitochondrial	Nudt8
-0.0431147	-0.0416813	-0.074172	-0.00675583	0.0233207	-0.0497141	0.12698	-0.0499759	-0.0938234	-0.094336	23	23	23	27.6	27.6	27.6	112.53	47	D3Z5I1;Q3UPF5;Q3UPF5-2;G3X9X5	D3Z5I1;Q3UPF5;Q3UPF5-2;G3X9X5	Zinc finger CCCH-type antiviral protein 1	Zc3hav1
-0.25615	0.0263844	0.19661	0.0735331	0.384116	0.0378723	-0.417571	-0.0417724	-0.293168	-0.162054	7	7	7	10.6	10.6	10.6	132.82	12	D3Z5I9;Q9CXK9;D3YV48;Q9CXK9-2	D3Z5I9;Q9CXK9	RNA-binding protein 33	Rbm33
-0.0738935	-0.186628	-0.211936	-0.222545	-0.146234	0.0829868	-0.143673	-0.501814	-0.181999	0.0703263	4	3	3	7.6	6.1	6.1	79.075	5	F6PZD9;E9Q6A3;F7CZS7;E9PYX6;E9QNA7;F6X019;D3Z5J3;F6PZC9;Q62417-5;Q62417-6;Q62417-4;Q62417-3;Q62417-2;Q62417;F6XUF0;Q62417-7	F6PZD9;E9Q6A3;F7CZS7;E9PYX6;E9QNA7;F6X019;D3Z5J3;F6PZC9;Q62417-5;Q62417-6;Q62417-4;Q62417-3;Q62417-2;Q62417;F6XUF0;Q62417-7	Sorbin and SH3 domain-containing protein 1	Sorbs1
-0.0476933	0.0795612	-0.0878239	-0.146279	-0.0848527	-0.245127	-0.430238	-0.36648	-0.141429	-0.101159	6	6	6	48.2	48.2	48.2	12.191	8	D3Z5K6;Q9CQV7;G3X8S1;Q9CQV7-3;Q9CQV7-2	D3Z5K6;Q9CQV7;G3X8S1;Q9CQV7-3;Q9CQV7-2	Mitochondrial import inner membrane translocase subunit TIM14	Dnajc19
0.0958719	0.113477	-0.31977	0.0168209	0.0418639	-0.14128	-0.0728126	-0.0236773	-0.106877	-0.0941663	7	7	7	26.9	26.9	26.9	39.307	15	D3Z5N4;Q9R062;Q3TWR9	D3Z5N4;Q9R062;Q3TWR9	Glycogenin-1	Gyg1
0.21313	0.0856695	0.0419598	0.20104	0.19271	0.135061	-0.1543	-0.163016	-0.476182	-0.416168	5	5	5	3.1	3.1	3.1	232.08	7	D3Z5N5;Q9Z1T6-1;Q9Z1T6;Q9Z1T6-3	D3Z5N5;Q9Z1T6-1;Q9Z1T6	1-phosphatidylinositol 3-phosphate 5-kinase	Pikfyve
-0.0922346	-0.0507669	-0.0687122	0.203011	0.167698	0.205912	-0.249268	0.148337	-0.0829372	-0.167346	6	6	5	8	8	7.2	97.496	7	D3Z5P5;P40694;D6RFT3	D3Z5P5;P40694	DNA-binding protein SMUBP-2	Ighmbp2
0.063385	-0.0261841	-0.103056	-0.186256	-0.13199	0.0080719	-0.101356	-0.0241866	-0.115444	-0.159624	28	28	19	54.8	54.8	36.7	61.629	123	Q5UE59;E9QM07;E9QKS0;E9Q7C9;D3Z5T6;Q8CD76;Q7TNF4;O88447;F6UYN4	Q5UE59;E9QM07;E9QKS0;E9Q7C9;D3Z5T6;Q8CD76;Q7TNF4;O88447	Kinesin light chain 1	Klc1
0.102935	0.273751	0.183401	-0.112244	-0.0814109	0.224429	0.367147	0.0257764	-0.0584764	-0.0329795	10	10	10	24.1	24.1	24.1	69.836	36	D3Z600;O09012-2;O09012	D3Z600;O09012-2;O09012	Peroxisomal targeting signal 1 receptor	Pex5
-0.00252056	-0.116282	-0.251409	-0.261007	-0.191031	-0.12071	-0.182339	-0.149029	-0.388388	-0.351197	9	9	9	72.2	72.2	72.2	16.137	46	D3Z645;Q9QZ88;Q9QZ88-2;D3YYD5;D3YW98	D3Z645;Q9QZ88;Q9QZ88-2;D3YYD5	Vacuolar protein sorting-associated protein 29	Vps29
0.318255	0.145419	-0.0668182	-0.477561	-0.364016	0.175863	0.00260305	0.354586	0.821936	0.413773	5	5	5	4.8	4.8	4.8	144.59	11	E9Q7S0;F7BQW7;D3Z656;Q8CHC4;D3Z1M7	E9Q7S0;F7BQW7;D3Z656;Q8CHC4;D3Z1M7	Synaptojanin-1	Synj1
0.0632	0.0668335	0.135593	0.251472	0.124276	0.0421391	0.0639806	0.123547	0.299282	0.232165	23	23	23	70.8	70.8	70.8	29.885	352	Q564F3;D3Z6C3;P97351;D3Z7W7	Q564F3;D3Z6C3;P97351;D3Z7W7	40S ribosomal protein S3a	Rps3a1;Rps3a
0.141328	0.191351	0.0815239	0.293721	-0.22149	0.295826	-0.00210047	-0.00733423	0.156332	0.250224	2	2	2	5.5	5.5	5.5	51.996	3	E2QRQ3;D3Z6D2;Q8CJ67-3;Q8CJ67-2;Q8CJ67;D3YXB2;D3Z461;D6RGR9;Q8CJ67-5	E2QRQ3;D3Z6D2;Q8CJ67-3;Q8CJ67-2;Q8CJ67;D3YXB2;D3Z461;D6RGR9;Q8CJ67-5	Double-stranded RNA-binding protein Staufen homolog 2	Stau2
0.0641117	0.119909	0.0828905	-0.127027	-0.218521	-0.0675545	-0.288893	-0.315267	-0.6726	-0.593218	6	3	3	17.7	10.2	10.2	30.364	6	D3Z6G3;Q2UZW7;Q6PER3;D3YUY6	D3Z6G3;Q2UZW7;Q6PER3;D3YUY6	Microtubule-associated protein RP/EB family member 3	Mapre3
0.335829	0.324509	-0.0240612	0.760056	0.271115	0.092926	-0.0695262	-0.0878158	-0.335205	-0.25422	4	4	4	27.6	27.6	27.6	20.041	10	D3Z6H3;Q9WUB4;D3Z4E5;D3Z6A1;F6XWI6	D3Z6H3;Q9WUB4;D3Z4E5	Dynactin subunit 6	Dctn6
-0.157314	0.536956	0.442754	0.505389	0.293076	0.27759	-0.110523	0.232016	0.447212	0.621953	2	2	2	5.7	5.7	5.7	38.272	2	P82184;P31154;D3Z6H8	P82184;P31154;D3Z6H8	S-adenosylmethionine decarboxylase proenzyme 1;S-adenosylmethionine decarboxylase 1 alpha chain;S-adenosylmethionine decarboxylase 1 beta chain;S-adenosylmethionine decarboxylase proenzyme 2;S-adenosylmethionine decarboxylase 2 alpha chain;S-adenosylmethionine decarboxylase 2 beta chain	Amd1;Amd2
0.17239	0.250075	0.206626	-0.239779	-0.492973	0.236599	0.110447	-0.126647	-0.423059	-0.387614	3	3	3	5.7	5.7	5.7	90.449	8	D3Z6I0;Q5FWX6;Q8K1Y2;D3YU02	D3Z6I0;Q5FWX6;Q8K1Y2	Protein kinase C;Serine/threonine-protein kinase;Serine/threonine-protein kinase D3	Prkd3
-0.131579	-0.672214	-0.535375	0.0779819	-0.0863194	0.189665	0.166975	0.0234094	-0.0807858	-0.00119543	2	2	2	8.3	8.3	8.3	32.173	3	D3Z6I3;Q99M04	D3Z6I3;Q99M04	Lipoyl synthase, mitochondrial	Lias
-0.00183582	-0.104173	-0.408024	-0.244633	-0.402674	-0.147156	-0.513824	-0.578669	-0.640181	-0.795947	1	1	1	6.6	6.6	6.6	19.286	3	D3Z6J0;Q6SKR2	D3Z6J0;Q6SKR2		N6amt1
-0.290401	0.297799	0.233167	-0.683871	-0.774239	-0.138506	-0.240024	0.0318198	-0.263002	-0.348952	1	1	1	9.7	9.7	9.7	12.895	4	D3Z6J3;Q3UJ81-3;Q3UJ81-2;Q3UJ81	D3Z6J3;Q3UJ81-3;Q3UJ81-2;Q3UJ81	Nuclear envelope phosphatase-regulatory subunit 1	Cnep1r1
-0.0145216	0.0161552	-0.11458	-0.531003	-0.206218	-0.134839	0.278731	-0.112278	-0.47684	-0.622633	5	5	5	14.9	14.9	14.9	64.677	7	H3BJ24;H3BL33;H3BJM1;E2S038;H3BLF2;D3Z6Q4;D3Z6Q3;P58462-4;P58462;D3Z0J5;H3BJR8;P58462-2;P58462-3;D3Z2T4;H3BJ68;H3BKT4;F8WI47;D3Z454;D3Z6Q5	H3BJ24;H3BL33;H3BJM1;E2S038;H3BLF2;D3Z6Q4;D3Z6Q3;P58462-4;P58462;D3Z0J5;H3BJR8;P58462-2;P58462-3	Forkhead box protein P1	Foxp1
0.116201	0.0605154	0.107073	0.421418	0.139128	0.343472	1.04436	0.990147	2.6231	1.06027	2	2	2	5.5	5.5	5.5	50.254	3	D3Z6W7;Q3UHH8;Q3UHH8-2	D3Z6W7;Q3UHH8;Q3UHH8-2	Glucoside xylosyltransferase 1	Gxylt1
0.132839	0.236819	0.0830564	-0.523301	-0.227403	0.196091	-0.07688	-0.624746	-0.852733	-0.358933	5	3	3	11.7	7.3	7.3	55.677	7	D3Z710;Q91W40	D3Z710;Q91W40	Kinesin light chain 3	Klc3
0.15365	0.0674257	-0.276839	-0.0978642	0.061131	0.0598774	-0.028686	-0.186001	-0.29027	-0.16267	3	3	3	39.6	39.6	39.6	11.676	13	D3Z723;Q8C590;P63139	D3Z723;Q8C590;P63139	Nuclear transcription factor Y subunit beta	Nfyb
0.245812	0.31314	0.171954	-0.00943375	-0.0033803	0.0423059	0.174833	0.188903	0.0482111	0.00120115	12	12	12	33	33	33	62.352	39	D3Z780;Q61749;Q61749-2;F7CPG6	D3Z780;Q61749;Q61749-2	Translation initiation factor eIF-2B subunit delta	Eif2b4
-0.0153122	-0.0416098	0.0124998	0.184323	0.0306954	0.240007	0.399452	0.373905	0.546976	0.187578	3	3	2	49.1	49.1	26.4	6.0139	14	H7BWX9;D3Z794;P61957	H7BWX9;D3Z794;P61957	Small ubiquitin-related modifier 2	Sumo2
0.125361	0.125107	0.034173	0.194816	0.0713305	0.230401	0.160223	0.0702081	0.236275	0.133715	9	9	9	50.7	50.7	50.7	30.54	27	D3Z795;Q9JK23;D6RG59	D3Z795;Q9JK23	Proteasome assembly chaperone 1	Psmg1
-0.29022	0.0212717	0.131563	-0.0462627	-0.228809	-0.250231	-0.226515	-0.206084	-0.443449	-0.35462	4	4	4	31.5	31.5	31.5	19.378	21	D3Z7C0;Q3UKS6;Q9Z2Q5	D3Z7C0;Q3UKS6;Q9Z2Q5	39S ribosomal protein L40, mitochondrial	Mrpl40
0.251977	0.243556	0.218849	0.49218	0.115013	-0.013545	-0.157234	0.0518842	0.19391	0.335399	11	9	9	9	7.9	7.9	169.52	9	F8WI56;D3Z7D3;Q8BWT5;E9Q9F8;F7C4U4;B2RQ71;E9PWR4;B7ZMZ7;F7BCF6;F7DDW0	F8WI56;D3Z7D3;Q8BWT5	Disco-interacting protein 2 homolog A	Dip2a
-0.220171	-0.216358	-0.119187	-0.593804	-0.589987	0.0260172	0.0196633	-0.397305	-0.55278	-0.738837	7	7	7	18.3	18.3	18.3	49.791	16	D3Z7F1;Q9DBX6;D3Z762	D3Z7F1;Q9DBX6	Cytochrome P450 2S1	Cyp2s1
-0.178207	0.185774	0.731186	0.433386	-0.000243664	-0.0861912	0.255789	0.0857339	0.137358	0.11887	1	1	1	10.2	10.2	10.2	24.098	2	D3Z7G1;O88455	D3Z7G1;O88455	7-dehydrocholesterol reductase	Dhcr7
-0.0766001	-0.136047	-0.0137997	0.210861	0.240916	-0.140832	-0.0569415	0.260194	0.583699	0.40592	6	6	6	37.6	37.6	37.6	21.508	28	D3Z7M5;Q9CPT5	D3Z7M5;Q9CPT5	Nucleolar protein 16	Nop16
-0.00986671	-0.0638237	0.0148029	0.188284	0.0459199	0.0297775	0.17264	0.199509	0.244995	0.233286	14	14	11	51.5	51.5	44.6	26.86	86	D3Z7M9;O35381;D3YYE1;F6UFG6;Q64G17	D3Z7M9;O35381;D3YYE1;F6UFG6	Acidic leucine-rich nuclear phosphoprotein 32 family member A	Anp32a
0.0202055	-0.0612831	-0.203164	-0.216943	-0.242163	-0.0410643	-0.150141	-0.195839	0.0557404	0.0918097	6	6	6	16.9	16.9	16.9	43.749	13	D3Z7P0;Q8K3W0;Q8K3W0-1;E9Q0U3;Q8K3W0-5;Q8K3W0-6;E9Q8Q1;Q8K3W0-4	D3Z7P0;Q8K3W0;Q8K3W0-1;E9Q0U3;Q8K3W0-5;Q8K3W0-6	BRCA1-A complex subunit BRE	Bre
0.0185938	-0.10089	0.0433493	-0.245519	0.153597	0.306902	0.129251	0.0763574	0.100311	0.116866	21	3	3	42.3	6.5	6.5	73.963	6	D3Z7P3;D3Z7P4;F6U529;F7B327	D3Z7P3;D3Z7P4	Glutaminase kidney isoform, mitochondrial	Gls
-0.0628185	-0.114271	-0.0833645	0.16748	0.417508	-0.162039	-0.0954852	0.0564103	0.307961	0.292378	21	21	3	45.8	45.8	5.8	65.994	77	D3Z7P3-2;D3Z7P5;F6RDM4	D3Z7P3-2	Glutaminase kidney isoform, mitochondrial	Gls
0.107292	0.197968	-0.250734	0.189747	0.14398	0.443349	-0.0422273	0.156942	-0.2546	-0.43491	3	3	3	17.3	17.3	17.3	24.351	7	D3Z7R0;Q3UCB5;O55028	D3Z7R0;Q3UCB5;O55028	[3-methyl-2-oxobutanoate dehydrogenase [lipoamide]] kinase, mitochondrial	Bckdk
0.193704	0.19881	0.245613	-0.0271749	0.0302663	-0.455944	0.226076	-0.484609	-0.381843	0.507084	2	2	2	10	10	10	12.083	3	D3Z7S5;Q9CR96;Q9CR96-2	D3Z7S5;Q9CR96;Q9CR96-2	Transmembrane protein 208	Tmem208
0.0662718	-0.0227184	-0.204443	-0.104401	-0.152769	-0.0599146	-0.339903	-0.345788	-0.148993	-0.213627	16	16	16	26.6	26.6	26.6	90.72	28	D3Z7V3;H7BX64;Q3URD3-2;Q3URD3;F8WIH0;F6UV57;F6YCM8;Q3URD3-5;Q3URD3-4;Q3URD3-3;D3YV81;F6WY34;D3Z0N1	D3Z7V3;H7BX64;Q3URD3-2;Q3URD3;F8WIH0;F6UV57;F6YCM8;Q3URD3-5	Sarcolemmal membrane-associated protein	Slmap
0.256462	-0.0342855	-0.207838	-0.172887	-0.0267377	-0.0222464	-0.211991	0.0604501	0.110115	0.01407	6	6	6	12	12	12	84.869	15	H7BX80;D4AFX6;Q6ZQK5-2;Q6ZQK5	H7BX80;D4AFX6;Q6ZQK5-2;Q6ZQK5	Arf-GAP with coiled-coil, ANK repeat and PH domain-containing protein 2	Acap2
0.0199165	0.0106468	-0.0822563	-0.152327	-0.0995421	0.0493126	-0.0315661	0.00414515	0.0421486	0.0146337	52	52	52	29.2	29.2	29.2	254.44	138	G3X922;D4AFX7	G3X922;D4AFX7		Dnajc13
-0.0492697	-0.0749702	-0.226378	0.237915	0.0994544	0.205035	0.663984	0.48281	0.440226	0.144917	2	2	2	20.8	20.8	20.8	16.453	7	D5MCW4;Q9CQ89;Q9CQ89-3	D5MCW4;Q9CQ89;Q9CQ89-3	Protein CutA	Cuta
-0.153265	-0.756735	-0.556927	0.0939875	-0.0441804	-0.21655	-0.680493	-0.0548863	-0.386898	-0.410622	1	1	1	13.1	13.1	13.1	12.118	2	D6RCW8;Q8K2A8	D6RCW8;Q8K2A8	Dol-P-Man:Man(5)GlcNAc(2)-PP-Dol alpha-1,3-mannosyltransferase	Alg3
0.0331488	0.199087	0.0863914	-0.143008	-0.336823	0.0429993	-0.103092	-0.370893	-0.126514	-0.130269	1	1	1	24.2	24.2	24.2	7.4085	6	D6RE20;Q8CET7;Q80TA1	D6RE20;Q8CET7;Q80TA1	Ethanolaminephosphotransferase 1	Ept1
0.523139	0.531645	0.628563	0.298995	0.482308	0.08006	0.175773	0.381094	0.212016	-0.182478	5	5	5	10.4	10.4	10.4	97.893	6	D6RET6;E9Q1H0;Q9DBM1	D6RET6;E9Q1H0;Q9DBM1	G patch domain-containing protein 1	Gpatch1
-0.0838404	0.0237894	0.0461206	-0.176208	-0.18072	0.165852	0.205924	-0.47894	-0.30983	-0.564383	2	2	2	52	52	52	5.6612	11	F6WM75;D6RG69;Q9D162-3;Q9D162;Q9D162-2	F6WM75;D6RG69;Q9D162-3;Q9D162;Q9D162-2	Coiled-coil domain-containing protein 167	Ccdc167
-0.136645	-0.423143	-0.401694	-1.0042	-0.56866	0.696581	-0.0682435	0.647789	-0.105919	-0.669385	2	2	2	56.4	56.4	56.4	4.3019	3	D6RGB8;Q99LM9	D6RGB8;Q99LM9	Transcriptional adapter 1	Tada1
-0.13812	-0.153602	-0.25748	-0.160952	-0.0455289	-0.05194	0.300247	0.144792	-0.00647449	0.220864	2	2	2	18.4	18.4	18.4	16.254	8	D6RI20;Q9CR20	D6RI20;Q9CR20	Immediate early response 3-interacting protein 1	Hdhd2;Ier3ip1
0.172697	0.288769	0.262364	1.012	0.54968	-0.0686426	0.0233655	0.37819	0.849577	0.685665	9	8	8	13.4	12.3	12.3	76.762	18	D6RII3;E9Q6W7;Q05BC3-2;Q05BC3;D3Z4J9;Q05BC3-3	D6RII3;E9Q6W7;Q05BC3-2;Q05BC3;D3Z4J9;Q05BC3-3	Echinoderm microtubule-associated protein-like 1	Eml1
0.0347509	-0.231077	-0.632515	-0.783729	-0.311388	0.305851	0.385927	0.382733	0.147082	-0.299706	4	4	4	19.8	19.8	19.8	37.048	12	D9J2V6;Q71VB4;P41778-2;P41778;G3UXL9;Q99LS8;H3BJM6;Q3UR63;Q4FJL3;O35984	D9J2V6;Q71VB4;P41778-2;P41778	Pre-B-cell leukemia transcription factor 1	Pbx1
-0.0898342	-0.209535	-0.0747576	0.0105886	0.132027	-0.277584	-0.135449	-0.034266	-0.023283	0.0642018	9	9	9	54.2	54.2	54.2	17	32	E0CX20;Q6PGH1	E0CX20		Bud31
0.538307	0.510065	0.5548	-0.405404	-0.734379	-0.22418	-0.345551	-0.338061	-0.666417	-0.864832	2	2	2	29.5	29.5	29.5	11.933	4	E0CZ04;E0CX39;Q923B0	E0CZ04;E0CX39;Q923B0	Gamma-glutamylaminecyclotransferase	Ggact
-0.140059	-0.304887	-0.308912	-0.242408	-0.191077	-0.00643539	-0.226766	-0.126359	-0.400089	-0.291775	3	3	3	68.8	68.8	68.8	3.8054	11	E0CZE8;E0CXR0;E0CX98;Q9D2C7	E0CZE8;E0CXR0;E0CX98;Q9D2C7	Bax inhibitor 1	Tmbim6
-0.143511	-0.0134172	0.0968132	0.0327921	0.0320859	-0.0337391	-0.104599	-0.0694175	0.249437	0.0242925	4	4	4	24	24	24	26.806	13	E0CZD9;E0CXM9;Q9DB43;E0CX79;E0CXR3;E0CXA3;F6SG70	E0CZD9;E0CXM9;Q9DB43;E0CX79;E0CXR3;E0CXA3	Zinc finger protein-like 1	Zfpl1
0.0281181	0.134933	0.0995884	0.0101786	-0.19849	0.032917	0.0112176	0.154543	0.0333328	-0.265117	17	17	15	55.2	55.2	49.7	35.231	45	E0CXN5;P13707	E0CXN5;P13707	Glycerol-3-phosphate dehydrogenase [NAD(+)];Glycerol-3-phosphate dehydrogenase [NAD(+)], cytoplasmic	Gpd1
0.255075	0.0658464	0.247669	-0.0498075	-0.259333	0.200087	0.234723	-0.365619	-0.834151	-0.591305	3	3	3	14	14	14	25.904	7	Q9DCE6;E0CXT5;E9PX84;Q3TRE6;E9QL31;P98078-3;P98078-2;P98078;E0CZ53;F6TQN9	Q9DCE6;E0CXT5;E9PX84;Q3TRE6;E9QL31;P98078-3;P98078-2;P98078	Disabled homolog 2	Dab2
0.21064	0.234595	0.0350494	-0.18715	-0.364143	0.919549	1.01727	-0.155133	-1.15341	-0.453423	1	1	1	26.6	26.6	26.6	8.941	2	E0CXY9;Q9D7H4	E0CXY9;Q9D7H4	Arginine vasopressin-induced protein 1	Avpi1
0.131426	0.0570011	0.364286	0.442528	0.240199	0.119823	-0.309153	-0.781237	0.0479908	-0.0895934	1	1	1	16.1	16.1	16.1	6.3586	2	E0CY07;Q9CR64-2;Q9CR64	E0CY07;Q9CR64-2;Q9CR64	Protein kish;Protein kish-A	Tmem167;Tmem167a
-0.25469	-0.275632	0.316872	-0.682856	-0.737232	-0.234861	-0.34666	-0.131531	-0.604461	-0.334435	1	1	1	14.1	14.1	14.1	11.455	5	E0CY66;E0CY63;Q9CQX5	E0CY66;E0CY63;Q9CQX5	Claudin domain-containing protein 1	Cldnd1
0.185008	0.147874	-0.0171413	-0.25438	0.0832305	0.566878	0.381183	-0.518468	0.667973	0.244666	3	3	3	38.7	38.7	38.7	12.455	4	E0CYA9;Q9CQ36	E0CYA9;Q9CQ36	DNA polymerase epsilon subunit 4	Pole4
0.103354	0.11828	0.267228	-0.308951	-0.237315	0.20771	0.392383	0.147345	-0.374877	-0.455739	5	5	5	33.2	33.2	33.2	35.878	16	E0CYB9;Q6PCP5;F7CTF8;Q6PCP5-3;F7BC60;E0CYI3;Q6PCP5-4;Q6PCP5-2;E0CXE1;F7B1A4;F6VAL0	E0CYB9;Q6PCP5;F7CTF8;Q6PCP5-3;F7BC60;E0CYI3;Q6PCP5-4;Q6PCP5-2	Mitochondrial fission factor	Mff
0.254166	0.0832272	0.00902271	-0.602608	-0.85819	-0.129479	-0.0657802	0.0565772	0.197437	0.219464	5	3	3	14.3	11.2	11.2	52.47	4	E0CYE2;F7DEU6;P50096;E0CXK0	E0CYE2;F7DEU6;P50096;E0CXK0	Inosine-5-monophosphate dehydrogenase;Inosine-5-monophosphate dehydrogenase 1	Impdh1
-0.190072	0.215023	0.624925	0.4309	0.294814	-0.351335	-1.24933	-0.837597	-1.51092	-0.803205	2	1	1	11.6	7.9	7.9	29.331	2	F8WHW3;E0CYE6;Q3TWL2	F8WHW3;E0CYE6;Q3TWL2	Type 1 phosphatidylinositol 4,5-bisphosphate 4-phosphatase	Tmem55b
-0.644641	-1.02363	-0.878401	-2.22789	-0.679033	-0.0104675	-0.0429997	-0.405699	-0.219833	-0.366352	1	1	1	9.1	9.1	9.1	22.649	6	F6TWX0;F7DFJ2;Q3UP82;E0CYF3;Q9DBV7;P23708-2;P23708	F6TWX0;F7DFJ2;Q3UP82;E0CYF3;Q9DBV7;P23708-2;P23708	Nuclear transcription factor Y subunit alpha	Nfya
0.0306492	0.232649	0.23647	0.313277	0.275571	0.0644064	0.214179	0.0441194	0.245956	0.278233	5	5	5	15.4	15.4	15.4	44.203	11	E0CYH0;Q9ER69;Q9ER69-2;F7CCI4;E0CZF5;F7AUU6	E0CYH0;Q9ER69;Q9ER69-2;F7CCI4	Pre-mRNA-splicing regulator WTAP	Wtap
-0.100454	-0.108947	-0.309446	-1.36243	-1.23673	0.11026	-0.109693	-0.639238	-1.25217	-0.941255	13	13	13	15.3	15.3	15.3	101.92	19	E0CYM1;E0CYH7;Q6P6L0-3;Q6P6L0	E0CYM1;E0CYH7;Q6P6L0-3;Q6P6L0	Filamin A-interacting protein 1-like	Filip1l
0.129115	0.00348949	0.0481405	0.290303	0.213624	0.0156965	-0.0394711	-0.00565386	0.028368	0.149337	10	10	10	60.4	60.4	60.4	24.634	43	Q545L9;F7D432;E9PWE0;E0CYV0;P23506;P23506-2;F6V9F1;F6TXE3	Q545L9;F7D432;E9PWE0;E0CYV0;P23506;P23506-2	Protein-L-isoaspartate O-methyltransferase;Protein-L-isoaspartate(D-aspartate) O-methyltransferase	Pcmt1
0.0654097	0.0232029	-0.0743914	-0.0778923	-0.0564198	-0.0785942	0.13598	-0.115173	-0.140912	-0.111558	5	5	5	66.1	66.1	66.1	6.4916	13	E0CYW1;E0CZB3;Q9EPV8;E0CY91;E0CY38;E9QJZ1;E0CXL7;E9Q068;G3UWR6	E0CYW1;E0CZB3;Q9EPV8;E0CY91;E0CY38;E9QJZ1;E0CXL7	Ubiquitin-like protein 5	Ubl5;Gm16381
-0.465697	0.0278873	0.613396	0.535429	0.19075	-0.356563	-0.128359	0.216828	0.371253	0.190178	3	3	3	4.4	4.4	4.4	77.288	10	E0CYW4;E9Q6L5;Q8BMG1	E0CYW4;E9Q6L5;Q8BMG1	ATR-interacting protein	Atrip
0.942882	0.519166	0.435812	0.938254	0.218956	-0.0135365	0.0150542	-0.1823	0.027092	0.0883117	1	1	1	8.8	8.8	8.8	27.735	5	E0CYX9;Q3TC33	E0CYX9;Q3TC33	Coiled-coil domain-containing protein 127	Ccdc127
0.0514708	0.0287294	-0.365501	-0.322182	-0.0557065	-0.495065	-0.726715	-1.9887	-1.46257	-0.108247	2	2	2	15.1	15.1	15.1	22.112	4	E0CZF3;E0CZ10;Q8VDI9	E0CZF3;E0CZ10;Q8VDI9	Alpha-1,2-mannosyltransferase ALG9	Alg9
-0.14555	0.139048	0.254278	-1.0686	-0.69685	0.0469198	0.297391	0.0800977	0.0667114	-0.0428395	3	3	3	16	16	16	25.132	5	F6TRA6;E0CZ12;E9QLF8;F8WHN7;Q08775-6;Q08775-3;Q08775-5;Q08775-2;Q08775;E0CZC6;E0CY45;E9PUK7;E9QLF6;Q08775-4;Q08775-7;Q08775-9;Q08775-8;Q3U1Q3;Q64131;Q64131-2	F6TRA6;E0CZ12;E9QLF8;F8WHN7;Q08775-6;Q08775-3;Q08775-5;Q08775-2;Q08775;E0CZC6;E0CY45;E9PUK7;E9QLF6;Q08775-4;Q08775-7;Q08775-9;Q08775-8	Runt-related transcription factor 2	Runx2
0.0536909	-0.00168419	-0.196087	-0.410555	-0.375167	0.0692949	0.0919242	-0.0590053	-0.232504	-0.290469	29	29	29	21.8	21.8	21.8	180.82	62	G3XA21;E0CZ22;D3Z624;F6UUF6;E9PYI5	G3XA21;E0CZ22;D3Z624		Mroh1
-0.19585	0.0558481	0.0667467	-0.0419445	0.155569	0.0300388	0.0303407	-0.136058	-0.234653	-0.0196652	6	3	3	17.1	8.2	8.2	56.098	6	E9Q6P2;G3X8U7;E0CZ78;P48453-2;P48453	E9Q6P2;G3X8U7;E0CZ78;P48453-2;P48453	Serine/threonine-protein phosphatase;Serine/threonine-protein phosphatase 2B catalytic subunit beta isoform	Ppp3cb
0.0460901	-0.0823593	-0.123023	-0.0721741	0.0332675	0.0731134	0.0718894	0.179842	0.118006	0.098805	14	14	14	41.6	41.6	41.6	57.619	51	E0CZE0;Q3UK27;Q8VBW6;Q3TS59	E0CZE0;Q3UK27;Q8VBW6;Q3TS59	NEDD8-activating enzyme E1 regulatory subunit	Nae1
-0.162898	0.0959969	0.0564718	-0.438826	-0.524551	0.123449	0.34205	0.087625	0.244009	-0.129345	3	3	3	2.5	2.5	2.5	191.14	3	E9Q5N5;F7AC58;E9PUQ9;E2JF22	E9Q5N5;F7AC58;E9PUQ9;E2JF22	Piezo-type mechanosensitive ion channel component;Piezo-type mechanosensitive ion channel component 1	Piezo1
0.00437832	0.203373	0.293932	0.395564	0.360965	-0.0510292	-0.0299821	0.266109	0.370471	0.327098	11	11	11	33.7	33.7	33.7	33.526	44	E3WH30;Q8BP27-2;Q8BP27;Q8BP27-3	E3WH30;Q8BP27-2;Q8BP27;Q8BP27-3	Swi5-dependent recombination DNA repair protein 1 homolog	Sfr1
-0.0926332	0.103073	0.075798	0.115448	0.234213	-0.145468	-0.10397	-0.159123	-0.164152	-0.0243325	7	7	7	14.2	14.2	14.2	56.975	11	F6U8X4;F6U6U5;E9QM33;F6S7W6;E9PU87;Q6P4S6;Q6P4S6-2	F6U8X4;F6U6U5;E9QM33;F6S7W6;E9PU87;Q6P4S6;Q6P4S6-2	Serine/threonine-protein kinase SIK3	Sik3
0.0876198	0.051693	-0.0801964	0.140277	0.0280538	0.121611	0.0922513	0.160206	0.24181	0.0957074	12	12	12	28.5	28.5	28.5	60.17	29	E9PU93;Q91X20;D3YYA0;D6RI55;D6RET1	E9PU93;Q91X20;D3YYA0	Set1/Ash2 histone methyltransferase complex subunit ASH2	Ash2l
0.0929251	-0.0584116	0.0266666	0.0893259	0.0101256	0.00132942	0.0742726	0.130394	0.313271	0.213252	16	16	16	15.9	15.9	15.9	146.81	34	E9PU95;D3Z030;D3Z024;Q6EDY6-3;Q6EDY6;F7AI27;Q6EDY6-2;E9Q4H6;E9Q3Z9	E9PU95;D3Z030;D3Z024;Q6EDY6-3;Q6EDY6;F7AI27	Leucine-rich repeat-containing protein 16A	Lrrc16a
0.0113153	0.050642	-0.0312347	0.146465	0.0529904	0.00217247	-0.0910754	-0.00965452	0.0114698	-0.0376029	31	31	31	19.3	19.3	19.3	254.84	48	E9PU96;Q571H0;Q571H0-2	E9PU96;Q571H0	Nucleolar pre-ribosomal-associated protein 1	Urb1
-0.0309649	0.204209	0.101571	-0.11602	-0.142169	-0.114277	-0.285187	-0.273265	-0.382386	-0.15549	12	12	11	9.4	9.4	8.8	167.15	18	E9PUA2;Q5BLK4	E9PUA2;Q5BLK4	Terminal uridylyltransferase 7	Zcchc6
0.00500107	0.361427	-0.0107899	-0.0952997	0.161094	-0.113763	0.444717	0.215648	0.217514	0.655611	3	3	2	3.6	3.6	2.9	122.65	9	E9PUA3;Q8R0S2;Q8R0S2-2;D3Z6V7;D3Z5I6	E9PUA3;Q8R0S2;Q8R0S2-2	IQ motif and SEC7 domain-containing protein 1	Iqsec1
-0.373039	-0.607445	-0.559422	0.474364	0.222831	-0.43788	-0.303032	-0.7521	0.232931	0.535761	9	1	1	17.6	3.4	3.4	73.681	2	E9PUA5;D3Z174;E9QAQ4;G3UX22	E9PUA5;D3Z174;E9QAQ4	Kinesin-like protein	Kifc5b
-0.216729	0.0782881	0.613922	0.29883	0.125742	0.320573	0.281938	-0.0769401	0.167759	0.198171	3	3	3	5.9	5.9	5.9	83.2	3	E9PUB0;F6XBJ8;Q4LDD4-3;Q4LDD4-2;Q4LDD4	E9PUB0;F6XBJ8;Q4LDD4-3;Q4LDD4-2;Q4LDD4	Arf-GAP with Rho-GAP domain, ANK repeat and PH domain-containing protein 1	Arap1
-0.054203	0.0462198	0.0639133	0.295057	-0.0258079	-0.0374165	0.00199842	0.093492	0.117944	0.137936	19	19	19	48.7	48.7	48.7	61.207	51	E9PUB7;Q2YDW2;D3YX87;Q2YDW2-2	E9PUB7;Q2YDW2;D3YX87;Q2YDW2-2	Protein misato homolog 1	Msto1
-0.0196552	-0.0469494	-0.0121918	0.0145054	0.000711918	-0.0372314	-0.0497661	0.0489717	0.12196	0.0743413	39	39	39	68.3	68.3	68.3	79.532	146	E9PUD2;Q8K1M6-3;Q8K1M6-2;Q8K1M6;Q8K1M6-4;Q8K1M6-5	E9PUD2;Q8K1M6-3;Q8K1M6-2;Q8K1M6;Q8K1M6-4	Dynamin-1-like protein	Dnm1l
0.0324345	0.0880785	0.0339575	0.0576582	0.00937796	0.131334	0.0296254	0.00234842	-0.142283	-0.0643125	19	19	19	28.4	28.4	28.4	108.69	54	E9PUF7;Q61210;Q61210-2;Q61210-5;Q61210-3;Q61210-4;F6ZN61	E9PUF7;Q61210;Q61210-2;Q61210-5;Q61210-3;Q61210-4;F6ZN61	Rho guanine nucleotide exchange factor 1	Arhgef1
0.131584	0.450688	0.445982	1.33052	1.04485	-0.391867	-0.111407	0.660969	1.33844	0.685393	2	2	2	4.4	4.4	4.4	46.364	3	E9PUG6;E9QAN9;O35368;O35368-3	E9PUG6;E9QAN9;O35368;O35368-3	Interferon-activable protein 203	Ifi203
0.0197334	-0.0434732	0.0503283	0.370539	0.0641809	-0.00240135	0.00650072	-0.0628648	-0.514638	-1.08305	23	23	23	31.4	31.4	31.4	102.93	45	E9PUI2;Q2M1K2;Q8BU03	E9PUI2;Q2M1K2;Q8BU03	Periodic tryptophan protein 2 homolog	Pwp2
0.144507	0.127769	-0.06674	-0.0444746	-0.204416	0.00940037	-0.0337958	-0.0768075	-0.146514	-0.298945	15	14	14	29.9	28.7	28.7	63.974	40	E9PUK3;E9PUI5;Q8K012-2;Q8K012;F6Q0N9	E9PUK3;E9PUI5;Q8K012-2;Q8K012;F6Q0N9	Formin-binding protein 1-like	Fnbp1l
-0.0158043	0.0689297	0.054368	0.148547	-0.00916433	-0.108088	-0.5521	0.0522027	-0.0916758	0.456335	6	6	6	1.6	1.6	1.6	509.35	7	F6SMY7;E9QKA8;E9PUJ6;Q7TPH6-2;Q7TPH6;F6T4V9;F7CZG3	F6SMY7;E9QKA8;E9PUJ6;Q7TPH6-2;Q7TPH6;F6T4V9	E3 ubiquitin-protein ligase MYCBP2	Mycbp2
0.00012207	0.140765	0.0954952	0.0981817	0.20902	-0.243935	-0.24132	0.0677495	0.175995	-0.0302396	20	2	2	6.5	1	1	271.66	14	E9PUM4;Q71LX4;Q8CDM9;E9Q3S3	E9PUM4;Q71LX4;Q8CDM9;E9Q3S3	Talin-2	Tln2
-0.00945568	0.0870733	0.0894375	0.40766	0.410763	-0.140471	0.122887	0.246481	0.665419	0.448119	6	6	6	13.2	13.2	13.2	58.061	22	E9PUM8;E9PXK5;Q9ESU7;P51912;F7CEQ5	E9PUM8;E9PXK5;Q9ESU7;P51912	Amino acid transporter;Neutral amino acid transporter B(0)	Slc1a5
0.033555	0.226557	0.15453	-0.0201178	-0.310275	-0.332818	0.0177302	0.180234	0.0591917	0.389958	3	3	3	3.5	3.5	3.5	94.478	4	E9PUQ1;Q9CQ33;Q9CQ33-2	E9PUQ1;Q9CQ33;Q9CQ33-2	Leucine-zipper-like transcriptional regulator 1	Lztr1
-0.0687876	0.067152	0.00904655	-0.146975	-0.0349727	-0.0592422	-0.0383706	-0.0373435	-0.0837231	-0.108284	20	20	20	29.1	29.1	29.1	116.28	34	E9PUQ5;Q921M4-2;Q921M4;A2AN46;A2AN45;A2AN48;A2AN44;A2AN42	E9PUQ5;Q921M4-2;Q921M4	Golgin subfamily A member 2	Golga2
-0.00583649	-0.0512314	-0.127487	-0.245497	0.0084691	0.0424519	-0.0110908	-0.114177	-0.0907001	-0.0694098	32	32	21	17.5	17.5	12	263.4	76	E9Q1M6;E9PUR0;E9PUP5;F7DE17;F7C545;F6RRY0;F6YYD3;F6SI14;F6RUI8;F7DD37	E9Q1M6;E9PUR0		Ankhd1
0.0942259	0.150786	0.0472603	0.0478144	0.0206866	-0.158652	-0.200056	-0.232022	-0.529069	-0.335274	6	6	6	9.3	9.3	9.3	86.166	9	E9QM82;E9PUR6;E9PYV1;P06537-3;P06537-4;P06537;P06537-2;E9Q310;D6RIL1;D3Z473;A3KN90;E9Q8M8;Q8VII8	E9QM82;E9PUR6;E9PYV1;P06537-3;P06537-4;P06537;P06537-2	Glucocorticoid receptor	Nr3c1
0.234328	-0.0881319	0.0201187	0.104566	-0.0747218	0.00665569	-0.156634	0.242122	-0.0688467	-0.364514	3	2	0	7.8	5.9	0	53.739	13	E9PUT0;Q7M6W8;Q7TMC9;D3Z5Z2;D3YV88;B8JJY3;Q497V9;F2Z422;F8VPP0;F6WX40;E9Q459;Q6DFU8;E9PVW1;Q5SVS9;E9QAG8;Q571J5;Q9EQB9	E9PUT0;Q7M6W8;Q7TMC9;D3Z5Z2;D3YV88;B8JJY3;Q497V9;F2Z422;F8VPP0;F6WX40;E9Q459;Q6DFU8;E9PVW1;Q5SVS9;E9QAG8;Q571J5;Q9EQB9	Zinc finger protein 431;Zinc finger protein 354C;Zinc finger protein 287	3110052M02Rik;Zfp273;Zfp85;Zfp932;Zfp791;Zfp708;Zfp160;Zfp948;Zkscan7;Zfp287;Znf431;Znf354c;Znf287
-0.0542641	-0.147777	-0.40641	-0.695936	-0.510667	-1.16955	-0.684748	0.890137	-0.456322	-0.743059	4	4	4	3.9	3.9	3.9	119.16	12	E9PUV9;P58660	E9PUV9;P58660	Caspase recruitment domain-containing protein 10	Card10
0.28794	0.438076	0.460732	0.485058	-0.115942	0.299639	0.594453	0.264655	0.154968	0.30403	3	2	2	7	5.3	5.3	46.526	2	E9PUZ5;E9QAC6;Q62083	E9PUZ5;E9QAC6;Q62083	Galectin;PRKCA-binding protein	Pick1
-0.0681086	-0.0965242	0.0243111	-0.115682	0.143952	-0.0927744	-0.215521	0.199113	0.108506	0.185685	9	9	9	5.4	5.4	5.4	306.17	11	E9PV03;F7BJ98;F6XM97;F6U6E8;F7D418	E9PV03		Nbeal1
-0.275867	-0.123835	-0.209781	-0.15578	-0.0569167	-0.130404	-0.201554	-0.0527883	-0.0648508	0.00904512	7	7	7	12.4	12.4	12.4	92.48	14	Q571D8;E9PV30;Q80XQ2;Q4KMV6;E9Q6S6	Q571D8;E9PV30;Q80XQ2;Q4KMV6;E9Q6S6	TBC1 domain family member 5	Tbc1d5
0.0414333	0.23366	0.146168	0.099699	0.176594	-0.0149975	0.0393643	0.098208	0.244392	0.180235	35	35	35	35.4	35.4	35.4	140.4	106	E9PV41;E9PXV7;O08808;Q6NS79;D3Z074;F6XC64;E9PYA5	E9PV41;E9PXV7;O08808;Q6NS79;D3Z074;F6XC64	Protein diaphanous homolog 1	Diap1;Diaph1
0.044466	0.0196476	0.0331249	0.311119	0.273753	-0.0400906	0.169962	0.295947	0.536562	0.329218	18	18	18	55.6	55.6	55.6	31.231	216	Q58EU3;E9PV46;P25444;D3YVC1;D3YWJ3;D3Z659;D3YWA0;E9Q1N8;F6YTZ4;F8VQ36;D3Z536	Q58EU3;E9PV46;P25444;D3YVC1;D3YWJ3;D3Z659;D3YWA0;E9Q1N8;F6YTZ4;F8VQ36	40S ribosomal protein S2	Rps2;Gm18025;Gm6576
0.0246477	-0.123398	-0.0907717	-0.114361	0.069468	-0.056716	-0.142927	-0.209957	-0.272885	-0.302165	7	7	6	24.5	24.5	22.5	37.73	23	E9PV56;Q8VC70;E9Q7G6	E9PV56;Q8VC70;E9Q7G6	RNA-binding motif, single-stranded-interacting protein 2	Rbms2
0.075779	0.602329	0.320144	0.0868034	-0.0594459	-0.457104	-0.397876	-0.178577	0.148983	-0.117973	4	4	4	43.7	43.7	43.7	16.362	6	E9Q1I2;E9PV68;Q8R2Y9;E9Q199;E9Q2V9;E9PW70	E9Q1I2;E9PV68;Q8R2Y9;E9Q199;E9Q2V9;E9PW70	SOSS complex subunit B1	Nabp2
0.00635815	0.0244465	-0.240715	-0.816	-0.756843	0.258112	0.00847387	-0.792713	-0.822266	-0.81211	5	5	5	24.2	24.2	24.2	38.836	7	E9PV69;Q8R0X2-2;Q8R0X2	E9PV69;Q8R0X2-2;Q8R0X2	CDK2-associated and cullin domain-containing protein 1	Cacul1
0.304207	0.255554	-0.446593	-0.818381	-0.759261	-0.117438	-0.123926	-0.463445	-0.905182	-0.796542	1	1	1	0.7	0.7	0.7	151.35	3	E9PV80;Q61026	E9PV80;Q61026	Nuclear receptor coactivator 2	Ncoa2
-0.0733404	-0.00434875	-0.0607185	-0.125823	-0.04003	0.0114088	-0.0239482	-0.096581	-0.0345087	-0.0984263	9	9	9	22.7	22.7	22.7	56.511	18	E9PVA2;Q9DB85	E9PVA2;Q9DB85	Ribosomal RNA-processing protein 8	Rrp8
0.183469	0.221345	0.22544	0.413875	0.526297	0.275628	-0.151031	-0.150157	0.457084	0.256543	11	8	8	20	15.9	15.9	84.456	22	E9PVA6;Q80XR8;Q9JLQ2;F7BIK4;D3Z1I2;F6U8T2;D3Z409;F6WV69;F6SLJ2	E9PVA6;Q80XR8;Q9JLQ2;F7BIK4;D3Z1I2	ARF GTPase-activating protein GIT2	Git2
0.00384903	-0.0229568	0.0175724	0.127668	0.037499	-0.0045166	-0.0507979	0.0381017	0.159889	0.114699	125	125	125	55.2	55.2	55.2	293.02	421	E9PVA8;E9Q005;Q8BIX2;Q6NV94	E9PVA8		Gcn1l1
0.00955963	0.0522184	-0.0205078	-0.194358	-0.297547	0.377025	0.0403047	-0.316853	-0.442032	-0.320376	16	16	16	11.9	11.9	11.9	198.53	26	E9Q983;Q8K4L2;E9Q3Z5;E9PVA9;Q8K4L3;F6R6A4;F6TBK9	E9Q983;Q8K4L2;E9Q3Z5;E9PVA9;Q8K4L3;F6R6A4	Supervillin	Svil
-0.0236492	0.0424538	0.128426	0.200804	0.305872	-0.0550556	-0.0719848	0.168356	0.366449	0.248042	56	56	50	39	39	35.2	171.28	319	E9PVC6;E9Q9E1;E9PVC5;Q6NZJ6;Q6NZJ6-2;E9Q298;E9Q770;D3YWY7;D3YWM1;D3Z439;A2AMI4;Q8BQR8	E9PVC6;E9Q9E1;E9PVC5;Q6NZJ6;Q6NZJ6-2;E9Q298	Eukaryotic translation initiation factor 4 gamma 1	Eif4g1
-0.155993	0.188032	0.576492	0.521549	0.324921	-0.063364	-0.148803	0.132685	0.47332	0.327317	25	25	1	32.9	32.9	3.5	69.002	134	E9PVC9	E9PVC9
-0.0403004	-0.0416374	-0.0302105	-0.346889	-0.174148	0.0386944	-0.0975871	0.00113153	0.0209446	-0.0291324	13	13	13	54.6	54.6	54.6	33.944	122	E9PVE4;Q3UL35;Q8K419;O54891	E9PVE4;Q3UL35;Q8K419	Galectin;Galectin-4	Lgals4
-0.111003	-0.12536	-0.134252	-0.0588551	-0.17977	0.0689917	0.161421	0.106952	-0.102212	-0.560055	6	6	6	11.3	11.3	11.3	60.523	11	F7AF87;E9PVK3;Q3TAW7;P23780	F7AF87;E9PVK3;Q3TAW7;P23780	Beta-galactosidase	Glb1
0.0293894	0.129914	0.272864	0.454062	0.242974	-0.0563469	0.242656	0.233827	0.514413	0.317753	9	9	9	48.9	48.9	48.9	32.003	28	G3UVU9;E9PVN0;Q9ERI5-2;Q9ERI5;F6VRF7;F6VMC4;F7BDP4	G3UVU9;E9PVN0;Q9ERI5-2;Q9ERI5;F6VRF7;F6VMC4	Bifunctional arginine demethylase and lysyl-hydroxylase JMJD6	Jmjd6
-0.00102806	0.0718861	0.162663	0.206091	-0.0742574	0.234811	0.0192609	-0.182751	-0.353153	-0.561022	5	5	5	35.9	35.9	35.9	16.952	12	F8WHR3;E9PVN6;Q9D6K5-4;E9Q2H0;Q9D6K5-2;Q9D6K5;Q9D6K5-3;E9PVQ9;E9Q5H8;Q497I8;E9Q3U7;G3UWC6;Q9CR63-2;Q9CR63	F8WHR3;E9PVN6;Q9D6K5-4;E9Q2H0;Q9D6K5-2;Q9D6K5;Q9D6K5-3	Synaptojanin-2-binding protein	Gm20498;Synj2bp
0.162625	0.12392	0.0691042	0.101661	0.147304	-0.0311832	0.295366	0.0545936	0.107114	-0.0344081	7	7	7	28.9	28.9	28.9	32.951	31	Q0VG22;E9PVT5;E9PVP0;Q9JMD3;G3UW37;G3UY87;G3V020;G3UYM0;G3UY59;G3UZB9;G3UYN6	Q0VG22;E9PVT5;E9PVP0;Q9JMD3;G3UW37;G3UY87;G3V020;G3UYM0;G3UY59	PCTP-like protein	Stard10
-0.0338154	-0.0191364	-0.0524864	0.325518	0.440827	-0.0286207	0.035913	0.106753	0.437167	0.361054	37	37	37	35.4	35.4	35.4	184.73	98	E9PVP1;F6Y889	E9PVP1;F6Y889		Aim1
-0.265525	-0.108867	-0.103508	-0.425385	-0.411968	-0.00627422	0.417249	0.0229878	-0.912413	-1.36932	4	4	4	18.8	18.8	18.8	42.893	5	F8WJB9;E9PVP4;P70429-2;P70429	F8WJB9;E9PVP4;P70429-2;P70429	Ena/VASP-like protein	Evl
-0.0584164	0.0654678	0.163307	0.0259666	0.0250897	0.0341682	0.0268273	-0.0003829	-0.0346546	-0.00560904	36	36	36	36.3	36.3	36.3	142.34	97	E9PVR1;F8WJD4;Q80X82;E9Q661;D3Z2M2;F6UJ99;E9Q937	E9PVR1;F8WJD4;Q80X82;E9Q661	Symplekin	Sympk
0.0820932	-0.0269051	-0.151674	0.0139055	0.0161328	-0.0633469	-0.169732	-0.220465	-0.00792599	-0.109533	5	5	5	20.7	20.7	20.7	28.74	8	E9PVR7;Q3U7M4;P22366-2;P22366;F6SPW1	E9PVR7;Q3U7M4;P22366-2;P22366	Myeloid differentiation primary response protein MyD88	Myd88
0.0564346	0.0253315	-0.0723972	-0.606239	-0.67007	-0.00087738	0.0175595	-0.136541	-0.590597	-0.685497	50	50	1	44.7	44.7	1.4	144.77	176	E9Q175;E9PVU0;E9Q3L1;E9QQ82;Q64331	E9Q175;E9PVU0;E9Q3L1;E9QQ82;Q64331	Unconventional myosin-VI	Myo6
0.289565	0.261091	0.253219	-0.0197773	-0.215733	0.229282	-0.341406	-0.597055	0.254258	-0.557723	2	2	2	3.1	3.1	3.1	66.095	2	F6T941;E9PWE3;E9PWE5;E9PWE4;E9PVV2;E9PVV1;E9PWE2;P15806-2;P15806	F6T941;E9PWE3;E9PWE5;E9PWE4;E9PVV2;E9PVV1;E9PWE2;P15806-2;P15806	Transcription factor E2-alpha	Tcf3
-0.147504	-0.154181	-0.0118742	0.602685	0.364318	0.0407839	-0.776862	-0.00770807	0.0393305	-0.0131049	5	5	5	4.3	4.3	4.3	205.91	5	E9PVW7;Q8K389;Q5SP75;E9Q8T6	E9PVW7;Q8K389	CDK5 regulatory subunit-associated protein 2	Cdk5rap2
-0.151756	-0.0968895	0.0924606	-0.390295	-0.0475593	-0.205619	-0.157938	0.328916	0.605707	0.0603042	5	5	5	14.1	14.1	14.1	40.272	21	E9PVX3;Q99M28;Q99M28-2	E9PVX3;Q99M28;Q99M28-2	RNA-binding protein with serine-rich domain 1	Rnps1
-0.152651	-0.264814	-0.21213	0.078352	0.0819325	-0.10906	-0.192209	-0.26246	0.144035	0.155484	88	88	88	42	42	42	350.86	258	E9PVX6	E9PVX6		Mki67
0.280698	0.275423	0.0241413	-0.0106087	-0.180906	0.110634	-0.486656	-0.17963	-0.437312	-0.465805	4	4	4	15.4	15.4	15.4	34.49	5	Q3U6J9;E9PVY4;O88531;B1B0P8;B1B0P9	Q3U6J9;E9PVY4;O88531;B1B0P8;B1B0P9	Palmitoyl-protein thioesterase 1	Ppt1
0.0593472	0.11009	0.0557156	-0.0547838	-0.0714393	0.108778	-0.0274177	-0.097507	-0.0764465	0.0406976	52	52	52	18.8	18.8	18.8	365.29	88	E9QAH1;E9PVZ8;B7ZNF9;E9Q028;Q9CTU9	E9QAH1;E9PVZ8		Golgb1
-0.148036	-0.151218	-0.28895	-0.425415	-0.154085	-0.12096	-0.346777	-0.321476	-0.0515127	-0.089808	6	6	6	14	14	14	49.791	26	Q99LA2;E9PW12;Q9JMD0;Q8CCB2;B1AQG7	Q99LA2;E9PW12;Q9JMD0;Q8CCB2;B1AQG7	BUB3-interacting and GLEBS motif-containing protein ZNF207	Znf207;Zfp207
-0.0322161	-0.102845	-0.0827379	0.26979	0.259165	-0.0875034	-0.264606	-0.12274	0.151093	-0.174643	9	9	9	13	13	13	82.753	15	E9Q7Z8;E9Q5K9;E9PW44;D6RG95	E9Q7Z8;E9Q5K9;E9PW44;D6RG95	YTH domain-containing protein 1	Ythdc1
0.206462	0.633922	0.613857	1.04473	0.43467	0.306594	-0.124917	-0.134879	0.430387	0.270771	5	5	5	45.2	45.2	45.2	24.218	20	E9PW74	E9PW74	GTPase IMAP family member GIMD1	Gimd1
0.0346737	0.111353	0.103806	0.269663	0.151249	-0.0447655	0.0640674	0.349823	0.328625	0.217814	13	13	1	43.8	43.8	6.2	38.767	50	E9Q4G7;E9PWB2;Q8BK63;H7BXB1;E9Q3W1;F6YBC9	E9Q4G7;E9PWB2;Q8BK63;H7BXB1;E9Q3W1	Casein kinase I isoform alpha	Csnk1a1
-0.0990791	-0.339197	0.0769711	0.294815	0.15852	-0.406706	-0.439907	-0.496208	-0.0970697	0.385839	4	4	4	6.7	6.7	6.7	68.763	5	E9PWB3;Q62172	E9PWB3;Q62172	RalA-binding protein 1	Ralbp1
-0.0234051	-0.0452385	-0.139729	-0.316073	-0.185345	-0.0952749	0.000906467	-0.11975	-0.448388	-0.481177	15	15	10	22.3	22.3	14.9	82.777	42	Q3T9A3;F6ZS70;E9PWB5;E9QMP6;Q05512-3;Q05512-4;Q05512;E9Q9N6;E9PYX3;F8WJ68;Q05512-2;E9Q2J6;F6ZEX4;F7A3Q3;F6UY70;F7CVZ7;E9Q8H5;E9PZ55;E9Q2G8;F7CRG8	Q3T9A3;F6ZS70;E9PWB5;E9QMP6;Q05512-3;Q05512-4;Q05512;E9Q9N6;E9PYX3;F8WJ68;Q05512-2	Serine/threonine-protein kinase MARK2	Mark2
-0.111564	-0.224092	-0.13764	-0.333638	-0.123212	-0.409451	-0.781517	-0.435468	-0.632318	-0.353683	6	6	6	26.8	26.8	26.8	33.307	8	E9PWD3;Q3UUW5;Q61458;F7D1U6;E9QA43	E9PWD3;Q3UUW5;Q61458;F7D1U6	Cyclin-H	Ccnh
0.0597038	0.00763321	0.0137424	0.196419	0.0710082	0.0858879	-0.203165	-0.230287	0.245667	0.0653377	11	11	11	23.2	23.2	23.2	68.047	19	E9PWY0;H3BKS8;E9PWD4;Q3TX08;H3BL70;H3BK68;D3Z413;H3BKB8;H3BKV3;D6RFC0;D6RG86;G3V019	E9PWY0;H3BKS8;E9PWD4;Q3TX08	tRNA (guanine(26)-N(2))-dimethyltransferase	Trmt1
0.320796	-0.0859575	-0.482396	-0.466194	-0.00183249	1.80807	0.241288	-0.684154	0.070014	0.0413775	8	8	8	10.1	10.1	10.1	128.33	16	E9PWD9;Q3U3J3;Q8BKF1;E0CY15;F6TLB0	E9PWD9;Q3U3J3;Q8BKF1;E0CY15	DNA-directed RNA polymerase;DNA-directed RNA polymerase, mitochondrial	Polrmt
0.0257282	-0.0372295	-0.00994873	-0.372633	-0.45722	-0.0322227	-0.0186858	-0.0859179	-0.425726	-0.60967	30	30	25	57.5	57.5	49	73.884	187	E9PWE8;Q3TT92;Q62188;D3YUS0;D3Z567;Q3TMU8;O35098;O35098-2	E9PWE8;Q3TT92;Q62188	Dihydropyrimidinase-related protein 3	Dpysl3
-0.0958004	0.382854	0.121777	0.273184	0.378421	0.665819	0.145343	-0.0744195	0.364332	0.687246	1	1	1	3.5	3.5	3.5	100.18	2	E9PWF0;Q05895	E9PWF0;Q05895	Thrombospondin-3	Thbs3
-0.0868301	-0.0760641	-0.025773	0.115558	-0.055367	-0.112533	-0.330664	-0.147879	-0.454168	-0.238887	14	14	13	12.7	12.7	10.7	160.91	25	E9PWG2;E9PY51	E9PWG2;E9PY51		Trappc8
-0.0290508	-0.067522	-0.0860004	0.0610905	0.179501	-0.0381527	-0.0955977	-0.0938296	0.192101	0.169495	34	34	34	45.5	45.5	45.5	112.87	138	E9PWG6	E9PWG6		Ncapg
0.158156	0.0633583	0.00357819	0.470255	0.358606	-0.0841522	-0.149845	-0.0565324	0.485798	0.299518	9	9	9	8.1	8.1	8.1	153.58	17	E9PWG9;O35099;D3YVC4;A2AQW0	E9PWG9;O35099	Mitogen-activated protein kinase kinase kinase 5	Map3k5
-0.143273	0.0291681	-0.239138	0.511756	0.402506	-0.0994053	0.25804	0.190413	0.148305	-1.98773	7	7	7	8.7	8.7	8.7	131.47	10	E9PWH2;D3YYK3	E9PWH2		Card6
0.1455	0.0489578	0.0672874	0.696524	0.630385	-0.0576057	0.0579877	0.364755	0.704484	0.403553	8	8	8	38.7	38.7	38.7	24.146	53	Q5M8Q0;F8WI79;E9QAZ2;E9PWH9;Q9CZM2;D3Z0H4;B8JKK2;E9Q1X1	Q5M8Q0;F8WI79;E9QAZ2;E9PWH9;Q9CZM2;D3Z0H4;B8JKK2;E9Q1X1	Ribosomal protein L15;60S ribosomal protein L15	Rpl15;Gm10020
-0.102692	-0.285026	-0.248105	-0.128323	-0.160668	0.197544	0.537362	0.238143	0.115485	0.0838618	6	6	5	26	26	18.7	27.127	39	Q6PDC2;E9PWI2;Q99KF1;Q8BLM5	Q6PDC2;E9PWI2;Q99KF1;Q8BLM5	Transmembrane emp24 domain-containing protein 9	Tmed9
-0.218593	-0.400226	-0.198905	-0.662217	-0.748876	0.0752869	-0.0796943	-0.357255	-0.330317	-0.3562	11	11	11	16.9	16.9	16.9	92.813	23	G3UW40;E9PWI3	G3UW40;E9PWI3		Mcc
-0.0304613	-0.192116	-0.594461	-1.38939	-1.36558	-0.0536804	-0.0459819	-0.254899	-0.979482	-1.04125	12	12	12	30.4	30.4	30.4	50.969	29	E9PWK1;Q9D379;F6YTS6;D3Z4M3	E9PWK1;Q9D379;F6YTS6	Epoxide hydrolase 1	Ephx1
-0.319941	-0.261133	-0.0111532	-0.335647	-0.205202	0.205598	-0.34422	0.086246	-0.190875	-0.237868	7	5	5	7.9	5.9	5.9	103.15	6	E9PWK7;Q8C8K1;P54761;F8WHG4;P54754;B1B1C1;Q8CBF3-2;Q8CBF3	E9PWK7;Q8C8K1;P54761;F8WHG4;P54754	Receptor protein-tyrosine kinase;Ephrin type-B receptor 4;Ephrin type-B receptor 3	Ephb4;Ephb3
-0.25558	-0.177798	-0.446967	-0.790308	-0.117864	-0.0385971	0.327667	0.27918	-0.0131769	-0.23253	5	5	5	37.5	37.5	37.5	13.754	38	E9PWM0;Q9D881;P19536	E9PWM0;Q9D881;P19536	Cytochrome c oxidase subunit 5B, mitochondrial	Cox5b
-0.184584	0.0375948	0.19634	-0.480787	-0.124693	0.0707417	-0.272647	0.0334744	-0.263236	-0.62885	2	2	2	2.4	2.4	2.4	103.74	2	E9PWN0;Q99PI5;D6RH34;Q99PI5-2	E9PWN0;Q99PI5;D6RH34;Q99PI5-2	Phosphatidate phosphatase LPIN2	Lpin2
0.251765	-0.0455008	-0.132926	-0.140105	-0.321213	0.136584	0.534358	-0.229162	0.293235	0.567975	5	4	4	7.6	6.2	6.2	87.481	4	E9PWU7;O35231-2;O35231	E9PWU7;O35231-2;O35231	Kinesin-like protein;Kinesin-like protein KIFC3	Kifc3
-0.145411	-0.334394	-0.290071	-0.186947	-0.644843	0.0786924	0.0313973	-0.25827	-0.12347	0.064528	6	6	6	9.6	9.6	9.6	110.8	10	E9PWW6;E9Q8M5;F6X2N3;D6RI42;E9Q0D3;D3YZY2	E9PWW6;E9Q8M5;F6X2N3		Zc3h7a
-0.232006	-0.0661249	-0.0347815	-0.29799	-0.100928	0.028121	0.0341086	-0.218429	-0.212046	-0.272299	15	15	15	12.3	12.3	12.3	160.62	51	E9PWW9;E9Q4Y2	E9PWW9;E9Q4Y2		Rsf1
-0.0390644	-0.0229225	0.0953331	0.2337	0.177834	-0.071701	0.0786042	0.227726	0.263018	0.234385	20	20	20	31.6	31.6	31.6	94.036	59	Q3U821;E9PWZ7;D3Z504	Q3U821;E9PWZ7		Wdr75
-0.0981932	-0.112512	-0.0891991	-0.230346	-0.222518	0.190833	0.150312	0.258063	-0.0993481	-0.048738	5	5	1	28.6	28.6	4.9	25.183	8	E9PX15;F8WJM2;E9Q1C4	E9PX15;F8WJM2;E9Q1C4
0.0475225	0.0925217	-0.0727253	-0.0920496	-0.127381	-0.0540047	-0.0659909	-0.234066	-0.0319881	-0.0588059	13	13	12	18.9	18.9	18.1	94.986	22	E9PX30;Q8BPM2;E9Q1T3;Q8BPM2-2	E9PX30;Q8BPM2;E9Q1T3;Q8BPM2-2	Mitogen-activated protein kinase kinase kinase kinase;Mitogen-activated protein kinase kinase kinase kinase 5	Map4k5
0.0436382	0.102128	0.03615	-0.452566	-0.428613	0.0350971	-0.159353	-0.41051	-0.641845	-0.595836	8	8	8	9.6	9.6	9.6	119.33	12	E9PX43;F6WVT1;Q7TQG1;E9PVV7	E9PX43;F6WVT1;Q7TQG1;E9PVV7	Pleckstrin homology domain-containing family A member 6	Plekha6
1.03422	0.121943	-0.314291	-0.0563178	0.470435	0.120442	0.674074	-0.113833	0.030942	0.26701	5	5	5	10.8	10.8	10.8	91.2	5	E9PX49;F6QZU8;Q9Z1N2	E9PX49;F6QZU8;Q9Z1N2	Origin recognition complex subunit 1	Orc1
0.13463	0.157442	0.174807	0.177577	0.112747	-0.00495148	-0.098002	0.0536704	0.200395	0.230903	22	22	21	33.5	33.5	30.1	104.5	40	E9PX53;E9QPR5;Q8K2V1;Q8K2V1-2;E0CXK8;F6TLH3;E0CYV2;F6V294;F6U5N5;E0CX37	E9PX53;E9QPR5;Q8K2V1;Q8K2V1-2	Serine/threonine-protein phosphatase 4 regulatory subunit 1	Ppp4r1
-0.210333	-0.0146856	0.330653	-0.093648	-0.128216	-0.167439	0.155979	0.109488	0.400501	0.114777	2	1	1	2.2	0.9	0.9	90.681	3	E9PX57;E9PYN6	E9PX57;E9PYN6	Kinesin-like protein	Kif6
0.0679455	-0.0794945	-0.0906944	0.183189	0.0207534	0.0525284	0.280401	-0.15564	0.614187	0.150453	8	8	8	8.9	8.9	8.9	182.25	11	E9PX59;Q69Z37;D3Z7L1	E9PX59;Q69Z37	Sterile alpha motif domain-containing protein 9-like	Samd9l
0.301258	0.214716	0.19523	0.313705	-0.11685	0.197857	-0.00871038	-0.0891557	-0.167637	-0.0970531	5	5	5	2.1	2.1	2.1	452.56	7	E9PX61;E9Q2E4;Q6GQX8;Q8BRI0	E9PX61;E9Q2E4		Gm15800
-0.135048	-0.120837	-0.187718	-0.191588	0.00218916	-0.0239248	-0.178783	-0.316553	-0.413748	-0.100949	9	9	9	18.6	18.6	18.6	79.671	20	E9Q585;E9PX68;Q5BKS1;E9Q1Q0	E9Q585;E9PX68;Q5BKS1;E9Q1Q0		Slc4a1ap
0.106676	-0.215327	-0.194074	-0.59274	-0.648393	-0.0111561	-0.158734	-0.385557	-0.259211	0.0819774	2	2	2	21.1	21.1	21.1	10.829	3	E9Q705;Q14A77;E9PX89;Q8CEI1	E9Q705;Q14A77;E9PX89;Q8CEI1	BolA-like protein 3	Bola3
-0.0407486	0.00468254	0.0641727	0.0990829	0.175116	-0.0190983	-0.0151763	0.0810552	0.132687	0.230662	10	10	10	72.9	72.9	72.9	16.542	109	E9PXA6;Q9R0Q7;D3Z7C6	E9PXA6;Q9R0Q7;D3Z7C6	Prostaglandin E synthase 3	Ptges3
0.0293827	-0.0231609	0.00314808	-0.12546	-0.126396	0.0928326	-0.0141511	0.0133786	-0.227724	-0.267478	22	19	5	29.7	25.4	7.6	112.22	47	E9PXB7;Q8CFI0-3;Q8CFI0;Q641N8;F7AT14;F6ZTP8	E9PXB7;Q8CFI0-3;Q8CFI0;Q641N8;F7AT14	E3 ubiquitin-protein ligase NEDD4-like	Nedd4l
-0.515909	-0.599739	0.412575	1.31978	0.0514073	0.145331	0.191358	-0.0153441	-0.206079	-0.40697	2	2	2	48.9	48.9	48.9	9.2296	4	E9PXB9;Q9CQ85	E9PXB9;Q9CQ85	Mitochondrial import inner membrane translocase subunit Tim22	Timm22
-0.05966	-0.145038	-0.194154	-0.0799541	-0.00410509	-0.136094	0.156259	-0.0223708	-0.178652	0.0450578	5	5	5	4.3	4.3	4.3	139	12	E9PXC8;E9Q380;E9PXC4;E9Q9B7	E9PXC8;E9Q380;E9PXC4;E9Q9B7		Kidins220
-0.0279484	0.00308609	0.0632286	0.201736	0.254172	0.0584946	-0.0141997	0.117836	0.305449	0.302767	97	97	73	16.6	16.6	12.7	829.83	211	H7BX73;E9PXE5;E9Q9X1;Q91ZU6;Q91ZU6-4;Q91ZU6-3;E9QL23;Q91ZU6-2;E3W999;Q91ZU6-5;F7A887;Q91ZU6-6;E9Q9X2;Q91ZU6-8	H7BX73;E9PXE5;E9Q9X1;Q91ZU6;Q91ZU6-4;Q91ZU6-3;E9QL23;Q91ZU6-2	Dystonin	Dst
0.108547	-0.0655117	-0.0342598	0.267685	0.149254	0.131027	0.234112	0.217848	0.367985	0.234402	14	14	14	60.1	60.1	60.1	18.431	106	Q3UC02;E9PXE7;P62281;D3Z3M6	Q3UC02;E9PXE7;P62281;D3Z3M6	40S ribosomal protein S11	Rps11
1.5162	1.08117	-0.0593987	-1.10735	0.41724	-0.209999	-0.32755	-0.0933709	-0.467594	-0.262292	1	1	1	13	13	13	15.634	9	E9PXG6;E9Q9D5	E9PXG6;E9Q9D5	Rab-like protein 2A	Rabl2
0.275093	0.326918	0.408205	0.427477	-0.048964	-0.136361	-0.0805125	-0.432673	-0.525908	-0.232892	4	4	4	21.2	21.2	21.2	23.183	15	E9PXP2;Q9D110;B2KF83;Q8R1G5;D3YTV6	E9PXP2;Q9D110;B2KF83;Q8R1G5	5-formyltetrahydrofolate cyclo-ligase	Mthfs;Mthfsl
0.390388	0.151584	0.226322	-0.123051	-0.0216384	-0.0418634	-0.309364	-0.0259871	0.267021	0.441001	26	4	4	19	2.9	2.9	185.68	6	E9PXR0	E9PXR0
0.506698	0.200882	-0.344696	-0.664385	0.0722404	0.0769329	0.100168	0.41664	0.91563	0.985758	2	2	2	1.3	1.3	1.3	292.79	4	E9Q4F8;E9Q4F7;E9PXS7	E9Q4F8;E9Q4F7;E9PXS7		Ankrd11
-0.165447	0.015914	0.408088	1.91317	0.848182	-0.0305996	0.294049	0.441172	0.526704	0.310987	7	7	7	5.7	5.7	5.7	222.59	10	E9PXU8;F6SJX1;P59764	E9PXU8;F6SJX1;P59764	Dedicator of cytokinesis protein 4	Dock4
-0.0208759	0.00178337	-0.115095	0.178699	0.174317	-0.0326653	0.0715737	0.152501	0.208077	0.131247	17	17	17	61.3	61.3	61.3	38.532	84	E9PXX7;Q3TEE8;Q91W90	E9PXX7;Q3TEE8;Q91W90	Thioredoxin domain-containing protein 5	Txndc5
-0.0330696	0.021698	0.0750427	0.0275536	0.00427294	-0.0536118	-0.0159431	-0.00935507	-0.0698833	-0.0206542	44	44	44	49.6	49.6	49.6	128.47	120	F8VPX1;E9QLK0;E9PXY8;Q6A4J8-3;Q6A4J8;Q6A4J8-2;G3UWR8	F8VPX1;E9QLK0;E9PXY8;Q6A4J8-3;Q6A4J8;Q6A4J8-2	Ubiquitin carboxyl-terminal hydrolase;Ubiquitin carboxyl-terminal hydrolase 7	Usp7
0.0796776	0.159297	-0.0528069	-0.018857	0.243639	0.197743	-0.206198	-0.164816	-0.53326	-0.454821	4	4	4	16.3	16.3	16.3	65.309	9	E9PY48;Q8BSP2-3;Q8BSP2;Q8BSP2-2;F7CXE4	E9PY48;Q8BSP2-3;Q8BSP2;Q8BSP2-2;F7CXE4	Condensin-2 complex subunit H2	Ncaph2;Gm7535
-0.181029	-0.29939	-0.00979519	-0.829859	-0.810186	0.0633478	-0.208046	-0.380717	-0.395037	-0.423707	8	8	8	29.9	29.9	29.9	38.808	13	E9PY50;E9Q4P1	E9PY50;E9Q4P1		Wdfy1
-0.082695	-0.277705	-0.15231	-0.203571	-0.144178	0.385015	0.399205	0.38866	0.355783	0.129775	7	7	7	14.8	14.8	14.8	76.003	12	Q3URM1;E9PY58;Q60649;Q8CCN6	Q3URM1;E9PY58;Q60649;Q8CCN6	Caseinolytic peptidase B protein homolog	Clpb
-0.272365	-0.110561	0.121113	0.217079	0.253322	-0.191222	0.0890784	0.224403	0.686967	0.232156	2	2	1	16.6	16.6	7.4	19.611	14	Q5EBK7;E9PY85;Q99L28;F6RRJ1;Q3U5N8	Q5EBK7;E9PY85;Q99L28;F6RRJ1;Q3U5N8	Probable ribosome biogenesis protein RLP24	Rsl24d1
0.154727	0.44463	0.256948	1.34393	0.554977	-0.169615	-0.0362172	0.2559	0.81753	0.564322	3	3	3	6.2	6.2	6.2	61.224	6	E9PY91;Q8VI94	E9PY91;Q8VI94	2-5-oligoadenylate synthase-like protein 1	Oasl1
0.0353823	-0.125906	0.0520649	0.360987	0.0488534	0.0580387	-0.0738387	0.0148616	-0.0356903	0.10768	6	6	6	25.5	25.5	25.5	35.769	18	E9PY97;O35083;G3UWV6;G3UY51;G3UYV9	E9PY97;O35083;G3UWV6	1-acyl-sn-glycerol-3-phosphate acyltransferase alpha;1-acyl-sn-glycerol-3-phosphate acyltransferase	Agpat1
6.2e-05	0.433208	0.500867	0.533954	0.236026	0.127313	0.0186143	0.0293059	-0.0644093	-0.229764	5	5	5	25.7	25.7	25.7	26	23	E9PYA3;G5E8T9;Q99KB8-2;Q99KB8;E9Q2H8;D3YWI0;D3YUX8	E9PYA3;G5E8T9;Q99KB8-2;Q99KB8;E9Q2H8;D3YWI0	Hydroxyacylglutathione hydrolase, mitochondrial	Hagh
0.17187	0.289903	0.132077	-0.120627	0.0354638	-0.0659752	-0.0785356	-0.341996	-0.912766	-0.488445	16	6	6	47.9	4.9	4.9	182.7	11	E9PYB0	E9PYB0		Ahnak2
0.0669165	0.0446739	0.0681696	-0.304115	-0.617857	0.076582	0.179222	0.171458	-0.159461	-0.495826	4	4	4	19.5	19.5	19.5	32.104	13	E9PYD6;O88597;F7C090;F7CVL9;B7ZC10	E9PYD6;O88597;F7C090	Beclin-1	Becn1
-0.430336	-0.323545	-0.208039	0.121716	0.181889	0.201977	0.0741429	0.806508	1.67192	-0.427798	1	1	1	3.1	3.1	3.1	61.347	2	E9PYD7;G5E8C2	E9PYD7;G5E8C2		Kbtbd6;Kbtbd7
0.0557308	0.0101089	0.0441084	0.371755	0.0491128	-0.18582	-0.133172	-0.136103	0.263865	0.268127	16	16	16	27.3	27.3	27.3	93.651	32	Q91YX7;E9PYG6	Q91YX7;E9PYG6		Rasa1
0.110044	0.0398436	0.015316	0.116189	0.197165	-0.0549583	-0.00605917	0.115622	0.525296	0.281924	5	5	5	3.8	3.8	3.8	186.06	6	E9PYH6;D3YXL2;D3YX07;D3YUD4	E9PYH6	Histone-lysine N-methyltransferase	Setd1a
-0.0105095	-0.0743828	-0.038456	-0.0334339	0.129922	-0.0168934	-0.00512743	0.0630784	0.0163422	-0.0813241	12	6	6	34.5	24.9	24.9	51.771	46	E9PYH8;Q60972	E9PYH8;Q60972	Histone-binding protein RBBP4	Rbbp4
0.0116177	0.0662174	0.116718	0.204813	0.210661	0.01474	0.0513234	0.0565171	0.143661	0.223933	30	30	30	65.9	65.9	65.9	52.318	169	E9PYI8;Q9JMA1	E9PYI8;Q9JMA1	Ubiquitin carboxyl-terminal hydrolase;Ubiquitin carboxyl-terminal hydrolase 14	Usp14
0.126429	0.0186701	-0.108934	-0.296083	-0.206088	0.0851402	0.0933785	-0.207304	-0.537463	-0.361	17	17	17	11.1	11.1	11.1	216.13	22	E9PYK3	E9PYK3		Parp4
-0.00280285	0.296791	0.300887	0.283949	0.248944	0.0607195	0.163707	0.333166	0.508028	0.332596	35	35	35	11.2	11.2	11.2	505.98	67	E9PYL7;F2Z4A3;E9Q818;E9Q1J6	E9PYL7;F2Z4A3		Fat1
0.0991831	0.0139637	0.0311413	0.493154	0.297318	-0.0254431	0.310741	0.0733294	0.260593	0.133052	8	8	8	27.2	27.2	27.2	51.688	18	E9PYN1;Q8R5M8-4;Q8R5M8-3;Q8R5M8-2;Q8R5M8;Q8R5M8-7;Q8R5M8-6;E0CY16;Q8R5M8-5;E9Q259	E9PYN1;Q8R5M8-4;Q8R5M8-3;Q8R5M8-2;Q8R5M8;Q8R5M8-7;Q8R5M8-6;E0CY16;Q8R5M8-5	Cell adhesion molecule 1	Cadm1
0.0822859	0.656536	0.453611	0.558914	0.0824409	-0.0264864	0.498338	0.712877	0.865975	0.495503	1	1	1	1.2	1.2	1.2	86.022	2	E9PYN9;Q8JZQ5	E9PYN9;Q8JZQ5	Amine oxidase;Amiloride-sensitive amine oxidase [copper-containing]	Aoc1
0.0102625	0.153941	-0.00628853	0.147694	0.13284	0.0177422	-0.142377	-0.173713	0.0631142	-0.00183535	24	24	24	23	23	23	172.47	48	E9PYT0;P97393	E9PYT0;P97393	Rho GTPase-activating protein 5	Arhgap5
-0.02034	0.0755405	0.0938015	-0.0377054	-0.16435	-0.107199	-0.166755	-0.236421	-0.384027	-0.347703	18	18	18	46.1	46.1	46.1	60.231	77	E9PYT3;Q91YH5;Q91YH5-2;Q8BH66	E9PYT3;Q91YH5;Q91YH5-2	Atlastin-3	Atl3
-0.0163479	-0.012764	-0.0393486	0.110601	0.0483212	-0.0503654	0.0376382	-0.192984	0.104966	0.165844	18	17	17	56.1	56.1	56.1	42.623	83	Q91Z50;E9PYV9;P39749;D3Z6N8	Q91Z50;E9PYV9;P39749	Flap endonuclease 1	Fen1
-0.217312	-0.117582	-0.267036	-1.13439	-0.583671	0.0478306	0.0772977	-0.0283942	-0.385347	-0.74748	21	21	21	50.1	50.1	50.1	60.672	113	E9PZ00;Q8BFQ1;Q3UFE8;Q61207	E9PZ00;Q8BFQ1;Q3UFE8;Q61207	Prosaposin	Psap
-0.544062	-0.174395	-0.0999279	0.0618887	-0.230988	-0.0988951	-0.150877	-0.389131	0.0743904	-0.0260425	4	3	3	5.7	5	5	123.44	4	F6UXP4;E9PZ12;Q6RHR9-2;Q6RHR9-3;Q6RHR9	F6UXP4;E9PZ12;Q6RHR9-2;Q6RHR9-3;Q6RHR9	Membrane-associated guanylate kinase, WW and PDZ domain-containing protein 1	Magi1
-0.0222588	0.00893974	-0.0450211	0.166789	0.177584	-0.0140095	-0.0479484	-0.126315	-0.100595	-0.0250201	47	47	5	16	16	1.6	469.78	97	E9PZ16;B1B0C7;E9QL02;Q3UHH3	E9PZ16;B1B0C7;E9QL02;Q3UHH3		Hspg2
-0.0185795	0.169317	0.258646	-0.137288	-0.07863	0.1211	0.126924	0.558651	0.837636	0.404663	6	5	5	16.1	14.4	14.4	45.02	16	E9PZ21;Q3TTX8;Q91W59-2;Q91W59-3;Q91W59;G3UZJ9;Q8BWL5-4;Q8BWL5-6;Q8BWL5-3;Q8BWL5-2;Q8BWL5;Q8BWL5-5;Q3TTE1	E9PZ21;Q3TTX8;Q91W59-2;Q91W59-3;Q91W59	RNA-binding motif, single-stranded-interacting protein 1	Rbms1
-0.0681248	-0.210606	-0.021594	0.869489	0.797032	-0.0539503	0.174428	-0.0357385	0.0450363	0.113451	3	3	3	4	4	4	98.937	4	E9Q412;G5E8P1;E9PZ26;A1L3T8	E9Q412;G5E8P1;E9PZ26		Brd1
0.0338488	0.0528107	-0.204334	0.0296268	-0.0245662	0.271974	-0.081676	0.179082	0.396152	0.238244	6	6	6	10.3	10.3	10.3	95.407	16	E9PZ41;E9Q3T8;Q3U0M1-2;Q3U0M1;Q3U0M1-3;E9QML9;Q3U0M1-5;Q3U0M1-4	E9PZ41;E9Q3T8;Q3U0M1-2;Q3U0M1;Q3U0M1-3;E9QML9;Q3U0M1-5;Q3U0M1-4	Trafficking protein particle complex subunit 9	Trappc9
-0.402878	-0.134225	-0.0148888	-0.439192	-0.605958	-0.486063	-0.849356	-0.558885	-0.499131	-0.707353	1	1	1	3.2	3.2	3.2	27.679	4	G3UZW0;G3UY21;G3UXV6;G3UZ88;G3UYX7;E9PZ51;Q9R1B9	G3UZW0;G3UY21;G3UXV6;G3UZ88;G3UYX7;E9PZ51;Q9R1B9	Slit homolog 2 protein;Slit homolog 2 protein N-product;Slit homolog 2 protein C-product	Slit2
-0.340426	0.376859	-0.0460081	-0.218671	-0.111982	-0.0437832	-0.553648	-0.42377	-0.606178	-0.838718	4	4	4	12	12	12	47.181	4	E9Q2N5;E9Q8U3;E9PZ54;Q3UIJ9;E9Q3C8;E9Q565;E9PWY8	E9Q2N5;E9Q8U3;E9PZ54;Q3UIJ9;E9Q3C8;E9Q565	Myocardial zonula adherens protein	Gcom1;Myzap
0.247197	0.018302	-0.541399	-0.974121	-0.0912814	-0.502349	0.491094	0.834764	-0.646233	0.0840898	3	1	0	3.5	1.1	0	97.256	2	Q8BUQ3;E9PZ68;E9Q980;G3X9T2;Q6A085	Q8BUQ3;E9PZ68;E9Q980;G3X9T2;Q6A085	Zinc finger protein 629	Zfp788;Zfp619;Znf629
0.00233078	-0.128358	-0.285302	-0.526077	-0.147479	-0.0220699	0.229108	0.281076	0.0670996	0.0479884	7	7	7	10.9	10.9	10.9	104.68	9	E9PZ88;F8WIE1;Q3ZCX9;Q91W89;E9PYM7;F6TFL1;E0CYW2	E9PZ88;F8WIE1;Q3ZCX9;Q91W89;E9PYM7	Alpha-mannosidase;Alpha-mannosidase 2C1	Man2c1
0.135783	0.0988216	0.10936	-0.199714	-0.0369878	-0.140691	-0.0205417	0.297912	0.299138	-0.178751	13	7	7	41.8	24.9	24.9	38.611	43	E9PZ93;Q7TNC4-2;Q7TNC4-3;Q7TNC4;E9QNA0;E9Q715;E9PX54;E9PXU4;Q05CX5	E9PZ93;Q7TNC4-2;Q7TNC4-3;Q7TNC4;E9QNA0;E9Q715;E9PX54;E9PXU4;Q05CX5	Putative RNA-binding protein Luc7-like 2	Luc7l2
-0.23595	-0.334614	-0.256999	0.0462399	-0.260009	0.017642	0.336851	0.00648928	-0.499344	0.0867972	7	1	1	40.2	12.6	12.6	19.876	9	E9PZB3	E9PZB3		Gm5093
-0.0526352	0.032445	-0.00693703	-0.672485	-1.03735	0.0268888	0.031157	-0.109684	-0.5168	-0.998024	19	19	19	23.1	23.1	23.1	121.08	37	G3X9T8;G3X8Q5;E9PZD8;Q61147;G3UWP5;G3UXG1;CON__ENSEMBL:ENSBTAP00000031900	G3X9T8;G3X8Q5;E9PZD8;Q61147	Ceruloplasmin	Cp
-0.0213718	-0.104517	-0.0646191	0.255379	0.216435	-0.0830536	-0.0163703	0.0215688	0.230757	0.261734	18	18	9	85.8	85.8	33.3	30.2	241	E9PZF0;Q5NC82;Q01768;Q5NC79	E9PZF0;Q5NC82;Q01768	Nucleoside diphosphate kinase;Nucleoside diphosphate kinase B	Gm20390;Nme2
-0.212191	0.208251	0.331363	0.0787096	-0.0895419	0.194777	-0.443418	-0.321907	-0.0643044	-0.507856	3	1	1	9.6	2.2	2.2	38.16	4	E9PZH7;Q8CCK0;E9Q4Z0	E9PZH7;Q8CCK0;E9Q4Z0	Core histone macro-H2A.2	H2afy2
-0.373219	-0.342939	-0.187065	0.712109	-0.0381932	-0.155056	-0.017014	0.31862	0.378735	0.503645	1	1	1	10.5	10.5	10.5	14.399	2	E9PZI1;Q99JA5;Q64253	E9PZI1;Q99JA5;Q64253	Lymphocyte antigen 6E	Ly6e
0.418141	0.419324	0.502379	0.983546	0.498986	-0.0077858	0.232337	-0.254396	0.319989	0.171917	2	2	2	5.9	5.9	5.9	55.982	5	E9QKG2;E9PZI6;Q9WV86	E9QKG2;E9PZI6;Q9WV86	Katanin p60 ATPase-containing subunit A1	Katna1
0.0852871	0.15608	0.13043	0.315519	0.22078	0.0326385	-0.0357184	-0.0300097	0.270901	0.234021	41	41	41	24	24	24	250.55	96	E9PZJ8;E9PZJ8-2	E9PZJ8	Activating signal cointegrator 1 complex subunit 3	Ascc3
-0.139197	-0.17166	-0.0325384	0.0738554	0.208625	-0.162601	-0.384744	-0.538579	0.336475	0.275069	6	3	3	3.3	2	2	210.8	3	E9PZM4	E9PZM4	Chromodomain-helicase-DNA-binding protein 2	Chd2
0.00988007	0.0758686	0.0758505	-0.241007	0.0458417	-0.0114899	0.149041	0.243095	0.274922	-0.124263	17	17	16	13.4	13.4	12.8	162.1	50	E9PZM7;F7BGY9	E9PZM7;F7BGY9		Scaf11
0.0436697	-0.106517	-0.258185	0.0489407	-0.209909	-0.297689	-0.395286	-0.235543	-0.275345	0.0630393	3	3	3	8.5	8.5	8.5	42.648	6	E9PZP0;E9QLB5;Q9QXL8;Q8BUH2	E9PZP0;E9QLB5;Q9QXL8;Q8BUH2	Nucleoside diphosphate kinase 7	Nme7
-0.0299911	-0.0793009	-0.187681	-0.0187368	0.25807	0.0563002	0.171281	0.129554	-0.311511	-0.217637	10	10	10	3.1	3.1	3.1	532.65	15	E9PZP8	E9PZP8		Herc1
0.0295544	-0.271787	-0.0394001	0.529898	-0.0284181	-0.456882	0.0827031	0.104409	-0.643373	-0.549448	9	2	2	13.4	2.8	2.8	82.92	2	E9QA42;E9PZS1	E9QA42;E9PZS1		Gm4782
0.08395	-0.212682	0.173003	-0.111947	-0.482669	0.082592	-0.103643	-0.401397	-0.700487	-0.853372	2	2	2	5.6	5.6	5.6	43.61	3	E9PZS5;Q8C163	E9PZS5;Q8C163	Nuclease EXOG, mitochondrial	Exog
-0.124969	-0.139804	0.0387859	0.115914	-0.157887	0.028573	0.00871706	-0.265408	-0.50435	-0.480937	4	4	4	54.1	54.1	54.1	12.399	12	Q3UDK5;E9PZS8;Q61387;F7B257	Q3UDK5;E9PZS8;Q61387	Cytochrome c oxidase subunit 7A-related protein, mitochondrial	Cox7a2l
0.324136	-0.047924	-0.443156	0.361088	0.049643	0.270862	0.555774	0.597957	0.436728	0.0977683	1	1	1	21.3	21.3	21.3	10.033	8	E9PZT5;Q9CR75	E9PZT5;Q9CR75	Tumor necrosis factor receptor superfamily member 12A	Tnfrsf12a
0.176989	0.164556	-0.0804586	-0.256281	-0.228517	0.108986	0.173296	0.0833716	-0.0644312	-0.0960832	3	3	3	12.8	12.8	12.8	33.146	5	E9PZV1;Q8C460-2;Q8C460;F6YFN0;B1AUK0;Q8C460-3	E9PZV1;Q8C460-2;Q8C460;F6YFN0;B1AUK0;Q8C460-3	ERI1 exoribonuclease 3	Eri3
-0.0722542	-0.0817299	-0.0558338	0.0381317	-0.0372252	-0.0292778	-0.0255427	-0.0350451	-0.00885773	-0.018827	92	92	2	43	43	2.2	274.12	374	E9PZZ3;F6ZDS4;F6RX08	E9PZZ3;F6ZDS4	Nucleoprotein TPR	Tpr
0.0866098	0.136381	0.291748	0.162754	-0.0486608	-0.195181	-0.408738	-0.772669	-0.597969	-0.483057	3	3	3	5.4	5.4	5.4	88.999	6	F8WIV9;E9Q026;Q7TPS5-3;Q7TPS5-2;Q7TPS5	F8WIV9;E9Q026;Q7TPS5-3;Q7TPS5-2;Q7TPS5	C2 domain-containing protein 5	C2cd5
-0.142622	-0.0542755	0.152708	0.307401	0.170979	-0.0417547	-0.187586	-0.0824046	0.263408	0.328324	12	11	11	13.5	12.1	12.1	107.8	49	E9Q035;P47758	E9Q035;P47758	Signal recognition particle receptor subunit beta	Gm20425;Srprb
0.0219393	0.0966454	0.425591	0.655799	0.298196	0.000731468	0.582291	0.451382	0.00096035	0.0962996	4	4	4	19.1	19.1	19.1	44.625	20	E9Q057;Q8QZY9	E9Q057;Q8QZY9	Splicing factor 3B subunit 4	Sf3b4
-0.0498676	0.0610809	0.196491	0.363498	0.48849	-0.0204506	0.0371861	0.0844064	0.248998	0.228211	19	19	19	30.5	30.5	30.5	79.664	84	F6YE50;E9Q066;G3X9Q6;Q8BWW4	F6YE50;E9Q066;G3X9Q6;Q8BWW4	La-related protein 4	Larp4
0.0128231	-0.0310802	-0.0100708	0.389099	0.280337	-0.0375881	-0.0476108	0.145236	0.262285	0.306883	14	14	1	58.7	58.7	5.4	34.216	162	E9Q070;D3YVM5	E9Q070;D3YVM5		Gm8730;Rplp0
0.127044	-0.0846024	-0.00244999	0.0161295	-0.0781417	0.124442	-0.0926633	-0.307424	-0.274069	-0.272196	1	1	1	4.1	4.1	4.1	24.514	8	F7B276;Q3V1J8;E9Q092;E9QM92;Q8K0D2-2;Q8K0D2	F7B276;Q3V1J8;E9Q092;E9QM92;Q8K0D2-2;Q8K0D2	Hyaluronan-binding protein 2;Hyaluronan-binding protein 2 50 kDa heavy chain;Hyaluronan-binding protein 2 50 kDa heavy chain alternate form;Hyaluronan-binding protein 2 27 kDa light chain;Hyaluronan-binding protein 2 27 kDa light chain alternate form	Habp2
0.130852	-0.0802794	0.204899	-0.606474	-0.648107	0.084507	0.0964656	0.151344	-0.137454	0.307854	5	5	5	4.6	4.6	4.6	163.61	7	E9Q0A3;Q68FM7;D6RGQ8	E9Q0A3;Q68FM7;D6RGQ8		Arhgef11
0.265544	0.321506	0.327632	-0.0570927	-0.271825	0.0449238	0.000119686	-0.30546	0.0474234	-0.183445	4	4	4	3.7	3.7	3.7	168.85	5	F7CC56;E9Q0A5;Q9ESK9;F7CCJ3;E9PX56	F7CC56;E9Q0A5;Q9ESK9;F7CCJ3;E9PX56	RB1-inducible coiled-coil protein 1	Rb1cc1
-0.0955534	-0.0798035	-0.160476	-0.215712	-0.0176835	0.0406313	0.191331	0.103936	0.0698977	0.227143	17	17	2	27.2	27.2	2.5	91.741	35	E9Q0A7;Q4KMM3-3;Q4KMM3-2;B1H3M0	E9Q0A7;Q4KMM3-3;Q4KMM3-2	Oxidation resistance protein 1	Oxr1
-0.0631371	-0.155565	-0.00353336	-0.26432	-0.323808	-0.0306902	-0.107308	-0.0257354	-0.222934	-0.187837	11	11	11	52.1	52.1	52.1	33.363	33	Q5SVF7;E9Q0E4;O55125;Q5SVG6	Q5SVF7;E9Q0E4;O55125;Q5SVG6	Protein NipSnap homolog 1	Nipsnap1
-0.195678	-0.493846	-0.351717	-0.357156	-0.318967	0.152257	0.253775	0.161883	-0.0914803	-0.325568	7	7	7	38.3	38.3	38.3	25.575	11	E9Q0G3;Q8VDP2;E9QLS7;Q8VDP2-2	E9Q0G3;Q8VDP2;E9QLS7;Q8VDP2-2	UPF0428 protein CXorf56 homolog
0.0348301	0.157995	0.175064	-0.110918	-0.0822997	0.0800962	-0.135989	-0.145324	-0.300911	-0.0184684	6	6	6	7.7	7.7	7.7	102.56	9	E9Q0G8;Q2HXL6	E9Q0G8;Q2HXL6	ER degradation-enhancing alpha-mannosidase-like protein 3	Edem3
0.32883	0.545289	0.581635	0.186622	0.0109353	0.266992	-0.0917764	-0.362453	0.464164	0.412812	6	6	5	16	16	14.1	63.385	8	E9Q100;F8WI86;F8WGN6;E9Q0J5;Q9QXL2-3;Q9QXL2-2;Q9QXL2-4;Q9QXL2;E9QMU1;B7ZNG0-2;B7ZNG0;Q7M6Z4	E9Q100;F8WI86;F8WGN6;E9Q0J5;Q9QXL2-3;Q9QXL2-2;Q9QXL2-4;Q9QXL2	Kinesin-like protein;Kinesin-like protein KIF21A	Kif21a
0.110645	-0.0319157	-0.107717	0.128592	0.0974231	0.0866518	0.206764	0.0526443	0.353612	0.192061	7	7	7	14.4	14.4	14.4	75.329	36	Q542E4;E9Q0K1;P58021;E9PZ69	Q542E4;E9Q0K1;P58021;E9PZ69	Transmembrane 9 superfamily member 2	Tm9sf2
-0.0939188	-0.0389147	-0.258797	0.0485544	0.209294	-0.0578766	-0.183193	-0.125643	0.174758	0.183387	9	9	9	8.4	8.4	8.4	158.01	14	G5E8N9;Q9JLA1;E9Q6U2;E9Q0P3;Q9WV30;F6VCW7;Q80TR0;F6ZRF0	G5E8N9;Q9JLA1;E9Q6U2;E9Q0P3;Q9WV30	Nuclear factor of activated T-cells 5	Nfat5
-0.386787	-0.120034	0.142327	0.111173	0.0844159	-0.187449	-0.402054	-0.529548	0.00563145	0.0932107	3	2	2	8.4	6.4	6.4	39.458	2	E9Q0P4;Q8BTV1	E9Q0P4;Q8BTV1	Tumor suppressor candidate 3	Tusc3
-0.132129	-0.407278	-0.603849	-0.68164	-0.69286	1.0335	-0.0926957	0.119166	0.851309	0.351305	2	2	2	10.2	10.2	10.2	29.545	4	E9QM41;E9Q0Q6;Q06831	E9QM41;E9Q0Q6;Q06831	Transcription factor SOX-4	Sox4
-0.353143	-0.658431	-0.248592	0.0797825	-0.391063	1.22973	-0.92988	-1.15118	-0.440177	1.66583	1	1	1	1.8	1.8	1.8	49.41	2	E9Q0S1;P23242	E9Q0S1;P23242	Gap junction alpha-1 protein	Gja1
0.129752	-0.19131	0.510643	0.163606	0.0855689	0.0519285	0.16619	-0.0627904	0.135284	0.024035	3	3	3	8.5	8.5	8.5	64.534	12	E9Q0X1;Q5SRY7-4;Q5SRY7-3;Q5SRY7;Q5SRY7-2;Q8CHD5;Q3ULA2-2;Q3ULA2	E9Q0X1;Q5SRY7-4;Q5SRY7-3;Q5SRY7;Q5SRY7-2;Q8CHD5	F-box/WD repeat-containing protein 11	Fbxw11
-0.0183849	0	0.0307426	0.0712605	-0.0667605	0.0384045	0.0292783	-0.0687404	-0.111629	-0.0755706	42	42	42	56.3	56.3	56.3	106.42	260	E9Q120;Q8CGK3;F6Q1A7;A4UUI3	E9Q120;Q8CGK3	Lon protease homolog, mitochondrial	Lonp1
-0.113295	-0.0205975	-0.120312	0.132784	0.610854	-0.100573	0.0928922	0.787907	1.02422	0.416426	11	11	11	54.9	54.9	54.9	15.347	79	E9Q132;E9QNJ0;Q8BP67;F6RSK3	E9Q132;E9QNJ0;Q8BP67;F6RSK3	60S ribosomal protein L24	Rpl24;Gm17430
0.0493374	-0.21647	-0.334748	0.240925	0.0668139	0.292164	0.178685	0.159866	-0.33446	-0.276165	5	5	5	20.1	20.1	20.1	33.589	7	E9Q137;Q3TXY2	E9Q137;Q3TXY2		Tex264
-0.00113201	-0.11235	-0.0873384	-0.196394	0.0204396	0.514173	0.783654	0.987759	0.978086	0.400038	7	7	7	22.8	22.8	22.8	50.405	16	E9Q156;Q9EP82;F6VLT8;E9Q1H7;E9Q1L4;F6YNC4;F7CM37	E9Q156;Q9EP82	tRNA (guanine-N(7)-)-methyltransferase non-catalytic subunit Wdr4;tRNA (guanine-N(7)-)-methyltransferase non-catalytic subunit WDR4	Wdr4
-0.0229206	0.0194397	0.0672874	-0.25003	-0.144419	-0.0278015	-0.0846906	0.011313	-0.0325785	-0.0231338	7	7	7	14.8	14.8	14.8	80.214	18	E9Q164;E9Q7N5;Q8R2Q4-3;Q8R2Q4-2;Q8R2Q4;Q8C1C2;E0CY79	E9Q164;E9Q7N5;Q8R2Q4-3;Q8R2Q4-2;Q8R2Q4;Q8C1C2	Ribosome-releasing factor 2, mitochondrial	Gfm2
0.580028	0.196766	-0.177361	0.672108	0.131262	0.214391	0.442089	0.403339	0.195204	0.308122	3	1	1	2.5	1	1	164.72	2	E9Q166	E9Q166		Atad2b
0.0329437	-0.167043	0.00403404	-0.142495	0.00431013	0.159085	0.145264	0.0704017	-0.140134	0.020041	8	8	8	30.9	30.9	30.9	41.61	15	E9Q179;Q8C5Q4;D3YUN1;D3YV30	E9Q179;Q8C5Q4	G-rich sequence factor 1	Grsf1
0.038969	0.119597	0.128983	-0.417311	-0.124764	0.0676699	0.230699	0.584349	0.744541	0.270681	3	3	3	18.3	18.3	18.3	21.919	8	E9Q186;Q9CTH6	E9Q186;Q9CTH6	rRNA-processing protein FCF1 homolog	Fcf1
-0.0574093	-0.0845795	-0.0752602	0.106768	0.163563	-0.0277634	0.00292635	-0.0270457	0.125072	0.215968	57	57	57	48.4	48.4	48.4	139.19	206	E9Q1E9;Q8CG48;B1AWH6	E9Q1E9;Q8CG48	Structural maintenance of chromosomes protein 2	Smc2
-0.140829	-0.0559921	-0.0655823	-0.49542	-0.46627	-0.10173	-0.0964313	-0.132442	-0.562986	-0.604747	42	42	37	26.4	26.4	23.5	202.7	104	E9Q1F5	E9Q1F5		Myo5c
-0.252892	-0.168536	-0.149919	0.171517	0.148646	-0.178203	-0.24478	0.48576	0.1268	-0.455557	10	1	1	36.4	11.3	11.3	36.339	6	E9Q1F8	E9Q1F8
-0.0930834	0.589514	-0.668535	-0.442644	0.746045	0.399377	-0.141441	0.711426	1.53578	0.535761	2	2	2	9.2	9.2	9.2	53.342	5	E9Q1F9;E9QJT2;Q3UMQ8	E9Q1F9;E9QJT2;Q3UMQ8	H/ACA ribonucleoprotein complex non-core subunit NAF1	Naf1
0.0179338	-0.0483198	0.0367737	0.592476	0.298512	-0.190974	-0.379469	-0.594485	-0.233783	0.0238776	5	5	5	18.2	18.2	18.2	51.557	9	E9QAJ3;E9Q1I0;E9Q212;E9Q3N6;E9Q0Y0;E9Q5Q7	E9QAJ3;E9Q1I0;E9Q212;E9Q3N6;E9Q0Y0
0.839532	-0.084796	-0.654763	-0.196779	-1.14553	0.209481	0.409555	0.293972	0.0338745	-0.241782	5	5	5	5.1	5.1	5.1	113.36	6	E9Q1L5;Q8BUH8;Q9CQN9;D3Z5W1	E9Q1L5;Q8BUH8	Sentrin-specific protease 7	Senp7
-0.0329065	0.042284	0.0464993	-0.119225	-0.0138068	-0.016119	-0.00118685	-0.362899	0.163774	0.0535493	3	3	3	9.1	9.1	9.1	45.926	5	E9Q1M5;F6WNP0;P70428;A2AIG3;A2AIG6	E9Q1M5;F6WNP0;P70428;A2AIG3	Exostosin-2	Ext2
-0.131227	-0.19233	0.114618	0.175647	0.065968	0.111683	0.0328803	0.158289	0.367526	0.37658	15	10	10	42.5	30.4	30.4	59.291	28	E9Q1P8	E9Q1P8	Interferon regulatory factor 2-binding protein 2	Irf2bp2
-0.316001	-0.36565	0.0120001	-0.361701	-0.299796	-0.462289	-0.23553	0.0468774	-0.60676	-0.329212	1	1	1	2.3	2.3	2.3	37.724	2	E9Q1Q9;P97328	E9Q1Q9;P97328	Ketohexokinase	Khk
0.200624	0.0572157	0.0227213	-0.0227823	0.0502915	0.0258732	0.05125	-0.0397248	-0.215419	-0.307441	24	20	20	42.9	36.3	36.3	82.955	48	E9Q1S3;Q01405	E9Q1S3;Q01405	Protein transport protein Sec23A	Sec23a
-0.0759048	-0.0337353	-0.311436	-0.28721	0.0514827	-0.236484	0.0480742	0.169581	0.0267992	-0.0889297	4	4	4	15.7	15.7	15.7	28.032	17	Q544A1;E9Q1S7;P97765;A2A860	Q544A1;E9Q1S7;P97765;A2A860	WW domain-binding protein 2	Wbp2
0.0157528	-0.0195312	-0.0603008	0.0826654	0.179492	-0.036932	0.166136	0.206341	0.445694	0.421507	16	16	11	37.3	37.3	26.5	60.004	70	E9Q1T1;Q6PHZ2;E9Q1V9;Q6PHZ2-2;Q6PHZ2-4;Q6PHZ2-5;E9QM47;E9PXV3;E9Q1W0;E9Q2E8;Q8CCM0;F6ZIE1;F7A856;Q80TN1;F8WIS9;P11798;F6RWZ9;E9QAJ4;D6RDQ8;F6WHR9;D3Z7K9;E9PYZ8	E9Q1T1;Q6PHZ2;E9Q1V9;Q6PHZ2-2;Q6PHZ2-4;Q6PHZ2-5;E9QM47;E9PXV3;E9Q1W0;E9Q2E8;Q8CCM0	Calcium/calmodulin-dependent protein kinase type II subunit delta	Camk2d
0.0416908	0.277294	0.167022	-0.0981617	-0.269236	-0.288136	-0.39002	-0.192004	1.05068	0.323828	4	4	4	7.4	7.4	7.4	70.273	6	E9Q1U6;Q6PEE2;Q6PEE2-2	E9Q1U6;Q6PEE2;Q6PEE2-2	CBP80/20-dependent translation initiation factor	Ctif
0.0859537	0.08078	0.123647	-0.50098	-0.353226	0.197279	0.23204	-0.212945	-0.518714	-0.397544	4	4	4	17	17	17	30.325	7	E9Q1V3;O35435;D3YZY5;F6TCT7;F6RI88;F6ZQJ5	E9Q1V3;O35435;D3YZY5;F6TCT7;F6RI88	Dihydroorotate dehydrogenase (quinone), mitochondrial	Dhodh
-0.0507641	0.0870342	-0.131068	-0.297903	0.113483	-0.236773	-0.438239	-0.19948	-0.0904741	0.0463252	7	7	7	16.8	16.8	16.8	65.497	13	E9Q9L1;E9Q1V5;Q6ZPR5-3;Q6ZPR5-2;Q6ZPR5-4;Q6ZPR5;E9Q0L7;E9Q914;Q6ZPR5-5;E9QAA5;E9Q1M2;E9Q5Z0;E9Q5R0;E9PVE5;E9Q146;E9PZU7	E9Q9L1;E9Q1V5;Q6ZPR5-3;Q6ZPR5-2;Q6ZPR5-4;Q6ZPR5;E9Q0L7;E9Q914;Q6ZPR5-5	Sphingomyelin phosphodiesterase 4	Smpd4
0.201415	0.185421	0.160336	-0.217125	-0.361098	0.108235	-0.550964	-0.298027	-0.347631	-0.00793219	5	5	5	7.7	7.7	7.7	100.64	6	E9Q1W7;Q8BM85;Q8BM85-2	E9Q1W7;Q8BM85;Q8BM85-2	TBC domain-containing protein kinase-like protein	Tbck
-0.28486	-0.0305777	-0.0474577	0.239213	0.189991	-0.219541	-0.383501	0.00308275	0.228884	0.0572972	2	2	2	12.4	12.4	12.4	24.347	2	E9Q1Z1;Q9CZJ6	E9Q1Z1;Q9CZJ6	Protein Mis18-alpha	Mis18a
-0.0270185	0.0809155	0.251114	0.42405	0.20806	0.0339956	0.0692086	0.00888777	0.159741	0.0412412	16	16	16	15.2	15.2	15.2	148.89	41	E9Q236;E9Q467	E9Q236;E9Q467		Abcc4
-0.0425205	-0.109396	0.190137	0.235971	-0.0230279	0.27557	0.0384679	-0.0309262	0.599696	0.166326	4	4	4	4.3	4.3	4.3	148.25	6	E9Q238;Q6PDJ3;F6ZTY5;E9Q944	E9Q238;Q6PDJ3;F6ZTY5;E9Q944		Kank1
-0.226572	-0.167709	-0.324922	0.176105	-0.118893	-0.146245	0.246734	0.0646787	0.169444	-0.0315785	2	2	2	2.3	2.3	2.3	85.525	2	E9Q246;Q3U1T9-2;C6EQJ8;F6V3N4;Q3U1T9-3;Q3U1T9;Q3U1T9-4	E9Q246;Q3U1T9-2;C6EQJ8;F6V3N4;Q3U1T9-3;Q3U1T9;Q3U1T9-4	DENN domain-containing protein 1B	Dennd1b
0.0443821	0.146894	-0.0637579	-0.278228	-0.209971	0.220528	0.110928	0.387536	0.911713	0.22969	5	5	5	6.2	6.2	6.2	127.53	10	E9Q267;Q9EP53-4;Q9EP53-3;Q9EP53-2;Q9EP53	E9Q267;Q9EP53-4;Q9EP53-3;Q9EP53-2;Q9EP53	Hamartin	Tsc1
0.0505772	-0.144927	-0.135585	0.162605	-0.0797496	-0.0346985	-0.0690589	-0.322955	0.149283	0.0662522	5	5	5	13.1	13.1	13.1	62.262	6	E9Q284;Q5SU73;A6PWE1	E9Q284;Q5SU73;A6PWE1	Coilin	Coil
-0.0954819	0.00467396	0.0361309	-0.234233	-0.281255	0.0599976	0.0471244	-0.436378	-0.433206	-0.212971	9	9	9	13	13	13	111.1	13	E9Q2A6;Q3UDE9;Q9QVP9;G3X8V1;F7CCX1	E9Q2A6;Q3UDE9;Q9QVP9;G3X8V1	Protein-tyrosine kinase 2-beta	Ptk2b
-0.0294418	0.0430603	0.18066	0.492643	0.27744	0.945483	0.529195	-0.344093	0.180972	0.266962	5	5	4	20.1	20.1	16.9	48.638	6	E9Q2A8;Q99LG4	E9Q2A8;Q99LG4	Tetratricopeptide repeat protein 5	Ttc5
-0.107479	-0.371765	-0.0376673	0.815962	0.376809	-0.0589342	-0.395721	0.192452	0.229425	0.199901	2	2	2	21.9	21.9	21.9	12.108	4	E9Q2C7;Q8BHX3-3;Q8BHX3;Q8BHX3-2	E9Q2C7;Q8BHX3-3;Q8BHX3;Q8BHX3-2	Borealin	Cdca8
-0.255558	-0.225467	0.352443	-0.366772	-0.00300932	0.0594063	-0.149366	-0.236569	0.23823	0.381069	13	4	0	18.9	6.2	0	75.093	7	E9Q2D5;Q3UZ39-2	E9Q2D5;Q3UZ39-2	Leucine-rich repeat flightless-interacting protein 1	Lrrfip1
0.117237	-0.0625954	-0.258697	-0.197866	-0.147417	-0.151862	-0.142965	0.00196028	0.0210943	0.0326076	6	6	6	12.7	12.7	12.7	67.884	13	E9Q2F2;Q5RL57;Q9R0L7	E9Q2F2;Q5RL57;Q9R0L7	A-kinase anchor protein 8-like	Akap8l
-0.00827312	-0.0944595	-0.0734081	0.154582	0.151654	0.0449066	0.164706	0.136174	0.280016	0.233099	36	36	36	18.4	18.4	18.4	308.96	70	E9Q2H1;Q80TP3	E9Q2H1;Q80TP3	E3 ubiquitin-protein ligase UBR5	Ubr5
-0.185507	-0.105957	-0.0701199	0.352221	0.385634	0.0554991	0.271836	0.420948	0.442719	0.0941834	6	6	6	12.8	12.8	12.8	52.23	20	E9Q2Q0;Q3UBY5;P97821;D3Z220	E9Q2Q0;Q3UBY5;P97821	Dipeptidyl peptidase 1;Dipeptidyl peptidase 1 exclusion domain chain;Dipeptidyl peptidase 1 heavy chain;Dipeptidyl peptidase 1 light chain	Ctsc
-0.0109501	-0.0683956	-0.154606	-0.105967	-0.13857	-0.00960732	-0.0083499	-0.139944	-0.215061	-0.255163	22	22	22	54.3	54.3	54.3	44.797	101	E9Q2W0;Q9Z2I8;Q9Z2I8-2	E9Q2W0;Q9Z2I8;Q9Z2I8-2	Succinyl-CoA ligase [GDP-forming] subunit beta, mitochondrial	Suclg2
-0.0755739	-0.00563049	0.174671	0.0595856	0.098659	-0.0931864	-0.183015	0.113421	0.332315	0.0721517	13	10	8	23.3	19	14.7	62.787	25	E9Q2W5;Q91YT7	E9Q2W5;Q91YT7	YTH domain-containing family protein 2	Ythdf2
-0.0568123	-0.120983	-0.116562	0.00495148	0.0707211	0.000953674	-0.0587478	-0.118415	0.10965	0.1918	46	46	46	38.4	38.4	38.4	144.21	182	E9Q2X6;Q8CG47;Q3U763	E9Q2X6;Q8CG47	Structural maintenance of chromosomes protein;Structural maintenance of chromosomes protein 4	Smc4
0.107612	-0.0868273	-0.127138	0.0589457	0.0456824	-0.061861	-0.176538	-0.0597196	0.0505152	-0.0952163	5	5	5	15.6	15.6	15.6	47.844	14	Q8VC91;E9Q2Y3;Q7TSS3;O88522;A3KG44;A3KG41;A3KG38	Q8VC91;E9Q2Y3;Q7TSS3;O88522;A3KG44	NF-kappa-B essential modulator	Ikbkg
-0.0255461	-0.100368	-0.032793	0.00374603	0.0539536	0.072897	0.0559697	-0.0563779	-0.0347214	-0.00511885	8	8	8	51	51	51	17.595	53	Q4FZH3;E9Q317;O55128;D3Z2N9;D3YY73;D3YY55	Q4FZH3;E9Q317;O55128;D3Z2N9;D3YY73	Histone deacetylase complex subunit SAP18	Sap18;Gm10094
0.217341	-0.0357256	-0.122311	0.0593319	0.0667548	0.458724	0.490159	0.930012	0.732462	0.262182	4	4	4	7.7	7.7	7.7	76.129	5	E9Q361;E9Q360;Q8K2A7;E9Q315	E9Q361;E9Q360;Q8K2A7;E9Q315	Integrator complex subunit 10	Ints10
0.000785828	-0.0150948	0.00663948	0.126522	0.0315995	-0.0692005	-0.0362353	0.0640531	0.050869	-0.0470729	124	124	121	67.3	67.3	66.3	234.52	824	E9Q390;Q69ZN7;D3Z1Q0;Q69ZN7-4;Q69ZN7-2;Q69ZN7-3;REV__Q8QZT1	E9Q390;Q69ZN7;D3Z1Q0;Q69ZN7-4	Myoferlin	Myof
0.12361	-0.276897	-0.278547	-0.199415	-0.171441	0.503537	0.875344	1.26724	0.882301	-0.315468	3	3	3	9	9	9	62.497	4	E9Q392;Q9QXK2;F6ZKR0;D3Z734;D3Z733;G3X9W1	E9Q392;Q9QXK2;F6ZKR0;D3Z734;D3Z733	E3 ubiquitin-protein ligase RAD18	Rad18
-0.0236845	0.117607	-0.052146	-0.361285	-0.269257	0.000696182	-0.226935	-0.283363	-0.554167	-0.533378	14	14	14	6.4	6.4	6.4	303.97	24	E9Q394;E9Q474;Q3UEI5;F6VCM8;F7CN81;E9PVD4;Q3T998;F6RPP1	E9Q394;E9Q474		Akap13
0.144508	0.0110321	-0.00501823	0.217239	0.114687	0.165857	0.161845	-0.00539923	0.13196	0.109946	11	11	11	59.4	59.4	59.4	25.926	96	Q6ZWV8;P49722;E9Q3A4	Q6ZWV8;P49722;E9Q3A4	Proteasome subunit alpha type-2	Psma2
-0.0471067	0.127412	-0.0300369	-0.158501	-0.354631	0.0719814	-0.22237	-0.393141	-0.196804	-0.258945	5	5	5	12.8	12.8	12.8	56.3	5	E9Q3B1;G1EE51;Q99LJ7-2;Q99LJ7;F6QHR6;E9QAL7;E9QA48;E9Q3W8;E9Q7J4;F6X7I4;F6ZTZ2	E9Q3B1;G1EE51;Q99LJ7-2;Q99LJ7	RCC1 and BTB domain-containing protein 2	Rcbtb2
0.124452	0.378044	0.28279	0.974029	0.533608	0.361273	0.0200419	-0.0370517	0.00845337	0.319021	3	3	3	5.3	5.3	5.3	82.683	4	E9Q3C0;P49446-3;P49446-2;P49446;Q3TU63	E9Q3C0;P49446-3;P49446-2;P49446;Q3TU63	Receptor-type tyrosine-protein phosphatase epsilon;Protein-tyrosine-phosphatase	Ptpre
-0.148212	-0.0691071	0.0371895	0.194553	0.102738	-0.0010891	0.122926	0.0954146	-0.0884733	-0.161247	26	26	26	23.6	23.6	23.6	152.01	60	E9Q3G8	E9Q3G8		Nup153
-0.0270672	0.102051	0.233098	0.239119	0.0873389	0.0964518	0.308903	0.567191	0.758213	0.462962	7	7	5	12.6	12.6	9.6	89.02	23	E9Q3K3;Q8BXK8	E9Q3K3;Q8BXK8	Arf-GAP with GTPase, ANK repeat and PH domain-containing protein 1	Agap1
-0.108146	0.119493	0.014616	-0.170908	0.0188355	0.127264	0.256849	0.300982	0.154566	0.00395632	10	10	10	6.5	6.5	6.5	231.35	18	E9Q3L2;F6Y9T6;F6WIX7;F6XSW4	E9Q3L2		Pi4ka
-0.253652	-0.0633364	0.704679	1.59677	0.462438	0.209798	-0.168364	0.353372	0.444783	0.491515	1	1	1	9.8	9.8	9.8	17.674	2	E9Q4Y6;E9Q3L9;G3X9W7;E9Q3L8;G3UWD2;Q3UM65;Q03347-3;Q03347-5;Q03347-2;Q03347;Q03347-4	E9Q4Y6;E9Q3L9;G3X9W7;E9Q3L8;G3UWD2;Q3UM65;Q03347-3;Q03347-5;Q03347-2;Q03347;Q03347-4	Runt-related transcription factor 1	Runx1
-0.0256157	0.043149	-0.0602064	-0.118374	-0.296509	-0.115782	-0.0699048	0.144468	0.12773	-0.0370021	5	5	5	9.4	9.4	9.4	70.539	8	Q3UUK0;E9Q3N0;Q9Z129-2;Q9Z129;D3Z6T0;F6S4D9;D3YZW9	Q3UUK0;E9Q3N0;Q9Z129-2;Q9Z129	ATP-dependent DNA helicase Q1	Recql
0.0289421	0.0863686	0.207764	0.903725	0.522105	0.0187492	-0.0146613	0.22567	0.715653	0.528483	19	19	19	40.9	40.9	40.9	63.668	84	E9Q3Q6;Q54AJ5;Q61490;E9Q4G8;F6QH25;Q5MPX5	E9Q3Q6;Q54AJ5;Q61490;E9Q4G8	CD166 antigen	Alcam
-0.0244722	-0.0703802	0.155238	-0.23693	-0.105423	0.211014	-0.033525	-0.000804424	-0.0114803	-0.0187697	9	9	9	7	7	7	180.95	14	E9Q3T3	E9Q3T3	Kinesin-like protein	Kif14
-0.0599165	0.0373859	0.0175381	-0.00821781	0.0314775	-0.687976	-0.49397	0.140055	1.12099	0.993043	18	1	1	60.7	2.8	2.8	36.978	3	E9Q3V6;F6UKN5;G3UYQ0	E9Q3V6		2002-09-01
-0.137644	-0.105898	-0.110703	0.397877	0.556115	0.00227928	0.706678	0.735642	0.702685	0.252598	7	7	7	46.6	46.6	46.6	15.168	60	E9Q3V8;Q9D7P1;Q5M9M7;P62849-2;P62849-3;P62849	E9Q3V8;Q9D7P1;Q5M9M7;P62849-2;P62849-3;P62849	40S ribosomal protein S24	Rps24
0.0993195	0.0812778	0.0553913	-0.230013	-0.306034	0.0260983	0.00880671	-0.0695491	-0.425404	-0.47862	42	42	42	69.5	69.5	69.5	96.856	281	E9Q3X0;Q9EQK5;D3Z2N7	E9Q3X0;Q9EQK5	Major vault protein	Mvp
-0.422824	0.858898	0.118145	-1.73103	-0.519467	-0.523317	-0.384046	-0.555153	0.170355	0.503831	4	4	4	5.5	5.5	5.5	122.56	6	E9Q3X4;E9Q9Z2;P59438-2;P59438;G3X8S7;D6RFS4;F6Q7C7;P59438-3	E9Q3X4;E9Q9Z2;P59438-2;P59438;G3X8S7;D6RFS4;F6Q7C7;P59438-3	Hermansky-Pudlak syndrome 5 protein homolog	Hps5
-0.230605	0.128324	0.0588875	-0.654414	-0.32409	0.76304	1.43482	1.25861	1.27626	0.704069	3	3	3	3.2	3.2	3.2	119.33	3	E9Q3X5;Q924T7-2;Q924T7;F6XVP7;D6RFE2	E9Q3X5;Q924T7-2;Q924T7;F6XVP7	E3 ubiquitin-protein ligase RNF31	Rnf31
0.0470333	-0.00265789	-0.074399	-0.369601	-0.151988	0.0572405	0.12648	0.00248194	-0.307115	-0.336209	20	20	16	8	8	6.2	316.55	29	E9QK10;E9Q3Y4;Q9ESE1;Q9ESE1-2;Q9ESE1-3;Q8BSM6	E9QK10;E9Q3Y4;Q9ESE1;Q9ESE1-2;Q9ESE1-3	Lipopolysaccharide-responsive and beige-like anchor protein	Lrba
-0.178193	-0.211141	0.085989	0.134052	-0.0297685	0.114003	-0.0368161	-0.0177751	-0.133194	-0.224123	18	18	17	10.3	10.3	10	265.77	30	E9Q411;Q9D3Z9	E9Q411		Nbas
0.0200291	-0.0934753	-0.12608	-0.370173	-0.296237	-0.00267601	-0.170936	-0.202356	-0.34688	-0.385507	58	58	57	17.2	17.2	16.9	509.43	108	E9Q414;E9Q1Y3;E9Q4G4;F7A3M3	E9Q414;E9Q1Y3	Apolipoprotein B-100;Apolipoprotein B-48	Apob
-0.028182	0.165627	0.149419	0.0342512	0.00710917	-0.0431042	0.124945	0.0937057	-0.0973024	0.0783916	4	4	4	17.4	17.4	17.4	40.862	16	E9Q421;Q8BXX3;F6S1D3;Q8BL63;Q9CXY9	E9Q421;Q8BXX3;F6S1D3;Q8BL63;Q9CXY9	GPI-anchor transamidase	Pigk
-0.0735703	0.119077	0.605027	2.58015	0.173957	0.076458	-0.0299983	0.0133576	-0.112142	-0.0402646	7	7	7	18.5	18.5	18.5	51.098	12	E9Q446;Q9QZR0;D3YXC4;F6Z123;D3Z7S2	E9Q446;Q9QZR0	E3 ubiquitin-protein ligase RNF25	Rnf25
0.274684	0.524887	-1.13329	-1.32981	-1.8964	-0.227671	-0.341186	-0.567836	-1.05378	-1.25213	33	4	0	71.8	10.9	0	32.848	10	E9Q450	E9Q450		Tpm1
0.0111036	0.194836	0.169727	-0.0724907	-0.0343299	0.0419083	0.00766611	-0.0416789	-0.0543261	0.0253606	29	29	29	29.1	29.1	29.1	144.83	101	E9Q460;H7BX85;Q58A65-2;Q58A65;H7BX66;Q58A65-5;Q58A65-6;F8WH31;Q58A65-4;E9QJU2;E9PUD1;Q58A65-3;F6SH61;Q5NC72;F6WNT4;E9Q6B6;E9Q6E0;Q3UHB5;Q9ESN9-2;Q9ESN9-3;Q9ESN9-5;Q9ESN9-4;Q9ESN9;Q9ESN9-6;D3YWH6	E9Q460;H7BX85;Q58A65-2;Q58A65;H7BX66;Q58A65-5;Q58A65-6;F8WH31;Q58A65-4;E9QJU2;E9PUD1;Q58A65-3;F6SH61	C-Jun-amino-terminal kinase-interacting protein 4	Spag9
-0.108391	-0.13323	-0.0740719	-0.210781	-0.0190845	-0.135246	-0.237529	-0.175907	-0.314697	-0.234422	27	27	19	39.4	39.4	30	95.313	110	E9Q481;Q6P2K6;Q6P2K6-2	E9Q481;Q6P2K6	Serine/threonine-protein phosphatase 4 regulatory subunit 3A	Smek1
0.11313	-0.047513	-0.191153	0.27771	0.155139	-0.0380917	0.174858	0.14253	-0.0328102	0.0581765	3	3	3	12.3	12.3	12.3	32.204	8	E9Q496;Q9CQ56;Q9CQ56-2;D3Z6D3	E9Q496;Q9CQ56;Q9CQ56-2	Vesicle transport protein USE1	Use1
0.119409	-0.102543	-0.148258	-0.284292	-0.386514	-0.0983009	0.0741935	-0.00341654	-0.502345	-0.193674	10	10	10	33.7	33.7	33.7	41.607	47	E9Q4A6;E9QP62;Q99JW4;Q9D7B2;Q91XD2	E9Q4A6;E9QP62;Q99JW4;Q9D7B2	LIM and senescent cell antigen-like-containing domain protein 1	Lims1
-0.146706	-0.0578165	0.0348177	-0.161407	0.215563	-0.0901384	-0.14868	-0.712162	-0.426962	0.13187	6	6	6	20.2	20.2	20.2	42.791	8	Q3TJN1;E9Q4K3;Q8CBC8;F8WIH8;P24288;B2KFA8;B2KFA9;B2KFA6;B2KFA7	Q3TJN1;E9Q4K3;Q8CBC8;F8WIH8;P24288;B2KFA8;B2KFA9	Branched-chain-amino-acid aminotransferase;Branched-chain-amino-acid aminotransferase, cytosolic	Bcat1
-0.109228	-0.105075	-0.189152	-0.108329	-0.00373697	-0.00276566	-0.268157	0.0116019	-0.124633	0.0258355	7	6	6	5.3	4.8	4.8	204.57	9	E9Q4K7;A2AKI2;Q80TF6	E9Q4K7	Kinesin-like protein	Kif13b
-0.0698547	0.256585	0.14559	-0.105076	-0.404999	-0.00737	0.30511	0.585382	0.577365	0.325415	1	1	1	1.3	1.3	1.3	93.322	2	Q6P3Z8;E9Q4L1;Q9JHD2	Q6P3Z8;E9Q4L1;Q9JHD2	Histone acetyltransferase KAT2A	Kat2a
0.0381918	0.171711	0.128477	-0.16049	-0.160873	0.122267	0.394781	-0.392677	-0.75218	0.0643907	3	3	3	15.5	15.5	15.5	26.388	5	E9Q4M4;Q91VN4;Q3TJS8	E9Q4M4;Q91VN4;Q3TJS8	MICOS complex subunit Mic25	Chchd6
0.699829	0.324777	-0.147484	0.403868	0.570982	-0.425904	0.328789	-0.696054	-0.68989	-0.129194	2	2	2	12.8	12.8	12.8	39.784	3	E9Q4M6;E9Q4M8;Q71KT5;E0CX92;E0CYD6;E0CZ93;E0CX74	E9Q4M6;E9Q4M8;Q71KT5;E0CX92;E0CYD6;E0CZ93;E0CX74	Delta(14)-sterol reductase	Tm7sf2
-0.0896559	-0.00154305	-0.101798	-0.752098	-0.668192	0.114933	0.0258279	-0.515608	-0.184073	0.0956731	8	7	7	5.3	4.2	4.2	191.23	8	E9Q4N6;E9Q6R4;E9Q4N7;F7CB25	E9Q4N6;E9Q6R4;E9Q4N7;F7CB25		Arid1b
0.138149	0.0854769	0.0370054	0.311049	-0.0675673	0.178871	-0.0174203	0.232427	0.741534	0.261631	6	6	6	4.1	4.1	4.1	165.69	10	E9Q4Q5;H7BX08;Q8C1B1;Q8C1B1-2;E9Q5B0;Q80VC9-2;Q80VC9	E9Q4Q5;H7BX08;Q8C1B1;Q8C1B1-2	Calmodulin-regulated spectrin-associated protein 2	Camsap2
-0.0349617	-0.0480251	0.0519924	0.064064	0.00276613	0.0693207	-0.387905	-0.00763464	0.118006	0.106616	36	36	21	40.1	40.1	22.4	138.15	110	E9Q4S2	E9Q4S2
0.14075	0.102382	-0.159703	0.101635	0.0554433	0.123753	-0.142295	0.0831285	0.18562	0.01261	12	12	12	12.2	12.2	12.2	124.97	20	E9Q6V7;Q6W4W7;E9Q4U7;E9Q5X8;O70566;E9PVK5	E9Q6V7;Q6W4W7;E9Q4U7;E9Q5X8;O70566;E9PVK5	Protein diaphanous homolog 2	Diap2;Diaph2
0.188111	0.239442	-0.280169	-2.22135	-0.644021	0.353738	-0.0777574	-0.223808	-0.361457	0.0986791	4	4	4	3.8	3.8	3.8	162.46	4	E9Q4X0;Q8VDC1	E9Q4X0;Q8VDC1	FYVE and coiled-coil domain-containing protein 1	Fyco1
-0.668379	-0.0134182	-0.0590115	-0.448912	-0.225008	-0.121913	-0.532457	-0.283822	-0.281989	-0.181568	3	3	3	1.4	1.4	1.4	276.34	6	E9Q4Y4;E9PW31	E9Q4Y4;E9PW31		Cep192
-0.0758867	-0.0839443	-0.181619	-0.398554	-0.341116	-0.0519238	0.0801616	-0.0574775	-0.44033	-0.380935	16	15	15	37.8	35.7	35.7	58.82	44	E9Q509;G3X925;P53657	E9Q509;G3X925;P53657	Pyruvate kinase;Pyruvate kinase PKLR	Pklr
0.126044	0.0409279	-0.0254755	-0.239046	-0.216785	0.116209	0.0488534	-0.169929	-0.343888	-0.210742	21	21	21	14	14	14	226.45	42	E9Q512;H3BJG4;Q8BVJ9;H3BJH8;E9Q4A9;H3BJU5	E9Q512;H3BJG4		Trip11
-0.0147781	-0.00610733	-0.016571	0.0188961	0.0598168	0.0224209	0.0439916	0.0565209	0.117741	0.131642	95	95	95	23.3	23.3	23.3	584.49	231	E9Q555;F7A6H4;F6UJT5;F6QHV1;Q3U0U2	E9Q555	E3 ubiquitin-protein ligase RNF213	Rnf213
0.0286465	0.103884	-0.0398045	-0.287525	-0.123331	0.0254707	0.111397	-0.0489326	-0.226875	-0.199499	101	101	101	40.8	40.8	40.8	332.91	272	E9Q557;E9PZW0	E9Q557;E9PZW0	Desmoplakin	Dsp
0.0247898	-0.0243912	0.0597878	0.349913	0.215592	0.0453119	0.0422645	0.222897	0.285878	0.10225	27	26	24	26.6	26	24	125.03	67	E9QNH6;E9Q580;Q7TQD7;P46735-2;P46735;D3YV80	E9QNH6;E9Q580;Q7TQD7;P46735-2;P46735	Unconventional myosin-Ib	Myo1b
0.0308247	0.0720501	0.0249462	-0.153063	-0.117719	0.0283756	-0.0485511	-0.0547729	-0.172256	-0.129043	52	52	52	54.9	54.9	54.9	136.85	226	E9Q586;E9Q3M3;O08788-2;O08788;D3YX34;D3Z2M9;D3YYG9	E9Q586;E9Q3M3;O08788-2;O08788;D3YX34	Dynactin subunit 1	Dctn1
-0.1152	-0.0287514	0.0686464	-0.204974	-0.233235	0.129438	-0.172972	-0.423971	-0.317025	-0.536334	9	9	9	48.9	48.9	48.9	26.55	28	E9Q5B1;Q91XH6;O88384;F6UHS3;E0CYE5;F6T4B9	E9Q5B1;Q91XH6;O88384;F6UHS3	Vesicle transport through interaction with t-SNAREs homolog 1B	Vti1b
0.118872	0.0834551	-0.0107498	0.08673	0.0922828	0.252229	0.116888	-0.0799098	-0.0265923	0.0405116	7	7	6	16.7	16.7	14.1	71.108	29	F8WGD6;E9Q5D6;P69566-2;P69566	F8WGD6;E9Q5D6;P69566-2;P69566	Ran-binding protein 9	Ranbp9
-0.270506	-0.00850296	0.138915	-0.26743	0.0467534	0.752136	1.39721	0.710144	0.774556	-0.764057	3	3	3	6.3	6.3	6.3	54.11	5	E9Q5E0;Q921S6;Q63943;Q8C895;D3Z6M5;Q3V1B5;F7A8S0;E9QKT0;Q8CFN5-4;Q8CFN5-3;Q8CFN5-2;Q8CFN5-5;Q8CFN5;Q60929-2;Q60929-3;Q60929;Q63943-2	E9Q5E0;Q921S6;Q63943;Q8C895;D3Z6M5;Q3V1B5;F7A8S0;E9QKT0;Q8CFN5-4;Q8CFN5-3;Q8CFN5-2;Q8CFN5-5;Q8CFN5;Q60929-2;Q60929-3;Q60929;Q63943-2	Myocyte-specific enhancer factor 2D;Myocyte-specific enhancer factor 2C;Myocyte-specific enhancer factor 2A	Mef2d;Mef2c;Mef2a
0.189125	-0.0237865	0.0529203	-0.151944	-0.352224	-0.00518036	-0.151407	-0.309916	-0.183405	-0.431921	6	6	6	3.2	3.2	3.2	229.36	9	G3X921;E9Q5F9;G3UYE0;G3UZ69;G3UY32	G3X921;E9Q5F9	Histone-lysine N-methyltransferase SETD2	Setd2
-0.0351028	-0.0586433	-0.0178699	0.0718269	-0.0298152	-0.0402527	-0.14216	0.0541196	0.0835285	0.0476327	29	29	29	40	40	40	108.77	93	E9Q5G3;E9Q5W8;F6XCV8	E9Q5G3;E9Q5W8	Kinesin-like protein KIF23	Kif23
0.201193	0.245451	0.141366	0.217465	-0.992993	-0.0147886	-0.0213704	0.202044	0.107587	-0.260429	4	4	4	6.5	6.5	6.5	117.77	7	F6QX82;E9Q5G5;Q5HZJ0	F6QX82;E9Q5G5;Q5HZJ0	Ribonuclease 3	Drosha
-0.000436783	0.0352001	-0.0426884	-0.0894852	-0.141567	0.0114212	0.0242372	-0.0396972	-0.242815	-0.270456	30	17	0	60.9	39.1	0	33.149	181	Q8K0Z5;E9Q5J9	Q8K0Z5;E9Q5J9		Tpm3
0.108038	0.0833216	0.112485	0.0362282	-0.0203424	0.0525217	0.2292	0.165159	0.0730982	0.114789	9	9	9	15.6	15.6	15.6	81.608	22	E9Q5N6;Q921L5;H3BJK5	E9Q5N6;Q921L5	Conserved oligomeric Golgi complex subunit 2	Cog2
0.0339632	0.663614	0.0610733	-0.328007	-0.19998	-0.324288	-0.477177	-0.287606	-0.556845	-0.408683	3	3	3	4	4	4	99.142	5	E9QJX9;Q9QXJ2;E9Q5T9;Q9WVL2;E9Q0H3	E9QJX9;Q9QXJ2;E9Q5T9;Q9WVL2;E9Q0H3	Signal transducer and activator of transcription;Signal transducer and activator of transcription 2	Stat2
-0.0557661	-0.252666	-0.220659	0.0167475	0.350115	-0.0440645	-0.0441127	0.117412	0.508657	0.370088	1	1	1	10	10	10	13.545	6	E9Q5U7;Q8BG73	E9Q5U7;Q8BG73	SH3 domain-binding glutamic acid-rich-like protein 2	Sh3bgrl2
0.0908871	0.15344	0.0503159	0.183164	0.0723681	-0.203783	-0.231592	-0.218076	-0.13918	0.0323873	19	19	19	8.3	8.3	8.3	328.27	31	E9Q5W5;Q5SSH7-2;Q5SSH7;Q5SSH7-3;Q8BFP7	E9Q5W5;Q5SSH7-2;Q5SSH7	Zinc finger ZZ-type and EF-hand domain-containing protein 1	Zzef1
-0.0657196	-0.189425	-0.0654144	-0.304927	-0.0619578	0.762622	0.274002	-0.0341859	0.344591	-0.0362592	8	4	4	11.4	6.1	6.1	100.34	5	E9Q5W9;Q8CJG1;H3BJ70;Q8CJF9;F8WGV6;E9QA67;Q8CJF8-2;Q8CJF8	E9Q5W9;Q8CJG1;H3BJ70	Protein argonaute-1	Ago1
0.19211	0.452812	-0.25281	-0.988472	-0.661107	-0.492858	-0.336087	-0.461738	-1.14072	-1.48255	1	1	1	1.6	1.6	1.6	84.906	4	E9Q600;Q924C6	E9Q600;Q924C6	Lysyl oxidase homolog 4	Loxl4
0.0990915	0.21452	0.048336	0.0987024	-0.0674224	-0.132642	-0.0858636	-0.0436349	-0.125474	-0.0508981	12	12	11	21	21	19.9	82.225	22	E9Q605;E9QNL4;Q60680;Q60680-2;Q60680-3	E9Q605;E9QNL4;Q60680;Q60680-2;Q60680-3	Inhibitor of nuclear factor kappa-B kinase subunit alpha	Chuk
-0.0871181	-0.106958	-0.103527	-0.259285	0.0321908	-0.0350952	-0.104448	-0.103977	-0.122072	0.0223641	287	287	287	79.9	79.9	79.9	604.25	3016	E9Q616;F7BRM2;E9Q1H8;G5E8K8;Q8R2L7;G5E8I9;REV__P56375;REV__Q5SPV7	E9Q616		Ahnak
-0.0233173	-0.0322838	-0.0709953	-0.238703	-0.292667	0.00381851	0.0288568	-0.0474601	-0.217543	-0.259231	37	37	37	39	39	39	126.82	128	E9Q634;G3V011;Q8CG29;P70248;F7DDA8	E9Q634	Unconventional myosin-Ie	Myo1e
0.0580454	0.0183735	0.0257206	0.338889	0.296532	-0.0990534	-0.0220008	0.285037	0.611493	0.297637	13	12	12	14.6	13.4	13.4	112.66	28	E9Q640;Q6NZN0-5;Q6NZN0-3;Q6NZN0-4;Q6NZN0-2;Q6NZN0;E9PYZ7;E9PUF4	E9Q640;Q6NZN0-5;Q6NZN0-3;Q6NZN0-4;Q6NZN0-2;Q6NZN0;E9PYZ7;E9PUF4	RNA-binding protein 26	Rbm26
-0.585276	0.11564	0.564535	-0.0939293	0.185242	-0.3226	-0.146308	0.287184	0.169684	0.0542397	1	1	1	1.4	1.4	1.4	113.21	7	E9Q645;Q3UYK3-2;Q3UYK3	E9Q645;Q3UYK3-2;Q3UYK3	TBC1 domain family member 9	Tbc1d9
0.102824	0.373208	0.38429	0.0341463	-0.0529523	-0.0480719	-0.0561061	-0.274108	-0.179959	0.225445	4	4	3	13.6	13.6	6.9	45.333	8	E9Q6B2	E9Q6B2	Coiled-coil domain-containing protein 85C	Ccdc85c
-0.124002	-0.120744	-0.0322819	0.0875425	0.178277	-0.100133	0.129409	0.263738	0.270034	0.0339189	6	4	4	14.5	10.1	10.1	54.911	19	E9Q6D4;Q8BQ46;F6QCI0	E9Q6D4;Q8BQ46;F6QCI0		Taf15
0.0137978	0.0666952	0.0527878	-0.110939	0.6686	-0.0773697	0.29003	0.741281	0.871422	0.555575	7	7	7	15.1	15.1	15.1	53.102	26	Q3UIX4;E9Q6E5;B7ZNC5;Q8BV04;D3Z4B0;F6XR65;F6TN80;D6RE22;F7B0U9	Q3UIX4;E9Q6E5;B7ZNC5;Q8BV04		Srsf11
0.0869837	0.550469	-0.02034	-0.29635	0.15419	0.414465	1.50384	-0.0124965	0.850777	0.52319	1	1	1	0.7	0.7	0.7	237.75	2	E9Q6G4;Q91V24	E9Q6G4;Q91V24	ATP-binding cassette sub-family A member 7	Abca7
-0.206597	-0.0147476	0.0574312	-0.0651951	0.130457	-0.0096159	0.0552344	0.0625834	0.337945	0.00483656	16	16	14	6.4	6.4	5.6	327.45	31	E9Q6J5;Q80TF0	E9Q6J5		Bod1l
-0.164825	-0.0896378	-0.0122547	0.464679	0.151669	-0.137997	0.957343	1.03687	1.13137	0.965677	5	5	5	40.4	40.4	40.4	32.889	18	E9Q6K5;Q9D9K3;A2AGL5	E9Q6K5;Q9D9K3;A2AGL5	Cell death regulator Aven	Aven
-0.0297241	-0.103477	-0.0952072	-0.216849	-0.590679	-0.0596619	0.00768518	-0.0593734	-0.320457	-0.605612	32	32	31	28.1	28.1	26.8	162.14	72	E9Q6L0;E9QKH0;E9QNY9;Q80TV8;Q80TV8-2	E9Q6L0;E9QKH0;E9QNY9;Q80TV8;Q80TV8-2	CLIP-associating protein 1	Clasp1
0.187013	0.340868	0.229606	-0.142528	0.649181	-0.090292	-0.235746	-0.391866	-0.52923	-0.280598	3	3	3	3	3	3	196.21	5	E9Q6P4;G5E8P0;F6X8A1;F6ZAT3;Q6PFC6	E9Q6P4;G5E8P0;F6X8A1;F6ZAT3;Q6PFC6		Tubgcp6
-0.139505	0.0941734	0.124525	-0.0274658	0.0779004	0.0277023	0.0876775	0.0555978	0.165886	0.119326	76	76	75	30.1	30.1	29.9	392.7	217	E9Q6R7;E9Q916;Q61636;Q3TR59	E9Q6R7		Utrn
0.105201	0.415946	0.416945	0.59152	0.29154	0.0425358	0.103287	0.026794	5.53e-05	0.0664067	5	5	5	39.2	39.2	39.2	14.731	35	E9Q6U4;Q3UWL8;Q6P0X1;E9Q4Q8;E9Q8R1	E9Q6U4;Q3UWL8	Prefoldin subunit 4	Pfdn4
0.0745306	-0.00132275	-0.144207	0.0956373	-0.12122	0.233928	0.0353761	-0.109427	-0.228714	-0.248064	6	6	5	36.3	36.3	32.7	32.265	12	E9Q6X0;Q8R001-2;Q8R001;D3YYK8;Q3TG90	E9Q6X0;Q8R001-2;Q8R001;D3YYK8;Q3TG90	Microtubule-associated protein RP/EB family member 2	Mapre2
0.0278511	0.019536	0.134397	0.1386	0.154692	-0.0553198	-0.400368	-0.45094	-0.14166	-0.0424924	13	13	13	14.6	14.6	14.6	121.77	19	E9Q6X7;Q99ME2	E9Q6X7;Q99ME2	WD repeat-containing protein 6	Wdr6
-0.0852919	-0.0966673	-0.147206	0.0616512	0.246321	-0.164346	-0.220166	0.148065	0.144541	-0.0265813	3	3	3	6.2	6.2	6.2	45.192	5	E9Q6Z3;Q6ZQE4;Q8K2N3	E9Q6Z3;Q6ZQE4;Q8K2N3	Transmembrane protein 194A	Tmem194;Tmem194a
-0.253572	0.174106	0.0674934	-0.470509	0.118543	0.0874672	0.557849	0.38669	0.173403	0.0575919	5	5	5	7.8	7.8	7.8	72.4	13	I1E4X2;E9Q6Z8;F8VQL7;P25425-10;P25425-4;P25425-7;P25425-9;P25425-11;P25425-8;P25425-3;P25425-6;P25425-2;P25425-5;P25425;P25425-12;H3BJP0;F6RP41;H3BJE4;Q3U5D1;H3BJT4;H3BKB7;Q7TSC9;Q00196-4;Q00196-6;P31362;Q00196;Q00196-2;Q00196-3;Q00196-7;Q00196-5	I1E4X2;E9Q6Z8;F8VQL7;P25425-10;P25425-4;P25425-7;P25425-9;P25425-11;P25425-8;P25425-3;P25425-6;P25425-2;P25425-5;P25425;P25425-12	POU domain protein;POU domain, class 2, transcription factor 1	Pou2f1
-0.0196228	0.0315113	0.267564	1.07525	0.728767	0.334579	0.266813	0.435989	0.873411	0.68237	4	4	4	4.8	4.8	4.8	97.175	6	E9Q704;P97467;E9Q8R9;F8VQA4;F6T0D3;A1L331	E9Q704;P97467;E9Q8R9;F8VQA4	Peptidyl-glycine alpha-amidating monooxygenase;Peptidylglycine alpha-hydroxylating monooxygenase;Peptidyl-alpha-hydroxyglycine alpha-amidating lyase	Pam
0.128706	0.0774002	0.232563	-0.120757	-0.0982633	0.100147	-0.105925	0.0609031	0.079814	0.117728	4	4	4	18.5	18.5	18.5	32.959	15	F6T5L3;E9Q717;Q5M8S1;Q546X9;Q9CVD2	F6T5L3;E9Q717;Q5M8S1;Q546X9;Q9CVD2	Ataxin-3	Atxn3
0.620944	0.146441	0.174134	-0.0404425	0.242926	0.0783606	-0.471161	0.161972	0.783372	0.512219	3	3	3	6.2	6.2	6.2	86.9	5	E9Q718;Q9R0B9	E9Q718;Q9R0B9	Procollagen-lysine,2-oxoglutarate 5-dioxygenase 2	Plod2
-0.346968	-0.455537	-0.364724	-0.260026	-0.00368834	-0.0922499	-0.150523	-0.375054	-0.0494146	0.109457	2	2	2	9.8	9.8	9.8	32.017	7	E9Q722;Q3UQH7;Q61069;E9PXC2;F6PWU6;F8WI12;Q64705-2;Q64705	E9Q722;Q3UQH7;Q61069;E9PXC2;F6PWU6;F8WI12;Q64705-2;Q64705	Upstream stimulatory factor 1;Upstream stimulatory factor 2	Usf1;Usf2
0.0814295	0.185287	-0.166373	0.0331879	0.107784	0.0243101	-0.117937	0.0923362	0.130393	-0.0756316	8	8	8	11.9	11.9	11.9	124.46	14	G3X9Y5;E9Q735;E9Q442;D3Z701;D6RGN7;D3YXR7	G3X9Y5;E9Q735;E9Q442;D3Z701	Ubiquitin conjugation factor E4 A	Ube4a
-0.463607	-0.932224	-0.856826	-1.45662	-0.77447	-0.0618305	-0.176176	-0.287586	-0.384611	-0.260864	9	4	2	66.7	27	12.7	21.243	8	Q9D091;E9Q753;P08556;B2KGV5;E9Q8V2;E9PVD5	Q9D091;E9Q753;P08556	GTPase NRas	Nras
-0.0547285	0.0117741	-0.20104	0.0829496	0.0208821	-0.0783072	-0.196105	-0.0336156	0.111381	0.0382028	16	16	16	41.7	41.7	41.7	61.499	43	E9Q761;Q3V307;Q6PD26	E9Q761;Q3V307;Q6PD26	GPI transamidase component PIG-S	Pigs
0.403127	-0.133965	-0.699507	-1.32796	-0.387832	-0.0973892	-0.165437	-0.0427766	-0.0812998	0.197595	3	3	3	1.6	1.6	1.6	203.75	6	E9Q784;F6YK47	E9Q784		Zc3h13
0.101637	0.315653	-0.143661	-0.0690403	0.203885	-0.101125	-0.0272832	-0.300997	-0.158792	-0.115201	13	7	7	32.4	19.7	19.7	58.367	11	Q3U3A7;E9Q794;Q3UII8;Q924K8-2;Q924K8;Q3TY62;H3BLE1;H3BIY7	Q3U3A7;E9Q794;Q3UII8;Q924K8-2;Q924K8;Q3TY62	Metastasis-associated protein MTA3	Mta3
-0.193587	-0.101432	0.224034	-0.0337782	0.0588708	0.114852	-0.0168185	-0.0980868	-0.0327387	-0.166451	7	7	7	9.7	9.7	9.7	82.595	9	E9Q7C1;G3X8S4;Q924H2;E9Q182;Q3TE00;F6XGR1	E9Q7C1;G3X8S4;Q924H2;E9Q182;Q3TE00;F6XGR1	Mediator of RNA polymerase II transcription subunit 15	Med15
-0.356658	-0.0860987	-0.0747318	0.00511169	-0.0389953	-0.121773	-0.293511	-0.276595	-0.391332	-0.211008	4	4	4	10.3	10.3	10.3	70.133	9	E9Q7D0;Q9JJG9	E9Q7D0;Q9JJG9	Nitric oxide-associated protein 1	Noa1
0.0404406	0.0890245	0.208473	0.182979	-0.0594602	-0.0219383	0.139224	0.0100789	0.0496044	0.0802398	22	22	22	21.3	21.3	21.3	176.66	52	E9Q7D5	E9Q7D5		Arhgef5
-0.453902	-0.186618	-0.51808	-0.672729	0.0686088	0.0924292	-0.0863338	-0.175677	-0.169882	-0.0880895	9	9	9	6.7	6.7	6.7	195.99	10	E9Q7E2;E9Q6E3;Q9D982	E9Q7E2;E9Q6E3		Arid2
0.0184793	0.133905	0.121	-0.00274086	-0.146182	0.462716	-0.143797	-0.456721	0.0550995	-0.133476	6	6	4	7.6	7.6	5.8	98.192	8	E9Q7E9;Q3V3Q7	E9Q7E9;Q3V3Q7	Phosphofurin acidic cluster sorting protein 2	Pacs2
-0.039917	-0.0411777	-0.167191	-0.44001	-0.390899	-0.0340919	-0.0732512	-0.143278	-0.438381	-0.436359	85	85	46	48.4	48.4	24.5	235.63	381	E9Q7G0;E9QAZ0	E9Q7G0		Numa1
-0.0748997	-0.018157	0.0999908	-0.12888	-0.116179	0.0606461	0.0822864	0.217845	0.130499	0.132182	8	8	8	46.5	46.5	46.5	21.918	27	Q564F2;E9Q7K1;Q564G0;Q64520	Q564F2;E9Q7K1;Q564G0;Q64520	Guanylate kinase	Guk1
0.16273	0.4107	0.214597	0.48337	0.109933	-0.242887	-0.185954	-0.251839	-0.356299	-0.328547	3	3	1	5.3	5.3	1.4	55.017	4	E9Q7K9;Q3U2U7;E9Q0X9	E9Q7K9;Q3U2U7;E9Q0X9	Methyltransferase-like protein 17, mitochondrial	Mettl17
-0.0037775	0.063899	-0.0695868	-0.128438	-0.0110621	0.062479	-0.126979	0.276565	0.223399	0.199634	15	15	15	10.6	10.6	10.6	171.62	19	E9Q7L1;G3UX45	E9Q7L1;G3UX45		Urb2
-0.279209	-0.292669	-0.381921	-1.17083	-0.527606	-0.0523272	0.218916	-0.0610194	-0.436304	-0.602044	7	7	4	12.4	12.4	9.2	78.196	20	E9Q7M2;Q148S0;F6VXN4;B1AVF2;B1AVF1;D3YZZ4;Q9Z2S7;Q9Z2S7-3;Q9Z2S7-2	E9Q7M2		Tsc22d2
0.367819	-0.237062	-0.812369	-0.15184	-0.359469	0.261922	0.854384	-0.215155	-0.870038	-0.286653	1	1	1	3.1	3.1	3.1	46.418	2	E9Q7R6;Q04857	E9Q7R6;Q04857	Collagen alpha-1(VI) chain	Col6a1
-0.0168009	0.0240574	0.535213	0.722774	0.246542	0.759686	-0.458471	-0.111267	-1.17124	0.786915	2	2	2	0.9	0.9	0.9	205.74	2	E9Q7S1;O88466;E9QAI7;O88466-3;O88466-2	E9Q7S1;O88466;E9QAI7;O88466-3;O88466-2	Zinc finger protein 106	Zfp106;Znf106
-0.530606	-0.850486	-0.879329	-1.09614	-0.336998	0.00884247	-0.151529	-0.518921	-1.36166	-0.870046	3	3	3	5.7	5.7	5.7	70.932	5	E9Q7U2;Q8CGU1	E9Q7U2;Q8CGU1	Calcium-binding and coiled-coil domain-containing protein 1	Calcoco1
0.0937872	0.346249	0.347391	1.37757	0.971831	0.149008	0.0877166	0.20985	0.52	0.632726	6	6	6	13.6	13.6	13.6	54.325	10	E9Q7W0;Q3UM17;F7BPQ6;P31266-2;P31266;Q3V2I2;O08674	E9Q7W0;Q3UM17;F7BPQ6;P31266-2;P31266	Recombining binding protein suppressor of hairless	Rbpj
-0.157582	0.133602	0.654684	0.623262	-0.127374	-0.0959845	-0.0556045	0.016417	-0.0477085	0.0374684	41	1	1	67	1.9	1.9	75.6	2	E9Q800;E9QAY6	E9Q800;E9QAY6		Immt
0.0720654	0.155568	0.239948	0.472063	0.28774	-0.10018	-0.00717306	0.213912	0.621869	0.526965	8	8	8	37.8	37.8	37.8	34.515	36	E9Q855;Q3UXS0;O35609	E9Q855;Q3UXS0;O35609	Secretory carrier-associated membrane protein 3	Scamp3
0.0480976	-0.0701504	-0.325686	-1.5453	-0.133482	-0.317301	-0.210824	-0.113854	0.433313	0.313731	2	2	2	3.1	3.1	3.1	74.863	2	E9Q8A5;Q8K119	E9Q8A5;Q8K119		Pms1
-0.278117	-0.340978	-0.40279	-0.406359	-0.331279	-0.0827484	0.268321	-0.194775	-0.130284	0.12291	6	6	6	16.2	16.2	16.2	61.734	13	E9Q8D0;F6QYD2	E9Q8D0		Dnajc21
0.357579	0.12728	0.067234	0.353872	-0.0888257	1.45239	0.698189	-1.58744	-1.4098	-1.79571	2	2	2	1.3	1.3	1.3	184.85	4	E9Q8F1;Q3UXZ9	E9Q8F1;Q3UXZ9	Lysine-specific demethylase 5A	Kdm5a
-0.047308	0.373029	-0.0749884	-0.490794	-0.520331	0.000516891	-0.27011	-0.235289	0.318861	0.127736	2	2	1	3.2	3.2	1.4	54.104	2	Q91YV0;Q91XK1;E9Q8G4;Q60722-2;Q60722-3;Q60722;E9Q216;E9Q229;F8WHD5	Q91YV0;Q91XK1;E9Q8G4;Q60722-2;Q60722-3;Q60722;E9Q216;E9Q229;F8WHD5	Transcription factor 4	Tcf4
-0.155532	-0.109769	0.0717955	0.0489635	-0.0501113	-0.318899	-0.502317	-0.229324	0.958669	0.179234	2	2	2	6	6	6	32.097	2	E9Q8G7;E9QAD3;Q02395;E9PZQ6;E9PZE8;E9Q5U4;F6Q1Z6;Q02395-2	E9Q8G7;E9QAD3;Q02395;E9PZQ6;E9PZE8;E9Q5U4;F6Q1Z6;Q02395-2	Metal-response element-binding transcription factor 2	Mtf2
-0.253114	-0.175805	0.0300856	-0.0323439	-0.216888	-0.102182	-0.155601	-0.248132	-0.384372	-0.226201	11	11	11	14.6	14.6	14.6	101.51	14	E9Q8I7;E9PZN0;E9Q3K1	E9Q8I7;E9PZN0;E9Q3K1		Nfxl1
0.0620565	0.441303	0.765614	0.39599	-0.0909572	1.87152	0.0318513	0.149944	0.652842	-0.274812	1	1	1	2.5	2.5	2.5	46.018	2	E9Q8J8;Q80WR3;P97360	E9Q8J8;Q80WR3;P97360	Transcription factor ETV6	Etv6
-0.0225163	-0.123624	0.142528	0.119695	0.00942755	-0.15624	-0.139413	-0.101211	0.254022	-0.0638394	9	9	9	11.2	11.2	11.2	136.02	24	E9Q8K8;Q6ZPZ3-2;Q6ZPZ3	E9Q8K8;Q6ZPZ3-2;Q6ZPZ3	Zinc finger CCCH domain-containing protein 4	Zc3h4
0.022378	0.030304	-0.00895786	-0.168253	-0.0973659	0.0135651	0.100989	0.11414	0.175248	0.0870824	7	7	7	10.2	10.2	10.2	125.02	16	E9Q8L9;Q9D620;G3UW57;G3XA57;B9EID4	E9Q8L9;Q9D620	Rab11 family-interacting protein 1	Rab11fip1
-0.257529	-0.135554	0.0695591	-0.58352	-0.613724	-0.125029	-0.64884	-0.387643	-0.591369	-0.699037	1	1	1	1.8	1.8	1.8	59.786	3	E9Q8M1	E9Q8M1		Zfp358
0.0470114	0.490798	0.595936	0.182591	0.161135	0.787534	-0.333851	-0.27049	-0.216003	-0.425721	2	2	2	2.2	2.2	2.2	90.097	2	E9Q8M9;Q60695;E9Q8N0	E9Q8M9;Q60695;E9Q8N0	Ral guanine nucleotide dissociation stimulator-like 1	Rgl1
-0.443487	-0.81815	-0.65476	-0.724372	-0.135432	0.0668554	0.09236	-0.027617	-0.0857105	-0.0591578	7	7	7	37.5	37.5	37.5	36.071	15	E9Q8R5;Q99JY4;E9Q7A5;E9PXM1	E9Q8R5;Q99JY4;E9Q7A5	TraB domain-containing protein	Trabd
0.0829201	0.135906	0.197104	0.257583	0.110087	0.0288601	-0.154346	0.102313	0.126385	0.233827	11	11	2	5.6	5.6	1	305.23	19	E9Q8T1;E9QL08;E9Q9Z4;H7BX75;Q9JJG0-2;Q9JJG0	E9Q8T1;E9QL08;E9Q9Z4;H7BX75;Q9JJG0-2;Q9JJG0	Transforming acidic coiled-coil-containing protein 2	Tacc2
0.00608253	-0.0829144	-0.0500641	0.00424385	0.0132871	-0.0604477	0.230361	0.132952	0.141865	0.0394177	23	23	23	59.8	59.8	59.8	64.062	181	E9Q8W8;G5E924;Q8R081;G3UY38;G3UY56;G3UYY3	E9Q8W8;G5E924;Q8R081;G3UY38	Heterogeneous nuclear ribonucleoprotein L	Hnrnpl
-0.0185032	-0.0157089	0.0396061	0.123584	0.132634	-0.0958805	-0.0436339	0.0736661	0.173088	0.242907	22	22	22	45.8	45.8	45.8	66.076	99	E9Q912;E9Q6Q4	E9Q912;E9Q6Q4		Rap1gds1
-0.242248	-0.0774326	-0.146062	-0.124547	-0.146294	0.429701	0.338371	0.205117	0.0495176	-0.163421	9	9	9	18.1	18.1	18.1	80.457	14	E9Q974;Q7TMK6	E9Q974;Q7TMK6	Protein Hook homolog 2	Hook2
-0.0629215	-0.0936584	-0.104831	-0.347701	-0.197386	0.128721	-0.047646	-0.0791278	-0.174664	-0.1562	13	13	9	14.4	14.4	10.6	123.76	31	E9Q9B0;O35071	E9Q9B0;O35071	Kinesin-like protein;Kinesin-like protein KIF1C	Kif1c
-0.00668049	-0.131593	-0.145953	-0.433307	-0.253777	0.127768	0.243504	-0.0252337	-0.110363	-0.111022	11	11	11	19.4	19.4	19.4	78.932	16	E9Q9C8;E9Q9C0;E9Q9C2;E9QK41;Q8K4G5-2;Q8K4G5;E9Q9C7;E9Q1E8;E9Q9C1;E9Q9Q7;E9Q9D1;E9Q9D2;E9Q030;E9Q9C4;E9Q9C9;Q8K4G5-3;Q8K4G5-4;F6YHE5;Q8K4G5-5	E9Q9C8;E9Q9C0;E9Q9C2;E9QK41;Q8K4G5-2;Q8K4G5;E9Q9C7;E9Q1E8;E9Q9C1;E9Q9Q7;E9Q9D1;E9Q9D2;E9Q030;E9Q9C4;E9Q9C9;Q8K4G5-3;Q8K4G5-4	Actin-binding LIM protein 1	Ablim1
0.48408	0.274499	0.366602	-1.44504	-0.186796	0.18006	0.114244	0.0418792	-0.0999517	-0.378356	46	1	1	33.6	1	1	207.31	7	E9Q9C3;Q9QZQ1;E9PYX7;F7C3I9	E9Q9C3;Q9QZQ1;E9PYX7	Afadin	Mllt4
0.366647	0.285877	-0.0877819	-0.13748	0.0289445	0.0814953	0.0361304	-0.1259	-0.528447	-0.338585	3	3	3	4	4	4	106.91	4	E9Q9D6;Q148X5;Q80TM6-2;Q80TM6-4;Q80TM6-3;Q80TM6;E9PZ57;E9Q013;E9Q0F6;F6Z9T5	E9Q9D6;Q148X5;Q80TM6-2;Q80TM6-4;Q80TM6-3;Q80TM6	R3H domain-containing protein 2	R3hdm2
0.300001	0.161707	-0.210161	-0.0174913	0.287455	0.177091	0.0903649	-0.0702233	0.266569	-0.0418782	5	5	5	5.3	5.3	5.3	121.92	11	Q91ZZ2;E9Q9E2;Q3UGX8;Q3UHC1;F6ZDE5;E9PVH3;E0CXV1	Q91ZZ2;E9Q9E2;Q3UGX8;Q3UHC1;F6ZDE5;E9PVH3		Rapgef1
0.0539856	-0.0470352	-0.0282497	0.151594	0.0852532	0.0613651	0.195754	0.108429	0.145664	0.0791326	27	27	25	71.9	71.9	66.1	50.648	132	E9Q9F5;E9Q1G8;O55131;E9Q7K8;P28661-5;P28661-4;Q9DA97;E9QMM2;P28661-3;P28661-2;P28661	E9Q9F5;E9Q1G8;O55131	Septin-7	2007-09-01
-0.0410299	0.0100174	0.0957918	0.0825043	-0.00853968	-0.0476208	-0.127148	-0.216215	-0.0827255	-0.109604	20	20	20	34.7	34.7	34.7	96.891	43	H7BWY4;E9Q9H0;Q811D0-2;Q811D0;Q811D0-3;D3Z3B8;F6UDT8;D3YUZ8;E9Q2L4;F7ASZ7;E9PW19;E9Q2L2;F6T8G5;F8VQM7;Q62108-3;Q62108;Q62108-2;Q91XM9-3;Q91XM9-6;Q91XM9-8;Q91XM9;Q91XM9-2;Q91XM9-4;Q91XM9-7;G3UZL5;B1AR31;E9Q031;D3YWU0;Q91XM9-5	H7BWY4;E9Q9H0;Q811D0-2;Q811D0;Q811D0-3;D3Z3B8	Disks large homolog 1	Dlg1
-0.0130234	0.091341	0.204002	-0.0738869	0.179595	0.152307	0.322645	-0.355924	-0.602041	-0.258951	4	4	4	3.4	3.4	3.4	212.09	6	E9Q9I2;E9Q9R9;F6YZU5;E9Q3Y6;F7BYL0	E9Q9I2;E9Q9R9;F6YZU5;E9Q3Y6		Dlg5
-0.0415678	0.0421286	0.0779915	-0.0580511	-0.0394387	0.0823488	0.0656981	0.252856	-0.0087471	-0.0701003	38	38	38	24	24	24	302.76	61	E9Q9L6;Q6ZQA0-2;B7ZWL5;Q6ZQA0;F6VTL9;F6ZZB1;D3Z2K6	E9Q9L6;Q6ZQA0-2;B7ZWL5;Q6ZQA0;F6VTL9	Neurobeachin-like protein 2	Nbeal2
-0.0229139	-0.0986385	-0.247834	0.116602	0.300316	-0.118576	0.0492415	0.132474	0.275992	0.305171	18	18	18	40.9	40.9	40.9	67.764	57	G3X9J6;E9Q9M1;Q3V1L4	G3X9J6;E9Q9M1;Q3V1L4	Cytosolic purine 5-nucleotidase	Nt5c2
-0.0171051	-0.06532	-0.166379	0.121338	0.0325418	-0.102487	0.0382714	0.115576	0.158697	0.083631	16	16	16	20.8	20.8	20.8	143.45	29	E9Q9M5;Q3UJD6-2;Q3UJD6	E9Q9M5;Q3UJD6-2;Q3UJD6	Ubiquitin carboxyl-terminal hydrolase;Ubiquitin carboxyl-terminal hydrolase 19	Usp19
-0.262491	-0.797297	-0.665099	-0.503531	0.155085	0.0968056	-0.345659	-0.553914	-0.261863	-0.391978	3	3	3	6.2	6.2	6.2	79.976	8	E9Q9R8;Q6NV99	E9Q9R8;Q6NV99		Haus6
0.0125408	0.213467	-0.0276041	-0.638739	0.0289702	-0.116511	-0.23112	-0.203627	-0.00825119	0.302723	2	2	2	8.1	8.1	8.1	37.988	3	Q8BKL1;E9Q9S9;Q6P1I1;Q62280	Q8BKL1;E9Q9S9;Q6P1I1;Q62280	Protein SSXT	Ss18
0.131561	0.0513344	0.0608597	-0.231815	-0.148231	-0.0661631	-0.0450215	-0.296691	0.0491581	0.0676656	4	4	4	9.2	9.2	9.2	68.022	7	E9Q9T6;Q6ZPL9;E9Q2P8	E9Q9T6;Q6ZPL9;E9Q2P8	ATP-dependent RNA helicase DDX55	Ddx55
-0.110399	-0.0921879	0.103516	0.343158	0.159948	1.00742	1.72423	1.70518	1.59799	0.725839	12	9	9	6.5	5.4	5.4	253.86	10	E9Q9V3;F8VQL9;E9QPD6;E9Q560;E9PY55;E9QPD5;E9Q701;Q9WU42-2;Q9WU42;F6Z4B2;D3Z2J5;F6YAU7	E9Q9V3;F8VQL9;E9QPD6;E9Q560;E9PY55;E9QPD5;E9Q701;Q9WU42-2;Q9WU42;F6Z4B2;D3Z2J5	Nuclear receptor corepressor 2	Ncor2
0.0297575	0.0298042	-0.190017	-0.985085	-1.45771	0.0272055	-0.0314193	-0.19037	-0.883819	-1.44583	32	3	3	33.6	3.4	3.4	89.272	11	E9QA15;F6QLP8;F6ZAW1;F6T2Z7;F7CVG0;F6RGN9;REV__E9Q6F1;REV__B2RXW8;REV__Q8BSS9;REV__B8QI34;REV__F6UCP8;REV__B8QI33	E9QA15		Cald1
-0.22769	0.0430517	0.0434513	-0.227676	-0.10394	-0.228971	-0.421427	-0.213204	-0.0498629	-0.442489	4	4	4	7.8	7.8	7.8	70.78	8	E9QA19;Q8BT14-2;Q8BT14;Q8BT14-3	E9QA19;Q8BT14-2;Q8BT14;Q8BT14-3	CCR4-NOT transcription complex subunit 4	Cnot4
0.234997	0.254147	0.135784	0.371302	0.0206056	0.106783	0.081634	-0.210602	-0.00840664	0.181272	10	10	10	26.7	26.7	26.7	48.29	14	E9QAB6	E9QAB6		Ptar1
0.32083	0.382139	0.0545635	0.152497	0.194744	-0.0970469	-0.166894	-0.326356	0.157892	0.239842	21	1	1	82	5.1	5.1	35.812	11	E9QAC7	E9QAC7
0.0416546	-0.10055	-0.226601	-0.374627	-0.324317	-0.119235	-0.0359597	-0.11336	-0.219619	-0.134915	17	17	17	31.5	31.5	31.5	72.474	43	E9QAD4;Q7TQK5	E9QAD4;Q7TQK5	Coiled-coil domain-containing protein 93	Ccdc93
0.103946	0.0915852	-0.0125332	0.164692	0.0572343	-0.00429344	-0.015245	-0.0444283	0.0898571	0.0188622	29	29	29	23.7	23.7	23.7	207.05	67	E9QAE3	E9QAE3		Btaf1
0.0641632	0.0976124	-0.107977	-0.47691	0.00285387	0.202917	0.308734	0.292534	0.254035	0.275307	14	14	13	9.3	9.3	8.9	200.06	24	E9QAF9;Q0VGY8;Q0VGY8-2;D3Z737	E9QAF9;Q0VGY8	Protein TANC1	Tanc1
0.0029459	0.19848	-0.09517	0.222528	0.23603	0.443062	0.236187	0.00864649	-0.126747	0.156031	3	3	3	11.8	11.8	11.8	40.693	6	Q3TGS5;E9QAJ0;P59913	Q3TGS5;E9QAJ0;P59913	Protein-L-isoaspartate O-methyltransferase domain-containing protein 1	Pcmtd1
-0.0578957	-0.137585	-0.296879	-0.86398	-0.865273	-0.0708599	-0.327329	-0.489865	-0.890195	-1.11936	18	18	18	22.4	22.4	22.4	102.39	36	E9QAN0;F8WJJ9;Q3UR85;Q3UR85-2	E9QAN0;F8WJJ9;Q3UR85;Q3UR85-2	Myelin regulatory factor;Myelin regulatory factor, N-terminal;Myelin regulatory factor, C-terminal	Myrf
-0.13369	0.362337	0.330183	0.43508	0.296778	0.0385723	0.00354052	-0.161976	0.205709	0.212504	5	5	5	6.3	6.3	6.3	105.31	14	E9QAP7;E9Q2V4;F6W8W7;F6UXB4;G5E8Z2	E9QAP7;E9Q2V4;F6W8W7		Taf4a
-0.0231676	-0.115729	-0.183357	-0.301461	-0.172582	0.0668821	0.165047	0.0717149	0.0683556	-0.109977	13	13	9	47.9	47.9	39.3	46.71	42	Q5KU03;E9QAQ5;Q9WV60	Q5KU03;E9QAQ5;Q9WV60	Glycogen synthase kinase-3 beta	Gsk3b
-0.161423	-0.112087	-0.0212517	0.0403042	0.0944867	-0.0910225	0.00427485	0.105113	0.136908	0.048924	61	61	46	40.6	40.6	31.2	216.37	266	E9QAS4;E9QAS5;Q6PDQ2;F6WR45	E9QAS4;E9QAS5;Q6PDQ2	Chromodomain-helicase-DNA-binding protein 4	Chd4
0.127826	0.0825729	0.0592642	0.0954447	0.025517	-0.0288363	0.0264106	-0.0369763	0.0652332	-0.168607	24	23	2	50.8	49.4	4.9	66.169	69	E9QAT0;P35922-3;Q6AXB7;P35922-9;P35922-2;P35922;E9QAS9;D3Z6U8;E9QNF5;E9QAS8;P35922-8;P35922-7;P35922-5;P35922-4;P35922-11;P35922-10	E9QAT0;P35922-3;Q6AXB7;P35922-9;P35922-2;P35922;E9QAS9;D3Z6U8;E9QNF5;E9QAS8;P35922-8;P35922-7;P35922-5;P35922-4;P35922-11;P35922-10	Fragile X mental retardation protein 1 homolog	Fmr1
-0.0550652	0.499985	-0.0301666	-0.222975	-0.452303	0.288429	0.0126882	-0.627447	-0.278452	0.128664	3	3	3	9.5	9.5	9.5	54.821	7	E9QAZ4;E9QMK0;Q3TDX8-5;Q3TDX8;G3UX54	E9QAZ4;E9QMK0;Q3TDX8-5;Q3TDX8;G3UX54	Cytochrome b5 reductase 4	Cyb5r4
0.0484047	-0.192746	-0.422499	-1.13197	-1.11163	-0.338974	-1.32713	-1.48146	-0.736948	-0.674054	26	2	2	39.9	2.5	2.5	92.335	6	F6RLF6;E9QB01;P13595-2;F7C5W6;E9Q589;P13595-3;F7CRA9;P13595-4;F8VQH8	F6RLF6;E9QB01;P13595-2;F7C5W6;E9Q589;P13595-3;F7CRA9;P13595-4	Neural cell adhesion molecule 1	Ncam1
0.0320644	0.00559235	0.0612097	-0.0367289	-0.043304	-0.0609627	-0.139399	-0.18717	0.0962868	-0.0836234	12	11	11	10	8.7	8.7	165.94	19	E9QB05;E9Q8N5;Q08EB6;Q08EB5;B9EJA4;Q8BRT1;E9QQ37;Q8BRT1-5;Q8BSE7;Q8BRT1-6	E9QB05;E9Q8N5;Q08EB6;Q08EB5;B9EJA4;Q8BRT1	CLIP-associating protein 2	Clasp2
-0.248948	-0.310866	-0.32436	-0.422411	-0.0509648	0.270345	0.475046	0.151314	-0.384958	-0.126954	5	5	5	41.9	41.9	41.9	18.698	8	E9QJS0;G5E8U8;G5E8U5;Q80ZK0;D3Z6K5	E9QJS0;G5E8U8;G5E8U5;Q80ZK0	28S ribosomal protein S10, mitochondrial	Mrps10
0.105129	0.161314	0.0977335	0.323018	0.364909	-0.0299826	-0.596643	-0.442552	0.0429373	0.349473	7	7	7	32.9	32.9	32.9	25.053	17	E9QJS2;Q99LS3;D3Z4T3;D3Z666	E9QJS2;Q99LS3;D3Z4T3	Phosphoserine phosphatase	Psph
0.953163	1.84837	2.28222	0.945855	1.14611	-0.250464	-0.0517135	0.160252	0.415826	0.264892	4	4	4	9.9	9.9	9.9	69.365	4	F8WI26;E9QJT6;Q68ED3;F6UPY1	F8WI26;E9QJT6;Q68ED3;F6UPY1	Non-canonical poly(A) RNA polymerase PAPD5	Papd5
-0.43158	-0.655643	-0.383889	-0.472447	-0.398376	0.0607023	-0.260247	-0.129884	-0.0667419	-0.0342078	5	5	5	5.6	5.6	5.6	126.01	6	E9QJU8;Q8CG79;F6YJV5;E9QLE7;Q62415	E9QJU8;Q8CG79	Apoptosis-stimulating of p53 protein 2	Trp53bp2;Tp53bp2
0.0715446	0.144382	-0.248157	-0.700083	-0.762672	0.0562916	-0.265575	-0.769459	0.890895	0.107571	4	4	4	9.6	9.6	9.6	77.923	6	E9QJV4;F8WGV4;Q8K2Z2;D6RDR5	E9QJV4;F8WGV4;Q8K2Z2	Pre-mRNA-processing factor 39	Prpf39
0.156087	-0.0591679	-0.472026	0.379354	0.0764089	0.441166	-0.0245147	0.270063	0.241154	0.223919	1	1	1	1.5	1.5	1.5	122.07	3	E9QJW7;E9QLL7;G3X9Q1;E9QJY2;E9QPQ5;Q61738-4;Q61738-2;Q61738-5;Q61738-3;Q61738-6;Q61738	E9QJW7;E9QLL7;G3X9Q1;E9QJY2;E9QPQ5;Q61738-4;Q61738-2;Q61738-5;Q61738-3;Q61738-6;Q61738	Integrin alpha-7;Integrin alpha-7 heavy chain;Integrin alpha-7 light chain	Itga7
-0.00276375	0.0677137	0.102268	0.725979	0.61231	-0.275921	-0.287055	0.301561	0.697327	0.568029	8	8	8	9	9	9	134.36	13	F8VQ06;E9QJZ6;Q61810-2;Q61810	F8VQ06;E9QJZ6;Q61810-2;Q61810	Latent-transforming growth factor beta-binding protein 3	Ltbp3
0.174596	0.0225401	0.560802	0.480014	0.630961	0.38146	0.129694	0.443759	1.25253	1.33316	3	3	3	3.3	3.3	3.3	157.17	3	E9QLA4;E9QLA3;E9QK04;P97798-5;P97798-2;P97798-3;P97798-4;P97798	E9QLA4;E9QLA3;E9QK04;P97798-5;P97798-2;P97798-3;P97798-4;P97798	Neogenin	Neo1
0.0052681	0.0585136	-0.107476	-0.0735703	0.0313888	-0.0338993	0.189792	-0.208602	-0.263595	-0.226365	11	11	11	29.8	29.8	29.8	52.344	23	E9QK09;Q8CFE3;Q6PGA0-2;Q6PGA0	E9QK09;Q8CFE3	REST corepressor 1	Rcor1
0.00140667	0.39818	0.437517	-0.238717	-0.151953	0.296794	0.47145	-0.0280023	-0.0325603	0.220068	3	3	3	21.3	21.3	21.3	25.332	8	E9QK32;Q8BWR2;Q8BWR2-2	E9QK32;Q8BWR2;Q8BWR2-2	PITH domain-containing protein 1	Pithd1
-0.121008	-0.252592	-0.455271	0.067174	0.0642867	0.11344	-0.181829	-0.449374	-0.156703	-0.270268	5	5	5	5.5	5.5	5.5	134.1	6	E9QK75;G3UW83;Q6NZL6;E9Q2M2	E9QK75;G3UW83;Q6NZL6;E9Q2M2	Tonsoku-like protein	Tonsl
-0.0620012	-0.0834169	-0.115307	-0.49093	-0.453775	0.000811577	0.178307	0.277812	-0.392601	-0.500247	13	13	13	21.1	21.1	21.1	88.031	36	E9QK78;P42225;Q8CFQ1	E9QK78;P42225	Signal transducer and activator of transcription;Signal transducer and activator of transcription 1	Stat1
-0.047123	-0.000864029	0.138264	0.303362	0.193936	-0.0537357	-0.0156302	0.201153	0.380949	0.271395	67	67	67	31.1	31.1	31.1	317.87	156	E9QK83;Q5XG71	E9QK83;Q5XG71	Small subunit processome component 20 homolog	Utp20
-0.0362568	-0.0213299	-0.0675726	0.221482	0.126539	-0.0105238	-0.238	-0.165632	0.3212	0.076633	19	19	19	15.5	15.5	15.5	184.8	29	E9QK89;Q5PSV9;G3UX64	E9QK89;Q5PSV9	Mediator of DNA damage checkpoint protein 1	Mdc1
0.687835	1.57991	-0.235548	-0.9259	-0.807113	-0.313366	-0.418792	-1.12823	-0.671379	-0.0659041	2	2	2	7.5	7.5	7.5	45.965	4	E9QKB2;Q9JKS5	E9QKB2;Q9JKS5	Intracellular hyaluronan-binding protein 4	Habp4
0.154741	0.121299	0.186872	0.852747	0.489195	-0.0718699	-0.0158553	0.12113	0.311121	0.312306	8	8	8	45.2	45.2	45.2	42.132	21	E9QKC1;O35400;O35400-2;D3Z2X1	E9QKC1;O35400;O35400-2	Sulfotransferase;Sulfotransferase family cytosolic 2B member 1	Sult2b1
0.0459604	0.00359154	-0.0696898	0.00594139	-0.06774	-0.189374	-0.207108	-0.105257	0.278842	0.221895	13	13	13	14.1	14.1	14.1	130.66	17	E9QKD1;Q3UHX0;Q3UHX0-2	E9QKD1;Q3UHX0	Nucleolar protein 8	Nol8
0.0692844	0.0719204	0.068119	0.076128	0.0145822	0.114478	0.16403	-0.144533	-0.0897331	0.0131841	34	34	34	31.7	31.7	31.7	154.64	59	E9QKE4;Q8BMG7;Q8BMG7-2	E9QKE4;Q8BMG7	Rab3 GTPase-activating protein non-catalytic subunit	Rab3gap2
-0.0437012	0.287702	0.20397	-0.551423	-0.272574	-0.0468283	0.108421	0.165174	-0.260115	-0.15739	5	5	5	28.9	28.9	28.9	26.336	9	E9QKF1;Q3TLP5-3;Q3TLP5;F6Z5N5;Q3TLP5-2;F6YTG0	E9QKF1;Q3TLP5-3;Q3TLP5;F6Z5N5;Q3TLP5-2;F6YTG0	Enoyl-CoA hydratase domain-containing protein 2, mitochondrial	Echdc2
0.191783	0.0655394	-0.214475	-0.261782	-0.0886683	-0.00937557	0.0804276	0.163973	0.50895	0.206314	5	5	5	13.5	13.5	13.5	52.938	8	E9QKG3;Q9CWH5	E9QKG3;Q9CWH5	tRNA (guanine(10)-N2)-methyltransferase homolog	Trmt11
-0.0742607	-0.015255	0.0304985	0.177565	0.309578	-0.0364876	0.0843453	0.250243	0.427876	0.280579	62	62	0	26.3	26.3	0	310.89	177	E9QKG5;Q3TLH4;Q3TLH4-2;Q3TLH4-3	E9QKG5;Q3TLH4;Q3TLH4-2;Q3TLH4-3	Protein PRRC2C	Prrc2c
0.108928	0.238979	0.124803	0.161764	0.205027	-0.0562143	0.0907426	-0.0228105	0.277215	0.095407	22	11	11	12.6	6.7	6.7	246.62	28	E9QKG6;Q99NH0;Q99NH0-2;E9Q804;Q99NH0-3	E9QKG6;Q99NH0;Q99NH0-2;E9Q804;Q99NH0-3	Ankyrin repeat domain-containing protein 17	Ankrd17
-0.0580339	-0.0884552	0.16559	0.30575	0.155133	0.130086	0.0936942	0.277556	0.467935	0.381908	9	9	9	5.1	5.1	5.1	286.21	14	E9QKK1;Q6RT24	E9QKK1;Q6RT24	Kinesin-like protein;Centromere-associated protein E	Cenpe
-0.246008	0.020834	0.615987	1.33061	0.858026	-0.205914	0.714549	0.169302	-0.161504	0.174711	11	1	1	24.4	2.1	2.1	69.437	4	E9QKL6;E9QLE0;D3Z2E7;E9Q3L4;D0QMC3	E9QKL6;E9QLE0		Ifi204
-0.272483	0.349649	1.09167	-0.692855	-0.475091	0.203288	0.127916	0.102399	0.199903	0.131562	8	5	5	24.4	19.4	19.4	35.796	32	E9QKP8;Q9EST5;Q9EST5-2	E9QKP8;Q9EST5;Q9EST5-2	Acidic leucine-rich nuclear phosphoprotein 32 family member B	Anp32b
-0.046072	0.249469	0.207884	-0.503771	0.140052	-0.28993	-0.354581	0.330599	0.126046	-0.257783	3	3	3	7.1	7.1	7.1	59.679	3	E9QKQ3;Q9Z2Q2;F6ZLH4;H7BX94;Q9Z2Q2-3;Q9Z2Q2-2;D3Z5V3	E9QKQ3;Q9Z2Q2;F6ZLH4;H7BX94;Q9Z2Q2-3;Q9Z2Q2-2	Lysine-rich nucleolar protein 1	Knop1
0.125927	0.224155	0.00183201	-0.292132	-0.0266528	0.55878	-0.0909944	-0.475551	0.0559769	0.751099	3	3	3	7.2	7.2	7.2	81.145	3	E9QKQ6;P58022-2;P58022;E9PW97	E9QKQ6;P58022-2;P58022;E9PW97	Lysyl oxidase homolog 2	Loxl2
0.00916672	0.0554447	-0.0579185	-0.72057	-0.385318	-0.00550079	-0.156557	-0.0103793	-0.292317	-0.556222	15	15	15	21.8	21.8	21.8	83.983	28	E9QKR1;Q03173-6;Q03173-3;Q03173-4;E9QKQ9;E9QLZ9;Q03173-5;Q03173;Q03173-2	E9QKR1;Q03173-6;Q03173-3;Q03173-4;E9QKQ9;E9QLZ9;Q03173-5;Q03173	Protein enabled homolog	Enah
0.0567713	0.0489359	0.0424461	0.231603	0.100525	-0.0455112	0.0223508	-0.088511	0.0770454	0.113703	20	20	20	26.5	26.5	26.5	103.34	58	Q5DTH1;E9QKT1;O08759	Q5DTH1;E9QKT1;O08759	Ubiquitin-protein ligase E3A	Ube3a
-0.0278807	0.00139999	0.041131	-0.0336485	-0.0417838	-0.212982	0.111964	0.0557351	0.0247383	-0.145616	8	7	7	28	24.6	24.6	30.833	54	E9QKW3;Q9D8S5;Q640L9;O35326	E9QKW3;Q9D8S5;Q640L9;O35326	Serine/arginine-rich splicing factor 5	Srsf5
0.435065	0.457374	0.222691	0.633244	0.267491	0.102628	0.62638	0.544569	0.771468	0.710489	1	1	1	1.4	1.4	1.4	91.21	3	Q80YX0;E9QM60;E9QM59;E9QKW5;Q80YX1-5;Q80YX1-4;Q80YX1-3;Q80YX1-2;Q80YX1	Q80YX0;E9QM60;E9QM59;E9QKW5;Q80YX1-5;Q80YX1-4;Q80YX1-3;Q80YX1-2;Q80YX1	Tenascin	Tnc
0.189191	-0.0468616	-0.241247	-0.502274	-0.426678	-0.0517244	-0.213191	-0.439549	-0.800689	-0.736836	9	9	9	31.2	31.2	31.2	46.719	22	E9QKX9;Q3TCU5;Q9R233-2;Q9R233;G3UZZ2;G3UWL0	E9QKX9;Q3TCU5;Q9R233-2;Q9R233	Tapasin	Tapbp
-0.0301008	0.137389	0.171759	-0.0341721	-0.416335	0.00358868	0.392213	0.0783849	0.117195	0.0157838	9	9	9	6.6	6.6	6.6	290.77	13	E9QKY1;G3X9H5;P42859-2;P42859	E9QKY1;G3X9H5;P42859-2;P42859	Huntingtin	Htt
-0.0423908	-0.0720482	-0.0697193	-0.0142918	0.0451455	-0.113747	-0.0632682	-0.0438495	-0.0678883	0.00368929	32	32	32	40.8	40.8	40.8	115.95	170	E9QKZ2;Q91YE6;E0CXB2;F6TLX3;E0CY46;F6UT58	E9QKZ2;Q91YE6;E0CXB2	Importin-9	Ipo9
-0.000880241	0.202394	0.296885	0.562805	0.398001	-0.0385761	0.0408902	0.167823	0.75163	0.161479	9	9	9	28.9	28.9	28.9	49.924	39	E9QL52;P56183-2;P56183;Q05CN2;F8WI83;P56183-3	E9QL52;P56183-2;P56183;Q05CN2;F8WI83;P56183-3	Ribosomal RNA processing protein 1 homolog A	Rrp1
0.0145826	0.285785	0.170014	-0.168669	0.0387502	0.141312	0.226105	-0.01335	-0.0603476	-0.010263	10	10	10	2.8	2.8	2.8	520.27	16	E9QLK5;E9QNY8;E9QL60;Q9JLC8-3;Q9JLC8;Q9JLC8-2;B2RRL5;D3Z3H1	E9QLK5;E9QNY8;E9QL60;Q9JLC8-3;Q9JLC8;Q9JLC8-2	Sacsin	Sacs
-0.0827007	-0.0510931	0.0243378	-0.0845585	-0.0111127	0.0715637	0.0655618	0.0790372	0.0478802	0.00593519	7	7	7	9.9	9.9	9.9	94.144	13	E9QL65;Q8CI04;REV__F6XRK9;REV__D3YZM2;REV__D3Z752	E9QL65;Q8CI04	Conserved oligomeric Golgi complex subunit 3	Cog3
0.0615654	-0.0744276	0.0481386	0.356391	0.165823	0.0779963	-0.115301	-0.242383	-0.0104246	0.153162	5	5	5	14.9	14.9	14.9	47	14	E9QL80;F8WHJ5;Q91YX5;D3YVK0	E9QL80;F8WHJ5;Q91YX5	Acyl-CoA:lysophosphatidylglycerol acyltransferase 1	Lpgat1
0.108771	0.0639238	0.0573301	-0.277193	-0.23443	0.045701	-0.11071	0.10259	-0.244282	-0.0189891	4	4	4	18.4	18.4	18.4	26.34	4	E9QLB2;Q3UFF7	E9QLB2;Q3UFF7	Lysophospholipase-like protein 1	Lyplal1
1.13912	1.56723	1.03033	0.850112	0.196883	-0.152733	-0.120475	-0.649436	-1.36122	-1.2348	2	2	2	5.2	5.2	5.2	53.883	3	E9QLH6;Q8VDB2;Q3UQK8;Q8VCA2	E9QLH6;Q8VDB2;Q3UQK8;Q8VCA2	Dol-P-Man:Man(7)GlcNAc(2)-PP-Dol alpha-1,6-mannosyltransferase	Alg12
-0.180412	-0.354552	-0.144886	0.131258	0.0301452	0.100487	-0.0820117	-0.364182	0.65941	0.509348	5	5	5	8.9	8.9	8.9	93.853	8	E9QLK3;Q8C3R1;Q8C3R1-2;D6RE40;F6RL49	E9QLK3;Q8C3R1;Q8C3R1-2;D6RE40	BRCA1-associated ATM activator 1	Brat1
-0.0481577	-0.0222168	0.098197	-0.0779114	-0.178305	0.130001	0.100353	0.199494	0.0657244	-0.102717	35	35	35	10.7	10.7	10.7	435.8	47	E9QLK7;F7CGG2;E9PZA7;E9PWT1;Q80YV3	E9QLK7;F7CGG2;E9PZA7;E9PWT1;Q80YV3	Transformation/transcription domain-associated protein	Trrap
-0.194279	-0.197291	-0.220041	-0.108541	0.0047555	-0.0247717	-0.0723033	-0.126324	-0.151943	-0.0329995	8	8	8	24.6	24.6	24.6	61.072	13	E9QN44;Q8CIM3;E9QLL1;E9Q4U0	E9QN44;Q8CIM3;E9QLL1	D-2-hydroxyglutarate dehydrogenase, mitochondrial	D2hgdh
0.192335	-0.123987	0.151106	0.298785	0.178676	-0.382408	0.501801	0.224069	-0.474209	-0.301867	1	1	1	11.6	11.6	11.6	26.813	5	Q8BG66;E9QLR3;Q60961-2;Q60961	Q8BG66;E9QLR3;Q60961-2;Q60961	Lysosomal-associated transmembrane protein 4A	Laptm4a
-0.0454226	-0.0218611	0.450129	-0.161261	0.0343242	-0.0273867	0.0956407	-0.0786166	-0.0418987	-0.0168796	9	9	9	8.7	8.7	8.7	194.1	18	Q7TT21;E9QLU3;Q61037-6;E9QMZ6;Q61037-5;E9QN11;E9QN07;E9QMZ9;E9QMW6;Q61037-7;Q61037-4;Q61037-3;Q61037-2;Q61037;E9PY87	Q7TT21;E9QLU3;Q61037-6;E9QMZ6;Q61037-5;E9QN11;E9QN07;E9QMZ9;E9QMW6;Q61037-7;Q61037-4;Q61037-3;Q61037-2;Q61037	Tuberin	Tsc2
-0.0202084	-0.128658	-0.0199385	0.30562	0.197041	-0.0175924	-0.126159	-0.196636	-0.124378	-0.129135	7	7	7	10.3	10.3	10.3	89.841	14	Q91V35;E9QLV5;P18052-2;P18052	Q91V35;E9QLV5;P18052-2;P18052	Receptor-type tyrosine-protein phosphatase;Receptor-type tyrosine-protein phosphatase alpha	Ptpra
0.536496	0.869819	0.653107	1.06009	0.451708	0.317278	-0.0131412	0.216076	0.341	0.269487	5	5	5	14.1	14.1	14.1	46.491	9	E9QLX5;Q9D8M7-2;Q9D8M7;E9Q5L7	E9QLX5;Q9D8M7-2;Q9D8M7	PHD finger protein 10	Phf10
0.05443	0.0905237	0.0042305	0.207905	0.0981765	-0.19788	-0.173533	0.0265412	0.179026	0.153763	16	16	16	11.3	11.3	11.3	226.76	24	E9QLY6;Q8K284-2;Q8K284	E9QLY6;Q8K284-2;Q8K284	General transcription factor 3C polypeptide 1	Gtf3c1
-0.0772934	-0.0185585	0.248508	1.58094	1.26497	-0.0397072	0.120266	0.548926	1.70834	1.28757	30	30	30	29.7	29.7	29.7	130.67	94	E9QM38;P55012	E9QM38;P55012	Solute carrier family 12 member 2	Slc12a2
-0.0271797	0.016861	0.0369978	-0.0422678	0.0593677	0.0353022	0.072351	0.260128	0.0381479	0.0703893	16	14	2	15.3	14.6	2.3	129.12	35	E9QQ60;E9QM77;O70305-2;O70305;E9QQ61;O70305-3;E9PZC0;F7B6X4;F6V8M6	E9QQ60;E9QM77;O70305-2;O70305;E9QQ61;O70305-3;E9PZC0	Ataxin-2	Atxn2
0.0177317	0.109542	-0.117137	-0.537551	-0.135574	-0.0692177	0.0633302	-0.0945325	-0.0220613	-0.270013	1	1	1	2.5	2.5	2.5	39.759	2	E9QMB7;Q8CES0-2;Q8CES0	E9QMB7;Q8CES0-2;Q8CES0	N-alpha-acetyltransferase 30	Naa30
-0.253364	-0.20361	-0.396873	-0.0807123	0.0650306	-0.402483	-0.473644	-0.660621	-0.162224	0.178373	3	3	3	16.2	16.2	16.2	28.486	5	E9QMC5;Q66GT5	E9QMC5;Q66GT5	Phosphatidylglycerophosphatase and protein-tyrosine phosphatase 1	Ptpmt1
-0.0764208	0.0662889	0.0687504	-0.088872	-0.040812	0.148866	0.310117	0.24613	0.555805	0.194779	20	20	19	22.3	22.3	21.5	121.68	41	E9QME5;Q99PP7-2;E9QP19;Q99PP7	E9QME5;Q99PP7-2;E9QP19;Q99PP7	E3 ubiquitin-protein ligase TRIM33	Trim33
-0.085372	-0.0710592	0.385597	0.524744	0.31701	-0.128765	-0.136472	0.377325	0.357018	0.0915456	8	8	8	23.7	23.7	23.7	46.396	9	E9QMF9;Q8BFV2;E9Q1N1;E9Q1H5;E9Q5V9	E9QMF9;Q8BFV2;E9Q1N1;E9Q1H5	PCI domain-containing protein 2	Pcid2
-0.0495472	-0.145648	0.558243	0.240867	-0.00137472	-0.588552	-0.939778	-0.829067	-1.22252	-0.555578	8	3	3	9.2	4.3	4.3	97.278	5	E9QMG2;P39053-5;P39053-2;P39053-6;P39053-4;P39053;P39053-3	E9QMG2;P39053-5;P39053-2;P39053-6;P39053-4;P39053;P39053-3	Dynamin-1	Dnm1
0.114901	0.0777121	-0.210349	-0.473516	-0.370083	0.258322	0.146513	-0.936791	-1.3574	-0.209372	5	5	5	17.2	17.2	17.2	47.422	11	Q3U5C5;H3BKE5;E9QMH1;H3BJL0;Q99J72-4;Q99J72;H3BJQ3;H3BJ44;Q99J72-3;Q99J72-2;Q3TI69;E9Q1Z8;H3BL97;H3BKS1;H3BJJ6;H3BJD1	Q3U5C5;H3BKE5;E9QMH1;H3BJL0;Q99J72-4;Q99J72;H3BJQ3;H3BJ44;Q99J72-3;Q99J72-2;Q3TI69;E9Q1Z8	DNA dC->dU-editing enzyme APOBEC-3	Apobec3
0.0925493	-0.0579786	-0.100466	-0.0749245	-0.157012	-0.0453281	0.144572	0.0213952	-0.00546932	0.134583	9	8	8	10.9	10	10	123.53	22	E9QMJ1;H3BL41;E9QN63;H3BLA8;H3BJY2;Q9QWY8-4;Q9QWY8-3;Q9QWY8;Q505F0;E9QMI7;H3BKD4;H3BKE6;H3BJZ8;Q9QWY8-2;H3BK40;H3BJM7	E9QMJ1;H3BL41;E9QN63;H3BLA8;H3BJY2;Q9QWY8-4;Q9QWY8-3;Q9QWY8;Q505F0;E9QMI7;H3BKD4;H3BKE6;H3BJZ8;Q9QWY8-2	Arf-GAP with SH3 domain, ANK repeat and PH domain-containing protein 1	Asap1
-0.104296	-0.0373592	0.124241	0.0859985	-0.03966	0.0125847	-0.115469	-0.734065	0.103836	0.293462	11	11	11	7.9	7.9	7.9	214.46	16	E9QML5;F8WGM9;Q61464-4;Q61464;E9QKZ8;E9QKZ7;Q61464-7;Q61464-2;Q61464-5;E9Q1G5;Q61464-3	E9QML5;F8WGM9;Q61464-4;Q61464;E9QKZ8;E9QKZ7;Q61464-7;Q61464-2;Q61464-5;E9Q1G5	Zinc finger protein 638	Zfml;Znf638
0.0140657	0.0856924	0.0818996	0.141523	-0.00742197	0.0342093	0.0134149	-0.0791707	0.0136833	0.0643201	15	15	15	32.4	32.4	32.4	67.461	29	E9QMN5;Q8CHY6	E9QMN5;Q8CHY6	Transcriptional repressor p66 alpha	Gatad2a
0.202309	0.240467	0.16437	0.0410099	-0.0267367	0.0507517	0.257774	0.188981	-0.0478516	-0.002213	17	17	17	19.9	19.9	19.9	122.96	39	F8WI77;E9QMQ8;P34152-3;P34152-4;P34152-2;P34152;P34152-6;P34152-5;P34152-7;P34152-9;P34152-8	F8WI77;E9QMQ8;P34152-3;P34152-4;P34152-2;P34152;P34152-6;P34152-5;P34152-7	Focal adhesion kinase 1	Ptk2
-0.0471563	-0.0596466	0.0651922	0.362226	0.295965	-0.271746	-0.548481	-0.372962	-0.295708	-0.0330806	13	11	11	8.2	7.3	7.3	234.91	17	E9QMR2;E9QMR3;E9Q1J1;F8VPN7;Q8BIK4;Q8BIK4-2;Q6PF84;Q8BIK4-3	E9QMR2;E9QMR3;E9Q1J1;F8VPN7;Q8BIK4;Q8BIK4-2	Dedicator of cytokinesis protein 9	Dock9
0.101727	-0.0261812	-0.0304089	-0.330985	-0.154046	-0.0882568	0.782919	0.53584	-0.103465	-0.0505366	3	3	3	46.9	46.9	46.9	9.0583	20	E9QMV2;Q4KML4	E9QMV2;Q4KML4	Costars family protein ABRACL	Abracl
-0.00785065	-0.0334206	-0.00983238	0.260824	0.317711	0.00853348	0.0414395	0.100228	0.308012	0.349494	291	291	3	65.7	65.7	0.6	517.28	1998	E9QMZ5;Q9QXS1-3	E9QMZ5;Q9QXS1-3	Plectin	Plec
-0.230005	-0.0252686	-0.0111465	0.234961	0.405209	-0.129824	0.0934815	0.358227	0.60247	0.36159	22	22	2	40.2	40.2	2.4	86.906	92	E9QN31	E9QN31		Nop2
-0.106573	-0.198991	-0.0985394	-0.335423	-0.347115	0.0991707	-0.00224447	-0.0855355	-0.191453	-0.0405412	10	9	9	26.3	23.4	23.4	47.133	23	E9QN52;Q91WK0-2;Q91WK0;F6SL65	E9QN52;Q91WK0-2;Q91WK0;F6SL65	Leucine-rich repeat flightless-interacting protein 2	Lrrfip2
-0.0210676	-0.381662	-0.414551	0.0116606	0.168654	0.0202866	-0.00125933	0.0567861	0.282611	0.181642	3	3	3	5.3	5.3	5.3	90.454	7	E9QN66;E9QN65;G3X9F1;Q9R1S3-2;Q9R1S3-3;Q9R1S3	E9QN66;E9QN65;G3X9F1;Q9R1S3-2;Q9R1S3-3;Q9R1S3	GPI ethanolamine phosphate transferase 1	Pign
0.00560951	0.329342	0.761105	2.08937	1.2498	0.000551224	0.241684	0.786931	1.73864	1.28716	45	45	45	27	27	27	202.44	153	E9QN70;P02469;E9PZF8;E9PYT5;Q3TNZ8	E9QN70;P02469	Laminin subunit beta-1	Lamb1
0.0448036	0.106204	-0.00703621	-0.156741	-0.0752969	-0.0196609	-0.0553145	-0.476001	-0.264825	0.0535188	291	3	2	64	0.8	0.6	533.5	14	E9QPE8;Q9QXS1-2;Q9QXS1;E9QN87	E9QPE8;Q9QXS1-2;Q9QXS1;E9QN87	Plectin	Plec
0.0282917	0.0912809	-0.0737648	-0.249549	-0.221437	0.0197659	-0.126152	-0.158711	-0.239857	-0.144034	8	8	8	46.7	46.7	46.7	22.45	20	E9QN99;D3Z6D6;Q8VCR7;F7BYC6	E9QN99;D3Z6D6;Q8VCR7;F7BYC6	Alpha/beta hydrolase domain-containing protein 14B	Abhd14b
0.0563326	0.150539	0.227357	0.301189	0.262877	0.0517044	-0.0161967	-0.0813546	0.0671902	0.108456	8	8	8	24.3	24.3	24.3	46.875	18	E9QND8;Q6PA06-2;Q6PA06;Q8BYP9	E9QND8;Q6PA06-2;Q6PA06;Q8BYP9	Atlastin-2	Atl2
0.0425854	0.0440807	-0.0272312	0.139398	0.164143	0.0404224	0.0453916	-0.0747371	0.147768	0.16342	13	13	13	66.1	66.1	66.1	19.343	72	E9QNF4;Q6PGB6-2;Q6PGB6;Q6PGB6-4;Q6PGB6-3;Q6PGB6-5	E9QNF4;Q6PGB6-2;Q6PGB6;Q6PGB6-4;Q6PGB6-3;Q6PGB6-5	N-alpha-acetyltransferase 50	Naa50
0.0840769	0.129002	0.311704	0.774998	0.595049	-0.212339	0.153116	0.365353	0.84306	0.649545	14	14	14	32.1	32.1	32.1	65.787	39	E9QNH3;Q91VH2	E9QNH3;Q91VH2	Sorting nexin-9	Snx9
-0.0949564	-0.0670948	-0.104688	-0.27672	-0.150284	0.0361643	-0.0668521	-0.105847	-0.149968	-0.19305	13	13	13	32.4	32.4	32.4	56.712	28	E9QNH7;Q5XG73-2;Q5XG73-3;Q5XG73	E9QNH7;Q5XG73-2;Q5XG73-3;Q5XG73	Acyl-CoA-binding domain-containing protein 5	Acbd5
-0.0331173	-0.273306	-0.188853	0.175405	0.229568	-0.131645	-0.384985	0.113073	0.407629	0.367571	7	7	7	13.5	13.5	13.5	60.81	12	E9QNJ6;Q6NV52;Q99LH8;Q9JJ11-2;Q9JJ11;F7AGT6;D3Z1Y4;F6TNB3	E9QNJ6;Q6NV52;Q99LH8;Q9JJ11-2;Q9JJ11	Transforming acidic coiled-coil-containing protein 3	Tacc3
0.00421906	-0.00448036	-0.0121975	0.026989	-0.0322566	0.000944138	-0.0338092	-0.104654	-0.13233	-0.0544372	54	54	3	44.7	44.7	4	149.69	336	E9QNN1;O70133-2;O70133-3	E9QNN1;O70133-2;O70133-3	ATP-dependent RNA helicase A	Dhx9
-0.173331	-1.62e-05	0.0687418	0.0279665	-0.0488954	-0.187602	-0.193272	-0.119366	0.185923	0.175335	12	12	6	18.8	18.8	11	104.6	22	P58501;E9QNN9;F6YY19;P58501-2	P58501;E9QNN9;F6YY19;P58501-2	PAX3- and PAX7-binding protein 1	Paxbp1
0.537169	0.162083	-0.171605	-0.291961	0.257313	0.124742	0.337427	-0.183257	-0.400588	0.0693374	5	4	4	4.8	3.9	3.9	166.43	6	E9QNQ4;Q8CHG7	E9QNQ4;Q8CHG7	Rap guanine nucleotide exchange factor 2	Rapgef2
0.011055	-0.0351582	-0.0887766	0.0788422	0.0376506	-0.00910664	-0.133197	-0.238158	-0.0891171	-0.0610452	8	8	8	34.6	34.6	34.6	31.845	17	E9QNR6;Q8VD62	E9QNR6;Q8VD62	UPF0696 protein C11orf68 homolog	AI837181;Bles03
-0.098649	-0.055027	-0.145402	-0.338679	-0.19746	0.110587	0.0498891	-0.0677342	-0.333967	-0.272712	21	21	4	29.8	29.8	4.7	85.41	53	E9QNW2;H3BKT0;E9QAA4;H3BJN3;P70403;H3BL09;H3BLJ7;H3BJL7	E9QNW2;H3BKT0;E9QAA4;H3BJN3;P70403;H3BL09	Protein CASP	Cux1
0.239455	0.0591631	-0.105103	0.0780735	-0.388416	-0.168396	-0.343603	-0.0261559	0.0433912	-0.152504	9	9	9	26.3	26.3	26.3	46.2	13	E9QNW6;Q8VDG7;D3Z3Q4	E9QNW6;Q8VDG7	Platelet-activating factor acetylhydrolase 2, cytoplasmic	Pafah2
-0.108125	-0.145101	-0.0392704	0.14405	-0.0354562	-0.154658	-0.30611	0.105118	-0.0148678	-0.227165	9	9	8	9.3	9.3	8.7	155.28	15	E9QNX9;Q60751;Q3U1L4	E9QNX9;Q60751;Q3U1L4	Tyrosine-protein kinase receptor;Insulin-like growth factor 1 receptor;Insulin-like growth factor 1 receptor alpha chain;Insulin-like growth factor 1 receptor beta chain	Igf1r
-0.111472	-0.0114107	0.0412111	0.110184	0.093019	0.274141	0.350245	0.624086	0.923283	0.374636	8	8	7	25.9	25.9	22.7	32.578	27	E9QP00;Q6PFR5;Q3TAP5	E9QP00;Q6PFR5;Q3TAP5	Transformer-2 protein homolog alpha	Tra2a
-0.00699902	0.00332832	-0.420961	-1.47162	-0.484404	1.81603	0.730084	-0.915335	-1.37977	-1.12781	2	2	2	1.6	1.6	1.6	163.82	4	E9QP01;Q924A2-2;Q924A2	E9QP01;Q924A2-2;Q924A2	Protein capicua homolog	Cic
-0.154182	-0.110468	-0.328647	-0.367907	-0.0887647	-0.133904	0.0905671	0.0100579	0.0833044	0.00644827	2	2	2	2.8	2.8	2.8	95.197	5	F6T356;Q7TPD1-2;Q7TPD1;E9QP06	F6T356;Q7TPD1-2;Q7TPD1;E9QP06	F-box only protein 11	Fbxo11
-0.454014	0.0257616	-0.374668	-0.161925	-0.180481	0.057601	-0.189748	-0.544701	-0.525727	-0.242165	3	3	3	4.4	4.4	4.4	96.387	5	E9QP27;Q60I26-2;Q60I26;Q60I26-3	E9QP27;Q60I26-2;Q60I26;Q60I26-3	ALS2 C-terminal-like protein	Als2cl
0.0192471	-0.00415039	-0.156927	-0.279736	-0.266189	0.0485535	0.0908952	-0.0323119	-0.196318	-0.195549	100	100	100	19.1	19.1	19.1	782.13	186	E9QP46;Q6ZWQ0;Q6DFZ2;Q6ZWQ0-3;F6W8R9;Q6ZWN0;Q6ZWQ0-2;F7BX34;D3YVK9;D3Z2J8;F6VTU3;D3Z2P5;E9QAX1;Q80Y61-2;Q80Y61	E9QP46;Q6ZWQ0	Nesprin-2	Syne2
0.0579348	0.303102	0.399379	0.583855	0.284563	0.262074	0.193295	0.280904	0.578118	0.21302	6	6	6	6.7	6.7	6.7	95.287	10	E9QP84;G3UW74;Q6PGF3;E9PWX0;E9QAH8;E9PZW4	E9QP84;G3UW74;Q6PGF3	Mediator of RNA polymerase II transcription subunit 16	Med16
0.0599442	0.235742	0.184814	-0.0201921	0.150743	-0.0282564	-0.0358138	-0.0505891	0.094677	0.147789	26	26	26	22.8	22.8	22.8	167.29	48	E9QP99;P55937-1;P55937;D3Z0Q8	E9QP99;P55937-1;P55937	Golgin subfamily A member 3	Golga3
0.015687	-0.211889	0.00961494	-0.68145	-0.417661	0.289506	-0.118701	-0.337156	-0.444002	-0.642824	2	2	2	1.3	1.3	1.3	158.88	2	E9QPA1;Q69ZJ7;Q69ZJ7-3;Q69ZJ7-2	E9QPA1;Q69ZJ7;Q69ZJ7-3;Q69ZJ7-2	RAB6A-GEF complex partner protein 1	Ric1
-0.0351439	-0.124679	0.0971079	0.493588	0.360816	-0.0596466	-0.0930982	-0.0319972	0.319837	0.378518	22	22	22	25.5	25.5	25.5	124.38	55	E9QPB3;P59328-3;P59328;P59328-2	E9QPB3;P59328-3;P59328	WD repeat and HMG-box DNA-binding protein 1	Wdhd1
-0.046217	0.019289	0.0458126	-0.0257654	0.00262499	-0.0383253	0.0213037	-0.199143	-0.116089	-0.123028	17	17	17	25.6	25.6	25.6	88.796	56	E9QPD4;Q3B7Z2;Q3B7Z2-2;Q5QNQ6;Q5F209;Q8K0C7;Q5QNQ4;Q6PE09	E9QPD4;Q3B7Z2;Q3B7Z2-2	Oxysterol-binding protein 1	Osbp
-0.169532	-0.0748348	0.0814972	0.0597878	0.034369	-0.0346918	-0.297024	-0.00702143	0.140124	0.0559993	13	13	13	13.2	13.2	13.2	129.7	27	G5E8R3;E9QPD7;Q05920;E9PW11	G5E8R3;E9QPD7;Q05920;E9PW11	Pyruvate carboxylase;Pyruvate carboxylase, mitochondrial	Pcx;Pc
0.0619898	0.739225	0.0740757	0.137742	0.137699	0.135624	0.00327921	0.0554996	0.0533257	-0.133604	4	4	4	4	4	4	131.98	5	E9QPI3;Q3U3C9-4;Q3U3C9-3;Q3U3C9;Q3U3C9-2	E9QPI3;Q3U3C9-4;Q3U3C9-3;Q3U3C9;Q3U3C9-2	Genetic suppressor element 1	Gse1
0.0101948	-0.091835	-0.145933	-0.0820751	-0.0655704	-0.12553	-0.171039	-0.0292029	0.0946083	-0.00995207	44	39	39	39.6	36	36	150.22	100	E9QPI5;Q6A026	E9QPI5;Q6A026	Sister chromatid cohesion protein PDS5 homolog A	Pds5a
-0.0131235	-0.0565825	0.0635824	-0.424081	-0.754682	0.28175	-0.208553	-0.447607	0.137472	0.115586	4	4	4	2.4	2.4	2.4	301.02	6	E9QPK4;Q9JKK8;Q3UXJ0	E9QPK4;Q9JKK8	Serine/threonine-protein kinase ATR	Atr
-0.113861	0.126058	0.132896	-0.247005	-0.117052	0.433651	0.519096	0.371327	0.290927	0.178453	4	4	4	16	16	16	52.966	8	E9QPM1;Q8VE91-3;Q8VE91;Q8VE91-2	E9QPM1;Q8VE91-3;Q8VE91;Q8VE91-2	Protein FAM134B	Fam134b
0.0261545	0.173017	0.030962	-0.287486	-0.26358	0.228125	0.875621	0.0747981	0.0738983	0.0468554	6	6	6	7.5	7.5	7.5	95.025	14	Q5QNU4;F8WHD0;E9QPP9;O35551-2;O35551-3;O35551-5;O35551;O35551-6;Q5QNU2;O35551-4	Q5QNU4;F8WHD0;E9QPP9;O35551-2;O35551-3;O35551-5;O35551;O35551-6;Q5QNU2	Rab GTPase-binding effector protein 1	Rabep1
-0.175061	-0.343132	-0.0508261	0.201657	0.0486217	-0.406884	1.09954	0.789044	2.35714	0.754137	3	3	3	6.8	6.8	6.8	72.488	4	E9QPR9;Q91W18-2;Q91W18-3;Q91W18;E9Q6T6	E9QPR9;Q91W18-2;Q91W18-3;Q91W18;E9Q6T6	Tudor domain-containing protein 3	Tdrd3
0.024869	-0.539118	-0.0755091	0.434165	0.721973	1.16785	0.166594	-0.161119	-0.0332527	-0.289049	50	1	1	50	1.5	1.5	156.8	5	E9QPT2	E9QPT2
0.183287	0.101631	-0.163132	0.0286369	0.0791745	0.011425	-0.0966201	0.0909276	-0.119047	-0.178232	8	8	7	14.5	14.5	13.2	82.914	12	Q3TIZ5;E9QPX0;F6SIQ5;Q9DBR4;Q3TDW6;E9PWH3;Q9DBR4-3;Q9DBR4-2;F6V8Y6	Q3TIZ5;E9QPX0;F6SIQ5;Q9DBR4;Q3TDW6;E9PWH3;Q9DBR4-3;Q9DBR4-2	Amyloid beta A4 precursor protein-binding family B member 2	Apbb2
-0.0617151	0.0336275	0.0790758	0.56663	0.721973	-0.0604801	-0.183001	0.0176873	0.616933	0.663556	16	16	16	10.4	10.4	10.4	182.29	46	E9QPX1;P39061-2;P39061-1;P39061;D3Z556	E9QPX1;P39061-2;P39061-1;P39061	Collagen alpha-1(XVIII) chain;Endostatin	Col18a1
-0.301178	-0.216007	-0.199984	-0.654179	-0.36056	-0.0132132	-0.0551171	-0.120714	-0.210662	-0.398027	6	6	6	45.7	45.7	45.7	19.803	38	E9QPX3;Q9CXZ1	E9QPX3;Q9CXZ1	NADH dehydrogenase [ubiquinone] iron-sulfur protein 4, mitochondrial	Ndufs4
0.308679	0.38507	0.275029	0.601096	0.141091	-0.0381184	-0.229453	-0.0489326	-0.13035	0.0785518	4	4	4	14.6	14.6	14.6	44.032	10	E9QPY1;Q8BJ03-2;Q8BJ03	E9QPY1;Q8BJ03-2;Q8BJ03	Cytochrome c oxidase assembly protein COX15 homolog	Cox15
-0.311804	0.0203476	-0.20693	0.730145	0.308439	-0.0351143	0.764358	0.855183	-0.309871	-0.156872	3	3	3	5.1	5.1	5.1	123.4	4	E9QPY6;E9Q8A8;P13705;Q8C9T6	E9QPY6;E9Q8A8;P13705	DNA mismatch repair protein Msh3	Msh3
-0.0688725	-0.119252	-0.385645	-0.547786	-0.43419	0.0147781	-0.147754	-0.236978	-0.637189	-0.423319	11	11	1	34.5	34.5	3.9	40.836	27	Q792Z7;E9QQ06;P01899;E9Q3M8;Q8HWB2;E9PWT4;E9QJR9;P79568;E9QM66;D3Z577;P01896;P01898;P14430;P14429;P01900;F6TGM7;E9PX63;Q4KN81;O19441;A7VMS6;E9Q0G4;G3UXE9;P14431;P01895-2;P01895;P14427;G3UX20;G3UZP7;E9PV42;G3XA74;F8VQF0;G3UZL7;G3UY84;G3UXN9;Q3V014;Q05A75;P06339	Q792Z7;E9QQ06;P01899	H-2 class I histocompatibility antigen, D-B alpha chain	H2-D1
0.0525312	0.13409	-0.12886	-0.503647	-0.368803	-0.0677042	-0.0176587	-0.0669904	-0.333596	-0.235487	28	28	27	9.3	9.3	9.2	434.13	38	E9QQ10;Q70FJ1-3;Q70FJ1-2;Q70FJ1;F6V1W5;H3BLL7;G3UX24	E9QQ10;Q70FJ1-3;Q70FJ1-2;Q70FJ1	A-kinase anchor protein 9	Akap9
-0.0382557	0.400518	-0.069768	-0.00352955	-0.0210013	0.682858	0.319784	0.440026	-0.12241	-0.494409	4	4	4	7.4	7.4	7.4	124.67	8	E9QQ30;Q9Z2B5	E9QQ30;Q9Z2B5	Eukaryotic translation initiation factor 2-alpha kinase 3	Eif2ak3
-0.0199413	0.340096	0.202345	-0.417911	-0.153148	0.096489	0.320645	0.523622	-0.617939	-0.614909	4	4	4	4.8	4.8	4.8	93.343	5	E9QQ33;Q69ZI1-2;Q69ZI1;Q69ZI1-3;E9QM46;Q69ZI1-4;Q8C120-2;Q8C120	E9QQ33;Q69ZI1-2;Q69ZI1;Q69ZI1-3;E9QM46;Q69ZI1-4	E3 ubiquitin-protein ligase SH3RF1	Sh3rf1
0.11218	0.0382118	0.268974	0.395637	0.186497	0.0537958	-0.226883	0.193491	0.350889	0.160725	4	4	4	15.4	15.4	15.4	35	8	E9QQA1;Q922H9-2;Q922H9	E9QQA1;Q922H9-2;Q922H9	Zinc finger protein 330	Znf330
-0.061594	0.00706387	0.0179815	-0.0802679	0.198623	-0.124791	-0.323691	-0.268539	0.0458536	0.265636	8	8	8	18.2	18.2	18.2	60.935	14	F2Z3X6;Q9Z2A0;F2Z3Z9;F2Z400;Q3TRL2;F2Z4A5;F2Z3X9;F2Z3V6	F2Z3X6;Q9Z2A0;F2Z3Z9;F2Z400;Q3TRL2	3-phosphoinositide-dependent protein kinase 1	Pdpk1
0.126042	0.457087	0.34012	0.0533113	0.0939822	-0.0942478	-0.32114	-0.245863	-0.131061	-0.289239	8	8	8	15.8	15.8	15.8	72.793	15	F2Z4B7;G5E867;F2Z408;F2Z3U3;B1AYC9;Q8R5A3	F2Z4B7;G5E867;F2Z408;F2Z3U3		Raph1
-0.124248	-0.231169	-0.208085	-0.00571442	-0.121989	-0.322812	0.27436	0.091742	0.77352	0.408163	2	2	2	26.4	26.4	26.4	9.6308	7	F2Z4B3;O35207;G3UYI1;Q9CPY4	F2Z4B3;O35207;G3UYI1;Q9CPY4	Cyclin-dependent kinase 2-associated protein 1;Cyclin-dependent kinase 2-associated protein 2	Cdk2ap1;Cdk2ap2
-0.0368443	0.027607	0.176731	0.542023	0.271327	-0.0387831	0.135809	0.316205	0.314295	0.186674	15	15	14	62.5	62.5	62.5	17.718	78	Q561N5;F5H8M6;P62270;G3UZW2;D3YWV7;F6YVP7	Q561N5;F5H8M6;P62270;G3UZW2	40S ribosomal protein S18	Rps18
0.190193	0.478621	0.566672	0.157635	-0.222002	0.155065	0.198832	-0.0194993	0.25547	0.437709	1	1	1	7.5	7.5	7.5	25.779	4	F6PX93;Q8BXK9;Q8BHB9	F6PX93;Q8BXK9;Q8BHB9	Chloride intracellular channel protein 5;Chloride intracellular channel protein 6	Clic5;Clic6
0.0195637	0.0540524	0.0916424	0.368771	0.144473	-0.0398617	-0.0867419	0.0239491	0.305216	0.2472	51	51	38	33.2	33.2	24.1	226.93	144	F6PXL5;Q6ZQG1	F6PXL5;Q6ZQG1		Nup205
0.198165	0.348729	0.078021	-0.120681	-0.11222	-0.196714	0.130882	0.585453	0.375233	-1.39149	6	6	6	4.2	4.2	4.2	213.07	12	F6QC57;Q5U430-3;Q5U430;Q8CAW0;F6RDS0	F6QC57;Q5U430-3;Q5U430	E3 ubiquitin-protein ligase UBR3	Ubr3
-0.152112	-0.201565	-0.200159	-1.17815	0.280344	0.0323315	-0.321692	-0.488569	-0.716847	-0.597266	1	1	1	3.1	3.1	3.1	38.374	2	Q8R2I1;F6QFJ0;Q8BLX4	Q8R2I1;F6QFJ0;Q8BLX4	GDP-fucose transporter 1	Slc35c1
0.0681744	0.0301828	0.15096	0.163007	-0.155725	0.14715	0.015986	0.107066	-0.104375	-0.229702	8	3	3	49.7	13.9	13.9	18.756	13	F6QKK2;Q8VEH3	F6QKK2;Q8VEH3	ADP-ribosylation factor-like protein 8A	Arl8a
0.575855	0.0528736	0.152535	0.0931959	-0.0743775	-0.862144	-0.557504	-0.33638	-0.713861	-0.424421	2	2	2	3.7	3.7	3.7	64.555	3	F6QP10;Q91WC9	F6QP10;Q91WC9	Sn1-specific diacylglycerol lipase beta	Daglb
0.239457	0.400886	0.3882	0.216102	0.0341096	0.484423	-0.0811906	-0.33527	0.0935078	0.460639	5	5	4	4.8	4.8	3.9	130.13	6	F6QUA9;Q3U3T9;Q60949-2;Q60949;E9Q6L4;D6RGQ5;Q3TGE9	F6QUA9;Q3U3T9;Q60949-2;Q60949;E9Q6L4;D6RGQ5	TBC1 domain family member 1	Tbc1d1
-0.222691	-0.222939	-0.116158	-0.462419	-0.475507	-0.242816	-0.139785	-0.19617	-0.719188	-0.15261	1	1	1	5.2	5.2	5.2	26.359	4	F6R8S6	F6R8S6		Akt1s1
-0.154892	-0.233301	-0.0978937	-0.260632	-0.0777354	0.23436	0.0484605	0.0893464	-0.341759	-0.310201	5	5	5	25.7	25.7	25.7	25.536	7	F6R8U9;F8WIM0;Q8BPG6	F6R8U9;F8WIM0;Q8BPG6	Sulfatase-modifying factor 2	Sumf2
-0.083189	-0.0695782	0.0885181	0.102932	0.0694051	-0.0480843	-0.00731993	0.0500455	0.129034	0.0481515	30	30	28	51.7	51.7	49.2	72.849	127	F8WHA2;F6YLE3;F6R9D8;Q61584-4;Q61584-3;Q61584;F8WH60;Q61584-5;Q61584-6;Q61584-7;F7BNV1;Q61584-2;E9PVJ4	F8WHA2;F6YLE3;F6R9D8;Q61584-4;Q61584-3;Q61584;F8WH60;Q61584-5;Q61584-6;Q61584-7;F7BNV1;Q61584-2	Fragile X mental retardation syndrome-related protein 1	Fxr1
-0.0918064	-0.00814438	0.137287	0.205506	0.0687871	-0.171702	-0.285493	-0.323596	-0.326231	-0.19316	6	6	6	17.5	17.5	17.5	49.742	12	F6RJV6;Q9JJK2	F6RJV6;Q9JJK2	LanC-like protein 2	Lancl2
0.0377998	-0.0455265	-0.108902	-0.318779	-0.361736	0.00715828	0.0837789	-0.115823	-0.402893	-0.372777	36	36	36	36	36	36	114.15	180	F6RPJ9;Q9JHR7	F6RPJ9;Q9JHR7	Insulin-degrading enzyme	Ide
0.095623	0.10815	0.202468	0.230789	-0.0349069	0.113835	0.22882	0.0921702	0.0121431	-0.144358	9	9	9	34.1	34.1	34.1	35.523	22	F6S1R2;Q8N9S3-2;Q8N9S3;Q8N9S3-3;A2AF81;A2AF82	F6S1R2;Q8N9S3-2;Q8N9S3;Q8N9S3-3;A2AF81	Activator of 90 kDa heat shock protein ATPase homolog 2	Ahsa2
0.179037	0.340522	0.0342913	-0.0582523	-0.214624	0.145984	0.151294	-0.304324	-0.863778	-0.627304	3	3	3	12.1	12.1	12.1	27.939	6	F6SFF5;Q8K1Z0	F6SFF5;Q8K1Z0	Ubiquinone biosynthesis protein COQ9, mitochondrial	Coq9
-0.00131416	-0.0230131	-0.080327	-0.085309	-0.0981469	0.0962524	0.250716	0.15034	0.141239	0.0935407	16	16	11	48.4	48.4	35.9	57.922	79	Q4FJX1;F6SJ65;O35343;D3YTN1;REV__F6RS26	Q4FJX1;F6SJ65;O35343	Importin subunit alpha;Importin subunit alpha-3	Kpna4
-0.00442696	-0.137272	-0.0658646	-0.0524216	-0.00471258	0.0101185	0.0411668	0.0702863	0.251764	0.168957	22	22	20	76.8	76.8	70.5	31.893	95	Q5ND42;F6SJE0;P53810;F8WGG5	Q5ND42;F6SJE0;P53810	Phosphatidylinositol transfer protein alpha isoform	Pitpna
-0.090539	0.0175753	0.0462265	0.91475	0.0990357	0.0512428	-0.274119	-0.0165172	0.239316	0.239739	5	5	5	26.7	26.7	26.7	28.808	11	F6SPK0;A3KG50;Q9JJZ4;B1AWT7	F6SPK0;A3KG50;Q9JJZ4;B1AWT7	Ubiquitin-conjugating enzyme E2 J1	Ube2j1
0.190749	0.389777	0.224835	-0.121292	0.0839801	-0.214048	-0.297721	0.234583	0.0218229	-0.0592952	2	2	2	10.5	10.5	10.5	27.528	5	F6SPQ1;O35448;E9PVM9;E9Q0T0;G5E8W7	F6SPQ1;O35448;E9PVM9;E9Q0T0;G5E8W7	Lysosomal thioesterase PPT2	Ppt2
-0.00125885	-0.0505781	-0.11542	-0.507583	-0.457167	0.155385	0.251701	0.16157	-0.280597	-0.23537	11	11	11	32.2	32.2	32.2	42.215	25	Q52KI7;F6SY09;P55302;F6WMD1	Q52KI7;F6SY09;P55302	Alpha-2-macroglobulin receptor-associated protein	Lrpap1
-0.0870171	-0.14852	-0.104541	-0.320409	-0.222052	-0.0574398	-0.116875	0.0300345	-0.0416451	-0.0634856	8	8	8	21.7	21.7	21.7	39.696	31	F6TCF9;Q60739-2;Q60739	F6TCF9;Q60739-2;Q60739	BAG family molecular chaperone regulator 1	Bag1
-0.107659	-0.15834	-0.246244	-0.452593	-0.514074	-0.0913134	-0.0901399	-0.133758	-0.202511	-0.310007	4	4	4	14.5	14.5	14.5	19.683	24	F6TFF2;Q8R143;E0CXB5;E0CY65	F6TFF2;Q8R143;E0CXB5;E0CY65	Pituitary tumor-transforming gene 1 protein-interacting protein	Pttg1ip
-0.0800371	-0.111519	-0.0648518	0.134192	0.0703263	-0.0637894	-0.359479	-0.308374	-0.0797148	0.0206504	10	10	10	21.6	21.6	21.6	56.132	24	F6TJE4;Q921E6-3;Q921E6;Q921E6-2	F6TJE4;Q921E6-3;Q921E6;Q921E6-2	Polycomb protein EED	Eed
0.145805	0.0311813	-0.0350513	0.448551	0.615292	0.103195	0.265452	0.684515	0.820459	0.308529	23	23	23	58.6	58.6	58.6	29.976	153	Q58ET1;F6TJZ4;P12970;D3Z3R0;D3YVE6;D3YXT4;D3YU93;F6U2H0;F6YI27;F6ZVW4;F6TIC7;F6VBB8;F6SSI5;F7AMA9	Q58ET1;F6TJZ4;P12970;D3Z3R0;D3YVE6;D3YXT4;D3YU93;F6U2H0;F6YI27;F6ZVW4	60S ribosomal protein L7a	Rpl7a
0.202352	-0.107774	-0.181555	0.525537	0.53862	0.255522	0.093349	-1.49111	-0.0469408	0.355029	2	2	2	3.9	3.9	3.9	127.14	2	F6TLV3;Q8BX90;E0CXY0	F6TLV3;Q8BX90;E0CXY0	Fibronectin type-III domain-containing protein 3A	Fndc3a
0.071455	-0.0609932	-0.141788	-0.534594	-0.481847	-0.0928297	-0.345137	-0.109458	-0.260352	-0.343045	9	7	7	12.8	10.7	10.7	114.09	19	F6TN59;O55098	F6TN59;O55098	Serine/threonine-protein kinase 10	Stk10
-0.0529795	-0.158303	-0.171396	-0.389205	-0.545884	-0.139122	-0.240558	-0.350228	0.105343	-0.148742	3	3	3	30	30	30	11.912	11	F6TQQ9;O70333	F6TQQ9;O70333	Cysteine-rich PDZ-binding protein	Cript
-0.0938511	-0.133518	-0.331871	-0.708202	-0.240417	0.0357132	0.00978518	-0.128097	-0.188211	-0.181068	12	12	12	62.1	62.1	62.1	19.209	200	F6TS28;Q8C253;P16110	F6TS28;Q8C253;P16110	Galectin;Galectin-3	Lgals3
0.0487671	-0.116016	-0.0826874	-0.000707626	-0.0202708	-0.0143166	-0.0754447	-0.0733504	-0.12965	-0.0588069	21	21	21	61.4	61.4	61.4	37.27	239	F6U106;O88569;O88569-2;O88569-3	F6U106;O88569;O88569-2;O88569-3	Heterogeneous nuclear ribonucleoproteins A2/B1	Hnrnpa2b1
0.248754	0.0474148	0.0910463	-0.0734406	0.0144696	0.0200129	-0.184349	-0.0999961	-0.166284	-0.129653	6	6	6	14.9	14.9	14.9	56.472	11	F6U518;Q8VEH8;F6Z458	F6U518;Q8VEH8	Endoplasmic reticulum lectin 1	Erlec1
0.515246	0.65932	0.457401	0.123878	0.305461	0.274888	-0.653773	-0.454603	-0.169835	-0.087358	1	1	1	7.1	7.1	7.1	15.489	2	F6UAF9;Q3TQB2;Q3TQB2-2	F6UAF9;Q3TQB2;Q3TQB2-2	FAD-dependent oxidoreductase domain-containing protein 1	Foxred1
0.0356359	-0.126586	-0.225537	-0.162864	-0.214199	0.0680943	0.276529	0.115394	-0.136997	-0.262678	12	12	12	21.4	21.4	21.4	79.757	40	F6UF97;P57716	F6UF97;P57716	Nicastrin	Ncstn
0.137924	0.616288	0.6998	0.360176	-0.074985	-0.381898	-0.576119	0.972232	-0.555285	0.183632	1	1	1	1.7	1.7	1.7	73.526	4	F6ULJ7;Q5DTI6-5;Q5DTI6	F6ULJ7;Q5DTI6-5;Q5DTI6	KAT8 regulatory NSL complex subunit 1-like protein	Kansl1l
-0.229897	0.235581	0.293305	-1.00776	-0.792867	0.088233	0.309084	-0.127626	-0.602145	-0.737603	5	5	5	7.9	7.9	7.9	95.189	7	F6V1P1	F6V1P1		Myo15b
0.0848579	0.0578737	-0.0549116	0.0924568	0.0375047	0.496906	0.704152	0.653252	-1.40122	-1.4304	2	2	2	1	1	1	188.62	3	F6V3Y9;Q6P4T0	F6V3Y9;Q6P4T0	Autophagy-related protein 2 homolog A	Atg2a
-0.437321	-0.358245	0.137993	-0.777379	-0.177034	-0.325809	-0.601312	-0.254269	-0.569657	-0.401309	1	1	1	3.3	3.3	3.3	24.11	2	F6V9T4;F7B673;F7D4S5;Q68FF7-2;Q68FF7	F6V9T4;F7B673;F7D4S5;Q68FF7-2;Q68FF7	SLAIN motif-containing protein 1	Slain1
0.116693	0.371728	0.244599	0.234154	0.0780978	0.0416117	0.0201974	-1.76e-05	-0.278676	0.0110373	4	4	4	24.3	24.3	24.3	24.913	19	F6VG18;F6VTH5;Q9JHQ5;E9Q9P1	F6VG18;F6VTH5;Q9JHQ5	Leucine zipper transcription factor-like protein 1	Lztfl1
0.376634	0.141939	-0.0833511	-0.0168352	-0.0242496	-0.614542	-1.33952	-1.1365	-0.606642	-0.0951495	4	4	4	20.9	20.9	20.9	25.659	5	F6VNP0;Q8BJM7-3;Q8BJM7	F6VNP0;Q8BJM7-3;Q8BJM7	S-adenosyl-L-methionine-dependent tRNA 4-demethylwyosine synthase	Tyw1
-0.0563927	0.14315	0.249432	0.256464	0.253477	0.107504	0.000718594	-0.452735	-0.445523	0.0595803	5	5	5	7.1	7.1	7.1	85.997	7	F6VQ19;Q3UMG5-2;Q3UMG5-3;Q3UMG5;A2AMP0;F7AAC3	F6VQ19;Q3UMG5-2;Q3UMG5-3;Q3UMG5;A2AMP0;F7AAC3	Leucine-rich repeat and calponin homology domain-containing protein 2	Lrch2
0.0856476	0.00352287	-0.219294	-0.882322	-0.489138	-0.236279	-0.371462	0.0945163	-0.437786	-0.598602	2	1	1	20.1	10.8	10.8	15.318	3	F6VRP8	F6VRP8		Lgals3bp
-0.123847	-0.0466576	-0.0978012	0.0836058	0.0427222	0.0351944	-0.181742	-0.31178	-0.325077	-0.188713	9	9	9	22	22	22	56.809	28	F6VYL0;Q6PD03	F6VYL0;Q6PD03	Serine/threonine-protein phosphatase 2A 56 kDa regulatory subunit alpha isoform	Ppp2r5a
0.0287199	-0.213365	-0.0834732	0.0289135	0.115925	0.120234	0.281035	0.274842	0.485349	0.318262	3	3	3	10.6	10.6	10.6	24.689	5	F6VZH1;F8WIA4;Q8VCZ6	F6VZH1;F8WIA4;Q8VCZ6	Small G protein signaling modulator 3	Sgsm3
0.201329	-0.206475	-0.328877	-0.207957	-0.175746	1.08971	0.22167	-0.930259	-0.571721	-2.02407	3	3	3	9.5	9.5	9.5	51.273	5	F6W1I3;Q8K2B0	F6W1I3;Q8K2B0	Synaptonemal complex protein SC65	Leprel4
-0.0267715	0.0369539	0.128997	0.305146	0.135445	0.0188704	0.00790167	-0.00373602	0.23808	0.378085	9	9	9	17.2	17.2	17.2	82.733	25	F6WIU1;Q8VDQ9	F6WIU1;Q8VDQ9	Protein KRI1 homolog	Kri1
0.156764	0.0493841	-0.0024147	0.19427	0.251366	-0.256291	0.0368237	0.333208	0.311244	0.157656	10	10	7	10.4	10.4	8.5	149.16	24	F6WUK6;Q6DID3;Q3TBS5;F6Z1F4;Q8C9D3	F6WUK6;Q6DID3;Q3TBS5	Protein SCAF8	Scaf8
-0.0335121	0.0127954	0.0443249	-0.314769	-0.585624	0.0347719	0.00592089	-0.110413	-0.291564	-0.692362	14	14	14	25.8	25.8	25.8	84.902	32	F6XC25;Q8BRN9	F6XC25;Q8BRN9	Coiled-coil and C2 domain-containing protein 1B	Cc2d1b
0.0479794	0.0837717	-0.148234	-0.394814	-0.3585	-0.127552	0.00516272	-0.0932555	-0.293371	0.0255437	9	9	9	57.4	57.4	57.4	22.598	29	F6XGK5;Q3U861;P57746;E9Q0D9	F6XGK5;Q3U861;P57746;E9Q0D9	V-type proton ATPase subunit D	Atp6v1d
-0.0650578	-0.0385838	-0.0427284	-0.0346851	-0.0806193	-0.0178776	0.0279775	-0.0991626	-0.0645046	-0.0675235	19	18	17	52.9	51.2	49.7	54.54	186	Q4FK11;F6XLC7;Q99K48;Q99K48-2;B1AXT0	Q4FK11;F6XLC7;Q99K48	Non-POU domain-containing octamer-binding protein	Nono
-0.00835705	0.191729	0.137743	-0.964768	-0.0945458	0.33664	-0.325899	-0.389543	-0.0603113	-0.0374265	2	2	2	2	2	2	99.04	4	G8JL44;F6XN86;Q6ZQ89-3;Q6ZQ89;G8JL43;Q6ZQ89-2	G8JL44;F6XN86;Q6ZQ89-3;Q6ZQ89;G8JL43;Q6ZQ89-2	E3 ubiquitin-protein ligase MARCH6	2006-03-01
-0.0468016	-0.0581684	-0.126093	-0.185483	0.0599294	-0.029108	0.0732541	0.15237	-0.178792	0.121447	4	4	4	54.9	54.9	54.9	9.612	17	F6XUP5;P61961;H7BWZ1;D3YW97	F6XUP5;P61961;H7BWZ1;D3YW97	Ubiquitin-fold modifier 1	Ufm1
-0.536501	-0.782432	-0.442723	-1.07075	-0.3481	0.237343	0.17318	0.263083	-0.0361261	-0.0963416	3	3	3	24	24	24	23.456	7	F6XYI9;Q6RI65;P29037;Q91YM5;F8WJ67;Q6SJ95	F6XYI9;Q6RI65;P29037;Q91YM5	TATA-box-binding protein	Tbp
-0.0285454	-0.0505285	-0.374161	0.317602	0.189427	-0.0351543	0.140171	0.660248	0.774307	0.333456	3	3	3	14.3	14.3	14.3	30.346	5	F6Y3F4;Q9JI75	F6Y3F4;Q9JI75	Ribosyldihydronicotinamide dehydrogenase [quinone]	Nqo2
-0.19266	-0.150908	-0.247689	0.303155	0.460873	0.317009	0.587181	0.432759	1.2951	0.695698	3	3	3	12.9	12.9	12.9	46.659	4	Q9D4V0;F6Y9V2	Q9D4V0;F6Y9V2	Ethanolamine kinase 1	Etnk1
-0.0649948	-0.221416	-0.383924	-0.653128	-0.466947	-0.136318	-0.379237	-0.235353	-0.512107	-0.394307	4	4	4	18.8	18.8	18.8	34.459	6	F6YB52	F6YB52		Myo15b
0.0815544	-0.0402298	-0.36086	-0.227956	-0.0218339	-0.0468426	0.0592895	-0.358604	-0.720022	-0.42074	7	7	7	28.5	28.5	28.5	33.301	11	F6YBM2;Q4VC33;Q4VC33-2	F6YBM2;Q4VC33;Q4VC33-2	Macrophage erythroblast attacher	Maea
0.124542	0.118245	0.067503	0.155694	0.156781	0.157342	0.226663	-0.0192275	0.0801859	0.0432515	12	12	12	50.6	50.6	50.6	29.128	36	Q0PD20;F6YP49;Q64008;B1AQD4;B1AQD3;F7BE32	Q0PD20;F6YP49;Q64008;B1AQD4;B1AQD3;F7BE32	Ras-related protein Rab-34	Rab34
0.0252914	-0.0695667	-0.0293236	-0.0109959	-0.0515571	-0.0106754	-0.0894542	-0.128717	-0.208248	-0.164571	31	31	31	52.8	52.8	52.8	80.087	139	F6YP65;Q9CQN1	F6YP65;Q9CQN1	Heat shock protein 75 kDa, mitochondrial	Trap1
-0.0844221	-0.0157423	-0.129463	0.0308018	-0.163119	0.0112562	-0.100626	-0.111461	0.0114317	0.101227	12	12	9	10.2	10.2	8.4	132.67	23	F6YRW4;P59997;E9PWL8;H3BLD4;P59997-2;H3BKJ9;P59997-3;H3BL82;REV__Q3UR03;REV__Q80YT7;REV__E9Q1A0;REV__G3X9L9	F6YRW4;P59997;E9PWL8	Lysine-specific demethylase 2A	Kdm2a
0.208101	0.294327	0.100907	-0.360469	-0.68366	0.38173	0.127499	-0.0617757	-0.488588	-0.706268	3	3	3	18.7	18.7	18.7	28.564	5	F6YSI1;Q9ESY9;G3X911	F6YSI1;Q9ESY9;G3X911	Gamma-interferon-inducible lysosomal thiol reductase	Ifi30
-0.0476618	-0.21147	0.103848	-0.903315	-0.72742	-0.296623	0.318849	1.20774	1.74971	-0.363966	2	2	2	3.6	3.6	3.6	69.637	3	F6ZBL2;Q80SY4;F6YFW9	F6ZBL2;Q80SY4;F6YFW9	E3 ubiquitin-protein ligase MIB1	Mib1
0.112632	0.20187	0.00596046	-0.482511	-0.0025115	-0.0370121	-0.137963	0.100175	0.188191	0.0931115	14	14	14	21.9	21.9	21.9	104.46	28	F6ZBR8;D3Z195;E9QNI7;O88286-3;G5E8J8;E9QLK4;O88286-2;O88286	F6ZBR8;D3Z195;E9QNI7;O88286-3;G5E8J8;E9QLK4;O88286-2;O88286	Protein Wiz	Wiz
0.0234795	-0.0466328	-0.0175838	0.212064	0.0989594	0.0143661	-0.10634	-0.0639358	0.152683	0.154761	29	29	29	27.7	27.7	27.7	154.77	74	F6ZD38;Q8BY87-2;Q8BY87	F6ZD38;Q8BY87-2;Q8BY87	Ubiquitin carboxyl-terminal hydrolase 47	Usp47
0.022069	0.280746	0.222715	0.171236	0.0661502	-0.0229778	-0.0315089	0.108771	0.101799	0.0654826	15	15	15	14.1	14.1	14.1	137.3	29	F6ZDG3;Q8CDG3;Q8CDG3-2	F6ZDG3;Q8CDG3;Q8CDG3-2	Deubiquitinating protein VCIP135	Vcpip1
0.093318	0.0457125	-0.0849581	0.0331535	0.199103	-0.0718622	0.233212	-0.0849166	0.0586472	0.0370164	4	4	4	26	26	26	14.309	27	F6ZFT1;F8WJ64;Q569N0;Q9CR21	F6ZFT1;F8WJ64;Q569N0;Q9CR21	Acyl carrier protein;Acyl carrier protein, mitochondrial	Ndufab1
-0.0971451	-0.717267	-0.0547743	-0.0501823	-0.0246434	0.0338898	0.178339	0.307017	0.0801821	0.348911	22	1	0	33	3.8	0	61.391	6	F6ZFU0	F6ZFU0		Eef1d
-0.0473242	-0.0308542	-0.101965	0.0663738	-0.0194087	-0.0521536	0.0125718	-0.116906	0.149012	0.0998521	26	23	23	54.9	50.6	50.6	74.464	62	F6ZSC6;Q9QXX4	F6ZSC6;Q9QXX4	Calcium-binding mitochondrial carrier protein Aralar2	Slc25a13
-0.0503597	-0.219358	-0.112496	0.29618	0.216655	-0.083209	-0.070725	0.134403	0.3572	0.357464	7	7	7	28	28	28	39.561	30	F6ZXK9;P52432;D3Z3D6;D3Z7Q8;G3UXX5;G3UX92	F6ZXK9;P52432;D3Z3D6	DNA-directed RNA polymerases I and III subunit RPAC1	Polr1c
0.00113106	-0.0504503	-0.126186	-0.0517759	-0.0254674	0.0353899	-0.0265813	0.193535	0.423488	0.194301	5	5	5	20.1	20.1	20.1	29.711	10	F7A8I4;Q8BGF3;Q8BKZ6	F7A8I4;Q8BGF3	WD repeat-containing protein 92	Wdr92
0.0305252	-0.0665226	-0.221972	-0.745446	-0.696458	0.0736961	0.00757265	-0.164798	-0.552219	-0.661258	21	21	19	55.1	55.1	51.2	56.89	100	F7AWB4;Q3TW96;Q3TW96-2	F7AWB4;Q3TW96;Q3TW96-2	UDP-N-acetylhexosamine pyrophosphorylase-like protein 1	Uap1l1
0.426026	0.301496	0.338366	0.0149441	0.165044	0.0273771	0.107864	0.291585	0.221815	0.0636058	4	4	4	6.2	6.2	6.2	126.42	12	F7B2I6;Q5RJH6-3;Q5RJH6;Q5RJH6-2	F7B2I6;Q5RJH6-3;Q5RJH6;Q5RJH6-2	Protein SMG7	Smg7
0.0593281	0.115897	0.108237	0.400985	0.0685525	0.173496	0.0866857	-0.0522723	0.0293283	-0.036284	6	6	6	18.9	18.9	18.9	36.719	19	F7B7C1;Q3TV62;Q9ER39	F7B7C1;Q3TV62;Q9ER39	Torsin-1A	Tor1a
-0.000547409	0.0263977	0.20359	0.514093	0.174168	-0.0601768	0.0663419	0.0701375	0.297991	0.221156	11	11	11	60	60	60	15.524	142	Q5M9L7;F7BBI3;P63276;D3Z173	Q5M9L7;F7BBI3;P63276	40S ribosomal protein S17	Rps17
0.0350771	0.260918	0.159488	0.19521	0.13132	0.108712	0.136027	0.179356	0.432083	0.231596	13	13	11	13.1	13.1	9.9	150.86	21	F7BE84;A6H6J9	F7BE84		Ankrd50
-0.248268	-0.443612	0.440586	0.0250797	0.0421281	0.328163	0.316053	0.432224	0.162632	-0.198594	2	2	2	2.4	2.4	2.4	109.41	2	F7BQE4;Q8C033-2;Q8C033;F7BCP8	F7BQE4;Q8C033-2;Q8C033;F7BCP8	Rho guanine nucleotide exchange factor 10	Arhgef10
0.130195	0.0232182	-0.0532198	0.00720978	-0.0304694	-0.0929184	-0.253595	0.133156	-0.0747919	-0.0511556	15	15	2	14.9	14.9	1.8	140.81	29	F8VPL5;F7BS72;E9PVG7;P97820	F8VPL5;F7BS72;E9PVG7;P97820	Mitogen-activated protein kinase kinase kinase kinase 4	Map4k4
-0.174784	-0.212128	0.0348272	0.0491123	-0.102085	-0.0368652	-0.227308	-0.306975	-0.204185	0.00444651	4	4	4	13.3	13.3	13.3	36.43	14	I1E4X3;F7BWT7;F7BWT7-2	I1E4X3;F7BWT7;F7BWT7-2	Tetraspanin-15	Tspan15
-0.0395145	-0.0762234	-0.284872	-0.957485	-1.04647	0.0985813	0.0887971	-0.188031	-0.889115	-1.01374	26	26	2	30.7	30.7	2.4	118.14	98	F7C5V8;P13595	F7C5V8;P13595	Neural cell adhesion molecule 1	Ncam1
0.0219927	-0.163711	-0.336531	-0.139126	-0.0437779	-0.0441008	0.302685	-0.059732	-0.224899	-0.0962377	13	13	1	43.5	43.5	2.2	35.646	29	Q8R5C0;F7C846;D3Z3F4;G3XA66;D3YVW0;G3UYJ5;G3XA75;G3UXX9;G3UXB5	Q8R5C0;F7C846;D3Z3F4;G3XA66;D3YVW0;G3UYJ5;G3XA75;G3UXX9		Mtx1
0.11634	0.173964	0.0212049	0.149263	0.025002	-0.581203	-0.555045	-0.402595	-0.128722	0.711298	4	4	4	15	15	15	44.683	5	F7CAB4;Q544X6;P22315	F7CAB4;Q544X6;P22315	Ferrochelatase;Ferrochelatase, mitochondrial	Fech
-0.109645	-0.0816374	-0.210417	-0.699594	-0.14738	0.510073	0.772589	0.139381	0.538663	0.243936	4	4	4	22.5	22.5	22.5	29.315	8	F7CJY7;Q8BVI5;B7ZCB8;Q8C0W8;E9QM25;B7ZCB9;B7ZCB7	F7CJY7;Q8BVI5;B7ZCB8;Q8C0W8;E9QM25;B7ZCB9	Syntaxin-16	Stx16
0.100775	0.0272655	-0.431087	-0.239973	-0.377687	-0.0463562	-0.0315919	0.126993	0.553759	0.298385	3	3	3	20.9	20.9	20.9	31.751	5	F7CS13;Q9DCX1	F7CS13;Q9DCX1	MAD2L1-binding protein	Mad2l1bp
-0.0147686	-0.269752	-0.246576	0.843513	0.122517	-0.0773878	0.357725	0.0872684	-0.175939	0.241029	3	2	2	26.7	21.4	21.4	22.204	14	F7D6E8	F7D6E8
-0.0928993	-0.0619907	-0.148029	-0.442629	-0.0342631	-0.00151825	0.0702672	-0.0650687	-0.196474	-0.103569	22	22	12	34.2	34.2	10.9	166.49	180	F7DBB3;Q3URZ6	F7DBB3;Q3URZ6		Ahnak2
0.0908098	-0.0554638	0.255202	0.50861	0.396476	-0.16794	-0.409364	0.112092	-0.240119	0.104894	1	1	1	2.5	2.5	2.5	36.051	2	F8VPJ9	F8VPJ9	Olfactory receptor	Olfr631
0.0758543	0.0969114	0.0596304	0.0778999	0.125031	0.039566	0.0716653	-0.0116162	0.116214	0.148999	28	28	28	23.8	23.8	23.8	173.94	55	F8VPK0;F6YRS9;F7B8H5	F8VPK0		Ttc37
-0.125502	-0.132032	-0.0029459	-0.050561	-0.244901	-0.0106516	0.073051	0.0575242	0.0485916	0.0103345	25	25	25	19.3	19.3	19.3	190.74	45	F8VPL2;Q61194;E9QP97;Q61194-2	F8VPL2;Q61194;E9QP97;Q61194-2	Phosphatidylinositol 4-phosphate 3-kinase C2 domain-containing subunit alpha	Pik3c2a
-0.0821638	0.0558681	-0.0325089	0.096323	0.0406117	-0.178446	0.0370469	-0.0112824	-0.126149	-0.123038	4	4	4	6.7	6.7	6.7	75.921	8	H3BJH6;F8VPL8;Q640Q5;Q5U221;H3BLB9;F8VQB3;H3BKF3;H3BJA8;H3BKQ1;Q640Q5-2	H3BJH6;F8VPL8;Q640Q5;Q5U221;H3BLB9;F8VQB3;H3BKF3;H3BJA8	PAB-dependent poly(A)-specific ribonuclease subunit PAN3	Pan3
0.0751038	0.0648518	0.0234184	-0.0937634	-0.206899	-0.0906105	0.0648999	-0.0429626	-0.389887	-0.33975	30	30	30	44.6	44.6	44.6	84.939	172	F8VPM4;Q00PI9	F8VPM4;Q00PI9	Heterogeneous nuclear ribonucleoprotein U-like protein 2	Hnrnpul2
-0.0462732	0.0490608	-0.0508308	-0.214747	-0.116012	-0.0169191	-0.138457	-0.137329	-0.0539408	-0.0913262	27	27	21	26.6	26.6	22	128.33	59	F8VPM7;Q99MI1;E9QL63;Q99MI1-2;Q99MI1-3;Q99MI1-4;Q6PH08-4;REV__E0CYE0;REV__Q8BS45	F8VPM7;Q99MI1;E9QL63;Q99MI1-2;Q99MI1-3	ELKS/Rab6-interacting/CAST family member 1	Erc1
0.0271425	-0.0839949	-0.140676	-0.318765	-0.238719	0.034441	-0.120194	-0.264852	-0.177937	-0.189301	27	27	27	24.2	24.2	24.2	174.29	50	F8VPN4;F6XXE6;F7CSZ6;E0CYU6;E0CX86	F8VPN4;F6XXE6		Agl
0.0410461	0.0951424	0.13559	0.14325	-0.0279412	-0.28688	-0.161446	-0.137229	-0.238452	-0.0906739	13	13	13	19.7	19.7	19.7	110.29	29	F8VPP8;E9Q1Z4	F8VPP8		Zc3h7b
-0.114025	-0.168033	-0.270955	0.0156765	0.131325	-0.110493	-0.127172	-0.237259	-0.156972	-0.139229	16	16	6	8.8	8.8	4.1	265.56	32	F8VPR5;P45481	F8VPR5;P45481	CREB-binding protein	Crebbp
-0.653677	-0.0174227	-0.443172	0.189217	0.29029	0.0950642	0.0492444	0.171052	-0.0788651	0.115472	1	1	1	1.2	1.2	1.2	103.81	2	H3BJC9;H3BKG1;F8VPT7;Q8CFH6	H3BJC9;H3BKG1;F8VPT7;Q8CFH6	Serine/threonine-protein kinase SIK2	Sik2
-0.051755	0.0787935	0.167965	0.117894	-0.0715098	-0.0269413	-0.0625854	0.101456	0.11989	0.00864649	28	28	28	33.4	33.4	33.4	118.87	72	F8VPU2;E9Q805	F8VPU2	FERM, RhoGEF and pleckstrin domain-containing protein 1	Farp1
0.0857401	0.0126953	-0.00446415	0.0054884	0.0297742	-0.00558186	-0.0867181	-0.143044	-0.180211	-0.0338712	16	16	16	6.1	6.1	6.1	331.33	26	F8VPV0;P48725-3;P48725;P48725-2;Q3TQR8	F8VPV0;P48725-3;P48725;P48725-2	Pericentrin	Pcnt
-0.22702	-0.0896807	0.0807381	-0.123341	0.100396	0.823805	0.336895	0.42258	-0.786524	-0.290423	2	2	2	5	5	5	86.951	5	F8VPY2;Q8C092	F8VPY2;Q8C092	Transcription initiation factor TFIID subunit 5	Taf5
0.049036	0.324965	0.110783	0.0309372	0.0808444	0.0555277	0.0679021	0.0461421	0.0406313	0.158673	26	26	26	11.4	11.4	11.4	337.82	53	F8VQ05;F6Q1V8	F8VQ05		Fryl
-0.0218124	0.167589	0.221575	0.238277	0.193838	0.105889	0.062963	0.345755	0.429384	0.199005	16	16	16	39.8	39.8	39.8	64.506	53	F8VQ28;Q8VI36-2;Q8VI36	F8VQ28;Q8VI36-2;Q8VI36	Paxillin	Pxn
-0.00401688	-0.101297	-0.138102	-0.0526304	-0.0887141	0.0132446	-0.0677447	-0.110025	0.021759	0.0922132	34	33	33	29.3	28.7	28.7	185.35	95	F8VQ29;Q3UQP1	F8VQ29		Iqgap3
-0.061573	0.33568	0.321062	-0.116947	-0.367218	0.26102	0.572818	0.379224	-0.39842	-0.929715	3	3	3	3.5	3.5	3.5	130.64	8	F8VQ52;Q01341	F8VQ52;Q01341	Adenylate cyclase type 6	Adcy6
-0.0844164	-0.053668	0.170692	-0.0155983	0.0631499	0.0379381	0.37645	0.271421	-0.0862732	-0.265274	6	6	1	5.2	5.2	0.7	215.77	10	F8VQ54;G3UW33;Q8R418	F8VQ54;G3UW33;Q8R418	Endoribonuclease Dicer	Dicer1
0.0058918	0.0383959	0.0834732	-0.286617	-0.269385	0.0170536	0.00211763	0.1283	-0.0925694	-0.144557	17	17	17	13.8	13.8	13.8	194.76	24	F8VQ87;P97789-3;P97789-2;P97789	F8VQ87;P97789-3;P97789-2;P97789	5-3 exoribonuclease 1	Xrn1
0.0503168	-0.01717	-0.0723391	-0.0322714	-0.100465	0.07938	0.0603633	-0.278603	-0.409544	-0.18509	13	13	12	10	10	9.6	206.72	20	F8VQ93;Q8VDD9;E9Q2R2;Q32NY1;F6X674;E9Q2N1;Q921C3-2;Q921C3	F8VQ93;Q8VDD9	PH-interacting protein	Phip
0.247036	-0.103982	-0.184607	-0.307019	-0.259796	0.296813	0.247341	-0.180309	-0.994694	-1.18572	5	4	4	6.8	5.4	5.4	84.253	4	F8VQ95;Q6Y685;Q6Y685-2	F8VQ95;Q6Y685;Q6Y685-2	Transforming acidic coiled-coil-containing protein 1	Tacc1
0.0496054	0.203991	0.168432	-0.262205	-0.26544	0.165309	0.380639	0.371314	0.0155811	-0.335004	11	10	10	6.5	6.1	6.1	237.32	24	F8VQB6;E9Q5G1;D3YXU7;F6UVU0	F8VQB6;E9Q5G1	Unconventional myosin-X	Myo10
-0.077322	0.0234528	-0.0692673	-0.0768299	0.221264	-0.032526	-0.0339561	-0.0188308	0.0563049	0.046452	30	30	30	53.8	53.8	53.8	74.656	107	F8VQC1;E9Q740	F8VQC1;E9Q740	Signal recognition particle subunit SRP72	Srp72
-0.258114	-0.0883465	0.197165	-0.19989	-0.0211682	-0.575452	-0.342581	-0.0742545	-0.0639648	0.121446	6	4	4	8.2	5.6	5.6	97.694	7	F8VQE9;Q8VHH5;E9QKY0;Q8VHH5-2;Q8K0K1	F8VQE9;Q8VHH5;E9QKY0;Q8VHH5-2	Arf-GAP with GTPase, ANK repeat and PH domain-containing protein 3	Agap3
0.207774	0.224938	-0.0256491	-0.195485	-0.184298	0.123458	-0.153256	-0.057507	-0.0134935	0.0439334	6	6	6	6.4	6.4	6.4	141.49	8	F8VQF9;Q3TLI0	F8VQF9;Q3TLI0	Trafficking protein particle complex subunit 10	Trappc10
-0.168673	-0.175064	-0.153894	0.0729008	0.165452	-0.00165176	-0.040113	-0.102114	-0.122923	0.0732198	39	39	2	30.7	30.7	1.9	177.19	131	F8VQJ3;F6SFQ3;F6TLW1;A2ATM9;Q9R0B6	F8VQJ3		Lamc1
-0.0846014	-0.139145	-0.13373	0.0204153	0.0215859	0.00404167	-0.123583	-0.0920758	-0.241266	-0.250888	9	8	8	7.6	7	7	153.54	19	F8VQL0;P16056;F6X333;F6RCC5	F8VQL0;P16056	Receptor protein-tyrosine kinase;Hepatocyte growth factor receptor	Met
0.114806	0.0372028	0.0103846	-0.610083	-0.665473	0.167519	-0.0787988	-0.222605	-1.16104	-0.663835	5	5	5	4.9	4.9	4.9	130.81	7	Q3V3R4;F8VQN5	Q3V3R4;F8VQN5	Integrin alpha-1	Itga1
-0.0204401	-0.050128	-0.00758553	-0.322537	-0.230104	0.320909	0.0719619	-0.0843015	-0.283502	-0.305401	10	10	10	9.2	9.2	9.2	172.47	17	F8VQN6;Q8R4H2	F8VQN6;Q8R4H2	Rho guanine nucleotide exchange factor 12	Arhgef12
-0.247345	0.286145	0.252188	-0.00844383	-0.165253	-0.434712	-0.105822	0.792439	0.774804	-0.060039	2	2	2	8.4	8.4	8.4	43.616	3	F8WGC0;Q3V3X3;Q08639;Q9CYZ7	F8WGC0;Q3V3X3;Q08639;Q9CYZ7	Transcription factor Dp-1	Tfdp1
-0.00331593	-0.00609016	-0.0190601	0.0372572	0.240304	-0.0225153	0.0476422	0.118081	0.309792	0.214255	13	13	13	30.9	30.9	30.9	52.27	61	F8WGC2;Q07076	F8WGC2;Q07076	Annexin A7	Anxa7
-0.0828857	-0.0719872	0.0534744	0.155857	0.0523438	-0.104311	0.0125127	0.137368	0.24221	0.131121	32	32	32	55.9	55.9	55.9	69.436	172	F8WGD1;P46061;E9Q757;E9Q2J7	F8WGD1;P46061;E9Q757;E9Q2J7	Ran GTPase-activating protein 1	Rangap1
0.368904	0.430576	0.480615	0.119437	-0.226705	0.249815	0.208367	0.0872645	-0.0503864	-0.0548301	3	3	3	10.2	10.2	10.2	57.247	4	F8WGD4;Q9R0A5	F8WGD4;Q9R0A5	Serine/threonine-protein kinase Nek3	Nek3
-0.11926	0.159701	0.217591	0.0354233	0.000330448	0.142018	-0.231964	-0.452475	-0.257224	0.145287	8	8	8	17.4	17.4	17.4	56.663	11	F8WGF6;Q9D0C4;Q9D0C4-2	F8WGF6;Q9D0C4;Q9D0C4-2	tRNA (guanine(37)-N1)-methyltransferase	Trmt5
0.186338	0.134532	-0.488174	-0.547183	-0.185154	1.02773	0.823845	0.119995	0.160963	0.102576	3	3	3	7.1	7.1	7.1	79.863	5	Q3UVX6;F8WGI9;Q91YY0;P98156;F6RKS4;F8WIN7	Q3UVX6;F8WGI9;Q91YY0;P98156	Very low-density lipoprotein receptor	Vldlr
-0.0610952	-0.16007	-0.24887	-0.181808	-0.0774531	-0.132504	0.0215497	0.073297	-0.263808	-0.188657	12	12	12	15	15	15	105.18	22	F8WGK4;O70589-3;O70589-4;O70589-5;O70589;B9EJ23;E9QM23;O70589-2;F6ZQR2;F6Y9I5;B1AUH6;F7CD87	F8WGK4;O70589-3;O70589-4;O70589-5;O70589;B9EJ23;E9QM23;O70589-2	Peripheral plasma membrane protein CASK	Cask
-1.19166	-0.0195789	0.58074	-0.27309	0.399709	-0.246549	-0.259003	0.304974	-0.158348	-0.924836	8	1	1	85.3	11.9	11.9	11.85	4	F8WGL9	F8WGL9		Cdv3
0.0137024	-0.00123596	-0.105092	-0.250471	-0.195283	0.0485249	-0.0141521	0.174672	0.127907	-0.00890493	19	18	18	44.4	43.2	43.2	66.357	71	Q548T0;F8WGM5;Q64324	Q548T0;F8WGM5;Q64324	Syntaxin-binding protein 2	Stxbp2
-0.166546	0.0681877	-0.0268755	-0.124258	-0.262874	-0.0631924	-0.153184	-0.0935788	-0.176751	-0.182621	6	6	6	4.4	4.4	4.4	219.85	14	F8WGQ6;Q9WUU9	F8WGQ6;Q9WUU9	Germinal-center associated nuclear protein	Mcm3ap
-0.115502	0.00123787	-0.0133858	-0.121995	-0.130095	-0.0559025	-0.13567	-0.512046	-0.467597	-0.148901	11	11	9	38.9	38.9	34.5	35.829	25	F8WGQ9;Q922M3;Q8BGV7	F8WGQ9;Q922M3	BTB/POZ domain-containing adapter for CUL3-mediated RhoA degradation protein 3	Kctd10
0.022995	0.0208569	0.0303288	0.193136	0.194003	0.0140381	0.0377355	0.113671	0.32988	0.289273	130	130	112	66.1	66.1	60.7	272.1	764	F8WGT0;P26039;A2AIM2;F6S1V7;F6SX70	F8WGT0;P26039	Talin-1	Tln1
-0.120835	0.0437794	0.0445614	-0.269641	0.0645366	0.00849342	0.0883231	0.234281	0.021677	0.169427	20	7	7	33	13.6	13.6	66.771	15	F8WGT1;E9PV16;Q68FL4;F8WI65;Q68FL4-2;H3BKT5;F6WEW4;E9PX77;H3BL31;D3YYM7;D3YX97;E9Q0D6	F8WGT1;E9PV16;Q68FL4;F8WI65;Q68FL4-2;H3BKT5	Adenosylhomocysteinase;Putative adenosylhomocysteinase 3	Ahcyl2
0.0194244	0.134726	0.101821	0.211329	0.0345654	-0.0354881	-0.0752463	-0.141798	-0.35147	-0.179426	17	17	16	21.3	21.3	20.5	94.326	34	F8WGU1;Q99KG3-2;Q99KG3-3;Q99KG3	F8WGU1;Q99KG3-2;Q99KG3-3;Q99KG3	RNA-binding protein 10	Rbm10
0.128075	0.0775385	0.273396	0.497552	0.240286	-0.398236	-0.299141	-0.178997	-0.0661488	-0.150373	14	14	14	18.7	18.7	18.7	110.19	25	F8WGW3;Q497V5;Q497V5-2;Q8CHZ0;B7ZWI4;B7ZWI7	F8WGW3;Q497V5;Q497V5-2	S1 RNA-binding domain-containing protein 1	Srbd1
0.238726	0.20991	0.0595102	-0.0831404	-0.183034	0.390262	0.220122	0.468408	0.326377	0.1356	7	6	6	10.6	9.7	9.7	85.244	8	F8WGX0;Q91ZT5;Q91ZT5-2;E9Q4V3;Q91ZT5-4;Q91ZT5-3;E0CZ69	F8WGX0;Q91ZT5;Q91ZT5-2;E9Q4V3;Q91ZT5-4;Q91ZT5-3;E0CZ69	FYVE, RhoGEF and PH domain-containing protein 4	Fgd4
-0.155897	-0.0961151	-0.231462	-0.331833	-0.058145	0.208448	0.93663	0.292593	-1.3216	-1.44871	5	5	5	2.3	2.3	2.3	337.39	10	F8WGX5;Q6PNC0	F8WGX5;Q6PNC0	DmX-like protein 1	Dmxl1
-0.164493	-0.125706	-0.338924	-0.876224	-0.378355	-0.411069	-0.109984	-0.00220728	-0.330377	-0.394656	10	10	10	51.4	51.4	51.4	29.1	31	F8WH23;Q61581;E9Q5D9;F8WII5	F8WH23;Q61581;E9Q5D9;F8WII5	Insulin-like growth factor-binding protein 7	Igfbp7
0.0596066	0.0249805	0.0359383	0.162943	0.146168	-0.0194626	0.100026	0.0889096	0.209185	0.282286	51	51	51	51.5	51.5	51.5	134.19	297	Q7TSZ3;F8WH45;Q8BMJ2	Q7TSZ3;F8WH45;Q8BMJ2	Leucine--tRNA ligase, cytoplasmic	Lars
0.0595474	-0.00751114	0.063777	0.225019	0.118676	0.0203438	0.310033	0.121696	0.25685	-0.0498567	7	6	6	27.7	27.7	27.7	27.377	41	Q3THA6;F8WH59;Q8BL97-3;Q8BL97-4;Q8BL97-2;Q8BL97	Q3THA6;F8WH59;Q8BL97-3;Q8BL97-4;Q8BL97-2;Q8BL97	Serine/arginine-rich splicing factor 7	Srsf7
-0.133677	-0.0309887	-0.526746	-0.315001	-0.00361013	0.33213	0.237626	0.401193	0.0910931	-0.17463	1	1	1	9.1	9.1	9.1	18.518	2	F8WH96;Q9CPS6	F8WH96;Q9CPS6	Histidine triad nucleotide-binding protein 3	Hint3
0.0445423	0.246378	0.257288	0.161289	-0.0322814	1.21084	0.861949	-0.661645	0.62955	0.92109	4	4	4	12.6	12.6	12.6	48.481	4	F8WHC1;Q9CZV8-4;Q9CZV8;Q9CZV8-3;A2A550;A2A536;Q4VA21;Q8BH16	F8WHC1;Q9CZV8-4;Q9CZV8;Q9CZV8-3;A2A550	F-box/LRR-repeat protein 20	Fbxl20
-0.088851	-0.079237	0.185002	-0.132252	-0.195674	-0.58985	-0.044558	1.07032	0.75101	0.317078	5	5	5	44.8	44.8	44.8	14.429	6	F8WHC3;Q3UGS4	F8WHC3;Q3UGS4	Protein FAM195B	Fam195b
-0.0697927	-0.0458832	-0.39896	-0.46741	-0.0464253	0.39126	-0.0744996	-0.324769	-0.356638	-0.614565	3	3	3	8.7	8.7	8.7	73.741	4	F8WHF2;Q9DBY0-2;Q9DBY0-3;Q9DBY0;D3Z726	F8WHF2;Q9DBY0-2;Q9DBY0-3;Q9DBY0;D3Z726	Forkhead box protein P4	Foxp4
0.197801	0.0684767	-0.282807	-0.147545	-0.280429	-0.189013	0.000679493	-0.0224872	0.200119	-0.122151	4	4	4	11.9	11.9	11.9	45.756	5	F8WHF4;Q544S6;Q9JKJ9;G3X998	F8WHF4;Q544S6;Q9JKJ9;G3X998	24-hydroxycholesterol 7-alpha-hydroxylase	Cyp39a1
0.119257	0.348267	0.890347	1.01879	0.592067	0.120666	0.241645	0.620326	0.874057	0.815613	3	3	3	2.5	2.5	2.5	182.93	8	F8WHH6;Q8BJ34-3;Q8BJ34-4;Q8BJ34;Q8BJ34-6;Q8BJ34-5;Q8BJ34-2	F8WHH6;Q8BJ34-3;Q8BJ34-4;Q8BJ34;Q8BJ34-6	Meiosis arrest female protein 1	Marf1
-0.092268	-0.214171	-0.148512	-0.444165	-0.52111	0.0277004	-0.061214	-0.385956	-0.461598	-0.707464	5	5	3	15.6	15.6	10.4	45.544	13	F8WIX3;Q6GSP7;F8WHI4;P97863-3;P97863-2;P97863	F8WIX3;Q6GSP7;F8WHI4;P97863-3;P97863-2;P97863	Nuclear factor 1;Nuclear factor 1 B-type	Nfib
-0.36241	0.0165005	0.176848	0.0325069	0.115442	0.212543	-0.0350528	-0.39117	0.618357	0.633411	3	3	3	16.4	16.4	16.4	31.933	4	F8WHJ2;Q8K013;D3Z4U2	F8WHJ2;Q8K013	GTP-binding protein 10	Gtpbp10
0.15242	0.0551147	0.0538712	0.158949	0.0771108	0.0289936	0.0796227	0.0611615	0.0345612	0.0805116	53	53	53	55.1	55.1	55.1	139.41	232	F8WHL2;Q8CIE6;F6ZWD0;E9PZ47;F6XJN3;D6RH55	F8WHL2;Q8CIE6;F6ZWD0	Coatomer subunit alpha;Coatomer subunit alpha;Xenin;Proxenin	Copa
-0.0451641	0.0909042	0.216763	0.521219	0.504956	0.0196743	-0.0928302	-0.00548029	0.324019	0.275839	33	33	33	33.6	33.6	33.6	132.35	79	F8WHM5;Q53WR6;Q61543;F6RSH1;E9PWD8	F8WHM5;Q53WR6;Q61543	Golgi apparatus protein 1	Glg1
-0.130302	-0.0567017	0.14114	0.104973	0.20189	-0.074275	-0.0750546	0.145235	0.365647	0.25001	22	22	18	13	13	10.6	225.5	63	F8WHP4;P83741-4;P83741-5;P83741;P83741-2;P83741-3;P83741-6;F7CC62;F7CZC4;E9PZ38;F6TAR7;F6SRP4	F8WHP4;P83741-4;P83741-5;P83741;P83741-2;P83741-3;P83741-6	Serine/threonine-protein kinase WNK1	Wnk1
-0.114239	0.105997	0.0463037	-0.0454922	-0.0507731	-0.00909328	-0.0224547	-0.055779	0.0159769	0.105884	10	10	10	28.1	28.1	28.1	58.016	25	F8WHS9;Q9JHW4	F8WHS9;Q9JHW4	Selenocysteine-specific elongation factor	Eefsec
0.0559692	0.0593052	0.110147	0.0673923	-0.0657306	0.245827	0.14226	0.186632	0.0499334	-0.0490975	17	15	15	11.3	10.5	10.5	243.12	30	F8WHT3;Q7TPM1;F7AYW2;A2AN33;Q7TPM1-2;F6V431;F6Q3E1	F8WHT3;Q7TPM1;F7AYW2	Protein PRRC2B	Prrc2b
-0.227374	-0.0789661	-0.101246	-0.734515	-0.056582	0.189634	0.0635915	-0.0729289	-0.713927	-0.730542	22	18	18	27.4	24.3	24.3	140.13	37	F8WHU7;Q9D3E6;F6XQW1;D6REF2;F6TNY1;D6RHQ7;D3Z1T1;D6RH50;Q8C918;D3YYD4	F8WHU7;Q9D3E6;F6XQW1	Cohesin subunit SA-1	Stag1
-0.199083	-0.0287189	0.236973	0.0491953	0.308468	0.0739689	0.422401	0.423481	0.48623	0.380522	12	12	12	36.5	36.5	36.5	42.327	43	F8WHU9;Q62384;Q8C8U3;F8WIG4	F8WHU9;Q62384;Q8C8U3;F8WIG4	Zinc finger protein ZPR1	Zpr1
-0.0189676	0.165851	0.144852	0.277532	0.254848	-0.0210934	-0.0280023	0.316886	0.569201	0.313804	13	13	13	42.8	42.8	42.8	37.698	32	F8WHX7;Q9QYS9-8;Q9QYS9-4;Q9QYS9-3;Q9QYS9-2;Q9QYS9;Q9QYS9-7;Q9QYS9-6;Q9QYS9-5	F8WHX7;Q9QYS9-8;Q9QYS9-4;Q9QYS9-3;Q9QYS9-2;Q9QYS9;Q9QYS9-7;Q9QYS9-6;Q9QYS9-5	Protein quaking	Qki
0.0272245	0.045578	-0.0460882	0.00127888	-0.0800366	-0.00324917	-0.0793061	-0.159379	-0.174199	-0.600703	26	23	21	44.7	40.4	36.4	79.189	60	F8WHY8;Q8K4B0;E9PX23	F8WHY8;Q8K4B0;E9PX23	Metastasis-associated protein MTA1	Mta1
-0.0139961	-0.0690031	0.120184	0.626235	0.207589	0.393587	0.290975	0.0584331	0.51132	0.439515	5	5	5	20.9	20.9	20.9	35.32	9	F8WHZ6;Q9Z0L8-2;Q9Z0L8	F8WHZ6;Q9Z0L8-2;Q9Z0L8	Gamma-glutamyl hydrolase	Ggh
0.147424	0.324238	0.232158	-0.16375	-0.113615	0.272112	0.332969	0.38976	0.0766087	-0.0121636	19	19	19	28.8	28.8	28.8	86.105	34	F8WI17;Q91X43;Q91X43-2	F8WI17;Q91X43;Q91X43-2	SH3 domain-containing protein 19	Sh3d19
0.0677652	0.0422735	0.328053	0.405056	0.210294	-0.159477	-0.300647	0.0705028	-0.0364885	-0.239278	10	10	10	20.2	20.2	20.2	60.413	13	F8WI18;P70182;F8WIX5;D3YUY3;F8WIX4;P70182-2;F8WHW6;P70181-2;P70181;O70161-2;O70161-3;O70161	F8WI18;P70182;F8WIX5;D3YUY3;F8WIX4;P70182-2	Phosphatidylinositol 4-phosphate 5-kinase type-1 alpha	Pip5k1a
-0.277106	-0.0550461	0.367805	0.325685	0.311195	0.306873	-0.186928	0.186282	0.148081	0.0566392	24	1	1	27.8	1.8	1.8	100.28	3	F8WI22;H7BX81;Q8K019-3;E9Q5V0	F8WI22;H7BX81;Q8K019-3	Bcl-2-associated transcription factor 1	Bclaf1
-0.0795469	-0.069726	-0.0619011	-0.162568	-0.070003	-0.136471	-0.0032239	-0.227781	-0.432082	-0.305979	11	11	11	41.3	41.3	41.3	50.878	24	F8WI30;F7D3B8;F6RSR4;Q5M8N3;Q9CY18;Q3TC10	F8WI30;F7D3B8;F6RSR4;Q5M8N3;Q9CY18;Q3TC10	Sorting nexin-7	Snx7
0.0655155	0.169595	0.28684	-0.306159	-0.194884	-0.0112991	0.235693	0.340717	0.473451	-0.0143933	2	2	2	3.3	3.3	3.3	67.564	2	G3UWE3;F8WI48;Q8C5D8-5;Q8C5D8;F8WHS8;Q8C5D8-3;Q8C5D8-2;Q8C5D8-4	G3UWE3;F8WI48;Q8C5D8-5;Q8C5D8;F8WHS8;Q8C5D8-3;Q8C5D8-2;Q8C5D8-4	E3 SUMO-protein ligase PIAS2	Pias2
0.121244	-0.146584	-0.293423	-1.11206	-1.20483	0.0365238	-0.0536475	-0.358663	-1.13425	-1.22583	35	35	0	68.4	68.4	0	37.412	336	F8WID5;B7ZNL3	F8WID5;B7ZNL3		Tpm1
-0.0373478	-0.120867	-0.268647	-0.412108	-0.238582	0.0381231	-0.0889144	-0.266445	-0.298249	-0.624298	8	8	8	12	12	12	82.683	15	F8WIE2;Q08122-2;Q3TY99;E0CXS2;E0CY14;E0CXS9;Q08122;Q08122-4;F6TS96;E0CXU1;Q08122-1;F7D0C4;E9QKN2;E9QM64;E9QM63;Q80TG4;Q5SQA2;Q5SQA4;Q5SQA3;Q62440-4;Q62440-3;Q62440-2;Q62440-5;Q62440;Q62441;F6YM15;Q3UN01;Q9WVB2;F6X5U5;E0CYM5;E0CY76;E9PV07	F8WIE2;Q08122-2;Q3TY99;E0CXS2;E0CY14;E0CXS9;Q08122;Q08122-4;F6TS96;E0CXU1;Q08122-1	Transducin-like enhancer protein 3	Tle3
0.0742817	0.015461	0.00547218	0.124981	0.12509	-0.0519333	-0.043035	-0.0207267	0.208557	0.194874	46	46	46	24.4	24.4	24.4	289.23	106	F8WIE5;Q69ZR2	F8WIE5;Q69ZR2	E3 ubiquitin-protein ligase HECTD1	Hectd1
-0.0190077	0.219176	0.21207	-0.222805	-0.190788	0.132137	0.0358081	0.0570054	0.0071497	-0.270818	16	16	14	22.6	22.6	20.8	94.138	38	F8WII0;Q61140-2;Q61140	F8WII0;Q61140-2;Q61140	Breast cancer anti-estrogen resistance protein 1	Bcar1
0.0771914	-0.0405159	-0.239976	-0.0712414	-0.138977	-0.11672	-0.0831113	-0.159062	-0.178448	-0.133057	8	7	7	13.6	12.4	12.4	94.157	17	F8WII1;Q9DBH0;Q3TXI7	F8WII1;Q9DBH0;Q3TXI7	NEDD4-like E3 ubiquitin-protein ligase WWP2	Wwp2
0.0678825	-0.101849	-0.206476	-0.0804071	-0.067143	-0.0876627	-0.116641	-0.257759	0.131335	-0.00566816	16	16	16	23.3	23.3	23.3	93.023	25	F8WIK6;Q80W00-2;Q80W00	F8WIK6;Q80W00-2;Q80W00	Serine/threonine-protein phosphatase 1 regulatory subunit 10	Ppp1r10
-0.115054	0.0591574	0.127722	0.326659	0.322602	-0.173643	0.0258241	0.231256	0.380883	0.256906	17	17	17	30.2	30.2	30.2	100.73	62	F8WIL7;Q8K4L0	F8WIL7;Q8K4L0	ATP-dependent RNA helicase DDX54	Ddx54
0.0323782	0.0420113	-0.0279036	-0.00191975	-0.0311589	-0.0733061	0.0131497	-0.083344	-0.603932	-0.663178	12	9	9	18.8	15.1	15.1	85.559	20	F8WIL9;Q8BPU7;Q8BPU7-3;Q8BPU7-2;Q8BPU7-4	F8WIL9;Q8BPU7;Q8BPU7-3	Engulfment and cell motility protein 1	Elmo1
0.974012	1.46615	1.92657	2.81152	1.07851	0.0389948	-0.064136	1.1168	1.9478	1.2782	3	3	3	14.3	14.3	14.3	32.459	6	Q547B5;F8WIP8;P10923;D3Z4N2;D3Z513	Q547B5;F8WIP8;P10923;D3Z4N2	Osteopontin	Spp1
-0.227453	-0.118565	-0.124641	-0.111975	0.130867	-0.00279522	0.0310426	-0.181925	-0.158695	-0.181321	5	5	5	22.4	22.4	22.4	38.158	12	F8WIQ6;Q9ER41;F6VK94;D6REF0	F8WIQ6;Q9ER41	Torsin-1B	Tor1b
0.124934	-0.207698	-0.0550289	0.0150843	0.145341	-0.00512886	0.052237	0.321	0.470982	0.1814	7	7	7	1	1	1	1010	10	F8WIS7;Q6ZWR6-4;Q6ZWR6;F8WI20;Q0VGB8;Q6ZWR6-3;Q6ZWR6-2	F8WIS7;Q6ZWR6-4;Q6ZWR6	Nesprin-1	Syne1
0.263555	-0.114692	-0.317433	-0.941107	-0.963197	-0.00574589	-0.197706	-0.428284	-1.21756	-1.01277	44	2	2	71.7	3.6	3.6	75.288	7	F8WIT2	F8WIT2	Annexin	Anxa6
-0.0596027	-0.229051	-0.394181	0.000735283	-0.0271277	-0.159202	-0.286221	-0.181901	-0.5053	-0.279038	5	5	5	12.3	12.3	12.3	73.646	9	H9KV05;F8WIU0;Q99JN2;Q99JN2-2;D3YZH5;D3Z2R6;D3Z7N9	H9KV05;F8WIU0;Q99JN2;Q99JN2-2	Kelch-like protein 22	Klhl22
0.0473995	0.0389891	0.0864134	-0.112939	-0.0141492	0.15631	-0.124041	-0.402412	0.0202389	0.0463967	5	5	5	44.1	44.1	44.1	19.811	12	F8WIU1;Q9D1K7;H7BXB9;Q6IR22	F8WIU1;Q9D1K7;H7BXB9	UPF0687 protein C20orf27 homolog	1700037H04Rik
-0.0390415	-0.141982	-0.515793	-0.0665083	-0.11517	0.14396	-0.157794	-0.221995	-0.49662	-0.251732	2	2	2	30.2	30.2	30.2	7.2675	2	F8WIU9;Q5RKS2	F8WIU9;Q5RKS2	Small integral membrane protein 7	Smim7
-0.023592	-0.00433731	-0.0190735	-0.1178	-0.0969958	-0.0330868	-0.0363173	-0.0697894	-0.10006	-0.0972705	29	29	28	61.3	61.3	59.1	47.474	183	F8WIY0;O88844;D3YVY3	F8WIY0;O88844	Isocitrate dehydrogenase [NADP] cytoplasmic	Idh1
-0.109033	0.0440779	0.0689583	-0.151996	-0.185386	0.151321	-0.0630698	0.0485969	-0.14311	-0.137321	20	20	20	27.4	27.4	27.4	99.184	50	F8WJ42;Q60902-2;Q60902;F6Q0T0;Q60902-4;F6ZE93;Q60902-3	F8WJ42;Q60902-2;Q60902;F6Q0T0;Q60902-4;F6ZE93;Q60902-3	Epidermal growth factor receptor substrate 15-like 1	Eps15l1
0.0056982	0.0363121	0.0341434	-0.00265408	0.229353	-0.0602236	-0.000892162	0.00591516	0.123002	0.255905	20	20	19	22.3	22.3	20.5	146.05	48	F8WJ61;Q60520;Q60520-1;E9PXF9	F8WJ61;Q60520;Q60520-1	Paired amphipathic helix protein Sin3a	Sin3a
0.340367	0.265932	-0.151108	0.210383	-0.252552	-0.124376	-0.323082	-0.251353	0.493598	0.391688	3	3	3	6.2	6.2	6.2	60.124	4	F8WJ72;Q3UI99;Q9Z1X9	F8WJ72;Q3UI99;Q9Z1X9	Cell division control protein 45 homolog	Cdc45
0.0543947	0.0203152	0.0383682	0.00125885	0.018538	0.325292	-0.0908313	0.532927	0.285687	0.186265	7	6	4	26.8	25.1	16.5	46.279	10	Q3TXK1;F8WJ79;O08967;G5E8Q4;H3BK81;D3YXU3	Q3TXK1;F8WJ79;O08967;G5E8Q4	Cytohesin-3	Cyth3
-0.0891685	-0.0830393	-0.036272	-0.0124817	0.240215	0.150583	-0.0239644	-0.159218	0.337226	0.290524	18	18	17	18.9	18.9	18.1	109.97	39	F8WJ93;Q3UMY5;Q3UMY5-3;Q3UMY5-4;Q3UMY5-2;F8WI15;Q5SQM0;Q8BQM8	F8WJ93;Q3UMY5;Q3UMY5-3;Q3UMY5-4;Q3UMY5-2	Echinoderm microtubule-associated protein-like 4	Eml4
0.0400677	0.15337	0.138453	0.275385	0.060061	-0.026825	-0.0487247	0.101371	0.0380564	-0.0119662	24	24	24	33.6	33.6	33.6	101.37	65	F8WJA0;Q9ESV0	F8WJA0;Q9ESV0	ATP-dependent RNA helicase DDX24	Ddx24
-0.0749302	-0.167255	-0.257271	0.0288458	0.111844	-0.114511	-0.0602736	0.108893	0.4732	0.547841	8	8	8	56.9	56.9	56.9	23.478	79	F8WJD9;P19157;P46425;F6RWR5	F8WJD9;P19157;P46425	Glutathione S-transferase P 1;Glutathione S-transferase P 2	Gstp1;Gstp2
0.0460243	0.0415649	0.392703	0.626912	0.20682	0.223003	0.0300012	0.128527	0.179949	0.22673	11	11	11	3.3	3.3	3.3	519.07	16	F8WJE1;Q4U2R1-2;Q4U2R1	F8WJE1;Q4U2R1-2;Q4U2R1	E3 ubiquitin-protein ligase HERC2	Herc2
-0.0671368	0.185449	0.042017	-0.220361	-0.0497479	0.246053	0.119636	-0.00179911	0.144753	-0.217618	4	4	4	38.2	38.2	38.2	18.566	12	Q3U431;F8WJE2;P60605;G3UZX2	Q3U431;F8WJE2;P60605;G3UZX2	Ubiquitin-conjugating enzyme E2 G2	Ube2g2
0.0786371	-0.0186911	-0.144956	0.167734	0.405933	-0.120597	0.0708337	0.259033	0.6648	0.271494	7	6	6	46.3	41.5	41.5	21.935	40	F8WJG3;P62996	F8WJG3;P62996	Transformer-2 protein homolog beta	Tra2b
0.279489	0.324655	0.210755	0.875408	0.435596	-0.0978069	0.211283	0.0485291	0.418563	0.14121	8	8	8	12.8	12.8	12.8	96.441	11	F8WJG8;Q80YR4-2;Q80YR4-3;Q80YR4	F8WJG8;Q80YR4-2;Q80YR4-3;Q80YR4	Zinc finger protein 598	Znf598
0.0727243	-0.0713768	0.0320997	-0.165437	-0.0600772	0.411586	0.141675	0.12514	0.517533	0.103975	7	7	7	17.9	17.9	17.9	66.202	15	Q3TDQ5;F8WJH9;G9M4M6;Q8C0J2-4;Q8C0J2-2;Q8C0J2-5;Q8C0J2;Q8C0J2-3;E9Q056;D3YZW7	Q3TDQ5;F8WJH9;G9M4M6;Q8C0J2-4;Q8C0J2-2;Q8C0J2-5;Q8C0J2;Q8C0J2-3;E9Q056;D3YZW7	Autophagy-related protein 16-1	Atg16l1
-0.0561733	0.0171261	0.118563	0.130634	0.12208	0.000731468	-0.191229	-0.194668	-0.218538	-0.197247	13	13	13	42.8	42.8	42.8	52.768	45	G1UCX4;Q9D2C2;Q9D2C2-2	G1UCX4;Q9D2C2;Q9D2C2-2	Protein SAAL1	Saal1
-0.234648	-0.210938	-0.061389	0.28248	0.0695195	0.324265	0.523908	0.574342	0.555094	0.313774	9	9	9	37	37	37	49.223	32	G3UVT6;Q8BIF7;Q810D6;Q8K335;D6REU5;F7CPC6	G3UVT6;Q8BIF7;Q810D6;Q8K335	Glutamate-rich WD repeat-containing protein 1	Grwd1
-0.00612259	0.0951128	0.00619507	-0.0835714	0.372323	-0.0838356	0.0367379	0.247223	0.495604	0.246657	10	10	10	28.9	28.9	28.9	51.278	60	G3UVU2;G5E834;Q62203;D3YW09;D3Z5A6	G3UVU2;G5E834;Q62203;D3YW09	Splicing factor 3A subunit 2	Sf3a2
-0.171388	-0.131619	0.0579653	0.00768089	0.0976338	-0.0626183	0.120314	0.293186	0.327544	0.298326	88	1	1	65.7	0.8	0.8	188.74	9	G3UW45;F6ZJB0	G3UW45;F6ZJB0	Ras GTPase-activating-like protein IQGAP1	Iqgap1
0.0459318	0.294362	0.0609179	0.369116	0.22768	-0.0855513	0.183001	0.556247	0.455815	-0.0153537	4	4	4	34	34	34	11.163	6	G3UW58;Q0VG62	G3UW58;Q0VG62	Uncharacterized protein C8orf59 homolog	1810022K09Rik
0.0855789	-0.0503101	-0.169815	-0.528847	-0.506658	0.0758839	0.244561	-0.104978	-0.390596	-0.481802	20	20	1	65.8	65.8	6	35.745	160	G3UW73;D3YVJ7;F8WJG5	G3UW73;D3YVJ7;F8WJG5		Akr1b3
-0.172952	-0.17069	0.0290613	-0.0643673	-0.0531659	-0.082922	-0.311516	-0.211728	0.0904989	0.0252919	16	16	16	32.5	32.5	32.5	66.505	36	G3UY19;G3UW86;G3UWQ7;Q99K43;G3XA79;G3UXT4;E9PYJ3;G3UYX6;G3UZL8;G3UYZ3;G3UXB1	G3UY19;G3UW86;G3UWQ7;Q99K43;G3XA79;G3UXT4	Protein regulator of cytokinesis 1	Prc1
0.129456	-0.0145531	-0.0701561	0.130144	-0.103984	0.153645	0.061852	-0.0669589	-0.142857	-0.129276	20	20	19	47.1	47.1	44.7	66.876	90	G3UWB1;Q9JMH6-2;Q9JMH6	G3UWB1;Q9JMH6-2;Q9JMH6	Thioredoxin reductase 1, cytoplasmic	Txnrd1
-0.098156	0.0206432	0.350269	0.221227	-0.0870957	0.518859	-0.0642037	-0.473263	-0.0677176	0.0350375	3	3	3	10.6	10.6	10.6	33.841	10	G3UWD4;Q3UBL8;G3X959;Q8K2H1-2;Q8K2H1	G3UWD4;Q3UBL8;G3X959;Q8K2H1-2;Q8K2H1	Periphilin-1	Pphln1
0.0267982	0.274538	0.180363	0.741062	0.396454	-0.0259018	-0.242132	-0.209763	-0.114981	0.165432	3	3	3	5.9	5.9	5.9	98.541	7	G3UWS7;Q8K2I2;G3UWG0	G3UWS7;Q8K2I2;G3UWG0	Coiled-coil alpha-helical rod protein 1	Cchcr1
0.164391	-0.0574398	-0.0765324	0.57684	0.301383	-0.017251	-0.0590138	0.0781693	0.406162	0.174054	8	8	8	61.9	61.9	61.9	11.605	36	Q56A15;G3UWG1;P62897;G3UW49;CON__P62894;A2ARH7;P00015	Q56A15;G3UWG1;P62897;G3UW49	Cytochrome c, somatic	Cycs;Gm10108
0.0629978	-0.102825	-0.0943851	-0.41573	-0.28141	0.150969	0.423991	0.0109372	-0.229948	-0.143979	3	2	2	33.3	17.3	17.3	8.6017	11	G3UZ60;G3UWI9;G3UWX9;Q9Z172;G3UZA7;Q9Z172-2;G3UZX6	G3UZ60;G3UWI9;G3UWX9;Q9Z172;G3UZA7;Q9Z172-2	Small ubiquitin-related modifier 3;Small ubiquitin-related modifier	Sumo3
0.0587769	0.18349	0.170804	-0.0653648	-0.0927501	0.282423	-0.158477	-0.459982	-0.264132	-0.0936084	6	6	6	13.3	13.3	13.3	90.472	9	Q8CCA6;G3UWJ0;G3UZ13;G3UZT5;P14404;G3UYY9;O35700;G3UYK2;G3UWT0;Q8C763	Q8CCA6;G3UWJ0;G3UZ13;G3UZT5;P14404;G3UYY9;O35700;G3UYK2;G3UWT0	MDS1 and EVI1 complex locus protein EVI1	Mecom
-0.0187283	-0.064333	-0.216492	-0.111059	0.117062	-0.0356989	-0.150265	-0.0699983	0.0919113	0.138352	21	15	15	39.4	28.9	28.9	72.742	40	Q3TTF6;H3BKU1;G3UWS4;Q7TNP2;H3BLE7;H3BIV7;H3BLQ0;H3BK50;H3BJ83	Q3TTF6;H3BKU1;G3UWS4;Q7TNP2;H3BLE7;H3BIV7;H3BLQ0	Serine/threonine-protein phosphatase 2A 65 kDa regulatory subunit A beta isoform	Ppp2r1b
0.00352287	0.0391998	-0.114442	-0.011508	-0.0789542	-0.0173349	-0.0541396	-0.130343	0.322986	0.13906	16	16	16	19.2	19.2	19.2	125.86	45	G3UWX1;G3X8Z6;Q5U4B1;G3UXL4;P35601-2;P35601;E9PX26;G3UZ76	G3UWX1;G3X8Z6;Q5U4B1;G3UXL4;P35601-2;P35601;E9PX26	Replication factor C subunit 1	Rfc1
0.0805635	0.129652	0.0624743	-0.160493	-0.0995364	0.0119371	0.085032	0.0745645	-0.114363	-0.143114	30	30	30	23.3	23.3	23.3	178.17	52	G3UWZ0;O88379;G3UZ82;G3UZD1;G3UXR5;G3UYS9	G3UWZ0;O88379	Bromodomain adjacent to zinc finger domain protein 1A	Baz1a
0.0807743	-0.0678558	-0.0896225	-0.177454	-0.0665851	0.0322647	0.0786672	0.102583	0.00966835	-0.106281	14	14	14	63.6	63.6	63.6	30.446	129	G3UX26;Q60930;D3YZT5;D3YUN8	G3UX26;Q60930;D3YZT5	Voltage-dependent anion-selective channel protein 2	Vdac2
-0.272288	-0.396548	-0.0795994	-0.409555	-0.208082	0.644112	0.831366	0.620237	-1.36951	-1.03069	2	2	2	4.1	4.1	4.1	77.208	9	G3UX50;Q3UKR0;O35613;G3UWJ9;G3UWI4	G3UX50;Q3UKR0;O35613;G3UWJ9;G3UWI4	Death domain-associated protein 6	Daxx
0.214089	0.12323	0.164886	0.443179	0.119564	-0.0335789	-0.0195174	0.026401	-0.0698891	0.0110307	14	11	11	38.5	33.9	33.9	59.465	40	G8JL74;G3UXA6;Q8BHD7-2;Q8BHD7;G3UZ01;G3UY95;F7C521;G3UXZ8;G3UXZ6	G8JL74;G3UXA6;Q8BHD7-2;Q8BHD7;G3UZ01	Polypyrimidine tract-binding protein 3	Ptbp3
-0.0714197	-0.0600767	0.402595	0.596115	0.330025	0.337985	0.218746	0.469829	0.36429	0.16397	3	3	3	8.8	8.8	8.8	44.918	4	G3UXB4;Q3U308	G3UXB4;Q3U308	Cytoplasmic tRNA 2-thiolation protein 2	Ctu2
-0.0289764	0.0427532	0.144627	0.158624	0.0420957	0.0687647	0.182131	0.169966	0.255281	0.195391	27	27	24	38.9	38.9	36.6	105.79	70	G3UXH4;Q8BWW9-2;Q8BWW9;F6TJL1;G3UZM9;Q8BWW9-3;G3UYD6;A2BE98;Q8K045	G3UXH4;Q8BWW9-2;Q8BWW9;F6TJL1;G3UZM9;Q8BWW9-3	Serine/threonine-protein kinase N2	Pkn2
0.0466719	-0.0968208	-0.0437126	0.15516	0.157721	0.0258408	0.0294213	0.141232	0.342804	0.264557	12	12	3	45.6	45.6	11.6	34.824	63	G3UXL2;Q9D7G0	G3UXL2;Q9D7G0	Ribose-phosphate pyrophosphokinase 1	Prps1l3;Prps1
-0.0214586	0.016099	0.105825	-0.0585518	-0.0128627	0.0360737	0.116465	0.123578	-0.0120888	-0.0614934	14	14	14	35.6	35.6	35.6	58.86	52	G3UXW9;Q3MIA8;Q99LD4;B1ATU4;Q99LD4-2	G3UXW9;Q3MIA8;Q99LD4;B1ATU4;Q99LD4-2	COP9 signalosome complex subunit 1	Gps1
-0.0192432	0.0615845	0.0943642	0.14279	-0.0117908	-0.102083	0.0976033	0.081183	-0.0956554	-0.0233703	21	21	5	83.6	83.6	22.3	27.411	89	G3UXZ5;Q5HZK3;P97371;G3UXY0;G3X9K9;G3UXR1	G3UXZ5;Q5HZK3;P97371;G3UXY0;G3X9K9	Proteasome activator complex subunit 1	Psme1
[truncated: 4,170 more rows]

## Sheet: Dataset legend
TMT timecourse analysis of Kras G12D expression impact on the proteme of iKras PDAC cells. IKras PDAC cells grown in the absence of Dox for 48 hrs were stimulated with Dox (KRAS ON) for 4, 8, 12, 24, and 36 hrs, or left untreated for the same period as a paired control (Kras OFF). Median subtracted Log2 of KRAS ON/KRAS OFF corrected TMT reporter intensities for each timepoint, from two independen…
