# Supplementary material for: An ERK1/2‐driven RNA‐binding switch in nucleolin drives ribosome biogenesis and pancreatic tumorigenesis downstream of RAS oncogene
Source: EMBO J. 2023 Apr 11;42(11):e110902. doi: 10.15252/embj.2022110902 (PMC10233377; doi:10.15252/embj.2022110902)
Supplement: Supplementary file 12 — Dataset EV11 [file EMBJ-42-e110902-s019.xlsx]

## Sheet: EV11
Log2(Kras OFF/ON) 12HRS Rep1	Log2(Kras OFF/ON) 24HRS Rep1	Log2(Kras OFF/ON) 36HRS Rep1	Log2(Kras OFF/ON) 48HRS Rep1	Log2(Kras OFF/ON) 12HRS Rep2	Log2(Kras OFF/ON) 24HRS Rep2	Log2(Kras OFF/ON) 36HRS Rep2	Log2(Kras OFF/ON) 48HRS Rep2	Peptides	Razor + unique peptides	Unique peptides	Sequence coverage [%]	Unique + razor sequence coverage [%]	Unique sequence coverage [%]	Mol. weight [kDa]	MS/MS count	Uniprot Protein IDs	Majority Uniprot protein IDs	Protein names	Gene names
-0.325476	-0.141184	-0.0716677	0.021965	-0.225131	-0.192904	-0.0162373	-0.379663	9	9	9	25.2	25.2	25.2	55.957	12	A0ELI5;Q8K2D3	A0ELI5;Q8K2D3	Enhancer of mRNA-decapping protein 3	Edc3
-0.0833807	0.0843182	0.00019455	0.193956	-0.0150042	0.358034	0.218557	-0.554221	4	4	4	7.8	7.8	7.8	83.665	4	A0JNY3;Q8BUV3	A0JNY3;Q8BUV3	Gephyrin;Molybdopterin adenylyltransferase;Molybdopterin molybdenumtransferase	Gphn
-0.364024	-0.0544872	-0.0958052	0.0532398	-0.163686	-0.133011	0.0661411	-0.340981	8	8	8	35.4	35.4	35.4	33.772	14	A0MNP4;Q9ERF3;Q8BVQ0;F6U7Z8	A0MNP4;Q9ERF3;Q8BVQ0;F6U7Z8	WD repeat-containing protein 61;WD repeat-containing protein 61, N-terminally processed	Wdr61
-0.532292	-0.175004	-0.1705	0.100707	-0.194306	-0.212543	0.0329876	-0.279642	4	4	4	17.3	17.3	17.3	24.48	5	A0PK78;Q78PG9	A0PK78;Q78PG9	Coiled-coil domain-containing protein 25	Ccdc25
-0.332884	-0.070775	-0.327805	-0.0397282	-0.51317	-0.237739	-0.0378304	-0.389114	3	3	3	7.5	7.5	7.5	80.256	4	E9PWX7;A1A5B6	E9PWX7;A1A5B6	TBC1 domain family member 25	Tbc1d25
-0.160604	-0.0925589	-0.339296	0.172769	-0.162549	-0.0832396	0.145007	-0.150295	1	1	1	2.5	2.5	2.5	90.66	1	A1L013;Q9CS00	A1L013;Q9CS00	Cactin	Cactin
-0.4758	-0.103003	-0.138713	0.0108967	-0.176728	-0.374361	0.218159	-0.253079	3	3	3	6.8	6.8	6.8	98.815	3	Q05BC8;A2A4N5;A2A4N8;A2A4N7;A1L329;P97432;F6S397;F6VIQ4	Q05BC8;A2A4N5;A2A4N8;A2A4N7;A1L329;P97432;F6S397;F6VIQ4	Next to BRCA1 gene 1 protein	Nbr1
-0.19066	-0.110531	-0.135179	0.158113	-0.140342	-0.42909	0.286849	-0.172075	3	3	3	5.1	5.1	5.1	74.596	3	A1L353;P82198;Q3UXJ2	A1L353;P82198;Q3UXJ2	Transforming growth factor-beta-induced protein ig-h3	Tgfbi
-0.183508	-0.0503864	-0.0778742	0.151253	-0.258709	-0.212318	0.0544243	-0.356688	7	7	7	12.5	12.5	12.5	83.424	7	A1L361;Q9WUN2	A1L361;Q9WUN2	Serine/threonine-protein kinase TBK1	Tbk1
-0.493588	-0.276328	-0.431401	-0.0740595	-0.209565	-0.343798	-0.0810776	-0.397999	6	6	6	26.4	26.4	26.4	28.97	8	A1L3B6;Q9D7Z3-2;Q9D7Z3	A1L3B6;Q9D7Z3-2;Q9D7Z3	Nucleolar protein 7	Nol7
-0.308109	-0.0318718	-0.101422	0.0667896	-0.193148	-0.189095	0.0336437	-0.371479	7	7	7	29	29	29	36.539	13	A1L3B8;P26516	A1L3B8;P26516	26S proteasome non-ATPase regulatory subunit 7	Psmd7
-0.280427	-0.0143747	-0.329535	-0.088315	-0.13908	-0.125622	0.0170574	-0.384071	21	1	1	26.1	1.4	1.4	107.39	2	A2A432-2;A2A432	A2A432-2;A2A432	Cullin-4B	Cul4b
-0.485739	0.0166912	-0.0447893	-0.00991344	-0.334786	-0.171058	-0.0724964	-0.357581	4	4	4	26.2	26.2	26.2	25.745	6	A2A462;Q9ET26;E9Q233	A2A462;Q9ET26;E9Q233	E3 ubiquitin-protein ligase RNF114	Rnf114
-0.212767	-0.25203	-0.114937	0.065731	-0.340335	-0.137614	-0.200501	-0.18126	2	2	2	2.3	2.3	2.3	151.7	2	E9QPU8;A2A468;Q05BA5;O09000	E9QPU8;A2A468;Q05BA5;O09000	Nuclear receptor coactivator 3	Ncoa3
-0.37427	-0.030695	-0.285569	0.0338001	-0.401479	0.0425615	0.0475149	-0.286722	8	8	8	9.5	9.5	9.5	133.56	10	A2A482;E9Q8D3;A2A484;Q3UH28;E9Q8D1;A2A483;A2A485;A2A481;A2A480;A2A486	A2A482;E9Q8D3;A2A484;Q3UH28;E9Q8D1;A2A483;A2A485		Zmynd8
-0.601984	-0.0768566	-0.30463	0.0299482	-0.350584	0.221376	0.0406265	-0.318719	3	3	3	38.5	38.5	38.5	16.922	4	A2A4A1;F6TF70;Q91ZF0;F7CGC9	A2A4A1;F6TF70;Q91ZF0;F7CGC9	DnaJ homolog subfamily C member 24	Dnajc24
-0.509049	0.0169373	-0.0859585	0.284868	-0.178336	-0.140531	0.0556364	-0.19853	12	12	12	13.5	13.5	13.5	148.53	14	A2A4A6;A2A4A7;Q62077;G3UXP4;F6SLL0	A2A4A6;A2A4A7;Q62077	Phosphoinositide phospholipase C;1-phosphatidylinositol 4,5-bisphosphate phosphodiesterase gamma-1	Plcg1
-0.291635	-0.0665445	-0.15622	-0.0758734	-0.0351391	-0.037818	0.0272779	-0.353602	14	14	14	13.8	13.8	13.8	167.34	15	A2A4H0;P33609;B9EHJ9	A2A4H0;P33609	DNA polymerase alpha catalytic subunit	Pola1
-0.314652	0.00914097	0.130193	0.354571	-0.183367	0.0290585	0.380152	0.0243931	17	15	15	39.7	36.4	36.4	81.8	27	A2A4H7;Q02257	A2A4H7;Q02257	Junction plakoglobin	Jup
-0.424015	0.00569725	-0.144755	0.0706682	-0.278609	-0.107619	0.0965853	-0.318246	3	3	3	11.3	11.3	11.3	52.334	5	A2A4H9;Q61576	A2A4H9;Q61576	Peptidyl-prolyl cis-trans isomerase FKBP10	Fkbp10
-0.348577	-0.00534058	-0.0698605	0.125204	-0.236832	-0.0822401	0.0977669	-0.331147	8	8	8	23.6	23.6	23.6	46.638	13	A2A4L8;O54941;C0IMW9	A2A4L8;O54941	SWI/SNF-related matrix-associated actin-dependent regulator of chromatin subfamily E member 1	Smarce1
-0.36675	-0.106405	-0.182893	0.0790329	-0.172546	-0.231328	0.248319	-0.381563	5	4	3	6.6	5.8	3.8	134.51	3	A2A4N9;A2A4P0;F6ZF21	A2A4N9;A2A4P0;F6ZF21	ATP-dependent RNA helicase DHX8	Dhx8
-0.340466	-0.160786	0.0276003	0.148417	-0.153141	-0.122341	0.0955362	-0.385923	3	3	3	9.8	9.8	9.8	60.506	6	A2A4P4;A2AI35;A2A4P3;Q3THG9;A2A4P5;Q9D9A7;Q9D0U4	A2A4P4;A2AI35;A2A4P3;Q3THG9	Alanyl-tRNA editing protein Aarsd1	Gm27029;Aarsd1
-0.193515	-0.117212	-0.542568	-0.541335	-0.206154	-0.208788	-0.216696	-0.576628	10	10	10	57.5	57.5	57.5	19.606	19	A2A4Z0;Q9D1C1;A2A4Z1	A2A4Z0;Q9D1C1;A2A4Z1	Ubiquitin-conjugating enzyme E2 C	Ube2c
-0.417254	-0.142687	-0.373161	-0.0758972	-0.197298	-0.241413	-0.122356	-0.384266	9	9	9	35.1	35.1	35.1	23.247	23	A2A547;Q5I0T8;P84099	A2A547;Q5I0T8;P84099	Ribosomal protein L19;60S ribosomal protein L19	Rpl19
-0.274594	-0.0546598	0.0188246	0.469054	-0.223116	-0.125668	0.15819	-0.099309	9	9	9	15.6	15.6	15.6	95.622	12	A2A5A2;A2A5A0;Q9Z1G4-3;Q9Z1G4-2;Q9Z1G4;Q3TY98;A2A599	A2A5A2;A2A5A0;Q9Z1G4-3;Q9Z1G4-2;Q9Z1G4;Q3TY98	V-type proton ATPase 116 kDa subunit a isoform 1;V-type proton ATPase subunit a	Atp6v0a1
-0.318798	-0.0660982	-0.0294981	0.0324039	-0.153242	-0.192895	0.0453758	-0.461823	9	9	6	13.4	13.4	10	83.886	9	A2A5A5;Q8BHL5-2;Q8BHL5;Q8BHL5-3;Q5GMG0;F6YXR3;A2A5A7;D6RHT3;Q8BPU7-4;Q8BPU7-3	A2A5A5;Q8BHL5-2;Q8BHL5;Q8BHL5-3	Engulfment and cell motility protein 2	Elmo2
-0.463106	-0.218332	-0.26593	-0.119078	-0.264072	-0.284981	-0.205568	-0.539766	19	19	19	46	46	46	56.475	34	A2A5E2;Q9QYI3;F7BTP8;A2A5E1	A2A5E2;Q9QYI3;F7BTP8	DnaJ homolog subfamily C member 7	Dnajc7
-0.20621	0.0390921	-0.091074	-0.450438	-0.287809	-0.241019	-0.154805	-0.728907	2	2	2	35.1	35.1	35.1	7.7983	3	A2A5G4;A2A5G5;Q4FZJ6;Q9DAU7	A2A5G4;A2A5G5;Q4FZJ6;Q9DAU7	WAP four-disulfide core domain protein 2	Wfdc2
-0.261591	-0.24031	-0.222357	0.00150871	-0.190942	-0.27543	0.0500603	-0.251513	9	4	4	25.3	10.5	10.5	55.541	5	A2A5L8;Q9JI11;F7BYZ4;A2A5M9;Q8CDG4	A2A5L8;Q9JI11	Serine/threonine-protein kinase 4;Serine/threonine-protein kinase 4 37kDa subunit;Serine/threonine-protein kinase 4 18kDa subunit	Stk4
-0.274587	-0.107794	-0.0436382	0.225818	-0.277422	-0.122561	0.105793	-0.352423	16	8	8	76.4	51.6	51.6	28.086	30	A2A5N2;Q9CQV8-2;Q9CQV8;A2A5N1	A2A5N2;Q9CQV8-2;Q9CQV8;A2A5N1	14-3-3 protein beta/alpha;14-3-3 protein beta/alpha, N-terminally processed	Ywhab
-0.174531	0.0466576	-0.037405	0.213179	-0.190492	-0.0408669	0.234797	-0.260136	14	11	11	10.3	9	9	202.24	11	A2A5R2;F6YCJ0	A2A5R2	Brefeldin A-inhibited guanine nucleotide-exchange protein 2	Arfgef2
-0.331021	-0.116821	-0.16221	0.00134563	-0.252762	-0.192589	0.0191278	-0.36413	8	8	7	18.4	18.4	16.9	53.746	11	A2A5R8;A2A5S2;Q9DBE7;A2A5S3;Q9Z108	A2A5R8;A2A5S2;Q9DBE7;A2A5S3;Q9Z108	Double-stranded RNA-binding protein Staufen homolog 1	Stau1
-0.385973	-0.112209	-0.142094	-0.00336266	-0.229998	-0.154877	0.0208607	-0.403019	23	23	23	24.6	24.6	24.6	110.45	55	A2A5S1;Q9ERK4;E9Q1T9;F6ZEW4;E9QAX7;F7D1H9	A2A5S1;Q9ERK4;E9Q1T9;F6ZEW4;E9QAX7	Exportin-2	Cse1l
-0.512953	-0.171629	0.0195303	0.288772	-0.0555468	-0.0809774	0.143171	-0.294424	7	7	7	15.6	15.6	15.6	64.462	10	A2A5V3;A2A5V2;A2A5V4;P55194	A2A5V3;A2A5V2;A2A5V4;P55194	SH3 domain-binding protein 1	Sh3bp1
-0.429577	-0.00215435	0.0263338	0.127356	-0.261793	-0.0468922	0.0128956	-0.310978	5	5	5	2.2	2.2	2.2	321.59	5	E9Q6A7;A2A655;A2A654;A2A653	E9Q6A7;A2A655;A2A654		Bptf
-0.293508	-0.170949	-0.207646	0.0615349	-0.0957012	-0.232809	0.121036	-0.219017	1	1	1	1	1	1	164.99	1	A2A6A1	A2A6A1	G patch domain-containing protein 8	Gpatch8
-0.413741	0.0504885	0.068614	0.234713	-0.265553	-0.203705	0.169897	-0.309528	7	6	6	47	38.4	38.4	21.418	24	A2A6C8;P83917;Q7TPM0;Q9CYJ8	A2A6C8;P83917;Q7TPM0;Q9CYJ8	Chromobox protein homolog 1	Cbx1
-0.391109	-0.154774	-0.138444	-0.13266	-0.212395	-0.158715	0.0712242	-0.398154	5	5	5	14.5	14.5	14.5	56.99	5	A2A6E3;Q99LM2;A2A6E1;A2A6D9;B0QZI8;Q60636-2	A2A6E3;Q99LM2	CDK5 regulatory subunit-associated protein 3	Cdk5rap3
-0.416088	-0.146881	-0.220488	0.00334549	-0.285238	-0.202318	-0.107401	-0.447981	11	11	11	71.4	71.4	71.4	14.865	43	A2A6F9;P62830;A2A6F8	A2A6F9;P62830	60S ribosomal protein L23	Rpl23
-0.403665	-0.117793	-0.146587	0.179959	-0.331082	-0.15793	0.199005	-0.27067	5	5	5	7.3	7.3	7.3	109.05	6	A2A6N7;F6ZJ01;Q9Z160;A2A6N9;Q810S7;F6YD49;F6RK91;F6V3F1;F6QQB5	A2A6N7;F6ZJ01;Q9Z160	Conserved oligomeric Golgi complex subunit 1	Cog1
-0.432312	-0.473312	-0.607566	-0.370209	-0.465551	-0.646604	0.0717478	-0.634881	1	1	1	13	13	13	19.618	1	A2A6P4	A2A6P4		Fam104a
-0.238666	-0.0684919	-0.17171	-0.0679808	-0.200358	-0.0772686	0.0538788	-0.309232	9	9	9	13.8	13.8	13.8	91.841	12	A2A6Q5;A2A6Q5-2;A2A6Q5-3;Q8R568	A2A6Q5;A2A6Q5-2;A2A6Q5-3;Q8R568	Cell division cycle protein 27 homolog	Cdc27
-0.46924	-0.200336	-0.194457	0.0333157	-0.519454	-0.0797844	0.0559464	-0.390979	10	3	3	73.5	24.9	24.9	20.746	8	A2A6T7;Q8BSL7;A2A6T9	A2A6T7;Q8BSL7	ADP-ribosylation factor 2	Arf2
-0.247397	-0.0220766	-0.107449	0.187464	-0.150988	-0.111699	0.0398912	-0.259032	8	8	8	30.6	30.6	30.6	46.6	10	A2A712;Q8VCA8;A2A709	A2A712;Q8VCA8	Secernin-2	Scrn2
-0.127128	-0.140039	-0.100736	-0.179035	-0.234372	-0.169278	-0.0198088	-0.493424	3	3	3	15.6	15.6	15.6	29.395	4	A2A714;Q3TBW2;A2A715	A2A714;Q3TBW2	39S ribosomal protein L10, mitochondrial	Mrpl10
-0.1733	-0.185305	-0.205042	-0.0122576	-0.127853	-0.208108	0.240695	-0.486486	3	3	3	6.9	6.9	6.9	72.871	4	A2A724;P39098-2;P39098	A2A724;P39098-2;P39098	Mannosyl-oligosaccharide 1,2-alpha-mannosidase IB	Man1a2
-0.502163	-0.148874	-0.0598984	-0.0503559	-0.0586948	-0.0990782	-0.156633	-0.251497	3	3	3	11	11	11	37.253	6	A2A765;P70353;A2A763;A2A762;Q3U114	A2A765;P70353	Nuclear transcription factor Y subunit gamma	Nfyc
-0.567367	-0.124402	-0.252108	0.332162	-0.285902	-0.271832	0.123761	-0.372138	3	2	2	2.1	1.5	1.5	134.2	2	F6VYE2;A2A791-2;A2A791;B0R077;Q8CG95	F6VYE2;A2A791-2;A2A791	Zinc finger MYM-type protein 4	Zmym4
-0.269651	-0.0450191	-0.0246315	0.0864611	-0.0440426	-0.0275888	0.128812	-0.266368	9	9	9	11.2	11.2	11.2	89.909	11	A2A7A7;Q8CFX1;A2A7A8	A2A7A7;Q8CFX1	GDH/6PGL endoplasmic bifunctional protein;Glucose 1-dehydrogenase;6-phosphogluconolactonase	H6pd
-0.212074	-0.0915346	-0.163962	-0.0471058	-0.278359	-0.179718	-0.000946045	-0.348908	4	4	4	26	26	26	16.614	4	A2A7K5;Q8R048;Q9EQS3	A2A7K5;Q8R048;Q9EQS3	C-Myc-binding protein	Mycbp
-0.466268	0.103958	-0.0424185	0.118185	-0.342272	-0.0331821	0.0583811	-0.350518	2	2	2	3.1	3.1	3.1	84.472	2	A6PW84;A2A7Q5;Q3V1T4-3;Q3V1T4;E9QNM0;Q3V1T4-2	A6PW84;A2A7Q5;Q3V1T4-3;Q3V1T4;E9QNM0;Q3V1T4-2	Prolyl 3-hydroxylase 1	P3h1;Lepre1
-0.344318	-0.131584	-0.177933	0.0168629	-0.224176	-0.177647	-0.017992	-0.408461	25	25	25	47.2	47.2	47.2	63.001	35	A2A7S7;Q91WQ3;F6VXZ2	A2A7S7;Q91WQ3	Tyrosine--tRNA ligase;Tyrosine--tRNA ligase, cytoplasmic;Tyrosine--tRNA ligase, cytoplasmic, N-terminally processed	Yars
-0.467709	-0.0724211	-0.0597448	0.116129	-0.227981	-0.0921144	0.00627995	-0.377203	6	6	6	7	7	7	92.488	6	A2A7S8-3;A2A7S8;A2A7S8-4;A2A7S8-2	A2A7S8-3;A2A7S8;A2A7S8-4;A2A7S8-2	Uncharacterized protein KIAA1522	Kiaa1522
-0.265306	-0.00813866	0.0128479	0.224495	-0.185367	-0.0445099	0.0281219	-0.265053	9	9	9	16.9	16.9	16.9	83.594	10	A2A7Z0;Q9R0E2;A8Y5E6;E9PXE3;F6WNR1	A2A7Z0;Q9R0E2	Procollagen-lysine,2-oxoglutarate 5-dioxygenase 1	Plod1
-0.386914	-0.0498514	0.0539122	0.195626	-0.260549	-0.109722	0.108086	-0.230806	5	5	5	35.3	35.3	35.3	19.048	6	A2A7Z2;Q9CQU0	A2A7Z2;Q9CQU0	Thioredoxin domain-containing protein 12	Txndc12
-0.338341	-0.138817	-0.00932598	0.183291	-0.219137	-0.0820055	0.4375	-0.284142	6	4	4	29.1	24.1	24.1	17.27	5	A2A7Z4;Q9CQH7	A2A7Z4;Q9CQH7	Transcription factor BTF3;Transcription factor BTF3 homolog 4	Btf3l4
-0.399611	-0.0604067	-0.224833	-0.0160198	-0.205369	-0.164726	-0.0410261	-0.271139	6	3	3	12	6.3	6.3	55.803	3	E9Q4U8;Q542V3;A2A837;Q8VE97	E9Q4U8;Q542V3;A2A837;Q8VE97	Serine/arginine-rich splicing factor 4	Srsf4
-0.338413	-0.105403	-0.110644	0.200277	-0.232948	-0.256525	0.0147648	-0.355419	4	3	2	6.1	5	3.4	72.423	4	A2A839;A2A838;A2A840;E9PWN6;A2A841;P48193-2;P48193;E9Q6Q1;A2AD32;A2A842	A2A839;A2A838;A2A840;E9PWN6;A2A841;P48193-2;P48193;E9Q6Q1;A2AD32;A2A842	Protein 4.1	Epb4.1;Epb41
-0.159603	-0.113951	-0.0599489	0.165759	-0.0764942	-0.100286	0.106832	-0.264233	6	6	6	30.8	30.8	30.8	40.342	9	A2A846;Q9DCS3;A2A845	A2A846;Q9DCS3	Trans-2-enoyl-CoA reductase, mitochondrial	Mecr
-0.412823	-0.0260191	-0.0561275	0.166061	-0.161186	-0.123601	0.257574	-0.274835	8	3	3	55.9	30.9	30.9	15.328	20	A2A852;P84244;P02301;E0CZ27;F8WI35;E9PV77;E0CYN1;E0CYR7;E9PZA5	A2A852;P84244;P02301;E0CZ27;F8WI35;E9PV77	Histone H3.3;Histone H3.3C;Histone H3	H3f3a;H3f3c
-0.410162	-0.0308094	-0.0958633	-0.116945	-0.179792	-0.117111	0.0035305	-0.654772	16	16	16	11.7	11.7	11.7	199.86	19	A2A864;A2A863-2;A2A863-3;A2A863	A2A864;A2A863-2;A2A863-3;A2A863	Integrin beta;Integrin beta-4	Itgb4
-0.283056	-0.134634	-0.172875	0.0237246	-0.265035	-0.164281	0.0486565	-0.316434	8	8	8	55.2	55.2	55.2	22.906	27	A2A882;Q9R1P3	A2A882;Q9R1P3	Proteasome subunit beta type-2	Psmb2
-0.290141	-0.27916	-0.0671711	-0.0749178	-0.140985	-0.370479	-0.06036	-0.530143	4	4	3	55.3	55.3	32	11.48	7	A2A895;P63024	A2A895;P63024	Vesicle-associated membrane protein 3	Vamp3
-0.313609	-0.00816536	-0.290354	0.130935	-0.230348	-0.0916357	0.0524597	-0.407839	1	1	1	25.8	25.8	25.8	7.4506	1	A2A8E4;D6REH4;A2A8E2;B7ZC72;B7ZC71;A2A8E1;Q8BHG2;Q8BHG2-2;Q8BHG2-3	A2A8E4;D6REH4;A2A8E2;B7ZC72;B7ZC71;A2A8E1;Q8BHG2;Q8BHG2-2;Q8BHG2-3	UPF0587 protein C1orf123 homolog	0610037L13Rik
-0.153813	0.0260916	-0.156706	0.137366	0.0682487	0.776962	0.364445	-0.259087	3	3	3	2.6	2.6	2.6	211.49	3	A2A8L5;F6Y3V0;F6S1X8;G3UYU6;G3UX60;G3UWK6;E9Q7I7;E9PVW8;E9QQ27;B9EJA3;E9QM93;H7BXA6;F7C4P7;G3UY75;B0V2N1-5;Q64487-2;B0V2N1-4;Q64487-12;B0V2N1-3;Q64487-3;B0V2N1-6;Q64487-1;Q64487-11;Q64487-9;Q64487-10;B0V2N1-2;Q64487-7;Q64487-8;B0V2N1;Q64487-5;Q64487-6;Q64487	A2A8L5;F6Y3V0;F6S1X8	Receptor-type tyrosine-protein phosphatase F	Ptprf
-0.363072	-0.194299	-0.171396	0.0351591	0.0131626	-0.0233774	0.032958	-0.229848	4	4	4	9.5	9.5	9.5	75.409	6	A2A8R9;Q8VCB1	A2A8R9;Q8VCB1	Nucleoporin NDC1	Ndc1
-0.444534	-0.0971222	-0.0548601	0.0782309	-0.342708	-0.245846	0.0692577	-0.290855	9	9	9	11.9	11.9	11.9	102.66	14	A2A8V8;A2A8V9;E9PUK6;Q52KI8;E9QKA4;Q52KI8-2;A2A983;F7BWM1;F6UK16;F6T4M4	A2A8V8;A2A8V9;E9PUK6;Q52KI8;E9QKA4;Q52KI8-2	Serine/arginine repetitive matrix protein 1	Srrm1
-0.355302	-0.144782	-0.110321	0.0829	-0.133519	-0.145147	0.0791245	-0.226334	9	9	9	37.2	37.2	37.2	29.463	11	A2A8Y4;Q9DC71	A2A8Y4;Q9DC71	28S ribosomal protein S15, mitochondrial	Mrps15
-0.0902281	0.0107803	0.044487	0.227705	-0.278124	-0.245995	0.219993	-0.347637	5	5	5	9	9	9	81.09	5	F6UHR6;E9PXZ2;A2A8Z1;E9Q6C1;Q5FWX7;A2A8Z1-2;Q8VDM5;F8VQE8	F6UHR6;E9PXZ2;A2A8Z1;E9Q6C1;Q5FWX7;A2A8Z1-2	Oxysterol-binding protein;Oxysterol-binding protein-related protein 9	Osbpl9
-0.314298	-0.0184736	-0.212858	-0.108791	-0.133924	-0.172956	-0.0093832	-0.440748	6	6	6	10.6	10.6	10.6	81.215	6	A8Y5H7;Q99J07;A2A9B9;B2RXM5	A8Y5H7;Q99J07;A2A9B9		Sec14l1
-0.415168	-0.0329962	-0.266719	-0.113277	-0.444801	0.111714	-0.346247	-0.952175	5	5	4	17	17	11.8	54.815	4	A2A9D2;Q9JJ66	A2A9D2;Q9JJ66	Cell division cycle protein 20 homolog	Cdc20
-0.434128	-0.146839	-0.207439	-0.0421486	-0.267801	-0.194082	-0.0487843	-0.521967	19	19	19	49.1	49.1	49.1	38.358	43	A2A9F5;O35685	A2A9F5;O35685	Nuclear migration protein nudC	Nudc
-0.273028	-0.383711	-0.0554514	-0.179634	-0.135785	-0.0234804	0.0359068	-0.178473	1	1	1	13.9	13.9	13.9	19.571	1	A2A9I0;A2A9H9;O35166	A2A9I0;A2A9H9;O35166	Golgi SNAP receptor complex member 2	Gosr2
-0.395189	-0.122433	-0.0719471	0.108303	-0.253857	-0.145662	0.0160122	-0.356033	23	23	23	12.7	12.7	12.7	238.09	26	E9PX48;A2A9M5;Q8R1A4-2;Q8R1A4;A2A9M4	E9PX48;A2A9M5;Q8R1A4-2;Q8R1A4	Dedicator of cytokinesis protein 7	Dock7
-0.622588	-0.218093	-0.136163	-0.0963564	-0.127299	-0.0848875	-0.168577	-0.734397	3	3	3	9.4	9.4	9.4	40.282	3	A2A9P2;Q3TNZ1;P58058	A2A9P2;Q3TNZ1;P58058	NAD kinase	Nadk
-0.378717	-0.0646486	-0.272799	0.00819016	-0.21368	-0.113046	0.0869217	-0.347232	7	7	7	10.5	10.5	10.5	87.319	8	A2A9P6;A2A9P5;P24788-2;P24788	A2A9P6;A2A9P5;P24788-2;P24788	Cyclin-dependent kinase 11B	Cdk11b
-0.319514	-0.0221806	-0.184093	0.0589294	-0.166578	-0.113533	0.0983219	-0.317703	16	16	16	14.4	14.4	14.4	127.77	18	A6PWC3;A2A9Q1;A2A9Q2;Q8BHG1;Q3V3G9	A6PWC3;A2A9Q1;A2A9Q2;Q8BHG1	Nardilysin	Nrd1
-0.437699	-0.0761309	-0.17232	0.11628	-0.190308	-0.236672	0.0434284	-0.284761	7	7	7	33	33	33	32.541	9	F6TMQ3;A2A9T8;Q9D0Q7;F6QAU7	F6TMQ3;A2A9T8;Q9D0Q7	39S ribosomal protein L45, mitochondrial	Mrpl45
-0.552921	-0.128642	-0.0217113	0.226653	-0.285218	-0.241513	0.198024	-0.377364	4	4	4	20.7	20.7	20.7	28.062	6	A2A9W4;Q80X85	A2A9W4;Q80X85	28S ribosomal protein S7, mitochondrial	Mrps7
-0.332811	-0.378756	-0.0397577	-0.00330544	-0.256165	-0.186316	0.030097	-0.300103	4	3	3	6.2	5.2	5.2	70.192	3	A2A9W7;Q8BMI3;A2A9W5	A2A9W7;Q8BMI3;A2A9W5	ADP-ribosylation factor-binding protein GGA3	Gga3
-0.373653	-0.147563	-0.157678	0.10397	-0.326729	-0.0626812	0.0706139	-0.325952	8	8	8	61	61	61	16.08	13	A2A9X3;P97825	A2A9X3;P97825	Hematological and neurological expressed 1 protein;Hematological and neurological expressed 1 protein, N-terminally processed	Hn1
-0.442544	-0.0602112	-0.203916	0.0862522	-0.290184	-0.158284	0.227972	-0.242319	6	6	6	50.5	50.5	50.5	21.939	10	A2A9X5;A2A9X6;Q9JM14	A2A9X5;A2A9X6;Q9JM14	5(3)-deoxyribonucleotidase, cytosolic type	Nt5c
-0.445969	-0.0971432	-0.164166	0.041173	-0.233387	-0.194424	0.0266933	-0.273977	9	9	5	34.4	34.4	24	25.476	20	A2AA29;E9Q975;Q62093	A2AA29;E9Q975;Q62093	Serine/arginine-rich splicing factor 2	Srsf2
-0.0593586	-0.10225	-0.218014	0.191128	-0.0933523	-0.0682478	0.153919	-0.203094	5	4	4	12.7	10.6	10.6	44.054	4	A2AA49;P27601;Q9D034	A2AA49;P27601;Q9D034	Guanine nucleotide-binding protein subunit alpha-13	Gna13
-0.596714	-0.10845	-0.440573	0.0847054	-0.190167	-0.279601	-0.0527992	-0.313262	5	5	5	52.3	52.3	52.3	17.247	7	A2AA61;Q9CRB2	A2AA61;Q9CRB2	H/ACA ribonucleoprotein complex subunit 2	Nhp2
-0.320712	-0.11773	-0.19371	0.0998526	-0.198866	-0.114259	0.0603704	-0.302584	9	9	9	12	12	12	118.65	11	A2AA71;Q3U2P1;A2AA72;Q3U2P1-2;F7C3S0	A2AA71;Q3U2P1	Protein transport protein Sec24A	Sec24a
-0.500296	-0.0866346	-0.170452	0.125183	-0.226852	-0.18527	0.0246868	-0.324015	7	7	7	28.4	28.4	28.4	31.814	10	A2AA77;Q9CQA3	A2AA77;Q9CQA3	Succinate dehydrogenase [ubiquinone] iron-sulfur subunit, mitochondrial	Sdhb
-0.427958	-0.204883	-0.452695	-0.000956535	-0.373625	-0.281863	-0.07726	-0.476718	2	2	2	0.8	0.8	0.8	208.27	4	A2AA80;Q8CJ40-2;Q8CJ40-3;Q8CJ40	A2AA80;Q8CJ40-2;Q8CJ40-3;Q8CJ40	Rootletin	Crocc
-0.437761	-0.0402231	-0.0439568	0.105536	-0.222859	-0.224049	0.179401	-0.249709	8	8	8	43.2	43.2	43.2	28.598	9	A2AA82;Q9D1J1;D6RFU1;F6RCM5	A2AA82;Q9D1J1;D6RFU1;F6RCM5	Adaptin ear-binding coat-associated protein 2	Necap2
-0.400257	-0.0501785	-0.123515	-0.00844193	-0.218371	-0.175204	-0.118984	-0.0962315	3	3	3	31.1	31.1	31.1	14.633	3	A2AA86;A2AA85;Q6NXN1-2;Q6NXN1	A2AA86;A2AA85;Q6NXN1-2;Q6NXN1	SUZ domain-containing protein 1	Szrd1
-0.324193	0.0143795	-0.205586	0.0942984	-0.184335	-0.112536	0.0221672	-0.261178	7	7	7	15.2	15.2	15.2	75.158	8	Q542L0;A2AAN0;Q3USE0;O35250-2;O35250;A2AAN3;A2AAN4	Q542L0;A2AAN0;Q3USE0;O35250-2;O35250;A2AAN3	Exocyst complex component 7	Exoc7
-0.298676	-0.0535192	-0.0193052	0.151811	-0.218395	-0.0210876	0.187832	-0.271103	18	18	18	20.6	20.6	20.6	133.32	22	A2AAV4;Q8BYA0;F6UI15;B1ATU0	A2AAV4;Q8BYA0	Tubulin-specific chaperone D	Tbcd
-0.442245	-0.0399036	-0.0882645	0.235636	-0.185205	-0.150568	0.0737915	-0.208742	14	14	14	19.7	19.7	19.7	101.52	20	A2AAY5	A2AAY5	SH3 and PX domain-containing protein 2B	Sh3pxd2b
-0.0172024	-0.484572	-0.158061	1.04943	-0.544315	-0.448166	0.0974321	-0.310082	3	3	3	4.3	4.3	4.3	97.047	3	A2AB59;A2AB59-2;Q8BT62;A2AKN5	A2AB59;A2AB59-2	Rho GTPase-activating protein 27	Arhgap27
-0.268676	-0.118098	-0.19362	-0.0113087	-0.174713	-0.120239	-0.0504675	-0.404405	6	6	6	7.5	7.5	7.5	122.06	6	A2AB61;Q9JL26;A2AB60;Q9JL26-2	A2AB61;Q9JL26;A2AB60;Q9JL26-2	Formin-like protein 1	Fmnl1
0.573633	0.168997	0.196447	0.242947	-0.193113	-0.134878	0.0217361	-0.380278	7	1	1	53.2	7.9	7.9	13.994	2	A2AB77;Q9D2U9;Q8CGP0;Q64524	A2AB77;Q9D2U9;Q8CGP0;Q64524	Histone H2B type 3-A;Histone H2B type 3-B;Histone H2B type 2-E	Hist3h2ba;Hist3h2bb;Hist2h2be
-0.428989	-0.186369	-0.27432	-0.00425434	-0.1746	-0.269709	-0.078476	-0.316957	8	2	0	46.9	14.1	0	13.95	10	A3KPD0;B2RVF0;A2AB79;Q8CGP6;Q8BFU2;P22752;Q8CGP5;Q8CGP4	A3KPD0;B2RVF0;A2AB79;Q8CGP6;Q8BFU2;P22752;Q8CGP5;Q8CGP4	Histone H2A;Histone H2A type 1-H;Histone H2A type 3;Histone H2A type 1;Histone H2A type 1-F	Hist1h2ah;Hist1h2ad;Hist3h2a;Hist1h2ab;Hist1h2af;Hist1h2aa
-0.339411	-0.169092	-0.146266	-0.0464935	-0.41959	-0.218969	0.045682	-0.124517	11	11	4	35.9	35.9	16.4	46.818	13	Q3UBT6;A2ABP1;Q3USK2;Q9DC28-2;Q9DC28;A8Y308;Q9JMK2;F7A4U8;A8Y2Z9	Q3UBT6;A2ABP1;Q3USK2;Q9DC28-2;Q9DC28;A8Y308;Q9JMK2	Casein kinase I isoform delta;Casein kinase I isoform epsilon	Csnk1d;Csnk1e
-0.442914	-0.111357	-0.0979033	0.0450144	-0.38824	-0.192565	0.0350571	-0.359435	4	4	4	10.2	10.2	10.2	87.375	4	A2BDP0;A2ABV5;A2BDN7;A2ABV5-2	A2BDP0;A2ABV5	Mediator of RNA polymerase II transcription subunit 14	Med14
-0.380404	-0.110423	-0.219258	0.138275	-0.205026	-0.0880299	-0.0581579	-0.59395	4	4	4	12.2	12.2	12.2	55.384	4	A2ABW5;Q8BX94	A2ABW5;Q8BX94	Oxysterol-binding protein-related protein 2	Osbpl2
-0.45925	-0.12	-0.101156	0.185886	-0.170094	-0.160208	-0.0168591	-0.347187	6	6	6	75.9	75.9	75.9	9.1413	26	A2ABW8;Q9CQR2	A2ABW8;Q9CQR2	40S ribosomal protein S21	Rps21
-0.329464	-0.10491	0.0126534	0.0725422	-0.130676	-0.117205	-0.00399303	-0.45878	7	7	7	25.4	25.4	25.4	43.446	8	A2ABY3;Q3USD5;Q922E4	A2ABY3;Q3USD5;Q922E4	Ethanolamine-phosphate cytidylyltransferase	Pcyt2
-0.274027	0.0394945	-0.202187	0.169879	-0.0666742	-0.161899	-0.107454	-0.44542	3	3	3	15.2	15.2	15.2	26.215	4	A2AC28;P70245;A2AC29	A2AC28;P70245;A2AC29	3-beta-hydroxysteroid-Delta(8),Delta(7)-isomerase	Ebp
-0.101027	0.0595846	-0.0550938	0.211847	-0.132055	-0.206161	0.108948	-0.198347	4	4	4	6.4	6.4	6.4	130.03	5	A2ACC7;F8WHN4;A2ACC6;E9Q0J2;Q8BQZ4;Q8BQZ4-2	A2ACC7;F8WHN4;A2ACC6;E9Q0J2;Q8BQZ4	Ral GTPase-activating protein subunit beta	Ralgapb
-0.452609	-0.331542	-0.00525761	-0.141556	-0.16328	-0.104156	-0.0605402	-0.223761	2	2	2	6.1	6.1	6.1	67.959	2	Q80US4;A2ACC9	Q80US4;A2ACC9	Actin-related protein 5	Actr5
-0.382034	-0.0963697	-0.184785	-0.00348186	-0.251069	-0.119581	0.150803	-0.316914	8	8	8	19.4	19.4	19.4	64.979	9	A2ACD3;Q9CWL8	A2ACD3;Q9CWL8	Beta-catenin-like protein 1	Ctnnbl1
-0.22358	-0.00534821	-0.123251	0.0559874	-0.225025	-0.140173	0.0340481	-0.368607	9	9	9	21.6	21.6	21.6	67.501	24	A2ACG7;Q3U505;Q9DBG6	A2ACG7;Q3U505;Q9DBG6	Dolichyl-diphosphooligosaccharide--protein glycosyltransferase subunit 2	Rpn2
-0.413617	-0.150643	-0.137271	0.0519953	-0.0377007	-0.22143	-0.0351582	-0.393041	6	6	4	40.7	40.7	31.1	19.127	7	A2ACH4;O70274	A2ACH4;O70274	Protein tyrosine phosphatase type IVA 2	Ptp4a2
-0.122993	0.0410061	-0.164644	-0.0189905	-0.138183	-0.247103	-0.0204172	-0.295607	3	3	3	2.3	2.3	2.3	149.5	3	A2ACM0;Q8K4Q0-4;Q8K4Q0	A2ACM0;Q8K4Q0-4;Q8K4Q0	Regulatory-associated protein of mTOR	Rptor
-0.646416	-0.526063	-0.906082	-1.19037	-0.484857	-0.271087	-0.335389	-0.684062	1	1	1	1.4	1.4	1.4	77.668	1	A2ACT3;Q8K078-2;Q8K078	A2ACT3;Q8K078-2;Q8K078	Solute carrier organic anion transporter family member 4A1	Slco4a1
-2.12499	0.896669	-0.202217	0.0286674	-0.224109	-0.191316	-0.0596838	-0.739546	1	1	1	1.3	1.3	1.3	183.14	1	A2ACV6	A2ACV6		Soga1
-0.389078	-0.0583057	-0.0400114	0.147972	-0.272544	-0.252216	0.0150156	-0.472175	3	3	3	8.8	8.8	8.8	69.14	3	Q3UR39;A2AD03;Q9QXG2;Q9QZD5	Q3UR39;A2AD03;Q9QXG2	Rab proteins geranylgeranyltransferase component A 1	Chm
-0.105254	-0.193419	0.0137863	0.0137539	0.0648556	-0.677517	-0.0279722	-0.514342	3	1	1	26.2	6.6	6.6	20.745	3	A2AD86;Q8BU31	A2AD86;Q8BU31	Ras-related protein Rap-2c	Rap2c
-0.434938	-0.130627	-0.219515	-0.0145416	-0.256083	-0.171556	-0.0137901	-0.432972	22	22	22	40.3	40.3	40.3	66.741	25	Q925I1;A2AD89;F8WI53;Q925I1-2;H3BKI6;H3BK90;H3BKA4;H3BKE0	Q925I1;A2AD89;F8WI53;Q925I1-2	ATPase family AAA domain-containing protein 3	Atad3
-0.393546	-0.200892	-0.147305	0.119609	-0.320308	-0.234112	-0.0251875	-0.148706	2	2	2	14.8	14.8	14.8	17.595	4	A2AD94;Q9CQL4	A2AD94;Q9CQL4	39S ribosomal protein L20, mitochondrial	Mrpl20
-0.355361	-0.168653	-0.166881	0.124151	-0.168601	-0.232254	0.0738754	-0.123407	5	5	5	8.7	8.7	8.7	65.42	5	A8Y5J3;A2ADA4;Q9CWS4;D6RH69	A8Y5J3;A2ADA4;Q9CWS4	Integrator complex subunit 11	Cpsf3l
-0.287385	-0.123259	-0.140372	0.17755	-0.279333	-0.153304	0.131415	-0.361262	4	4	3	12.5	12.5	10.3	35.154	7	F6TBV1;F6WHL0;A2ADH1;Q9CQY5-2;Q9CQY5-3;Q9CQY5	F6TBV1;F6WHL0;A2ADH1;Q9CQY5-2;Q9CQY5-3;Q9CQY5	Magnesium transporter protein 1	Magt1
-0.861897	0.0425205	-0.132683	0.444498	-0.0639706	-0.252554	0.118356	-0.198412	2	2	2	2.9	2.9	2.9	136.62	3	A2ADM0;A2ADS6;A2ADL9;Q63ZW7-2;Q63ZW7;A2ADT1;F6RSZ8;A2ADS8;Q63ZW7-6	A2ADM0;A2ADS6;A2ADL9;Q63ZW7-2;Q63ZW7;A2ADT1;F6RSZ8;A2ADS8;Q63ZW7-6	InaD-like protein	Inadl
-0.216207	-0.0912924	-0.187148	-0.0920839	-0.133022	-0.170397	0.178721	-0.371666	4	4	4	22	22	22	38.399	6	A2ADR8;A2ADR9;Q8R3G1	A2ADR8;A2ADR9;Q8R3G1	Nuclear inhibitor of protein phosphatase 1	Ppp1r8
-0.420373	-0.117159	-0.1553	0.0750341	-0.33901	-0.289873	-0.104659	-0.419897	7	7	7	32.5	32.5	32.5	31.195	12	A2ADS0;Q9ER00	A2ADS0;Q9ER00	Syntaxin-12	Stx12
-0.467273	-0.211248	-0.340659	0.0332193	-0.283791	-0.176809	0.0217953	-0.37644	5	5	5	18	18	18	44.59	6	A2ADY9	A2ADY9	Protein DDI1 homolog 2	Ddi2
-0.388538	-0.146992	-0.125002	0.129896	-0.286032	-0.137947	-0.032526	-0.359652	15	15	15	69.8	69.8	69.8	36.46	39	A2AE04;Q9QZD9;A2AE03	A2AE04;Q9QZD9	Eukaryotic translation initiation factor 3 subunit I	Eif3i
-0.415954	-0.131208	-0.176031	-0.00740242	-0.222094	-0.256691	-0.0445538	-0.501814	16	16	16	23.3	23.3	23.3	94.695	21	A2AE27;Q9DBT5;A2AE25;F7D159;F7ATG4	A2AE27;Q9DBT5	AMP deaminase 2	Ampd2
-0.500936	-0.0852976	-0.099124	0.120368	-0.270981	0.0546789	0.156169	-0.322452	7	7	7	14	14	14	75.732	7	A2AE97;Q80ZK9;A2AE98	A2AE97;Q80ZK9;A2AE98	WD and tetratricopeptide repeats protein 1	Wdtc1
-0.368228	-0.0716305	-0.0967569	-0.0115395	-0.168399	0.199688	-0.0167065	-0.536444	4	4	4	11	11	11	61.239	4	A2AEM2;Q99LI2	A2AEM2;Q99LI2	Chloride channel CLIC-like protein 1	Clcc1
-0.399781	-0.154869	-0.186759	-0.00338459	-0.154627	-0.114748	-0.0459013	-0.412391	8	8	8	49.4	49.4	49.4	30.597	10	A2AER7;Q91VJ5;A2AER8;A2AER9	A2AER7;Q91VJ5;A2AER8	Polyglutamine-binding protein 1	Pqbp1
-0.0659323	0.0133667	-0.298244	0.16931	-0.199677	-0.221355	-0.018177	-0.433155	2	2	2	14.5	14.5	14.5	16.568	3	F7CAT9;F6YHS5;F6Q8K5;A2AEV0;A2AEV2;Q91VM3-2;Q91VM3;F7DCL5;A2AEU9;A2AEV5	F7CAT9;F6YHS5;F6Q8K5;A2AEV0;A2AEV2;Q91VM3-2;Q91VM3;F7DCL5;A2AEU9;A2AEV5	WD repeat domain phosphoinositide-interacting protein 4	Wdr45
-0.328103	0.0613165	-0.0197973	0.198484	-0.238178	0.0214548	0.282969	-0.426325	2	2	2	16.3	16.3	16.3	19.478	6	A2AEV6;Q9JIG8	A2AEV6;Q9JIG8	PRA1 family protein 2	Praf2
-0.2104	0.0461693	-0.0947781	0.251114	-0.171666	-0.0869436	0.0865126	-0.309941	6	6	6	10.2	10.2	10.2	95.912	6	A2AEW8;Q8VD04;A2AEW9;A2AEW6;A2AEW5	A2AEW8;Q8VD04;A2AEW9;A2AEW6;A2AEW5	GRIP1-associated protein 1	Gripap1
-0.320198	0.013464	-0.146645	0.0797501	0.0172701	-0.0350294	0.118047	-0.378599	13	13	12	7.6	7.6	7.1	237.77	14	A2AF47;A2AF67;A2AF65;Q6PF84;Q8BIK4-3	A2AF47;A2AF67	Dedicator of cytokinesis protein 11	Dock11
-0.269332	-0.047061	-0.0136099	-0.00482464	-0.114678	-0.147061	0.0289335	-0.533368	3	3	3	3.6	3.6	3.6	84.088	4	A2AF58;Q80T23-2;Q80T23	A2AF58;Q80T23-2;Q80T23	Synaptotagmin-like protein 5	Sytl5
-0.15652	-0.0263853	0.0372629	0.181297	-0.2056	0.183075	0.19796	-0.521999	3	3	3	10.9	10.9	10.9	44.609	3	A2AF94;Q9D0K1	A2AF94;Q9D0K1	Peroxisomal membrane protein PEX13	Pex13
-0.184231	-0.117388	-0.188185	-0.0830326	-0.115597	-0.0324926	0.14919	-0.338593	20	20	16	20.4	20.4	17.4	145.7	26	A2AFF6;O35638;D6RHQ7;A2AFF3;B7ZCD2;Q3UQG8;Q8C918;O70576	A2AFF6;O35638	Cohesin subunit SA-2	Stag2
-0.273172	0.0112038	-0.0861654	0.241746	-0.294142	-0.131312	0.136333	-0.183499	10	10	10	14.4	14.4	14.4	106.25	11	A2AFL4;P70699;F6R5R5;A2AFL5;F6VEG4;A2AFL3	A2AFL4;P70699	Lysosomal alpha-glucosidase	Gaa
-0.22736	-0.015955	-0.0392065	0.260422	-0.0658731	-0.139084	0.202866	-0.259394	3	3	3	25.4	25.4	25.4	22.909	3	Q0PD48;A2AFP5;Q9R0M6;A2AFP4	Q0PD48;A2AFP5;Q9R0M6;A2AFP4	Ras-related protein Rab-9A	Rab9;Rab9a
-0.300743	-0.117329	-0.128656	0.0918446	-0.224106	-0.172394	0.0207386	-0.357952	52	52	52	19.2	19.2	19.2	482.69	61	A2AFQ0;Q7TMY8;Q7TMY8-3;Q7TMY8-4;Q7TMY8-2;F6XP90;E9PZ23;F6UYC1	A2AFQ0;Q7TMY8;Q7TMY8-3;Q7TMY8-4;Q7TMY8-2	E3 ubiquitin-protein ligase HUWE1	Huwe1
-0.191221	-0.0748281	-0.0639153	-0.0101252	-0.223747	-0.140062	0.0290546	-0.417368	11	11	11	57.9	57.9	57.9	27.273	24	Q99N15;A2AFQ2;O08756	Q99N15;A2AFQ2;O08756	3-hydroxyacyl-CoA dehydrogenase type-2	Hsd17b10
-0.0158634	-0.093442	-0.486684	-0.0538588	-0.17473	0.141207	-0.0205603	-0.401245	5	5	5	27.1	27.1	27.1	33.574	5	A2AFQ6;Q9D8X5	A2AFQ6;Q9D8X5	CCR4-NOT transcription complex subunit 8	Cnot8
-0.407395	-0.164722	-0.243731	-0.0880527	-0.234377	-0.178932	-0.035511	-0.407103	19	19	19	18	18	18	166.52	27	A2AFQ9;E9PUU4;Q8BX17	A2AFQ9;E9PUU4;Q8BX17	Gem-associated protein 5	Gemin5
-0.446299	-0.171264	-0.136104	0.0891647	-0.234505	-0.206919	0.079668	-0.294512	5	5	5	19.8	19.8	19.8	33.499	11	A2AFW7;Q791V5;A2AFW6;Q9D050	A2AFW7;Q791V5;A2AFW6;Q9D050	Mitochondrial carrier homolog 2	Mtch2
-0.157758	0.00144863	-0.128024	0.74969	-0.169124	-0.149176	0.0377111	-0.304993	2	2	2	17.6	17.6	17.6	25.035	7	E9Q2S9;A2AG05;Q9CR29-2;Q9CR29	E9Q2S9;A2AG05;Q9CR29-2;Q9CR29	Coiled-coil domain-containing protein 43	Ccdc43
-0.463048	-0.0931168	-0.146214	0.0418568	-0.231743	-0.186592	-0.0356445	-0.375824	12	12	12	49.3	49.3	49.3	38.384	21	A2AG40;Q99JB2;A2AG39;F6WI02;A2AG41	A2AG40;Q99JB2;A2AG39;F6WI02	Stomatin-like protein 2, mitochondrial	Stoml2
-0.989764	-0.0976973	0.250459	-0.0178432	-0.189152	-0.0876265	0.110305	-0.450939	1	1	1	11.3	11.3	11.3	22.715	1	A2AG47;A2AG46;Q99PB4;Q9ER67	A2AG47;A2AG46;Q99PB4;Q9ER67		Maged2
-0.330323	-0.199282	-0.154682	-0.00601196	-0.253313	-0.221584	-0.0342579	-0.440445	18	18	18	33.9	33.9	33.9	68.819	22	B1AVE8;Q3TA88;A2AG61;Q8R550-3;Q8R550-2;Q8R550;E9QND4;Q8R550-5;Q8R550-4;E9Q0C1;Q8R550-6;Q8R550-8;B0R0Y8;Q8R550-7;B1AZ85	B1AVE8;Q3TA88;A2AG61;Q8R550-3;Q8R550-2;Q8R550;E9QND4;Q8R550-5;Q8R550-4;E9Q0C1;Q8R550-6;Q8R550-8	SH3 domain-containing kinase-binding protein 1	Sh3kbp1
-0.918136	-0.0264626	-0.0920439	-0.0754662	-0.252109	-0.135092	0.0444603	-0.235394	1	1	1	7.4	7.4	7.4	21.714	1	F6ZMT3;A2AGE1;A2AGE2;Q9D2E2-2;Q9D2E2	F6ZMT3;A2AGE1;A2AGE2;Q9D2E2-2;Q9D2E2	Target of EGR1 protein 1	Toe1
0.502937	-0.119005	-0.179187	0.159295	-0.76093	-0.108362	0.119266	-0.292964	7	7	7	4.4	4.4	4.4	240.87	7	A2AGH8;A2AGH9;A2AGH6-2;A2AGH6;A2AGH6-3;Q2NLB9;Q8BQM9;Q8BQM9-2	A2AGH8;A2AGH9;A2AGH6-2;A2AGH6	Mediator of RNA polymerase II transcription subunit 12	Med12
-0.345825	-0.105305	-0.053791	0.111156	-0.216669	-0.249664	0.027935	-0.38979	17	17	15	40.5	40.5	37.1	59.584	28	A2AGJ0;Q8BT60	A2AGJ0;Q8BT60	Copine-3	Cpne3
-0.174053	0.0213547	0.152562	0.289641	-0.266789	0.00614643	0.608074	-0.280616	3	3	3	16	16	16	22.156	3	A2AGJ2;Q9DCV4	A2AGJ2;Q9DCV4	Regulator of microtubule dynamics protein 1	Rmdn1
-0.304517	-0.0749989	-0.223616	-0.0523195	-0.303745	-0.085022	0.096034	-0.165869	4	4	4	20.3	20.3	20.3	24.072	5	A2AGL5;E9Q6K5;Q9D9K3	A2AGL5;E9Q6K5;Q9D9K3	Cell death regulator Aven	Aven
-0.276857	0.103984	0.00919151	0.305518	-0.269658	-0.169111	0.0750265	0.0788784	2	2	2	4.7	4.7	4.7	47	2	E9Q9I3;A2AGR5;P24638;B7ZCF4;B7ZCF5	E9Q9I3;A2AGR5;P24638;B7ZCF4;B7ZCF5	Lysosomal acid phosphatase	Acp2
-0.414709	-0.169571	-0.257578	-0.0448551	-0.187849	-0.165346	-0.0967445	-0.436632	49	49	49	31	31	31	218.7	70	A2AGT5-2;A2AGT5-3;A2AGT5	A2AGT5-2;A2AGT5-3;A2AGT5	Cytoskeleton-associated protein 5	Ckap5
-0.371723	-0.0795746	-0.22716	0.0273876	-0.263609	-0.225565	-0.0147724	-0.494307	22	22	22	26	26	26	158.23	34	A2AH38;Q9Z0W3;Q9Z0W3-2	A2AH38;Q9Z0W3;Q9Z0W3-2	Nuclear pore complex protein Nup160	Nup160
-0.368361	-0.129677	-0.0393238	0.0527191	-0.253586	-0.104851	0.0571747	-0.40028	22	22	22	47.8	47.8	47.8	53.247	52	A2AH73;Q9DCD0	A2AH73;Q9DCD0	6-phosphogluconate dehydrogenase, decarboxylating	Pgd
-0.194805	-0.0250597	0.0891895	0.233945	-0.193991	-0.0465069	0.239468	-0.140223	6	3	3	5.5	3	3	130.05	3	A2AH75;Q60575-3;A2AH78;A2AH79;Q60575-2;Q60575;E9QAN4;G3UW47;Q6TA13;E9Q9G6;P33173	A2AH75;Q60575-3;A2AH78;A2AH79;Q60575-2;Q60575;E9QAN4;G3UW47;Q6TA13;E9Q9G6;P33173	Kinesin-like protein;Kinesin-like protein KIF1B;Kinesin-like protein KIF1A	Kif1b;Kif1a
-0.333641	-0.0767441	-0.202372	0.0285892	-0.214039	-0.186634	0.0294495	-0.381548	40	39	39	54.8	53.8	53.8	109.36	85	Q543F1;A2AH85;O08810;G3UZ34;G3UXK8	Q543F1;A2AH85;O08810;G3UZ34	116 kDa U5 small nuclear ribonucleoprotein component	Eftud2
-0.289011	0.0750198	-0.0469217	0.356052	-0.278178	-0.160523	0.0866022	-0.537636	1	1	1	6.5	6.5	6.5	20.615	1	F6Z1E7;F6UMH9;A2AHB3;Q8VDI7	F6Z1E7;F6UMH9;A2AHB3;Q8VDI7	Ubiquitin-associated domain-containing protein 1	Ubac1
-0.36099	-0.237811	-0.167425	-0.0578337	-0.288163	-0.259038	-0.0224533	-0.146367	5	5	5	4	4	4	175.89	6	A2AHC3;A2AHC4;A2AHC3-2;F6Q2D3;F6QF29;F6W3X2	A2AHC3;A2AHC4;A2AHC3-2	Calmodulin-regulated spectrin-associated protein 1	Camsap1
-0.361306	-0.148926	0.0256643	0.044589	-0.283233	-0.089159	0.0345583	-0.428496	11	4	4	37.7	18.6	18.6	34.786	4	A2AHI4;Q9CS42	A2AHI4;Q9CS42	Ribose-phosphate pyrophosphokinase 2	Prps2
-0.406446	-0.158633	-0.140185	0.00455666	-0.198412	-0.171427	-0.0225449	-0.294798	8	8	8	17.8	17.8	17.8	48.206	9	A2AHS8;Q99N87;B2FDG7	A2AHS8;Q99N87	28S ribosomal protein S5, mitochondrial	Mrps5
-0.00770855	0.00494766	-0.280899	-0.0304594	-0.275105	-0.20113	0.109692	-0.257346	3	3	3	9.3	9.3	9.3	59.867	3	Q3UI98;A2AHV5;Q8R2T8-2;Q8R2T8	Q3UI98;A2AHV5;Q8R2T8-2;Q8R2T8	General transcription factor 3C polypeptide 5	Gtf3c5
-0.390566	-0.12633	-0.396121	-0.215426	-0.324438	-0.0485773	-0.19239	-0.387821	2	2	2	19.8	19.8	19.8	10.51	2	A2AHX8;A2AHX9;Q9QWX2;Q5HZH3;O35843;Q64373-2;Q64373-3;Q64373-4;Q64373;A2AHX7	A2AHX8;A2AHX9;Q9QWX2;Q5HZH3;O35843;Q64373-2;Q64373-3;Q64373-4;Q64373;A2AHX7	Bcl-2-like protein 1	Bcl2l1
-0.23403	-0.15048	-0.051074	0.0692453	0.0832386	-0.201593	-0.062356	-0.300414	3	3	3	6.7	6.7	6.7	65.636	4	A2AHZ8;Q8C4Y3	A2AHZ8;Q8C4Y3	Negative elongation factor B	Nelfb
-0.27258	-0.0559998	-0.218175	-0.0744534	-0.198908	-0.143999	0.117292	-0.10852	2	2	2	4.9	4.9	4.9	80.088	2	A2AI08	A2AI08	Taperin	Tprn
-0.729542	-0.0711794	-0.215415	-0.0561695	-0.530275	-0.272363	-0.272866	-0.541822	1	1	1	9.2	9.2	9.2	13.557	1	A2AI09;Q9JJ94	A2AI09;Q9JJ94	Sjoegren syndrome nuclear autoantigen 1 homolog	Ssna1
-0.285146	-0.0661039	-0.027524	0.117605	-0.178211	-0.0805597	0.0825958	-0.281531	8	7	7	7.7	7.1	7.1	123.89	8	A2AI52;Q80U87;D3Z5K3	A2AI52;Q80U87	Ubiquitin carboxyl-terminal hydrolase;Ubiquitin carboxyl-terminal hydrolase 8	Usp8
-0.389455	-0.117212	-0.0327301	0.136745	-0.201021	-0.174393	0.0460358	-0.385479	14	14	14	38.3	38.3	38.3	43.185	30	A2AI68;Q3TYK4;Q9DBC7;E9Q276;A2AI69;D3Z0V6;P12849;D3YTM5;D3Z068;D3Z4L4	A2AI68;Q3TYK4;Q9DBC7;E9Q276	cAMP-dependent protein kinase type I-alpha regulatory subunit;cAMP-dependent protein kinase type I-alpha regulatory subunit, N-terminally processed	Prkar1a
-0.570831	-0.0121164	-0.134809	0.0816479	-0.15536	-0.14308	0.0955486	-0.40591	3	3	3	13	13	13	27.942	6	A2AIH8;Q9D711	A2AIH8;Q9D711	Pirin	Pir
-0.763765	-0.0965862	0.467639	0.420202	-0.355247	-0.192527	0.0377159	-0.678982	1	1	1	5	5	5	19.89	1	A2AIJ1;Q3UII2;P40237	A2AIJ1;Q3UII2;P40237	Tetraspanin;CD82 antigen	Cd82
-0.258385	-0.0403042	-0.127357	-0.0923967	-0.353818	-0.131033	-0.166501	-0.347753	7	7	7	4.8	4.8	4.8	207.17	8	E9PZY8;A2AIV2;A2AIV2-2	E9PZY8;A2AIV2;A2AIV2-2	Protein virilizer homolog	1110037F02Rik;Kiaa1429
-0.376579	-0.115795	-0.063549	0.163763	-0.224527	-0.205875	0.0481663	-0.327213	16	16	16	30.3	30.3	30.3	58.278	27	A2AIW8;Q9DC61;A2AIW9	A2AIW8;Q9DC61;A2AIW9	Mitochondrial-processing peptidase subunit alpha	Pmpca
-0.451095	0.0349417	-0.1308	0.0929327	-0.212603	-0.182252	0.110035	-0.404143	8	8	8	4.5	4.5	4.5	254.2	9	E9QAT4;A2AIX1;F7BPW6;F6U3B5	E9QAT4;A2AIX1		Sec16a
-0.228254	0.127172	-0.224793	0.0269766	-0.213963	-0.0823708	0.0565233	-0.296326	1	1	1	10.6	10.6	10.6	9.7608	1	A2AJ02;Q99JP4	A2AJ02;Q99JP4	Anaphase-promoting complex subunit CDC26	Cdc26
-0.330914	-0.0696716	-0.0801888	0.023345	-0.0999851	-0.207094	0.112754	-0.363212	7	7	7	52.2	52.2	52.2	26.778	11	A2AJ50;Q9D7M1	A2AJ50;Q9D7M1	Glucose-induced degradation protein 8 homolog	Gid8
-0.093545	0.108677	0.204816	0.178002	-0.246979	-0.181244	-0.0160732	-0.402143	24	1	1	55.5	3.5	3.5	61.447	1	A2AJ72;A2AJ71;F6W2V3	A2AJ72		Fubp3
-0.384978	-0.19976	-0.0289688	0.117412	-0.204944	-0.191123	0.0706568	-0.235806	6	6	6	43	43	43	15.261	8	A2AJ87;Q9CQN7;F7CXS7	A2AJ87;Q9CQN7;F7CXS7	39S ribosomal protein L41, mitochondrial	Mrpl41;Gm6434
-0.265898	-0.0588055	-0.150452	0.0297041	-0.166683	-0.0867157	-0.0211582	-0.297644	9	9	9	57.4	57.4	57.4	16.369	12	A2AJA5;Q9JMG1	A2AJA5;Q9JMG1	Endothelial differentiation-related factor 1	Edf1
-0.489964	0.02495	-0.00908279	0.161838	-0.227925	-0.12475	0.234706	-0.237024	5	5	5	48.4	48.4	48.4	13.996	7	A2AJA8;Q9DAK9	A2AJA8;Q9DAK9	14 kDa phosphohistidine phosphatase	Phpt1
-0.334558	0.0170841	-0.201187	-0.122569	-0.200028	-0.0886593	0.259697	-0.24239	3	3	3	19.6	19.6	19.6	31.189	8	A2AJG0;Q80UU2	A2AJG0;Q80UU2	Ribonuclease P protein subunit p38	Rpp38
-0.465302	-0.183811	-0.145929	0.0928669	-0.258652	-0.176466	-0.0486488	-0.182114	12	12	12	20	20	20	89.309	14	A2AJI0-2;A2AJI0;F6WF36;A2AJI1;A8Y5P4	A2AJI0-2;A2AJI0;F6WF36;A2AJI1;A8Y5P4	MAP7 domain-containing protein 1	Map7d1
-0.392525	-0.0827408	-0.21232	0.0484734	-0.232666	-0.156645	0.0363407	-0.305576	25	25	25	26.1	26.1	26.1	108.18	28	A2AJI4;Q569Z6;Q8BZN7;F6YSQ2;F6YH92;F7AB07;Q80VM0	A2AJI4;Q569Z6;Q8BZN7	Thyroid hormone receptor-associated protein 3	Thrap3
-0.367387	-0.150203	-0.0677128	0.0475187	-0.228076	-0.175999	-0.013382	-0.35107	6	6	6	26.8	26.8	26.8	28.553	10	A2AJK8;Q91Z38	A2AJK8;Q91Z38	Tetratricopeptide repeat protein 1	Ttc1
-0.619581	-0.250395	0.103363	0.0543547	-0.556539	-0.230867	-0.100817	-0.542912	6	6	6	53.1	53.1	53.1	9.9583	16	A2AJM8;Q9CQS8;E9PW43;F6Y8B3	A2AJM8;Q9CQS8;E9PW43;F6Y8B3	Protein transport protein Sec61 subunit beta	Sec61b;Gm10320
-0.248951	-0.215858	-0.449489	0.131705	-0.0898829	-0.137002	-0.0372829	-0.398848	1	1	1	1	1	1	93.194	1	A2AJT5;A2AJT4	A2AJT5;A2AJT4	Arginine/serine-rich protein PNISR	Pnisr
-0.32328	-0.157447	-0.147746	0.185214	-0.0695972	-0.130997	0.0878983	-0.31885	9	9	9	6.2	6.2	6.2	211.46	10	A6H8H2;A2AJX5;E9Q449	A6H8H2;A2AJX5;E9Q449	DENN domain-containing protein 4C	Dennd4c
-0.265697	-0.162623	-0.247133	-0.165527	-0.277283	-0.0993185	0.0574503	-0.456494	6	5	5	17.5	15.3	15.3	42.761	7	A2AK82;Q99J95-3;Q99J95-2;Q99J95	A2AK82;Q99J95-3;Q99J95-2;Q99J95	Cyclin-dependent kinase 9	Cdk9
-0.110817	-0.0966597	-0.360668	0.205215	0.149551	-0.0362883	0.47998	-0.44117	2	2	2	13.4	13.4	13.4	30.07	2	H3BK73;A2AK88;Q8R1J9-2;Q8R1J9	H3BK73;A2AK88;Q8R1J9-2;Q8R1J9	Torsin-2A	Tor2a
-0.416178	-0.242325	-0.193381	0.0875244	-0.180756	-0.115925	0.00908661	-0.393356	8	8	8	37.1	37.1	37.1	36.588	11	A2AKB1;P61965;F6Q3W0	A2AKB1;P61965;F6Q3W0	WD repeat-containing protein 5	Wdr5
-0.403412	-0.19548	-0.184144	0.172298	-0.162059	-0.294579	0.0469112	-0.39176	6	6	6	40.5	40.5	40.5	29.546	7	A2AKB8;Q7TQK4;F6TGV1	A2AKB8;Q7TQK4;F6TGV1	Exosome complex component RRP40	Exosc3
-0.350348	0.0332642	-0.124911	0.355475	-0.0903902	0.0067749	0.259632	-0.378335	2	2	2	4.8	4.8	4.8	53.282	2	A2AKD7;A2AKD8;Q61234	A2AKD7;A2AKD8;Q61234	Alpha-1-syntrophin	Snta1
-0.280671	0.0688095	-0.124157	-0.0417509	-0.0145226	0.0115919	0.00606346	-0.174512	5	5	5	4.1	4.1	4.1	189.56	5	E9PYJ6;A2AKG8;A2AKG8-3;A2AKG8-2	E9PYJ6;A2AKG8	Focadhesin	Focad
-0.285644	-0.128171	-0.282845	0.0119343	-0.160815	-0.212021	0.00429821	-0.337168	4	4	4	61.6	61.6	61.6	9.6919	5	B0R029;E9Q8A1;B0R030;A2AKH4;Q9D3L3;O09044	B0R029;E9Q8A1;B0R030;A2AKH4;Q9D3L3;O09044	Synaptosomal-associated protein;Synaptosomal-associated protein 23	Snap23
-0.193176	-0.0303993	-0.200245	-0.00185013	-0.122405	-0.000793457	0.252146	-0.0551538	1	1	1	3.7	3.7	3.7	24.288	1	A2AKH7;Q8JZX5;F6U0Y0;Q9D1G5	A2AKH7;Q8JZX5;F6U0Y0;Q9D1G5	Leucine-rich repeat-containing protein 57	Lrrc57
-0.341531	-0.0763102	0.13343	0.39119	-0.290462	-0.1036	0.214998	-0.240757	15	15	15	19.9	19.9	19.9	111.51	17	A2AKI5;P43406;B7ZCI9;F6W6Q6	A2AKI5;P43406	Integrin alpha-V;Integrin alpha-V heavy chain;Integrin alpha-V light chain	Itgav
-0.628722	-0.334514	-0.185192	0.127767	-0.226012	0.044117	0.211323	-0.312531	1	1	1	6.9	6.9	6.9	18.213	1	A2AKK8;Q8VDT9	A2AKK8;Q8VDT9	39S ribosomal protein L50, mitochondrial	Mrpl50
-0.318371	-0.133957	-0.483549	-0.478344	-0.228596	-0.304937	-0.227306	-0.853947	17	17	17	29.3	29.3	29.3	91.644	32	A2AKS8;Q9R100;A2AKS7	A2AKS8;Q9R100;A2AKS7	Cadherin-17	Cdh17
-0.386747	-0.077713	-0.105742	0.0581551	-0.204063	-0.156784	0.0329819	-0.394096	25	25	25	30.6	30.6	30.6	123.09	61	A2AKT7;Q6P5F9;A2AKT6;F6YA11	A2AKT7;Q6P5F9	Exportin-1	Xpo1
-0.404699	-0.138153	-0.167725	0.0317764	-0.269871	-0.170767	0.0193386	-0.373735	22	22	2	70.1	70.1	9.4	34.476	85	A2AL12;Q5FB19;Q8BG05;F8VPW0;A2AL13	A2AL12;Q5FB19;Q8BG05;F8VPW0	Heterogeneous nuclear ribonucleoprotein A3	Hnrnpa3
-0.984986	-0.25633	-0.0322142	-0.226007	-0.341712	0.0296564	0.0408049	-0.45632	1	1	1	2.3	2.3	2.3	55.485	1	A2AS42;F6QP53;A2AL36	A2AS42;F6QP53;A2AL36	Centriolin	Cntrl
-0.178303	-0.104062	-0.318949	0.00874138	-0.217907	-0.279721	0.0479479	-0.428453	6	6	6	28.9	28.9	28.9	31.375	8	A2AL38;P54116;E9PW33;Q99L68	A2AL38;P54116;E9PW33;Q99L68	Erythrocyte band 7 integral membrane protein	Stom
-0.483079	-0.114044	-0.0912075	0.0715103	-0.230637	-0.235844	0.0374336	-0.298223	13	13	13	31.4	31.4	31.4	74.342	18	A2AL50;Q8C0I1;H3BKN2;A2AL49;H3BIY5	A2AL50;Q8C0I1;H3BKN2;A2AL49	Alkyldihydroxyacetonephosphate synthase, peroxisomal	Agps
-0.405452	-0.150025	-0.183624	0.0912724	-0.752188	-0.126838	-0.294947	-0.868135	2	2	2	2	2	2	109.46	2	E9Q3Y9;A2AL70;O70546;O70546-2;F7D2R2;E9Q504;Q3UQE8;E9PWW8;G3X9F2;P79457	E9Q3Y9;A2AL70;O70546;O70546-2;F7D2R2;E9Q504;Q3UQE8;E9PWW8;G3X9F2;P79457	Lysine-specific demethylase 6A;Histone demethylase UTY	Kdm6a;Uty
-0.422895	-0.0804672	-0.305418	-0.169118	-0.222773	-0.194065	0.0522022	-0.56159	12	12	12	23.9	23.9	23.9	77.551	18	E9Q6M2;A2AL85;A2AL84;Q8BSY0;Q8CBM2;A2AL83;A2AL79;Q6P8S1;A2AL78;Q3TU40;A2AL81;A2AL71;A2AL77;REV__E9Q744;E9Q513;Q9CR06;Q9D7J8;A2AL74;E9PWI0;A2AL76;A2AL75;REV__F6XNB6;REV__Q60575-2;REV__A2AH78;REV__Q60575;REV__A2AH79	E9Q6M2;A2AL85;A2AL84;Q8BSY0;Q8CBM2	Aspartyl/asparaginyl beta-hydroxylase	Asph
-0.564938	-0.134393	0.143849	0.552476	-0.0253057	-0.0420132	0.06143	-0.138095	2	2	2	17.3	17.3	17.3	19.562	2	A2ALA4;Q62276-2;Q62276	A2ALA4;Q62276-2;Q62276	Mediator of RNA polymerase II transcription subunit 22	Med22
-0.559738	-0.177276	-0.314745	0.10784	-0.174345	-0.292809	0.129487	-0.152235	1	1	1	3.6	3.6	3.6	34.791	1	E9Q5F2;A2ALA6;P09925	E9Q5F2;A2ALA6;P09925	Surfeit locus protein 1	Surf1
-0.46998	-0.178226	-0.136885	0.0776529	-0.152873	-0.165481	-0.121876	-0.37133	14	14	14	39.6	39.6	39.6	45.465	15	A2ALB2;Q6PAQ4;A2ALB1	A2ALB2;Q6PAQ4;A2ALB1	RNA exonuclease 4	Rexo4
-0.395902	-0.13706	-0.108429	0.0683222	-0.240154	-0.225824	-0.00466919	-0.325264	11	11	11	53.8	53.8	53.8	29.812	18	A2ALF2;Q6NZB0;F6TQL3;A2ALF0;A2ALF3;F6QIL6;D3Z4I5;E9PZT4;F7CXJ2	A2ALF2;Q6NZB0;F6TQL3;A2ALF0;A2ALF3	DnaJ homolog subfamily C member 8	Dnajc8
-0.389739	-0.151571	-0.141962	0.182255	-0.163593	-0.189852	0.0838032	-0.301542	11	11	11	35.1	35.1	35.1	27.922	22	Q61335;A2ALM8	Q61335;A2ALM8	B-cell receptor-associated protein 31	Bcap31
-0.467443	-0.141271	-0.444654	0.102854	-0.0861969	-0.347154	0.0592871	-0.390592	3	3	3	7.4	7.4	7.4	72.684	4	A2ALR8;A2ALR9;A2ALS0;Q3V0C5;Q3V0C5-5;Q3V0C5-2;B7ZNK5;Q3V0C5-4;Q3V0C5-3	A2ALR8;A2ALR9;A2ALS0;Q3V0C5;Q3V0C5-5;Q3V0C5-2;B7ZNK5;Q3V0C5-4;Q3V0C5-3	Ubiquitin carboxyl-terminal hydrolase 48	Usp48
-0.43629	-0.16263	-0.49367	-0.271422	-0.139246	-0.0346947	0.11947	-0.474961	3	3	3	6.9	6.9	6.9	77.512	5	F7D8S2;A2ALS4;A2ALS5;E9PZZ8;A2ALS7;A2ALS3	F7D8S2;A2ALS4;A2ALS5;E9PZZ8;A2ALS7	Rap1 GTPase-activating protein 1	Rap1gap
-0.506094	0.108988	0.428966	0.16783	-0.257153	-0.225011	0.0748291	-0.335081	1	1	1	0.7	0.7	0.7	165.26	1	A7TU71;A2ALU4-2;A2ALU4	A7TU71;A2ALU4-2;A2ALU4	Protein Shroom2	Shroom2
-0.365933	-0.0180445	0.0782499	0.430065	-0.22438	-0.0782642	0.239672	-0.0884342	7	7	7	30.1	30.1	30.1	35.56	13	A2ALW3;Q91YR9	A2ALW3;Q91YR9	Prostaglandin reductase 1	Ptgr1
-0.694296	-0.0980272	-0.201314	-0.00549221	-0.338082	-0.191591	0.0898809	-0.344361	1	1	1	4.2	4.2	4.2	28.968	1	A2ALW5-2;A2ALW5	A2ALW5-2;A2ALW5	DnaJ homolog subfamily C member 25	Dnajc25
-0.449246	-0.064436	-0.104124	0.061758	-0.413681	-0.327394	-0.407574	-0.320247	3	3	3	11.7	11.7	11.7	44.688	3	A2AMC4;Q91ZW2;E9PZ15;E9Q686;A2AMC3;Q3UXG7	A2AMC4;Q91ZW2;E9PZ15;E9Q686;A2AMC3;Q3UXG7	GDP-fucose protein O-fucosyltransferase 1	Pofut1
-0.232331	0.0605631	0.414207	0.779856	-0.248307	0.215187	0.224684	0.0442705	1	1	1	2.3	2.3	2.3	50.691	1	B0R058;A2AMD4;Q8C0L9-2;Q8C0L9	B0R058;A2AMD4;Q8C0L9-2;Q8C0L9	Glycerophosphocholine phosphodiesterase GPCPD1	Gpcpd1
-0.360651	-0.0964613	-0.223905	-0.0357437	-0.272122	-0.117447	0.04142	-0.187733	4	4	4	5.7	5.7	5.7	83.794	5	A2AMG6;Q9R207;A2AMG5	A2AMG6;Q9R207;A2AMG5	Nibrin	Nbn
-0.362852	-0.0802517	-0.0183372	0.0873356	0.108812	-0.151707	-0.295031	-0.420767	11	6	6	8.4	5.1	5.1	174.82	6	A2AMI2;E9QNX3;Q80XI3;Q80XI3-3;Q80XI3-2;Q80XI3-4;A2AMI7;A2AMI6	A2AMI2;E9QNX3;Q80XI3;Q80XI3-3;Q80XI3-2;Q80XI3-4;A2AMI7	Eukaryotic translation initiation factor 4 gamma 3	Eif4g3
-0.296704	-0.108481	-0.187618	0.132661	-0.181828	-0.142103	0.0908699	-0.27812	7	7	7	30.6	30.6	30.6	42.906	15	A2AMN4;Q8BH69	A2AMN4;Q8BH69	Selenide, water dikinase 1	Sephs1
-0.64992	-0.242391	-0.0527506	0.307035	-0.26375	-0.124485	0.175019	-0.277916	2	2	2	19.2	19.2	19.2	13.188	2	A2AMQ1;Q8CIB6	A2AMQ1;Q8CIB6	Transmembrane protein 230	Tmem230
-0.367245	-0.0535889	0.00902081	0.130664	-0.153687	-0.130124	0.158095	-0.433405	3	3	3	8.7	8.7	8.7	49.293	3	A2AMQ5;A2AMQ4;Q99L43;Q6PBC0;F6S4G2	A2AMQ5;A2AMQ4;Q99L43;Q6PBC0	Phosphatidate cytidylyltransferase;Phosphatidate cytidylyltransferase 2	Cds2
-0.266985	-0.173378	-0.30954	-0.194731	-0.15873	-0.213163	-0.0519047	-0.485086	15	15	15	53.1	53.1	53.1	27.545	20	A2AMU9;Q9D0I8;A2AMV1	A2AMU9;Q9D0I8;A2AMV1	mRNA turnover protein 4 homolog	Mrto4
-0.300482	-0.0801888	-0.143104	0.0924692	-0.207314	-0.128382	0.0616989	-0.360477	15	15	15	21.1	21.1	21.1	111.29	22	A2AMV0;Q8C7X2-2;Q8C7X2;Q8C7X2-3	A2AMV0;Q8C7X2-2;Q8C7X2	ER membrane protein complex subunit 1	Emc1
-0.459456	0.119559	0.032239	0.206683	-0.304809	-0.0404205	0.132896	-0.393685	4	4	3	16.4	16.4	9	41.349	3	A2AMX4;Q9D5V6	A2AMX4;Q9D5V6	Synapse-associated protein 1	Syap1
0.15969	0.225326	-0.530319	0.00425434	-0.181213	-0.406241	0.336297	-0.285124	1	1	1	4.8	4.8	4.8	48.195	2	A2AMY0;A2AMY1;Q8BH48-2;Q8BH48	A2AMY0;A2AMY1;Q8BH48-2;Q8BH48	Ubiquitin-associated protein 1	Ubap1
-0.459006	-0.195112	-0.27598	-0.0274124	-0.304165	-0.295477	-0.106321	-0.41086	16	16	16	21	21	21	117.83	27	A2AMY5;Q91VX2;F6PYV5;F6WTC8;A2AMY7	A2AMY5;Q91VX2	Ubiquitin-associated protein 2	Ubap2
-0.383324	-0.126581	-0.134928	0.165421	-0.19924	-0.175219	0.0456829	-0.370968	49	49	49	15.7	15.7	15.7	570.29	68	A2AN08-3;A2AN08;A2AN08-5;A2AN08-2;F6SSP6;A2AN08-4	A2AN08-3;A2AN08;A2AN08-5	E3 ubiquitin-protein ligase UBR4	Ubr4
-0.47557	-0.261922	0.00258541	-0.00300694	-0.107515	-0.318703	0.150782	-0.27008	1	1	1	6.7	6.7	6.7	23.341	1	F7CBX2;A2AN37;P52623	F7CBX2;A2AN37;P52623	Uridine-cytidine kinase;Uridine-cytidine kinase 1	Uck1
-0.512859	0.0111017	-0.414653	-0.1172	-0.195068	-0.175634	0.138303	-0.382883	1	1	1	20.3	20.3	20.3	6.8017	1	A2AN40;E3WH32;Q8K3D3;Q8K3D3-2	A2AN40;E3WH32;Q8K3D3;Q8K3D3-2	DNA repair protein SWI5 homolog	Swi5
-0.425595	-0.153011	-0.0829	0.377217	-0.306081	-0.090332	0.238009	-0.214615	3	3	3	26.3	26.3	26.3	20.911	3	A2AN96;O88851	A2AN96;O88851	Putative hydrolase RBBP9	Rbbp9
-0.434691	-0.178877	-0.117943	0.0398312	-0.196157	-0.252226	-0.0264568	-0.359863	19	19	19	51.7	51.7	51.7	46.797	28	A2ANA4;Q9D8U8	A2ANA4;Q9D8U8	Sorting nexin-5	Snx5
-0.219291	0.0340652	-0.127028	0.019002	-0.463668	-0.403779	0.229338	-0.335721	2	2	2	9.7	9.7	9.7	27.808	2	A2ANC0;Q9CPT3	A2ANC0;Q9CPT3	N-acylneuraminate-9-phosphatase	Nanp
-0.275924	-0.0395555	-0.125154	0.00994301	-0.201429	-0.211814	-0.0235538	-0.519935	8	8	8	33.8	33.8	33.8	53.398	10	A2ANC9;Q8VCF0	A2ANC9;Q8VCF0	Mitochondrial antiviral-signaling protein	Mavs
-0.344177	-0.0919113	-0.145288	0.121986	-0.226692	-0.193766	0.0481834	-0.37571	19	19	19	82.3	82.3	82.3	31.062	51	A2ANM4;Q9CQ65	A2ANM4;Q9CQ65	S-methyl-5-thioadenosine phosphorylase	Mtap
-0.33088	-0.0856438	-0.225984	-0.122825	-0.225775	-0.211636	-0.0162792	-0.441374	25	25	25	6.2	6.2	6.2	630.33	25	A2ANY6	A2ANY6		Mdn1
-0.241427	-0.0779419	-0.166804	0.126238	-0.160224	-0.184264	0.0871658	-0.319209	2	2	2	25.8	25.8	25.8	11.741	2	A2AP32;A2AP31;Q3UIU2	A2AP32;A2AP31;Q3UIU2	NADH dehydrogenase [ubiquinone] 1 beta subcomplex subunit 6	Ndufb6
-0.802387	-0.336544	-0.291726	-0.207894	-0.464291	-0.34764	-0.197262	-0.765898	1	1	1	4	4	4	34.171	1	Q3TPC9;A2AP86;Q9JJ48	Q3TPC9;A2AP86;Q9JJ48	Zinc finger CCCH domain-containing protein 8	Zc3h8
-0.527008	-0.13033	-0.398136	0.112849	-0.209898	-0.273877	0.0122986	-0.33142	1	1	1	0.6	0.6	0.6	130.18	1	F6YN09;A2AP88;Q8BYK8	F6YN09;A2AP88;Q8BYK8	Zinc finger CCCH domain-containing protein 6	Zc3h6
-0.381422	-0.258604	-0.43025	0.0185966	-0.0493488	-0.111396	0.0475054	-0.229656	4	4	4	16.2	16.2	16.2	48.381	4	A2AP97;Q99LC2	A2AP97;Q99LC2	Cleavage stimulation factor subunit 1	Cstf1
-0.424497	-0.139655	-0.185191	0.020586	-0.126835	-0.195547	-0.173972	-0.438778	13	13	13	16.2	16.2	16.2	85.893	14	A2APB8	A2APB8	Targeting protein for Xklp2	Tpx2
-0.459498	-0.166224	-0.225429	0.140801	-0.20116	-0.200863	-0.0188522	-0.377459	6	6	6	22.1	22.1	22.1	23.656	10	A2APD4;Q3UN87;P27048;P63163	A2APD4;Q3UN87;P27048;P63163	Small nuclear ribonucleoprotein-associated protein;Small nuclear ribonucleoprotein-associated protein B;Small nuclear ribonucleoprotein-associated protein N	Snrpn;Snrpb
-0.293308	-0.0745277	-0.295834	-0.106377	-0.237785	-0.187037	-0.0182228	-0.386866	22	22	22	50.5	50.5	50.5	64.464	48	A2APD6;Q9D6Z1;E0CXZ0;F6USW7;F7CHP9;F7CHQ7;A2APD7;F6U250;F6V095	A2APD6;Q9D6Z1;E0CXZ0	Nucleolar protein 56	Nop56
-0.505609	-0.0364809	-0.262561	0.124578	-0.155695	0.0595074	-0.0909109	-0.567348	3	3	3	4.8	4.8	4.8	111.38	3	A2API3;Q80V86	A2API3;Q80V86	Integrator complex subunit 8	Ints8
-0.326665	-0.0826073	-0.194568	0.207893	-0.199349	-0.173963	0.0640516	-0.304009	11	11	11	17.2	17.2	17.2	86.754	12	F8WH21;A2APJ2;O54931-3;A2API8;F7AA26;O54931-2;O54931;O54931-5;O54931-4;A2APJ1;A2API9	F8WH21;A2APJ2;O54931-3;A2API8;F7AA26;O54931-2;O54931;O54931-5;O54931-4	A-kinase anchor protein 2	Akap2;Pakap
-0.397666	-0.108775	-0.235332	-0.0107737	-0.335154	-0.339634	-0.126318	-0.52941	5	5	5	18.1	18.1	18.1	40.263	15	Q3U8S1;A2APM5;A2APM3;A2APM4;A2APM6;E9QKM8;Q80X37;E9QKM0;E9QKL9;A2APM1;E9QKL8;E9QKL7;A2APM2;P15379-2;P15379-3;P15379-6;P15379-11;P15379-5;P15379-10;P15379-9;P15379-4;P15379-8;P15379-7;P15379;E9QKM1;P15379-12;P15379-13	Q3U8S1;A2APM5;A2APM3;A2APM4;A2APM6;E9QKM8;Q80X37;E9QKM0;E9QKL9;A2APM1;E9QKL8;E9QKL7;A2APM2;P15379-2;P15379-3;P15379-6;P15379-11;P15379-5;P15379-10;P15379-9;P15379-4;P15379-8;P15379-7;P15379	CD44 antigen	Cd44
-0.254849	-0.242542	-0.367244	-0.0289059	-0.455643	0.21098	-0.0893803	0.717811	3	3	3	4.3	4.3	4.3	119.73	4	A2APR8;O08901	A2APR8;O08901	Mitotic checkpoint serine/threonine-protein kinase BUB1	Bub1
-0.478651	-0.193124	-0.281471	-0.0653114	-0.120243	-0.029315	0.0113573	-0.647853	7	4	4	8.2	4.8	4.8	115.61	5	E9PXE6;F8VPR2;A2APV2-2;A2APV2;A2APV2-3;F6XR20	E9PXE6;F8VPR2;A2APV2-2;A2APV2;A2APV2-3;F6XR20	Formin-like protein 2	Fmnl2
0.00173187	0.0598679	0.0799541	0.0262594	-0.104144	-0.0981541	0.33066	-0.327434	3	3	3	36.3	36.3	36.3	11.141	3	A2APX3;A2APX2;P21460	A2APX3;A2APX2;P21460	Cystatin-C	Cst3
-0.714622	-0.21828	-0.331721	-0.215863	-0.248686	-0.26733	-0.214361	-0.58741	10	10	10	10.9	10.9	10.9	98.047	13	A2APY6;Q3V1V3;D3Z0H5	A2APY6;Q3V1V3	ESF1 homolog	Esf1
-0.501762	-0.0978775	-0.123505	0.199314	-0.291383	-0.132875	0.0328579	-0.35374	6	6	6	41.9	41.9	41.9	21.997	9	B0R091;A2AQ13;P61022;B0R092	B0R091;A2AQ13;P61022	Calcineurin B homologous protein 1	Chp1
0.0937777	0.0463791	-0.0729265	-0.11984	-0.179023	-0.102879	0.138376	-0.306157	4	4	4	15.2	15.2	15.2	37.782	4	A2AQ17;Q9CWX2	A2AQ17;Q9CWX2	Complex I intermediate-associated protein 30, mitochondrial	Ndufaf1
-0.278362	-0.135469	-0.231996	0.147669	-0.289615	-0.054637	0.206109	-0.209827	7	7	7	10.3	10.3	10.3	80.796	7	A2AQ19	A2AQ19	RNA polymerase-associated protein RTF1 homolog	Rtf1
-0.351015	-0.00982761	0.122615	0.296907	-0.255521	-0.031662	0.111637	-0.306723	14	14	14	7	7	7	218.44	15	E9QAU4;A2AQ25;A2AQ25-2;A2AQ25-4;A2AQ25-3;D3Z781;A2AQ25-6;F8WHU1;A2AQ25-5;A2AQ25-9;A2AQ25-8;B1AY50;B1AY49;A2AQ25-7	E9QAU4;A2AQ25;A2AQ25-2;A2AQ25-4;A2AQ25-3;D3Z781;A2AQ25-6;F8WHU1;A2AQ25-5;A2AQ25-9;A2AQ25-8	Sickle tail protein	Etl4;Skt
-0.288091	-0.091279	-0.200353	0.00792694	-0.120374	-0.12156	-0.00243092	-0.344705	3	3	3	8.8	8.8	8.8	64.628	4	A2AQ43;A2AQ44;A2AQ42;A2AQ45;A2AQ41;Q80TY0-2;Q80TY0-3;Q80TY0;A2AQ47;F6VVN1;D3YYV4;Q80TY0-5;A2AQ39;Q80TY0-4	A2AQ43;A2AQ44;A2AQ42;A2AQ45;A2AQ41;Q80TY0-2;Q80TY0-3;Q80TY0;A2AQ47;F6VVN1;D3YYV4;Q80TY0-5	Formin-binding protein 1	Fnbp1
-0.325564	-0.219385	-0.126475	-0.101794	-0.219014	-0.0572281	0.014123	-0.313692	3	3	2	10.1	10.1	8.1	36.867	3	Q3UT69;Q3US22;A2AQ66;Q00420-4;Q00420-2;Q00420-3;Q00420;F8WGH1;E9PX74;E9PX75;A2AQ72;A2AQ71;F8WGS3	Q3UT69;Q3US22;A2AQ66;Q00420-4;Q00420-2;Q00420-3;Q00420;F8WGH1;E9PX74;E9PX75	GA-binding protein subunit beta-1	Gabpb1
-0.708137	-0.225427	-0.0257168	0.110337	-0.220884	-0.584923	0.0221167	-0.782656	2	2	2	5.5	5.5	5.5	37.65	3	F7AIV2;A2AQ87	F7AIV2;A2AQ87		Shf
-0.15205	-0.244255	-0.244414	0.402689	-0.161881	-0.0889797	-0.0274038	-0.32023	2	1	0	19.8	2.9	0	59.814	1	F7CWF0;Q08BU3;F6X7N1;A2AQA0	F7CWF0;Q08BU3;F6X7N1;A2AQA0		Gm14420;Zfp442
-0.444571	-0.023428	-0.0768309	0.0134296	-0.209301	-0.0832434	0.29186	-0.160683	13	13	13	14.6	14.6	14.6	161.85	14	A2AQA7;A2AQA6;Q8CFQ3	A2AQA7;A2AQA6;Q8CFQ3	Intron-binding protein aquarius	Aqr
-0.299927	-0.0608301	-0.216099	-0.139115	-0.187154	-0.187248	0.004179	-0.425259	17	17	17	9.1	9.1	9.1	267.14	18	A2AQB0;Q6PR54;Q6PR54-3;Q6PR54-2	A2AQB0;Q6PR54;Q6PR54-3;Q6PR54-2	Telomere-associated protein RIF1	Rif1
-0.360034	-0.155324	-0.170652	0.0768499	-0.205366	-0.143986	0.0268288	-0.386978	13	13	13	39.5	39.5	39.5	51.596	31	A2AQE3;P61202;Q3V3N6;P61202-2;A2AQE4	A2AQE3;P61202;Q3V3N6;P61202-2;A2AQE4	COP9 signalosome complex subunit 2	Cops2
-0.526496	-0.1261	-0.177882	0.0922785	-0.282373	-0.0913782	-0.243294	-0.520377	1	1	1	5.3	5.3	5.3	22.603	1	A2AQE9;A2AQF0;G3UXC3;Q3UKS5;Q640L6;Q3U2X8;E9Q0F9;Q3TZR9;A2AQF2;P16951-2;Q8R0S1;P16951	A2AQE9;A2AQF0;G3UXC3;Q3UKS5;Q640L6;Q3U2X8;E9Q0F9;Q3TZR9;A2AQF2;P16951-2;Q8R0S1;P16951	Cyclic AMP-dependent transcription factor ATF-2;Cyclic AMP-dependent transcription factor ATF-7	Atf2;Atf7
-0.25247	-0.132172	-0.204149	0.108181	-0.151077	-0.134214	0.0735817	-0.305714	11	11	10	22.2	22.2	19.9	82.876	12	A2AQH9;Q99LI7	A2AQH9;Q99LI7	Cleavage stimulation factor subunit 3	Cstf3
-0.262702	-0.012763	-0.308363	-0.0453959	-0.158645	-0.234014	0.00993061	-0.46841	5	5	5	10.4	10.4	10.4	63.809	6	A2AQJ5;A2AQJ6;Q8BXN9;Q8BXN9-2;A2AQJ7;Q8BXN9-3	A2AQJ5;A2AQJ6;Q8BXN9;Q8BXN9-2;A2AQJ7;Q8BXN9-3	Transmembrane protein 87A	Tmem87a
-0.373248	-0.117575	0.101475	0.261292	-0.591187	-0.443779	0.0283689	-0.254265	4	4	4	6.4	6.4	6.4	76.69	4	F7AE15;A2AQK8;O70494-3;O70494-2;O70494	F7AE15;A2AQK8;O70494-3;O70494-2;O70494	Transcription factor Sp3	Sp3
-0.601663	-0.392294	-0.0576735	0.0423231	-0.153614	-0.127584	0.0551167	-0.431986	4	2	2	14.6	10.1	10.1	60.319	2	A2AQL0;Q9Z1W9	A2AQL0;Q9Z1W9	STE20/SPS1-related proline-alanine-rich protein kinase	Stk39
-0.399572	-0.10471	-0.171679	0.0586748	-0.109367	-0.220642	0.0623741	-0.341827	11	11	11	61	61	61	29.891	36	A2AQL6;P70195	A2AQL6;P70195	Proteasome subunit beta type-7	Psmb7
-0.342197	0.00457382	-0.0666914	0.0906668	-0.395888	-0.0896616	-0.129333	-0.323255	3	3	3	6.5	6.5	6.5	79.343	3	A2AQN5;A2AQN4;Q9QXG4;F7CU63	A2AQN5;A2AQN4;Q9QXG4	Acetyl-coenzyme A synthetase, cytoplasmic	Acss2
-0.605259	-0.427954	-0.146547	-0.357689	-0.0637846	-0.342839	0.215528	-0.206055	1	1	1	0.5	0.5	0.5	175.57	1	D3YWI6;A2AQP9;Q6ZPV2-2;Q6ZPV2	D3YWI6;A2AQP9;Q6ZPV2-2;Q6ZPV2	DNA helicase INO80	Ino80
-0.327984	-0.106407	-0.25238	0.0605068	-0.257265	-0.164898	-0.00335884	-0.268024	19	19	19	21.8	21.8	21.8	108.48	29	A2AQW5;Q9R1C7-2;Q9R1C7;A2AQW6	A2AQW5;Q9R1C7-2;Q9R1C7	Pre-mRNA-processing factor 40 homolog A	Prpf40a
-0.403533	-0.114383	-0.138759	0.098897	-0.179501	-0.0716419	0.0894012	-0.336563	8	8	8	15.8	15.8	15.8	80.027	9	A2AQY3;O88967	A2AQY3;O88967	ATP-dependent zinc metalloprotease YME1L1	Yme1l1
-0.245941	-0.195336	-0.211049	-0.178988	-0.138935	-0.117089	-0.0986795	-0.378655	8	8	8	31.9	31.9	31.9	42.957	8	A2AQY6;Q3UHX9-2;Q3UHX9	A2AQY6;Q3UHX9-2;Q3UHX9	Putative methyltransferase C9orf114 homolog	D2Wsu81e
-0.319179	-0.0617666	-0.170479	0.0557909	-0.222306	-0.223387	0.0225277	-0.345431	13	13	13	16.5	16.5	16.5	88.324	16	A2AR02;A2AR01	A2AR02	Peptidyl-prolyl cis-trans isomerase G	Ppig
-0.0614738	-0.0534124	-0.159756	-0.111406	-0.107364	-0.203986	0.0196247	-0.386547	2	2	2	6.3	6.3	6.3	43.837	3	A2AR40;Q9D0M2;A2AR39;Q922M5	A2AR40;Q9D0M2;A2AR39;Q922M5	Cell division cycle-associated protein 7;Cell division cycle-associated 7-like protein	Cdca7;Cdca7l
-0.382121	-0.174731	-0.181117	0.281217	-0.215767	0.0187464	0.190833	0.179248	9	9	2	16.1	16.1	2.9	91.719	10	A2AR41;Q9ESL4;Q9ESL4-3;A2ASW6	A2AR41;Q9ESL4;Q9ESL4-3	Mitogen-activated protein kinase kinase kinase MLT	Zak
-0.174808	0.0099411	-0.216485	0.170302	-0.253103	-0.235502	0.00699997	-0.394566	8	8	8	40	40	40	34.577	21	A2AR77;O35593;F6SAH4	A2AR77;O35593;F6SAH4	26S proteasome non-ATPase regulatory subunit 14	Psmd14
-0.141405	0.0598497	0.00558662	0.125887	-0.164869	-0.120233	0.130781	-0.294259	7	7	7	16.2	16.2	16.2	72.318	8	A2ARC5;Q91VE0	A2ARC5;Q91VE0	Long-chain fatty acid transport protein 4	Slc27a4
-0.017004	0.0232248	-0.2438	-0.0253201	-0.417438	-0.12907	0.0608215	-0.0973625	5	5	5	16.4	16.4	16.4	53.324	5	A2ARH8;Q8BHN5	A2ARH8;Q8BHN5	RNA-binding protein 45	Rbm45
-0.393437	-0.134869	-0.0882483	0.126112	-0.298527	-0.189281	0.154731	-0.330997	8	8	8	45.2	45.2	45.2	21.834	10	A2ARI2;O88952;Q8JZS0;Q3TUM0;O88951	A2ARI2;O88952	Protein lin-7 homolog C	Lin7c
-0.166462	-0.087863	-0.0752449	0.208104	-0.234528	-0.0534725	-0.0324154	-0.37516	7	7	7	51.2	51.2	51.2	14.679	16	A2ARQ7;Q9CR41;Q9CR41-2	A2ARQ7;Q9CR41;Q9CR41-2	Huntingtin-interacting protein K	Hypk
-0.31681	-0.0307388	-0.143062	-0.0270281	-0.425811	-0.0149746	0.165004	-0.379533	4	4	4	12.8	12.8	12.8	51.954	5	A2ARQ8;Q9CQU1	A2ARQ8;Q9CQU1	Microfibrillar-associated protein 1	Mfap1
-0.385221	-0.364667	-0.153447	-0.310256	0.0487099	-0.330155	-0.0264101	-0.206417	2	1	1	13.4	7.5	7.5	20.895	1	A2ARZ7;Q0PD34;P35285	A2ARZ7;Q0PD34;P35285	Ras-related protein Rab-22A	Rab22a
-0.216152	-0.0441942	-0.0502319	0.0662994	-0.22091	0.0281181	-0.0150871	-0.150154	3	3	3	1	1	1	326.59	3	A2AS05;A2AS03;E9QAM5;E9Q8D9;E9Q7J7	A2AS05;A2AS03;E9QAM5;E9Q8D9	Helicase with zinc finger domain 2	Helz2
-0.299112	-0.0152788	-0.16637	0.027463	-0.506839	-0.298817	0.204287	0.0542326	4	4	4	8.8	8.8	8.8	88.113	4	A2AS44;Q05D18;A2AS45;Q68FH0-2;Q68FH0;A2AS47	A2AS44;Q05D18;A2AS45;Q68FH0-2;Q68FH0;A2AS47	Plakophilin-4	Pkp4
-0.24571	0.0138292	-0.354899	-0.324092	-0.194389	-0.219337	0.0496225	-0.757905	3	3	3	3.2	3.2	3.2	104.53	3	A2AS70;F7BNF3;O54826;A2AS72	A2AS70;F7BNF3;O54826	Protein AF-10	Mllt10
-0.43947	-0.0924625	-0.17363	0.144663	-0.193624	-0.191357	-0.00212288	-0.303806	28	28	28	30.1	30.1	30.1	128.78	41	A2AS97;A2AS98;P28660;E9QQ62;P28660-2;Q8K1X4	A2AS97;A2AS98;P28660;E9QQ62;P28660-2	Nck-associated protein 1	Nckap1
-0.42442	-0.13237	-0.0606966	0.099371	-0.1598	-0.171091	0.0778084	-0.311537	10	10	10	39	39	39	33.524	12	A2ASB2;Q9CY64;A2ASB8;A2ASB7;A2ASB1	A2ASB2;Q9CY64	Biliverdin reductase A	Blvra
-0.295101	0.0156078	-0.104818	0.0257053	-0.163134	-0.117218	0.0494537	-0.457722	18	18	18	32.1	32.1	32.1	82.302	22	A2ASB6;Q8C156	A2ASB6;Q8C156	Condensin complex subunit 2	Ncaph
-0.562713	-0.118496	-0.230187	0.0569344	-0.342169	-0.19243	-0.0477524	-0.401165	12	12	12	42.4	42.4	42.4	40.965	17	A2ASC7;Q8C570;Q8CBU3;A2ASC6	A2ASC7;Q8C570;Q8CBU3	mRNA export factor	Rae1
-0.388611	-0.227229	-0.173354	0.0151653	-0.252433	-0.12622	0.037322	-0.400408	2	2	2	20	20	20	15.847	2	A2ASL4;Q9QZV9;Q3UNA4;Q3UNA4-2	A2ASL4;Q9QZV9;Q3UNA4;Q3UNA4-2	NTF2-related export protein 1;NTF2-related export protein 2	Nxt1;Nxt2
-0.131989	0.0509892	-0.170072	0.0444813	-0.411634	0.191304	0.043684	-0.265058	4	4	4	14.9	14.9	14.9	41.984	4	A2ASL8;Q7TQ95;A2ASM0;A2ASM1	A2ASL8;Q7TQ95;A2ASM0	Protein lunapark	Lnp
-0.392576	0.171582	-0.197901	0.0276489	-0.301497	-0.419662	-0.0305796	-0.362891	1	1	1	10.3	10.3	10.3	17.121	2	A2ASM3;O35972	A2ASM3;O35972	39S ribosomal protein L23, mitochondrial	Mrpl23
-0.203299	-0.0293875	-0.0616684	0.315893	-0.08564	-0.102816	0.235653	-0.15015	9	9	9	7.7	7.7	7.7	198.25	9	A2ASQ1-3;A2ASQ1-2;A2ASQ1;E9PUS6	A2ASQ1-3;A2ASQ1-2;A2ASQ1;E9PUS6	Agrin;Agrin N-terminal 110 kDa subunit;Agrin C-terminal 110 kDa subunit;Agrin C-terminal 90 kDa fragment;Agrin C-terminal 22 kDa fragment	Agrn
-0.529782	0.0365162	-0.169615	0.106143	-0.352238	-0.407357	0.0776587	-0.417828	14	1	1	51.3	2.7	2.7	37.436	1	A2AT02	A2AT02		Nsfl1c
-0.402486	-0.197364	-0.162347	0.068882	-0.214226	-0.151445	0.000457764	-0.424728	5	5	5	41.7	41.7	41.7	11.922	16	A2AT05;P26883;Q1JUQ8;Q1JUQ6;Q3UKJ3;F6X9I3	A2AT05;P26883	Peptidyl-prolyl cis-trans isomerase FKBP1A	Fkbp1a
-0.559323	-0.0423784	-0.166095	0.141047	-0.118122	-0.169402	0.0385218	-0.30127	3	3	3	13.7	13.7	13.7	29.758	5	A2AT31;O88441	A2AT31;O88441	Metaxin-2	Mtx2
-0.498516	-0.0599022	-0.233327	-0.037715	-0.125696	-0.106983	0.129464	-0.247577	9	9	9	10.7	10.7	10.7	147.55	9	A2AT37;F6Q3G7	A2AT37		Upf2
-0.45016	-0.184515	-0.155895	0.0317488	0.00828266	-0.180446	0.142058	-0.36425	7	7	7	18.2	18.2	18.2	65.335	9	A2AT42;Q3U186;A2AT41	A2AT42;Q3U186	Probable arginine--tRNA ligase, mitochondrial	Rars2
-0.320964	0.149162	-0.198438	-0.139382	-0.178277	-0.106952	-0.0656004	-0.541938	6	5	5	8.2	6.2	6.2	105.25	5	A2ATH9;A2ATI0;F8WIZ7;Q8BXR9-2;Q8BXR9	A2ATH9;A2ATI0;F8WIZ7;Q8BXR9-2;Q8BXR9	Oxysterol-binding protein;Oxysterol-binding protein-related protein 6	Osbpl6
-0.288176	-0.0414343	-0.158162	0.198647	-0.243649	-0.213899	0.12097	-0.316953	4	4	4	14.7	14.7	14.7	34.371	5	A2ATI5;Q9WTX2	A2ATI5;Q9WTX2	Interferon-inducible double-stranded RNA-dependent protein kinase activator A	Prkra
-0.481536	-0.135657	-0.14338	0.194663	-0.282623	-0.199009	0.0339355	-0.301147	8	8	7	29	29	27.1	45.026	12	A2ATI9;A2ATI7;Q99JX3;A2ATI8;A2ATI6;Q99JX3-2	A2ATI9;A2ATI7;Q99JX3;A2ATI8;A2ATI6;Q99JX3-2	Golgi reassembly-stacking protein 2	Gorasp2
-0.384663	-0.0918083	-0.0553036	0.0756855	-0.188147	-0.166502	0.00839615	-0.30769	21	21	21	30.2	30.2	30.2	108.69	35	A2ATK1;Q9DBR1-2;Q9DBR1	A2ATK1;Q9DBR1-2;Q9DBR1	5-3 exoribonuclease 2	Xrn2
-0.340114	-0.296694	-0.177	0.26545	-0.18319	-0.332342	0.0420074	0.206928	3	3	3	19.3	19.3	19.3	17.024	3	A2ATN1;Q9EQX4	A2ATN1;Q9EQX4	Allograft inflammatory factor 1-like	Aif1l
-0.443545	-0.188507	-0.204638	0.0710907	-0.218256	-0.230955	-0.0292625	-0.333353	20	20	20	43.3	43.3	43.3	59.543	26	A2ATP5;A2ATP6;Q8C854-3;Q8C854;G8JL68;Q8C854-1;Q8C854-2;F6XJA1	A2ATP5;A2ATP6;Q8C854-3;Q8C854;G8JL68;Q8C854-1;Q8C854-2;F6XJA1	Myelin expression factor 2	Myef2
-0.35065	-0.099431	-0.0581293	0.130451	-0.417234	-0.120284	-0.141521	-0.28635	4	4	4	47.8	47.8	47.8	10.333	5	A2ATS2;P62073	A2ATS2;P62073	Mitochondrial import inner membrane translocase subunit Tim10	Timm10
-0.488173	-0.226589	-0.0423412	0.087142	-0.24317	-0.220235	0.128604	-0.417596	6	6	6	18.8	18.8	18.8	38.816	8	A2ATT3;Q8CII2;Q8CII2-2	A2ATT3;Q8CII2	Cell division cycle protein 123 homolog	Cdc123
-0.71977	-0.212977	-0.0194807	0.246158	-0.507771	-0.372775	0.141141	-0.602461	3	3	3	17.4	17.4	17.4	22.659	4	A2AU19;Q8BXL7;E9PZK7	A2AU19;Q8BXL7;E9PZK7	ADP-ribosylation factor-related protein 1	Arfrp1
-0.0640001	-0.212652	-0.0609083	0.0964346	-0.154002	-0.0941229	0.138671	-0.192346	4	4	4	27.3	27.3	27.3	29.664	5	A2AU35;Q8BHL8	A2AU35;Q8BHL8	Proteasome inhibitor PI31 subunit	Psmf1
-0.376733	-0.172018	-0.099617	0.252583	-0.0196638	-0.115607	0.14203	-0.127469	3	3	3	24.8	24.8	24.8	14.683	3	A2AU52;E9Q8U9;Q56A13;Q8BQS7;Q8BG94	A2AU52;E9Q8U9;Q56A13;Q8BQS7;Q8BG94	COMM domain-containing protein 7	Commd7
-0.368463	0.376281	0.0973988	-0.132324	-0.207079	-0.19356	-0.033987	-0.253679	17	1	1	53.7	7.7	7.7	31.69	1	A2AU62;Q64012	A2AU62;Q64012	RNA-binding protein Raly	Raly
-0.428715	0.115294	-0.0126848	-0.0823345	-0.248895	-0.134991	0.0918198	-0.273744	6	6	6	6.5	6.5	6.5	207.11	7	E9QL34;A2AU89;A2AU91;P70399-3;P70399;P70399-2;A2AU90;F6ZRL3;F6VCK5;F6QNC8	E9QL34;A2AU89;A2AU91;P70399-3;P70399;P70399-2;A2AU90	Tumor suppressor p53-binding protein 1	Trp53bp1;Tp53bp1
-0.383111	0.000919342	-0.00984573	0.205433	-0.201799	-0.0204945	0.121168	-0.236746	12	12	12	62.1	62.1	62.1	22.466	19	Q3TAI4;A2AUD6;A2AUD5;Q9CYZ2;Q3TUJ9;Q8BKP1;F6VQ81	Q3TAI4;A2AUD6;A2AUD5;Q9CYZ2;Q3TUJ9;Q8BKP1;F6VQ81	Tumor protein D54	Tpd52l2
-0.415958	-0.157524	0.0153494	0.313743	-0.168949	0.0525417	0.151546	-0.225369	3	3	3	31.8	31.8	31.8	22.101	3	A2AUE2;P60904;A2AUE1;G5E8T0	A2AUE2;P60904;A2AUE1;G5E8T0	DnaJ homolog subfamily C member 5	Dnajc5
-0.483835	-0.0901947	-0.160879	0.124432	-0.221241	-0.172327	0.022501	-0.35104	38	35	35	58.5	55.7	55.7	72.421	145	A2AUF6;P20029	A2AUF6;P20029	78 kDa glucose-regulated protein	Hspa5
-0.434008	-0.0127859	0.224351	0.607888	-0.156746	-0.128395	0.186445	-0.181913	3	2	2	4.1	2.5	2.5	81.89	2	A2AUK7;A2AUK8;Q9Z2H5-3;Q9Z2H5-2;A2AUK6;A2AUK5;E9PV14;Q9Z2H5	A2AUK7;A2AUK8;Q9Z2H5-3;Q9Z2H5-2;A2AUK6;A2AUK5;E9PV14;Q9Z2H5	Band 4.1-like protein 1	Epb4.1l1;Epb41l1
-0.381808	-0.187151	-0.16777	-0.0655527	-0.138708	-0.239199	0.29362	-0.260122	2	2	2	1	1	1	177.9	2	A2AUM1;A2AUM0;Q9QZ05-3;Q9QZ05;A2AUL9;A2AUM2;Q9QZ05-5;Q9QZ05-4;Q9QZ05-2	A2AUM1;A2AUM0;Q9QZ05-3;Q9QZ05;A2AUL9;A2AUM2;Q9QZ05-5;Q9QZ05-4;Q9QZ05-2	Eukaryotic translation initiation factor 2-alpha kinase 4	Eif2ak4
-0.511263	-0.251844	-0.0701141	0.0290785	-0.205242	-0.184346	-0.0550003	-0.459335	4	4	4	38.2	38.2	38.2	12.51	7	A2AUM5;P16254;A2AUM6	A2AUM5;P16254;A2AUM6	Signal recognition particle 14 kDa protein;Signal recognition particle 14 kDa protein, N-terminally processed	Srp14
-0.173652	-0.0916853	0.0580139	0.06423	-0.317047	-0.256334	0.0750341	-0.264683	2	2	2	7	7	7	44.812	3	A2AUS9;H3BL08;Q8C172	A2AUS9;H3BL08;Q8C172	Ceramide synthase 6	Cers6
-0.310749	0.0330153	0.0329952	-0.0882025	-0.134362	-0.0785446	-0.012929	-0.552654	4	4	3	25.7	25.7	17.3	26.457	3	A2AUT2;F8WIH2;Q3UA16-3;Q3UA16;A2AUT3;A2AUT4;Q3UA16-2;A2AUT1	A2AUT2;F8WIH2;Q3UA16-3;Q3UA16;A2AUT3;A2AUT4;Q3UA16-2;A2AUT1	Kinetochore protein Spc25	Spc25
-0.574574	-0.252067	-0.260313	-0.52777	-0.43444	-0.662699	-0.372541	-1.07843	1	1	1	12.3	12.3	12.3	15.713	3	A2AUV5;Q64695;Q4FK76	A2AUV5;Q64695;Q4FK76	Endothelial protein C receptor	Procr
-0.34136	-0.133647	-0.105034	-0.0653448	-0.161332	0.182125	0.272948	-0.296418	2	2	2	1.8	1.8	1.8	119.53	2	F6RK07;A2AUX5;A2AUX4;A2AUX3;B7ZD29;Q3UHC7-2;Q3UHC7-3;Q3UHC7	F6RK07;A2AUX5;A2AUX4;A2AUX3;B7ZD29;Q3UHC7-2;Q3UHC7-3;Q3UHC7	Disabled homolog 2-interacting protein	Dab2ip
-0.331614	-0.121499	-0.0367804	0.176347	-0.137237	-0.0282526	-0.0116253	-0.291731	5	5	5	7.1	7.1	7.1	110.03	5	E9PWR0;A2AV60;Q8R307;E9Q0R7	E9PWR0;A2AV60;Q8R307;E9Q0R7	Vacuolar protein sorting-associated protein 18 homolog	Vps18
-0.466038	-0.185827	-0.00872421	0.180441	-0.270931	-0.164316	0.00684357	-0.417461	9	9	9	88.6	88.6	88.6	11.675	82	A2AV97;P10639	A2AV97;P10639	Thioredoxin	Txn
-0.342072	-0.123388	-0.196707	-0.00615501	-0.258762	-0.200302	0.00324631	-0.41065	81	81	81	64.8	64.8	64.8	158.39	141	A2AVJ7;Q99PL5;E9PUZ4;Q99PL5-3;Q99PL5-2;Q99PL5-4;Q99PL5-7;Q99PL5-6;Q99PL5-8;Q99PL5-5;Q99PL5-9;Q99PL5-11;Q99PL5-10;Q99PL5-12	A2AVJ7;Q99PL5;E9PUZ4;Q99PL5-3;Q99PL5-2;Q99PL5-4	Ribosome-binding protein 1	Rrbp1
-0.366144	-0.105535	-0.291196	-0.061326	-0.175916	-0.221834	-0.0768223	-0.436771	7	7	7	20.7	20.7	20.7	55.518	9	A2AVM7;Q8CE96;Q8CE96-3;Q8CE96-4	A2AVM7;Q8CE96;Q8CE96-3	tRNA (adenine(58)-N(1))-methyltransferase non-catalytic subunit TRM6	Trmt6
-0.307525	-0.00195408	-0.30263	-0.00975323	-0.102562	-0.0136662	0.22178	-0.284402	2	2	2	10	10	10	34.406	2	A2AVP2;Q9DBX2;A2AVP3	A2AVP2;Q9DBX2;A2AVP3	Phosducin-like protein	Pdcl
-0.343448	-0.0509605	-0.32331	-0.0828342	-0.342405	-0.191077	0.13913	-0.165059	3	3	3	11.1	11.1	11.1	44.338	3	A2AVR0;Q8R3H9;A2AVR1;A2AVQ9	A2AVR0;Q8R3H9;A2AVR1;A2AVQ9	Tetratricopeptide repeat protein 4	Ttc4
-0.434102	-0.131396	-0.10834	0.156983	-0.283138	-0.230781	0.0476751	-0.255507	8	8	8	14	14	14	98.992	9	A2AVS0;F6YH70;Q8C863;Q8C863-2;Q05CE4;A2AGJ5;Q8BZZ3	A2AVS0;F6YH70;Q8C863;Q8C863-2	E3 ubiquitin-protein ligase Itchy	Itch
-0.395346	-0.15221	-0.182682	-0.0698471	-0.239309	-0.22736	-0.0315838	-0.428095	15	15	15	33.9	33.9	33.9	71.527	37	A2AW05;A2AW06;F8WGL8;Q08943;Q08943-2	A2AW05;A2AW06;F8WGL8;Q08943;Q08943-2	FACT complex subunit SSRP1	Ssrp1
-0.360135	-0.0162239	-0.119147	0.126713	-0.149985	-0.141022	0.0724335	-0.290546	12	12	12	15	15	15	120.8	16	B2RRC5;A2AWA9;A2AWA9-2;A2AWA7;A2AWA9-3;A2AWB0	B2RRC5;A2AWA9;A2AWA9-2	Rab GTPase-activating protein 1	Rabgap1
-0.487969	-0.00854492	0.119149	0.517601	-0.304419	-0.0962496	0.315006	-0.373202	1	1	1	0.6	0.6	0.6	128.71	1	A2AWF8;E9QAB0;A2AWF9;E9QNI4;Q64455	A2AWF8;E9QAB0;A2AWF9;E9QNI4;Q64455	Protein-tyrosine-phosphatase;Receptor-type tyrosine-protein phosphatase eta	Ptprj
-0.409774	-0.160766	0.0515661	0.257492	-0.263562	-0.211049	-0.0345631	-0.399208	7	7	7	29.3	29.3	29.3	53.998	9	A2AWH6;Q8BKZ9;A2AWH8;A2AWH7	A2AWH6;Q8BKZ9;A2AWH8	Pyruvate dehydrogenase protein X component, mitochondrial	Pdhx
-0.40569	-0.0748444	0.00570393	0.340211	-0.216942	-0.0981808	0.133232	-0.274574	11	11	11	60.2	60.2	60.2	26.949	17	A2AWH9;Q9WVQ5	A2AWH9;Q9WVQ5	Methylthioribulose-1-phosphate dehydratase	Apip
-0.300252	-0.112097	-0.150874	-0.0136948	-0.36376	-0.136574	-0.00827408	-0.366121	11	5	5	21.1	8.9	8.9	60.878	6	A2AWN9;A2AWN8;P59326;A2AWN7	A2AWN9;A2AWN8;P59326	YTH domain-containing family protein 1	Ythdf1
-0.383591	-0.0296936	0.0205479	0.303865	-0.179682	-0.0899544	0.154013	-0.186548	29	29	27	39.9	39.9	37.5	96.729	37	A2AWQ5;Q8CI94;Q9WUB3;E9PUM3	A2AWQ5;Q8CI94	Glycogen phosphorylase, brain form	Pygb
-0.400331	-0.0560589	-0.139151	0.123228	-0.235495	-0.103661	0.0391369	-0.330847	24	24	2	31	31	2.1	89.478	30	A2AWT5;P25976;E9Q4A8;G3UZW9	A2AWT5;P25976	Nucleolar transcription factor 1	Ubtf
-0.242042	0.1155	-0.192378	0.0705194	-0.235495	-0.103661	0.0391369	-0.330847	23	1	1	31.5	1.1	1.1	85.009	1	A2AWT6;A2AWT7;P25976-2	A2AWT6;A2AWT7;P25976-2	Nucleolar transcription factor 1	Ubtf
-0.202155	-0.352206	-0.0929918	-0.115589	-0.259609	-0.187263	-0.0604401	-0.354935	1	1	1	0.4	0.4	0.4	250.81	2	E9Q9G0;A2AX52	E9Q9G0;A2AX52	Collagen alpha-4(VI) chain	Col6a4
-0.300108	0.180914	0.0214624	0.110883	-0.323746	-0.229385	0.249775	-0.315735	4	2	2	3.7	1.8	1.8	111.39	2	A2BDQ4;Q61772-2;Q61772-3;Q61772	A2BDQ4;Q61772-2;Q61772-3;Q61772	Receptor protein-tyrosine kinase;Ephrin type-A receptor 7	Epha7
-0.411562	-0.173898	-0.0945997	0.136221	-0.174105	-0.221502	0.0771313	-0.262695	14	6	6	43.4	21.6	21.6	49.279	10	A2BDV8;P70333;D3Z6Y3	A2BDV8;P70333	Heterogeneous nuclear ribonucleoprotein H2	Hnrnph2
-0.465711	-0.0721712	-0.146659	0.152771	-0.145633	-0.158781	0.093483	-0.344482	15	15	15	15.8	15.8	15.8	124.31	16	A2BDX0;Q9Z103	A2BDX0;Q9Z103	Activity-dependent neuroprotector homeobox protein	Adnp
-0.098917	-0.0697508	-0.143334	0.223676	-0.216721	-0.0645428	0.0288477	-0.260608	4	4	4	22.7	22.7	22.7	29.174	6	A2BDX1;O70152;A2BDX2;F8WII3	A2BDX1;O70152;A2BDX2;F8WII3	Dolichol-phosphate mannosyltransferase subunit 1	Dpm1
-0.578267	-0.0675516	-0.107118	0.153952	-0.140823	-0.297225	-0.0534325	-0.293985	3	3	3	9.8	9.8	9.8	49.374	3	A2BDX3	A2BDX3	Adenylyltransferase and sulfurtransferase MOCS3;Molybdopterin-synthase adenylyltransferase;Molybdopterin-synthase sulfurtransferase	Mocs3
-0.444183	-0.0783224	-0.423541	0.0409727	-0.199315	-0.131198	-0.00103855	-0.365844	10	10	10	20.3	20.3	20.3	87.577	11	A2BE28-2;A2BE28	A2BE28-2;A2BE28	Ribosomal biogenesis protein LAS1L	Las1l
-0.454058	-0.133856	-0.238182	-0.0316944	-0.244844	-0.133348	-0.0932693	-0.462448	15	15	4	63.7	63.7	17.7	24.923	70	A2BE93;Q3T9S3;Q9EQU5;A2BE92;Q9EQU5-3	A2BE93;Q3T9S3;Q9EQU5;A2BE92;Q9EQU5-3	Protein SET	Set
-1.48003	-0.675902	-1.35924	0.213029	-0.246881	-0.220342	-0.0170612	-0.255877	1	1	1	4.7	4.7	4.7	57.905	2	A2BEF2;Q52KF7;A2BEE9;A2BEF1;P70175	A2BEF2;Q52KF7;A2BEE9;A2BEF1;P70175	Disks large homolog 3	Dlg3
-0.176798	-0.0417919	-0.0447874	0.226589	-0.186855	-0.147856	0.155941	-0.205875	3	3	3	10.3	10.3	10.3	82.621	4	A2BFA6	A2BFA6
-0.318309	-0.0680637	-0.111418	0.110943	-0.532436	-0.229979	0.0623674	-0.229556	14	14	14	38.1	38.1	38.1	68.393	27	A2BFF7;Q3TPJ8;A2BFF9;O88487;A2BFF8;A2BFF5;E9PWC9	A2BFF7;Q3TPJ8;A2BFF9;O88487;A2BFF8;A2BFF5;E9PWC9	Cytoplasmic dynein 1 intermediate chain 2	Dync1i2
-0.281621	-0.0489569	-0.120498	0.124469	-0.288004	-0.107927	0.0884447	-0.396705	7	7	7	35.6	35.6	35.6	19.208	7	Q4G0C5;A2BGJ0;Q9D868-2;Q9D868;A2BGI9;A2BGI8	Q4G0C5;A2BGJ0;Q9D868-2;Q9D868;A2BGI9;A2BGI8	Peptidyl-prolyl cis-trans isomerase;Peptidyl-prolyl cis-trans isomerase H	Ppih
-0.21932	-0.114741	-0.115711	0.0133162	-0.257791	-0.0892811	0.00993824	-0.444522	3	3	3	23.9	23.9	23.9	15.544	3	A2BGJ3;A2BGJ4;Q8VDG5-2;Q8VDG5	A2BGJ3;A2BGJ4;Q8VDG5-2;Q8VDG5	Phosphopantothenate--cysteine ligase	Ppcs
-0.366581	-0.0606318	-0.156294	0.112816	-0.200224	-0.158188	-0.00131416	-0.330626	5	5	5	24	24	24	25.323	9	A2BGM2;Q9CQI7;A2CES4	A2BGM2;Q9CQI7;A2CES4	U2 small nuclear ribonucleoprotein B	Snrpb2
-0.487698	-0.170359	-0.221542	-0.0199127	-0.244511	-0.238218	-0.108549	-0.44537	13	13	7	74.2	74.2	48.3	20.252	38	A2BH07;Q9CXW4;E9PYL9;D3Z3K1;A2BH06;D3YW69;E9Q0L4	A2BH07;Q9CXW4;E9PYL9;D3Z3K1;A2BH06	60S ribosomal protein L11	Rpl11;Gm10036
-0.437397	-0.135071	-0.168074	0.0673065	-0.195087	-0.137518	0.0424938	-0.386717	24	24	24	52.4	52.4	52.4	70.568	38	A2BH28;Q9Z1F9;H3BLR3;H3BLM2;H3BJQ2	A2BH28;Q9Z1F9	SUMO-activating enzyme subunit 2	Uba2
-0.193046	-0.074399	-0.197539	0.0120516	-0.245765	-0.200167	0.0859232	-0.283999	3	3	3	8.4	8.4	8.4	50.545	4	A2BH30;Q8K2F8	A2BH30;Q8K2F8	Protein LSM14 homolog A	Lsm14a
-0.416953	-0.112415	-0.14753	-0.0236359	-0.220501	-0.143814	-0.0469065	-0.513281	7	3	3	12.2	7.1	7.1	73.704	4	A2BH81;Q91WM1-2;Q91WM1	A2BH81;Q91WM1-2;Q91WM1	Spermatid perinuclear RNA-binding protein	Strbp
-0.397069	-0.193423	-0.154664	-0.0192518	-0.229568	-0.243452	0.00178909	-0.374672	8	8	8	35.9	35.9	35.9	44.93	9	A2CER1;Q6PFB2;Q8VE37;A2CER2	A2CER1;Q6PFB2;Q8VE37	Regulator of chromosome condensation	Rcc1
-0.322243	-0.0744133	-0.0574751	0.25144	-0.231651	-0.128887	0.000125885	-0.299566	10	10	10	66.8	66.8	66.8	25.378	25	A2CFA7;Q60692	A2CFA7;Q60692	Proteasome subunit beta type-6	Psmb6
-0.516788	-0.128753	-0.0119295	0.140685	-0.197898	-0.150429	0.0543442	-0.402814	11	11	11	58.6	58.6	58.6	25.921	18	A2CFD0;Q7TNE3;Q5SX56	A2CFD0;Q7TNE3	Sperm-associated antigen 7	Spag7
-0.455907	-0.21453	-0.255466	0.0687389	-0.234456	-0.227603	-0.08529	-0.296323	7	7	4	40.8	40.8	18.4	23.553	13	A2CG14;P63321	A2CG14;P63321	Ras-related protein Ral-A	Rala
-0.274448	0.0462198	-0.193219	0.156067	-0.218983	-0.133593	0.0087862	-0.398297	3	3	3	8.2	8.2	8.2	32.238	3	A2CG35;P35283	A2CG35;P35283	Ras-related protein Rab-12	Rab12
-0.292657	0.0278549	-0.213251	-0.107553	-0.144629	-0.243824	-0.104616	-0.410446	4	4	4	4.3	4.3	4.3	128.42	5	A2CG73;A2CG74;A2CG76;Q9Z148-2;Q9Z148-3;Q9Z148;A2CG77	A2CG73;A2CG74;A2CG76;Q9Z148-2;Q9Z148-3;Q9Z148;A2CG77	Histone-lysine N-methyltransferase EHMT2	Ehmt2
-0.430502	-0.133858	-0.228342	0.010498	-0.254185	-0.232834	-0.0261269	-0.48245	35	35	34	42.8	42.8	42	137.71	46	A2RRK3;O54988-2;O54988	A2RRK3;O54988-2;O54988	STE20-like serine/threonine-protein kinase	Slk
-0.429505	-0.0721436	-0.0130177	0.292597	-0.261137	-0.0923748	0.141537	-0.215515	15	15	15	33.1	33.1	33.1	53.912	29	A2RS22;Q9WUM3;D3YUG6	A2RS22;Q9WUM3	Coronin;Coronin-1B	Coro1b
-0.300052	-0.0313349	0.00947857	0.385037	-0.25897	-0.208809	0.0999851	-0.23378	12	12	11	33.5	33.5	30.2	55.028	13	A2RS23;Q11136;G3UXC5	A2RS23;Q11136	Xaa-Pro dipeptidase	Pepd
-0.44537	-0.154247	-0.292355	0.0851707	-0.125405	-0.234132	0.0711956	-0.36034	3	3	3	6.2	6.2	6.2	116.26	3	A2RS43;E9Q2S0	A2RS43;E9Q2S0		Pcdh7
-0.486473	-0.091116	-0.0945225	0.225823	-0.181727	-0.252419	-0.0317373	-0.403649	8	8	8	43.2	43.2	43.2	19.914	22	F6V6T4;A2RS53;Q9R0Q3;Q8BPI2;E9PVS9	F6V6T4;A2RS53;Q9R0Q3;Q8BPI2;E9PVS9	Transmembrane emp24 domain-containing protein 2	Tmed2
-0.417072	-0.145067	-0.166772	0.0422382	-0.200472	-0.228867	0.0251446	-0.394388	6	6	6	30	30	30	33.83	10	A2RS58;P47941	A2RS58;P47941	Crk-like protein	Crkl
-0.389475	-0.0657806	-0.174389	0.00754356	-0.247877	-0.196268	-0.0290585	-0.314978	15	15	15	41.3	41.3	41.3	51.991	26	A2RS68;Q62376;Q6ZWP0;Q62376-2;Q99LY5	A2RS68;Q62376	U1 small nuclear ribonucleoprotein 70 kDa	Snrnp70
-0.424344	-0.116076	-0.175269	-0.129572	-0.226415	-0.204309	0.0952845	-0.358928	5	5	5	36.7	36.7	36.7	26.172	8	A2RS96;Q9CXE7;E9PXY3;D3Z615;Q8C5H9;Q3V440;E9Q2J2	A2RS96;Q9CXE7;E9PXY3	Transmembrane emp24 domain-containing protein 5	Tmed5
-0.438778	-0.00358772	-0.109112	0.0969906	-0.17275	-0.205452	0.218762	-0.465816	2	1	1	24.3	11.2	11.2	17.312	2	A2RSE4;P63147	A2RSE4;P63147	Ubiquitin-conjugating enzyme E2 B	Ube2b
-0.429463	-0.162459	-0.0893574	0.0496454	-0.210351	-0.145658	0.062974	-0.44714	4	4	4	2.9	2.9	2.9	161.94	4	A2RSJ4	A2RSJ4	UHRF1-binding protein 1-like	Uhrf1bp1l
-0.472336	-0.0450687	-0.0782299	0.050333	-0.183614	-0.287475	0.0547819	-0.377369	2	2	2	17	17	17	16.786	2	A2RST1;E0CZ62	A2RST1;E0CZ62		Mgst2
-0.485295	-0.0210133	-0.0916424	0.332987	-0.204847	-0.12431	0.15077	-0.146641	11	11	11	59.8	59.8	59.8	19.53	24	A2RSV8;P19783;D6RG40	A2RSV8;P19783	Cytochrome c oxidase subunit 4 isoform 1, mitochondrial	Cox4i1
-0.452214	-0.168781	-0.538033	-0.283825	-0.644751	-0.109928	-0.463262	-1.18389	13	1	1	43.7	4.1	4.1	38.416	1	A2RSX9;E9QAY5	A2RSX9;E9QAY5		Arfip1
-0.427746	-0.0802155	-0.0879755	0.152342	-0.184894	-0.0712681	0.184839	-0.298616	9	9	9	19.8	19.8	19.8	80.86	9	A2RSY6;A2RSY6-2;A2RSY6-4;A2RSY6-3	A2RSY6;A2RSY6-2	TRMT1-like protein	Trmt1l
-0.203664	0.020277	-0.150584	-0.0398293	-0.255075	-0.219881	0.0805883	-0.323388	3	3	3	7.5	7.5	7.5	65.804	4	A2RT28;Q499X9	A2RT28;Q499X9	Methionine--tRNA ligase, mitochondrial	Mars2
-0.187012	-0.0518093	-0.0646524	0.118386	-0.231471	-0.177574	0.159177	-0.336393	2	2	2	16.2	16.2	16.2	34.952	2	A2RT57;Q9CQC8-2;Q9CQC8	A2RT57;Q9CQC8-2;Q9CQC8	Maspardin	Spg21
-0.297173	-0.0448456	-0.144591	-0.0869732	-0.202547	-0.229716	0.0355234	-0.274656	2	2	2	10.4	10.4	10.4	31.231	2	A2RTC8;Q3KNM2	A2RTC8;Q3KNM2	E3 ubiquitin-protein ligase MARCH5	2005-03-01
-0.213313	0.0417194	0.0242825	0.359632	-0.294497	-0.0245228	0.213344	-0.024641	7	7	7	23	23	23	49.372	12	A2RTI3;O89017	A2RTI3;O89017	Legumain	Lgmn
-0.279491	0.0442114	-0.463323	0.019599	-0.30452	-0.443592	0.0347576	-0.22409	2	2	2	7.6	7.6	7.6	50.606	2	F8WHC5;A2RTL5	F8WHC5;A2RTL5	Arginine/serine-rich coiled-coil protein 2	Rsrc2
-0.41583	-0.169312	-0.247034	0.0374336	-0.208981	-0.25001	-0.0308838	-0.380363	8	8	7	52.6	52.6	52.6	17.138	20	A2RTT4;P61089;G5E8Z0	A2RTT4;P61089;G5E8Z0	Ubiquitin-conjugating enzyme E2 N	Ube2n
-0.403027	-0.144958	-0.347729	-0.144108	-0.236931	-0.255873	-0.111691	-0.514275	21	13	12	32.5	17.7	16.3	69.43	26	A3KFU5;Q6PHQ9;Q91YZ8;D3Z5M2;A3KFU8;E9PW32;E9PVY5;G5E8X2	A3KFU5;Q6PHQ9;Q91YZ8;D3Z5M2;A3KFU8;E9PW32	Polyadenylate-binding protein	Pabpc4;Gm10110
-0.340453	-0.130619	-0.0281639	0.205978	-0.254641	-0.128696	0.036375	-0.267242	5	5	5	27.3	27.3	27.3	29.227	9	A3KFW0;Q8BFY6	A3KFW0;Q8BFY6	Peflin	Pef1
-0.341082	0.0298071	-0.0650587	-0.0732975	-0.259356	-0.33124	0.115834	-0.669829	8	8	8	28.5	28.5	28.5	49.276	11	H3BJ97;A3KFW2;Q99JR5;Q4FJX7;H3BKM8	H3BJ97;A3KFW2;Q99JR5;Q4FJX7	Tubulointerstitial nephritis antigen-like	Tinagl1
0.0203123	0.036828	0.376373	0.152963	-0.278155	-0.142241	0.147383	-0.329337	2	2	2	13.7	13.7	13.7	21.964	2	A3KG44;Q8VC91;E9Q2Y3;Q7TSS3;O88522;A3KG40;A3KG41;A3KG38	A3KG44;Q8VC91;E9Q2Y3;Q7TSS3;O88522;A3KG40;A3KG41;A3KG38	NF-kappa-B essential modulator	Ikbkg
-0.583555	-0.250769	-0.135698	-0.103118	-0.182334	-0.291605	-0.145796	-0.478681	4	4	4	16	16	16	34.989	5	A3KG50;Q9JJZ4;F6SPK0;B1AWT7	A3KG50;Q9JJZ4;F6SPK0;B1AWT7	Ubiquitin-conjugating enzyme E2 J1	Ube2j1
-0.273007	-0.152555	-0.146942	0.128871	-0.174835	-0.157979	0.0471344	-0.36842	16	16	16	34.3	34.3	34.3	75.422	17	G8JL40;A3KG93;Q6ZQ88;F6Z4I3;F6ZC60	G8JL40;A3KG93;Q6ZQ88	Lysine-specific histone demethylase 1A	Kdm1a
-0.381146	-0.139921	-0.0956211	0.135969	-0.228737	-0.112387	0.0128613	-0.437841	12	12	12	57.1	57.1	57.1	22.435	30	A3KGB1;P61759;Q3TIR6	A3KGB1;P61759;Q3TIR6	Prefoldin subunit 3	Vbp1
-0.26043	-0.0165262	-0.0709124	0.221203	-0.181222	-0.103678	0.161898	-0.327234	9	9	9	11.1	11.1	11.1	127.89	11	A3KGB4	A3KGB4	TBC1 domain family member 8B	Tbc1d8b
-0.301632	0.0578365	-0.101177	0.217764	-0.516835	-0.323417	-0.452001	-1.40789	1	1	1	6.5	6.5	6.5	24.483	1	A3KGB6;O88552	A3KGB6;O88552	Claudin-2	Cldn2
-0.35218	-0.438169	-0.139082	-0.311156	-0.1526	-0.487279	-0.0924492	-0.37823	1	1	1	6.5	6.5	6.5	20.596	1	H3BKK2;A3KGG6;F7BE71;A3KGG8;A3KGG5;Q9D9Z1	H3BKK2;A3KGG6;F7BE71;A3KGG8;A3KGG5;Q9D9Z1	Small kinetochore-associated protein	Knstrn
0.0586147	0.01723	-0.0772734	0.196782	-0.223421	-0.0792274	0.261121	-0.374404	4	4	4	15.1	15.1	15.1	46.325	5	A3KGG9;Q9JHI5	A3KGG9;Q9JHI5	Isovaleryl-CoA dehydrogenase, mitochondrial	Ivd
-0.470665	-0.179471	-0.233974	-0.0625525	-0.241233	-0.163254	0.0022049	-0.413446	7	6	6	17.4	15.7	15.7	58.886	15	A3KGK6;Q8C166;B7ZCP4;B7ZCP7;B7ZCP6;B7ZCP5;E9Q806;A3KGK7;B7ZCP8;F6R587	A3KGK6;Q8C166;B7ZCP4;B7ZCP7;B7ZCP6;B7ZCP5;E9Q806;A3KGK7	Copine-1	Cpne1
-0.0704622	0.0972919	0.00638962	0.0639324	-0.168244	-0.0227413	0.141027	-0.38056	15	15	9	25.2	25.2	17.9	81.311	16	E9PWV3;A3KGL7;Q505N6;F6RQA2;F6Q8A4;P18653;G3UZI3;E9Q0V5;Q9WUT3;E9QLX6;A2CEE6;A2CEE5;E9PUP0;A2CEE7;E9QK39;Q7TPS0-2;Q7TPS0-3;Q7TPS0;B2GVN8;A2CEE8;B1B0X1	E9PWV3;A3KGL7;Q505N6;F6RQA2;F6Q8A4;P18653;G3UZI3	Ribosomal protein S6 kinase;Ribosomal protein S6 kinase alpha-1	Rps6ka1
-0.197611	-0.111797	-0.245231	-0.0693932	-0.144453	-0.0719576	0.0936909	-0.367303	3	3	3	25.5	25.5	25.5	17.109	4	A3KGQ6;Q9D898	A3KGQ6;Q9D898	Actin-related protein 2/3 complex subunit 5;Actin-related protein 2/3 complex subunit 5-like protein	Arpc5l
-0.535319	0.00371933	-0.0788383	0.0867949	-0.0110035	0.0129185	0.195234	-0.233923	3	3	3	5.1	5.1	5.1	87.337	3	A3KGQ8;Q9CW79-2;Q9CW79	A3KGQ8;Q9CW79-2;Q9CW79	Golgin subfamily A member 1	Golga1
-0.287411	-0.161798	-0.00409222	0.0592003	-0.262094	-0.175956	0.066124	-0.383322	4	4	4	15.6	15.6	15.6	38.174	10	A3KGR9;Q9D8V0;Q9D8V0-4;E9QMS4;Q9D8V0-3;Q6PGJ8;Q9D8V0-2	A3KGR9;Q9D8V0;Q9D8V0-4;E9QMS4;Q9D8V0-3	Minor histocompatibility antigen H13	H13;Hm13
-0.477678	-0.145958	-0.0537586	0.136611	-0.440239	-0.213571	0.0425577	-0.258727	3	3	3	2.2	2.2	2.2	210.29	3	A3KGS3;F7CGP0;E9Q4R6;A3KGS3-2	A3KGS3;F7CGP0;E9Q4R6;A3KGS3-2	Ral GTPase-activating protein subunit alpha-2	Ralgapa2
-0.328281	-0.061142	-0.0964603	0.205063	-0.204643	-0.110098	0.113214	-0.216522	20	15	14	71.8	62	59.2	27.778	66	A3KML3;F6VW30;P68254;F6YY69;P68254-2	A3KML3;F6VW30;P68254;F6YY69;P68254-2	14-3-3 protein theta	Ywhaq
-0.253534	-0.0261889	0.0536604	0.150738	-0.315679	-0.0559969	0.176611	-0.338388	4	4	4	11.2	11.2	11.2	52.223	4	A3KMP2;A3KMP2-2	A3KMP2;A3KMP2-2	Tetratricopeptide repeat protein 38	Ttc38
-0.360168	0.198943	-0.0346622	0.219916	-0.548506	0.131282	0.00741386	-0.290083	2	2	2	18	18	18	19.719	3	Q0PL81;A3QK57;Q9CWY9;Q0PL78;Q0PL79;Q0PL80	Q0PL81;A3QK57;Q9CWY9;Q0PL78;Q0PL79;Q0PL80	RPA-interacting protein	Rpain
-0.202228	-0.165258	-0.170499	-0.024188	-0.214636	-0.467639	-0.230257	-0.57608	3	3	3	4.5	4.5	4.5	75.629	3	Q5QNV3;A3QK60;Q80VY9	Q5QNV3;A3QK60;Q80VY9	Putative ATP-dependent RNA helicase DHX33	Dhx33
-0.0188179	1.18885	0.743944	1.03837	-0.471294	0.0957918	0.197365	-0.447019	1	1	1	6.8	6.8	6.8	24.131	1	A3QK68;Q9CY25	A3QK68;Q9CY25	Protein MIS12 homolog	Mis12
-0.294961	0.0563698	0.192247	0.12077	-0.191685	-0.074481	0.142967	-0.303338	2	2	2	7.7	7.7	7.7	23.557	3	Q7M6W1;A3QM89;Q4FZ95;Q4FJL2;Q8K0T0	Q7M6W1;A3QM89;Q4FZ95;Q4FJL2;Q8K0T0	Reticulon;Reticulon-1	Rtn1
-0.300676	-0.151846	-0.242783	-0.142323	-0.145947	-0.164778	-0.0889301	-0.404774	12	12	12	63	63	63	16.445	43	A4FUS1;P14131	A4FUS1;P14131	40S ribosomal protein S16	Rps16
-0.312551	-0.112378	-0.307852	0.336576	-0.000419617	0.00874424	0.218193	-0.269346	6	4	4	16.3	13.3	13.3	65.144	5	A4QPD3;P15307	A4QPD3;P15307	Proto-oncogene c-Rel	Rel
-0.826587	0.61326	-0.572345	0.509518	-0.960988	-0.288808	0.501863	-0.396031	2	1	1	38.9	26.7	26.7	14.532	1	A5A4Y9;G3UZ30	A5A4Y9;G3UZ30		Ppp1r11
-0.364508	-0.0342321	-0.14505	0.0742083	-0.375359	-0.299901	0.111799	-0.318759	5	5	4	9.4	9.4	7.2	83.924	5	A5CVE4;I1E4X8;E9Q7W6;P83093;F6V974;F6WBP9	A5CVE4;I1E4X8;E9Q7W6;P83093;F6V974;F6WBP9	Stromal interaction molecule 2	Stim2
-0.444362	-0.157056	-0.136642	0.0718737	-0.185587	-0.175492	0.0111246	-0.318135	3	3	3	2.3	2.3	2.3	138.96	3	E0CY24;E0CXL4;B7ZNY3;F6S7Z1;G3XA13;A5D6P2;Q99NH2;Q4JJC0;E9PYJ2;F6UGU7;E0CX45;F6TSJ9;E0CXR8;E0CZE2;E0CZ83;Q99NH2-5;Q99NH2-3;Q99NH2-4;Q99NH2-2	E0CY24;E0CXL4;B7ZNY3;F6S7Z1;G3XA13;A5D6P2;Q99NH2	Partitioning defective 3 homolog	Pard3
-0.458035	-0.116801	-0.29645	0.0811367	-0.387712	-0.306616	-0.142273	-0.528669	3	3	3	1.8	1.8	1.8	171.18	3	A5D6P3;O35379	A5D6P3;O35379	Multidrug resistance-associated protein 1	Abcc1
-0.292089	-0.110284	-0.0804186	0.0650558	-0.244966	-0.0939713	0.17812	-0.232715	10	10	10	60.9	60.9	60.9	20.809	17	A5GZX3;Q9CPU0	A5GZX3;Q9CPU0	Lactoylglutathione lyase	Glo1
-0.176039	-0.116838	-0.0413094	0.206637	-0.242206	-0.0469732	-0.00267982	-0.35824	3	3	3	9.8	9.8	9.8	50.548	3	A6H630;A6H630-3;A6H630-4;A6H630-2	A6H630	Protein-glutamate O-methyltransferase	Armt1
-1.11962	-0.338658	0.136615	1.25998	-0.433979	-0.162477	0.165508	0.487002	2	1	1	8	4.3	4.3	44.973	1	F6UIT9;A6H644;Q8BG95	F6UIT9;A6H644;Q8BG95	Protein phosphatase 1 regulatory subunit;Protein phosphatase 1 regulatory subunit 12B	Ppp1r12b
-0.486683	-0.299	0.0812368	0.0263519	-0.257755	-0.152791	0.0555601	-0.421251	2	2	2	9	9	9	29.684	2	F6UK66;Q3TNK7;A6H6M8;Q810U5-3;Q810U5-2;Q810U5	F6UK66;Q3TNK7;A6H6M8;Q810U5-3;Q810U5-2;Q810U5	Coiled-coil domain-containing protein 50	Ccdc50
-0.53085	-0.311678	-0.10759	0.071414	-0.272285	-0.243641	-0.093729	-0.428041	10	10	10	46	46	46	31.794	13	A6H6N4;F2Z455;Q9R059;D6RJ68	A6H6N4;F2Z455;Q9R059	Four and a half LIM domains protein 3	Fhl3
-0.462337	-0.164578	-0.179315	-0.0473871	-0.0366449	-0.317248	0.0905638	-0.380517	6	6	6	13.8	13.8	13.8	49.094	6	A6H6S8;Q8CI61	A6H6S8;Q8CI61	BAG family molecular chaperone regulator 4	Bag4
-0.496229	-0.0935888	-0.0626955	0.0803175	-0.325829	0.0661583	-0.0744295	-0.255492	2	1	1	7.3	4.4	4.4	44.021	1	A6P3E4;G3X8U9	A6P3E4;G3X8U9	Mitogen-activated protein kinase	Mapk8
-0.563858	-0.0624256	-0.209323	-0.118418	-0.463552	1.59693	2.22308	-0.607919	2	2	2	19.9	19.9	19.9	21.564	2	A6PWP3;Q923U0-3;Q923U0;Q8BZR6	A6PWP3;Q923U0-3;Q923U0;Q8BZR6	TOM1-like protein 1	Tom1l1
-0.550143	-0.328763	-0.294712	0.114657	-0.373122	-0.021822	0.735905	-0.165854	2	2	2	15.9	15.9	15.9	24.54	3	Q8C5G6;A6PWS1;Q9QZ06;A9JEI5	Q8C5G6;A6PWS1;Q9QZ06;A9JEI5	Toll-interacting protein	Tollip
-0.304681	-0.0463743	-0.0775251	0.0138369	-0.464347	-0.0884914	0.0803757	-0.255588	5	5	5	23.8	23.8	23.8	31.32	5	A6PWX9;Q9CWU6;A6PWX7;A6PWX8;A6PWX5;F6V305;Q9CWU6-2;D6RJ83	A6PWX9;Q9CWU6;A6PWX7;A6PWX8;A6PWX5;F6V305	Ubiquinol-cytochrome-c reductase complex assembly factor 1	Uqcc1
-0.298346	-0.156824	-0.4179	-0.067008	-0.42366	-0.266288	-0.00335693	-0.623033	2	2	2	4	4	4	57.96	2	A6PWY4-2;A6PWY4	A6PWY4-2;A6PWY4	WD repeat-containing protein 76	Wdr76
-0.63484	-0.298059	0.215589	-0.245665	-0.315064	-0.214961	0.247295	-0.431083	3	3	3	8	8	8	38.555	3	A6X915;Q80XP8;D6RG49	A6X915;Q80XP8;D6RG49	Protein FAM76B	Fam76b
-0.35742	0.00863743	-0.0365915	0.265699	-0.11121	0.00606823	0.00550842	-0.373535	2	2	2	5.4	5.4	5.4	62.581	2	A6X919-2;A6X919;A6X919-3	A6X919-2;A6X919;A6X919-3	Probable C-mannosyltransferase DPY19L1	Dpy19l1
-0.509978	-0.341016	-0.497772	-0.834605	-0.092371	-0.448549	-0.385386	-0.998737	3	3	3	10.9	10.9	10.9	37.854	3	A6X951;Q8VIB3	A6X951;Q8VIB3	Type 2 lactosamine alpha-2,3-sialyltransferase	St3gal6
-0.293514	0.0224276	-0.1025	-0.112162	-0.267542	-0.269295	0.15032	-0.240811	3	3	3	13.1	13.1	13.1	32.97	3	A6X962;O35075	A6X962;O35075	Down syndrome critical region protein 3 homolog	Dscr3
-0.356906	-0.168812	-0.224966	0.00660133	-0.304228	-0.0415955	0.0771418	-0.390922	3	3	3	21.6	21.6	21.6	18.761	4	A6X966;Q8BHG9	A6X966;Q8BHG9	CGG triplet repeat-binding protein 1	Cggbp1
-0.223714	-0.132906	-0.501808	-0.225269	-0.267815	-0.256001	-0.144472	-0.910266	3	3	2	8.7	8.7	4.6	53.764	2	A7MCU8;G3X9D9;P48997	A7MCU8;G3X9D9;P48997	Involucrin	Ivl
-0.231252	-0.149474	0.0759201	0.158921	-0.307423	-0.324563	-0.223963	-0.432168	2	2	2	3.6	3.6	3.6	45.717	3	A8C1T7;Q91XD7	A8C1T7;Q91XD7	Cysteine-rich with EGF-like domain protein 1	Creld1
-0.103209	0.289779	-0.153076	0.00971031	-0.146419	-0.187512	0.0881042	-0.462868	8	8	8	6.3	6.3	6.3	217.29	9	A8C756;A8C756-2;A8C756-3;A8C756-5	A8C756;A8C756-2;A8C756-3	Thyroid adenoma-associated protein homolog	Thada
-0.907235	-0.171075	0.244991	0.84574	-0.382516	-0.141066	0.300201	0.0854645	2	2	2	4.2	4.2	4.2	44.561	2	E9PYG7;Q3TI53-2;Q3TI53;F8WI70;A8IJC6	E9PYG7;Q3TI53-2;Q3TI53;F8WI70;A8IJC6	Schwannomin-interacting protein 1	Schip1
-0.495789	-0.165833	-0.19565	0.133659	-0.262983	-0.174482	0.0162659	-0.413183	18	13	12	72.1	59.1	55.5	28.302	53	A8IP69;P61982	A8IP69;P61982	14-3-3 protein gamma;14-3-3 protein gamma, N-terminally processed	Ywhag
-0.312153	-0.119917	0.141615	0.280503	-0.490806	-0.185152	0.072463	-0.314664	1	1	1	12.5	12.5	12.5	15.677	1	A8Y5E9;B2KGA7;Q505B7-2;Q505B7	A8Y5E9;B2KGA7;Q505B7-2;Q505B7	Protein archease	Zbtb8os
-0.524214	0.170429	0.0393476	0.216214	-0.29543	-0.191682	0.0916424	-0.298511	3	3	3	22	22	22	23.366	7	A8Y5G1;Q9D1N9;A8Y5G2;Q9D1N9-2	A8Y5G1;Q9D1N9;A8Y5G2;Q9D1N9-2	39S ribosomal protein L21, mitochondrial	Mrpl21
-0.296985	-0.212284	-0.191602	-0.100267	-0.192183	-0.19826	0.011879	-0.370655	4	4	4	26.4	26.4	26.4	20.368	4	A8Y5L1;Q9DB82;P61600;E9Q023;E9PXA4	A8Y5L1;Q9DB82;P61600;E9Q023;E9PXA4	N-alpha-acetyltransferase 20	Naa20
-0.285208	0.148439	-0.131351	0.0780764	-0.154359	-0.0636597	0.138411	-0.221844	9	9	9	17	17	17	83.415	11	A8Y5L3;P63154;E9QA42;E9PZS1	A8Y5L3;P63154	Crooked neck-like protein 1	Crnkl1
-0.197491	0.0843334	-0.0991755	0.240209	-0.2744	-0.138245	0.147553	-0.242064	2	2	2	11.7	11.7	11.7	32.88	3	A8Y5N3;Q9EQ06;A8Y5N2;Q9EQ06-2	A8Y5N3;Q9EQ06;A8Y5N2;Q9EQ06-2	Estradiol 17-beta-dehydrogenase 11	Hsd17b11
-0.406687	-0.020916	0.0474911	0.0914364	-0.38875	-0.206876	0.108422	-0.694505	6	6	6	3.7	3.7	3.7	192.29	6	A9C491;Q8VE73-3;Q8VE73;F6Q1R4;E9Q6H4	A9C491;Q8VE73-3;Q8VE73	Cullin-7	Cul7
-0.659995	-0.441288	-0.0286818	0.42457	-0.502082	-0.393065	-0.277354	-0.0350761	1	1	1	2	2	2	50.508	2	A9CLV6;Q9QZI8	A9CLV6;Q9QZI8	Serine incorporator 1	Serinc1
-0.236661	-0.0880747	-0.232718	-0.0935631	-0.184626	-0.144062	-0.0287418	-0.437595	11	11	11	40.2	40.2	40.2	40.89	19	B0FTY3;Q8R1N4;Q8R1N4-2;Q8R1N4-3;B1AS63;Q8R1N4-4	B0FTY3;Q8R1N4;Q8R1N4-2;Q8R1N4-3	NudC domain-containing protein 3	Nudcd3
-0.282228	-0.222131	-0.266889	-0.150812	-0.214341	-0.152438	-0.124045	-0.353404	5	5	5	7.3	7.3	7.3	96.528	5	B0QZF8;B1AQJ2	B0QZF8;B1AQJ2	Ubiquitin carboxyl-terminal hydrolase 36	Usp36
-0.269758	0.100372	-0.111753	0.0672083	-0.31377	-0.0270033	0.0264883	-0.409822	2	1	1	34.8	13.9	13.9	12.543	1	F6Q6A5;Q8CHR4;B0QZN5;P63044	F6Q6A5;Q8CHR4;B0QZN5;P63044	Vesicle-associated membrane protein 2	Vamp2
-0.170933	0.0814743	-0.0673532	0.399898	-0.158817	-0.336818	-0.00859833	-0.501236	2	2	2	14.1	14.1	14.1	19.501	4	H3BIZ8;B0QZP8;B1ATC2;O55101;H3BJY1;H3BKF4	H3BIZ8;B0QZP8;B1ATC2;O55101;H3BJY1;H3BKF4	Synaptogyrin-2	Syngr2;Gm20708
-0.231379	0.0105925	-0.104019	-0.0059948	-0.217079	-0.136271	0.140758	-0.427864	7	7	7	25.4	25.4	25.4	30.537	7	B0V2V2;Q9DAU1;Q9DAU1-2;B0V2V1	B0V2V2;Q9DAU1	Protein canopy homolog 3	Cnpy3
-0.345892	0.002491	-0.0621986	0.151763	-0.203263	-0.132304	0.057375	-0.259304	13	13	11	9	9	7.4	156.05	14	Q3UH70;Q9ESU6;B0V2V7;B2RSE4;B0V2V8;Q9ESU6-2;B0V2V6;Q91Y44;G3X8Z8	Q3UH70;Q9ESU6;B0V2V7;B2RSE4;B0V2V8;Q9ESU6-2	Bromodomain-containing protein 4	Brd4
-0.424211	-0.20556	-0.26041	-0.0674019	-0.298635	-0.152848	0.00886536	-0.379534	6	6	6	65.5	65.5	65.5	18.066	13	B0V3P6;Q08ED0;B0V3P5	B0V3P6;Q08ED0;B0V3P5	Bcl-2-like protein 15	Bcl2l15
-0.0158787	0.244882	0.349248	0.210052	-0.478537	-0.225844	-0.244555	-0.715963	1	1	1	7.9	7.9	7.9	27.01	1	Q3V299;B1AQD9;Q9Z2R6	Q3V299;B1AQD9;Q9Z2R6	Protein unc-119 homolog A	Unc119
-0.21589	-0.28318	-0.186503	0.320492	-0.221632	-0.125545	0.0861254	-0.77977	9	2	2	22.3	8.5	8.5	39.394	3	B1AQE0;P05063	B1AQE0;P05063	Fructose-bisphosphate aldolase C	Aldoc
-0.641683	0.0209188	0.304269	0.0203753	-0.324965	-0.0773325	0.0278959	-0.390506	1	1	1	1.1	1.1	1.1	157.46	1	E9QKP4;E9QK33;B1AQE8;B1AQE7;Q04690-4;Q04690-3;Q04690-2;Q04690	E9QKP4;E9QK33;B1AQE8;B1AQE7;Q04690-4;Q04690-3;Q04690-2;Q04690	Neurofibromin	Nf1
-0.397353	-0.0487633	-0.0900164	0.113368	-0.310714	-0.150733	0.0980034	-0.190942	6	6	6	62.7	62.7	62.7	20.472	8	B1AQF3;Q9D7X3;H3BKL8;B1AQF4;Q3V2Y9;H3BKD1;H3BLK2	B1AQF3;Q9D7X3;H3BKL8;B1AQF4;Q3V2Y9	Dual specificity protein phosphatase 3	Dusp3
-0.0876484	-0.414511	-0.187023	0.124769	-0.172853	-0.0339718	0.111182	-0.188408	2	2	2	3.6	3.6	3.6	61.554	2	B1AQF9;Q9WV34;Q9WV34-2	B1AQF9;Q9WV34;Q9WV34-2	MAGUK p55 subfamily member 2	Mpp2
-0.411856	-0.053381	-0.162299	0.0102062	-0.194659	-0.144646	0.218105	-0.310362	3	3	3	8.4	8.4	8.4	49.565	3	B1AQJ9;Q8VCF1;Q8VCF1-3;Q8VCF1-2	B1AQJ9;Q8VCF1;Q8VCF1-3;Q8VCF1-2	Soluble calcium-activated nucleotidase 1	Cant1
-0.27308	-0.156406	-0.411326	-0.450974	-0.245172	-0.147145	-0.474883	-0.626499	9	9	9	43.8	43.8	43.8	25.776	15	B1AQK8;P04184	B1AQK8;P04184	Thymidine kinase, cytosolic	Tk1
-0.596157	-0.479917	-0.297437	0.206491	-0.135822	-0.33213	0.0150862	-0.422586	1	1	1	9.9	9.9	9.9	14.154	1	B1AQL1;Q549P2;O70201-2;O70201	B1AQL1;Q549P2;O70201-2;O70201	Baculoviral IAP repeat-containing protein 5	Birc5
-0.307366	0.0112047	0.162793	0.469757	-0.156459	-0.0227661	0.262829	0.0688419	7	7	7	27.3	27.3	27.3	39.907	17	B1AQR8;G3X9T7;O08573-2;O08573	B1AQR8;G3X9T7;O08573-2;O08573	Galectin;Galectin-9	Lgals9
-0.172572	-0.0386524	-0.141444	0.0902987	-0.293973	-0.147781	0.0220633	-0.291032	9	6	6	31.2	23.3	23.3	49.812	9	B1AQY8;B1AQY9;B1AQZ0;Q8CHH9;Q8CHH9-2;B7ZC46;F7C5C1	B1AQY8;B1AQY9;B1AQZ0;Q8CHH9;Q8CHH9-2;B7ZC46	Septin-8	2008-09-01
-0.412356	0.0178928	-0.0960741	0.0615826	-0.206774	-0.0878153	0.0394669	-0.217317	6	5	5	9.8	7.9	7.9	79.444	5	Q3TET1;E9PYA1;Q3UI47;B1AQZ2;P28741;B1AQZ5;F6V6Z9	Q3TET1;E9PYA1;Q3UI47;B1AQZ2;P28741;B1AQZ5	Kinesin-like protein;Kinesin-like protein KIF3A	Kif3a
-0.583697	-0.16326	-0.147122	-0.0158663	-0.156256	-0.27138	-0.131676	-0.509703	6	6	6	37.3	37.3	37.3	14.994	9	B2RWE3;B1AR13	B2RWE3;B1AR13	CDGSH iron-sulfur domain-containing protein 3, mitochondrial	Cisd3
-0.381183	0.0932665	0.0168648	0.298178	-0.343327	-0.111931	0.281061	-0.170163	14	6	5	7.3	3.3	2.6	213.92	6	F7C528;E9Q614;B1AR17;B0QZH8;B0QZH7;F6V4V3	F7C528;E9Q614;B1AR17		Chd3
-0.250793	-0.00553513	0.0603561	0.302502	-0.162144	-0.155447	0.142624	-0.157501	18	18	18	40.4	40.4	40.4	70.875	32	B1AR27;P50544;B1AR28	B1AR27;P50544;B1AR28	Very long-chain specific acyl-CoA dehydrogenase, mitochondrial	Acadvl
0.235056	0.151253	-0.0868597	0.0873194	-0.277283	-0.113176	0.18673	-0.0443182	1	1	1	3.4	3.4	3.4	57.718	1	B1ARH6;F7C0F2;Q3TAC0;Q0VF62;B1AR74;Q8CCN5-2;Q8CCN5	B1ARH6;F7C0F2;Q3TAC0;Q0VF62;B1AR74;Q8CCN5-2;Q8CCN5	Breast carcinoma-amplified sequence 3 homolog	Bcas3
-0.245703	0.0251341	-0.107142	-0.0258598	-0.0451508	-0.16624	0.0269966	-0.210329	5	5	5	21.3	21.3	21.3	38.926	5	B1AR85;P61963	B1AR85;P61963	DDB1- and CUL4-associated factor 7	Dcaf7
-0.365776	-0.0785151	0.172323	0.397213	-0.275501	-0.0861549	0.117392	-0.217732	4	3	3	25	19.5	19.5	14.237	5	B1AR88;Q8BGB5	B1AR88;Q8BGB5	LIM domain-containing protein 2	Limd2
-0.47988	-0.0580997	-0.157204	-0.0519619	-0.520077	-0.21911	0.137095	-0.305556	2	2	2	6.9	6.9	6.9	43.776	2	F6TKK8;B1AR91;B1AR90;Q3UUJ4-2;Q3UUJ4-3;Q3UUJ4	F6TKK8;B1AR91;B1AR90;Q3UUJ4-2;Q3UUJ4-3;Q3UUJ4	STE20-related kinase adapter protein alpha	Strada
-0.273376	-0.0854931	-0.233574	-0.180687	-0.214857	-0.184324	-0.0699463	-0.574175	31	31	31	41.3	41.3	41.3	103.99	44	B1ARD6;F6UG04;B1ARD7;F8VQC3;Q571E8;F6YLL5;B1ARD9;B1ARD8;F6RTS1;E9Q0R4	B1ARD6;F6UG04;B1ARD7		Slfn9
-0.351713	-0.225698	-0.397394	-0.15943	-0.243397	-0.250088	-0.132223	-0.504078	23	23	23	35.4	35.4	35.4	95.531	45	B1ARK1;Q9DBE9	B1ARK1;Q9DBE9	pre-rRNA processing protein FTSJ3	Ftsj3
-0.255186	-0.11857	-0.160664	0.130123	-0.23477	-0.169767	0.0158691	-0.318319	23	22	22	61.3	59.6	59.6	45.626	67	B1ARK2;P62196;E9Q0L5	B1ARK2;P62196;E9Q0L5	26S protease regulatory subunit 8	Psmc5
-1.15632	-0.0260954	-0.581192	0.0631151	-0.686528	-0.158875	0.279165	-0.245457	39	1	0	8.7	0.4	0	608.23	1	F7ACR9;B1ARV9;B1ART6;E9PVY6;E9PVY7;E9QNP1;Q9QXZ0-3;Q9QXZ0-2;Q9QXZ0-4;F6Q750;B1ARU5;F6XCT0;B1ARW0;B1ARU2;F6SHS0;B1ARU6;E9PVY8;F7AB76;B1ARU0;F6YKN8;B1ART9;F6RL59;Q9CYG3;F6RCJ3	F7ACR9;B1ARV9;B1ART6;E9PVY6;E9PVY7;E9QNP1;Q9QXZ0-3;Q9QXZ0-2;Q9QXZ0-4;F6Q750;B1ARU5	Microtubule-actin cross-linking factor 1	Macf1
-0.349887	-0.0905552	-0.108099	0.137447	-0.170586	-0.136856	0.0842037	-0.327124	39	36	0	6.1	5.8	0	831.64	39	B1ARU4;E9QA63;Q9QXZ0	B1ARU4;E9QA63;Q9QXZ0	Microtubule-actin cross-linking factor 1	Macf1
-0.28622	-0.0849028	0.125049	0.262634	-0.174025	0.0712605	0.443336	0.130157	4	4	4	37.4	37.4	37.4	10.909	5	B1ARW4;Q99LY9	B1ARW4;Q99LY9	NADH dehydrogenase [ubiquinone] iron-sulfur protein 5;NADH dehydrogenase [ubiquinone] iron-sulfur protein 5, N-terminally processed	Ndufs5
-0.279604	-0.259086	-0.222672	-0.106305	-0.190442	-0.167141	-0.0170565	-0.44871	3	3	3	21.1	21.1	21.1	21.536	4	B1AS02;Q8K3C3	B1AS02;Q8K3C3	Protein LZIC	Lzic
-0.323192	-0.102312	-0.14983	0.0618773	-0.207697	-0.162683	0.164051	-0.315041	9	9	9	34.5	34.5	34.5	48.34	10	B1AS38;Q921S7	B1AS38;Q921S7	39S ribosomal protein L37, mitochondrial	Mrpl37
-0.362139	-0.174366	-0.163584	0.139616	-0.260473	-0.20549	-0.00304794	-0.313166	22	22	21	45	45	43.5	66.682	45	B1AS53;P70698;A2AEQ6;P70303-3	B1AS53;P70698	CTP synthase 1	Ctps1
-0.0796852	-0.127286	-0.193817	-0.0144644	-0.264169	-0.281486	0.0949097	-0.263988	1	1	1	4.5	4.5	4.5	28.712	1	B1AS87;Q9D198	B1AS87;Q9D198	Pre-mRNA-splicing factor SYF2	Syf2
-0.438539	-0.0478344	-0.16089	0.1906	-0.131185	-0.18277	0.148342	-0.225658	7	7	7	22.3	22.3	22.3	41.207	7	B1AS89;Q9R0A0;D6RH82	B1AS89;Q9R0A0	Peroxisomal membrane protein PEX14	Pex14
-0.371279	-0.0130472	-0.166982	0.053154	-0.215558	-0.163594	-0.0318985	-0.363505	8	5	5	9.4	6	6	118.47	6	E9QL01;B1ASF3;Q3TQ21;B1ASF2;Q80U78-2;Q80U78-3;Q80U78;E9Q6M7;Q3TTW5;Q80U78-4;A8WHM8	E9QL01;B1ASF3;Q3TQ21;B1ASF2;Q80U78-2;Q80U78-3;Q80U78;E9Q6M7;Q3TTW5	Pumilio homolog 1	Pum1
-0.55219	-0.218977	0.0700026	0.423332	-0.262607	0.644568	0.206832	-0.377157	3	3	3	37.1	37.1	37.1	10.435	6	B1ASG5;P99028;Q9D2Q7	B1ASG5;P99028	Cytochrome b-c1 complex subunit 6, mitochondrial	Uqcrh
-0.626875	-0.148964	-0.235845	0.0786057	-0.199477	-0.12278	0.0468893	-0.329787	2	2	2	8.1	8.1	8.1	28.954	2	B1ASK9;B1ASK8;Q6P073;B0QZM0;B0QZM2;B0QZM1	B1ASK9;B1ASK8;Q6P073;B0QZM0;B0QZM2;B0QZM1	Ubiquitin-conjugating enzyme E2 J2	Ube2j2
-0.664252	-0.210773	0.058198	0.205694	-0.130962	-0.197464	0.113503	-0.262085	2	2	2	5.9	5.9	5.9	43.911	2	B1ASN9;Q8BMK1	B1ASN9;Q8BMK1	Methyltransferase-like protein 2	Mettl2
-0.446959	-0.0105009	0.00837708	0.134887	-0.465046	0.0779085	0.237359	-0.449283	5	5	5	7.2	7.2	7.2	133.35	8	B1ASP2;P52332	B1ASP2;P52332	Tyrosine-protein kinase;Tyrosine-protein kinase JAK1	Jak1
-0.58558	0.130552	-0.123134	0.258585	-0.169793	-0.33215	0.0849352	-0.180226	1	1	1	9.1	9.1	9.1	18.798	1	Q9D186;B1ASQ2;Q9DCZ4	Q9D186;B1ASQ2;Q9DCZ4	Apolipoprotein O	Apoo
-0.360813	-0.150148	-0.0732565	0.0482025	-0.248663	-0.065012	0.0633154	-0.334269	10	10	9	15.1	15.1	13.7	85.669	12	B1ASQ5;Q9QYH6;F6YTL0	B1ASQ5;Q9QYH6;F6YTL0	Melanoma-associated antigen D1	Maged1
-0.246943	-0.21569	-0.185151	0.111891	-0.341004	-0.268662	-0.0219831	-0.342001	3	3	3	7.2	7.2	7.2	85.341	3	B1ASU9;O55047;B7ZC85;O55047-3;O55047-2;B7ZC84;F6XSD0	B1ASU9;O55047;B7ZC85;O55047-3;O55047-2	Serine/threonine-protein kinase tousled-like 2	Tlk2
-0.34509	-0.117022	-0.19823	-0.145693	-0.238063	-0.307252	-0.0894213	-0.579597	11	11	11	31.9	31.9	31.9	57.457	12	B1ASZ0;Q64516-1;Q64516-2;Q64516;B1ASZ3;Q9WU65;Q8C635	B1ASZ0;Q64516-1;Q64516-2;Q64516;B1ASZ3	Glycerol kinase	Gk;Gyk
-0.439055	-0.15794	-0.177337	-0.00150871	-0.0348167	-0.214765	0.06987	-0.458746	8	8	8	11.2	11.2	11.2	106.14	8	B1AT03;Q3UC82;Q80ZH7;P97386-2;P97386;Q3U0I5;Q3TJN5;G3UYI8	B1AT03;Q3UC82;Q80ZH7;P97386-2;P97386;Q3U0I5;Q3TJN5	DNA ligase;DNA ligase 3	Lig3
-0.439554	-0.182705	-0.143769	0.00521755	-0.145342	-0.211504	-0.0392971	-0.38471	7	7	6	26	26	24.2	42.467	21	B1AT82;Q9D0M1;B1AT84;B1AT83	B1AT82;Q9D0M1;B1AT84	Phosphoribosyl pyrophosphate synthase-associated protein 1	Prpsap1
-0.09338	0.0456104	0.055007	0.279245	-0.125412	0.000591278	0.255382	-0.110336	5	5	5	15.3	15.3	15.3	47.682	6	Q8C5J1;B1AV77;B1ATI0;P47740	Q8C5J1;B1AV77;B1ATI0;P47740	Aldehyde dehydrogenase;Fatty aldehyde dehydrogenase	Aldh3a2
-0.320412	0.0519781	0.198603	0.172395	-0.255553	0.0442066	0.337124	-0.384092	9	9	8	31.1	31.1	29.4	50.48	11	B1ATI7;P47739;B1ATI6	B1ATI7;P47739	Aldehyde dehydrogenase, dimeric NADP-preferring	Aldh3a1
-0.245004	-0.0820827	-0.137671	0.0923462	-0.19789	-0.194	-0.0401917	-0.441608	15	15	15	28.7	28.7	28.7	91.946	19	B1ATP7;Q3U0M8;Q80Y81-2;Q80Y81;B1ATP9	B1ATP7;Q3U0M8;Q80Y81-2;Q80Y81	Zinc phosphodiesterase ELAC protein 2	Elac2
-0.359109	-0.147947	-0.226895	0.0716057	-0.25073	-0.235157	0.105187	-0.108719	5	5	5	16.9	16.9	16.9	38.02	5	B1ATT1;Q9CR39;F7AZP7;B1ATT2;F6RIG8;B1ATT3	B1ATT1;Q9CR39	WD repeat domain phosphoinositide-interacting protein 3	Wdr45b
-0.0689402	-1.00572	-0.787862	-0.0663824	0.478329	0.0122271	0.415386	-0.478626	1	1	1	3.3	3.3	3.3	54.164	1	B1ATU5;Q8C2P3	B1ATU5;Q8C2P3	tRNA-dihydrouridine(16/17) synthase [NAD(P)(+)]-like	Dus1l
-0.409328	-0.202567	-0.155389	0.387394	-0.0319662	0.632984	-0.0589247	-0.00968742	3	3	3	8.8	8.8	8.8	90.705	6	B1ATV0;Q9WVD4;B1ATV1	B1ATV0;Q9WVD4	Chloride channel protein;H(+)/Cl(-) exchange transporter 5	Clcn5
-0.614888	-0.158669	-0.131597	0.0987139	-0.175356	-0.190109	0.0655975	-0.339838	11	11	11	21.7	21.7	21.7	85.778	20	B1ATZ0;B1ATZ1;E9PYT7;Q3UMA3;Q99LI8;B1ATY9;F6VV02	B1ATZ0;B1ATZ1;E9PYT7;Q3UMA3;Q99LI8;B1ATY9	Hepatocyte growth factor-regulated tyrosine kinase substrate	Hgs
-0.443894	-0.0202904	0.0419884	0.278216	-0.126927	-0.107716	0.10397	-0.215942	8	8	8	31.4	31.4	31.4	31.715	12	B1ATZ4;Q9QZD8	B1ATZ4;Q9QZD8	Mitochondrial dicarboxylate carrier	Slc25a10
-0.41003	-0.121799	-0.0461369	0.258593	-0.238735	-0.173977	0.0888767	-0.235765	13	13	13	28.8	28.8	28.8	66.113	27	B1AU25;B1AU24;Q9Z0X1	B1AU25;B1AU24;Q9Z0X1	Apoptosis-inducing factor 1, mitochondrial	Aifm1
-0.416643	-0.0867882	-0.095047	0.143695	-0.157295	-0.106678	0.0590096	-0.47382	7	7	7	21.6	21.6	21.6	55.261	10	B1AU73;B1AU72;B1AU74;Q9CWP6-2;Q9CWP6-3;Q9CWP6;Q9CWP6-4	B1AU73;B1AU72;B1AU74;Q9CWP6-2;Q9CWP6-3;Q9CWP6	Motile sperm domain-containing protein 2	Mospd2
-0.411568	-0.126717	-0.303207	-0.0236359	-0.227266	-0.117228	-0.0010128	-0.570915	20	20	20	39.5	39.5	39.5	84.012	45	B1AU75;Q99MD9;B1AU76;B1AU77;Q99MD9-2	B1AU75;Q99MD9;B1AU76;B1AU77;Q99MD9-2	Nuclear autoantigenic sperm protein	Nasp
0.141493	-0.0993319	0.46785	0.195312	-0.0199203	-0.16119	0.390093	-0.0826874	2	2	2	2	2	2	196.08	2	B1AU86;Q61818-2;Q61818;B1AU85	B1AU86;Q61818-2;Q61818;B1AU85	Retinoic acid-induced protein 1	Rai1
-0.309299	-0.178671	-0.269773	0.0501623	-0.208963	0.0359211	0.0332661	-0.265613	3	3	3	18.4	18.4	18.4	22.988	3	B1AUE6;Q9CQU3	B1AUE6;Q9CQU3	Protein RER1	Rer1
-0.42008	-0.147854	-0.058157	0.0807009	-0.43582	-0.205065	-0.208686	-0.546489	3	3	3	3.6	3.6	3.6	127.15	3	F6U8D7;E9QKK8;F6Q8D3;B1AUG5;Q9QZW0-2;Q9QZW0	F6U8D7;E9QKK8;F6Q8D3;B1AUG5;Q9QZW0-2;Q9QZW0	Phospholipid-transporting ATPase;Phospholipid-transporting ATPase 11C	Atp11c
0.0434284	-0.189951	0.130159	0.476194	-0.0709152	-0.281346	0.00220871	-0.296951	2	2	2	5.6	5.6	5.6	53.129	3	B1AUK1;Q9JI44	B1AUK1;Q9JI44	DNA methyltransferase 1-associated protein 1	Dmap1
-0.444149	-0.0857077	-0.0788422	0.160204	-0.232935	-0.25914	-0.00253296	-0.339084	7	7	7	15.5	15.5	15.5	54.073	10	B1AUN1;Q8BH43;E9PWN7;B1AUN0	B1AUN1;Q8BH43;E9PWN7	Wiskott-Aldrich syndrome protein family member 2	Wasf2
-0.278106	0.118589	-0.366985	0.104838	-0.246763	-0.197506	-0.0156136	-0.418104	10	10	10	25.9	25.9	25.9	50.488	16	B1AUN2;A4FUS0;B1AUN3;Q3UKV0;Q3T9T4	B1AUN2;A4FUS0;B1AUN3;Q3UKV0		Eif2b3
-0.433941	-0.179367	-0.188293	0.0844736	-0.232534	-0.165609	0.0584145	-0.367556	8	8	8	55.1	55.1	55.1	22.223	13	B1AUP4;Q9D0B6;Q9D0B6-2	B1AUP4;Q9D0B6;Q9D0B6-2	Protein PBDC1	Pbdc1
-0.424931	-0.107706	-0.154428	0.105106	-0.227652	-0.173847	0.0194263	-0.312696	32	32	32	21.1	21.1	21.1	215.05	49	B1AUX2;Q61191;F6SJS2	B1AUX2;Q61191	Host cell factor 1;HCF N-terminal chain 1;HCF N-terminal chain 2;HCF N-terminal chain 3;HCF N-terminal chain 4;HCF N-terminal chain 5;HCF N-terminal chain 6;HCF C-terminal chain 1;HCF C-terminal chain 2;HCF C-terminal chain 3;HCF C-terminal chain 4;HCF C-terminal chain 5;HCF C-terminal chain 6	Hcfc1
-0.277477	-0.0866508	-0.210807	0.0446014	-0.229992	-0.213816	-0.0381413	-0.444973	9	9	4	59.5	59.5	26.8	24.845	13	B1AUY8;B1AUY7;Q540H0;Q9QY36	B1AUY8;B1AUY7;Q540H0;Q9QY36	N-alpha-acetyltransferase 10	Naa10
-0.0828724	-0.00706768	-0.0642071	0.570862	-0.329167	-0.167907	-0.0875406	-0.19662	2	2	2	9.5	9.5	9.5	44.622	2	Q6PD02;Q3TVH5;B1AUZ9;B1AV01;O70583-3;O70583-2;O70583;B1AVF4;B1AVF5;Q9QUS6	Q6PD02;Q3TVH5;B1AUZ9;B1AV01;O70583-3;O70583-2;O70583;B1AVF4;B1AVF5;Q9QUS6	E3 ubiquitin-protein ligase Midline-1;Probable E3 ubiquitin-protein ligase MID2	Mid1;Mid2
-0.420837	0.0995073	-0.098423	0.406013	-0.151257	-0.0236044	0.423973	-0.0255785	2	2	2	10.9	10.9	10.9	21.063	3	B1AV14;B1AV13;E9PUP2;Q78IK4	B1AV14;B1AV13;E9PUP2;Q78IK4	MICOS complex subunit Mic27	Apool
-0.509964	-0.374269	-0.022872	0.260163	-0.337051	-0.190289	-0.131247	-0.343351	6	6	6	87.6	87.6	87.6	11.042	15	B1AV37;Q9WVA2;Q4FZG7	B1AV37;Q9WVA2	Mitochondrial import inner membrane translocase subunit Tim8 A	Timm8a1
-0.546185	-0.229965	-0.0318079	0.0414572	-0.0990553	-0.35548	0.367608	-0.141057	1	1	1	1	1	1	93.585	1	B1AV39;Q6IE82	B1AV39;Q6IE82	Protein Jade-3	Jade3
-0.362914	-0.0885639	-0.0286798	0.127189	-0.220606	-0.0647287	0.206329	-0.18806	2	2	2	11.3	11.3	11.3	17.444	3	B1AV40;O09111	B1AV40;O09111	NADH dehydrogenase [ubiquinone] 1 beta subcomplex subunit 11, mitochondrial	Ndufb11
-0.44337	-0.139734	-0.124045	-0.0164423	-0.242021	-0.208486	0.100697	-0.666446	9	9	9	45.5	45.5	45.5	38.224	14	B1AV55;Q8R059	B1AV55;Q8R059	UDP-glucose 4-epimerase	Gale
-0.329991	-0.0570526	-0.0732059	0.143762	-0.0785055	-0.168463	-0.00494766	-0.27318	7	7	7	36.8	36.8	36.8	24.794	10	B1AV56;Q9WTL7	B1AV56;Q9WTL7	Acyl-protein thioesterase 2	Lypla2
-0.3074	-0.0227585	-0.10098	0.158606	-0.276999	-0.105813	0.137904	-0.40833	8	8	8	13.7	13.7	13.7	86.239	9	B1AVC8;Q8BGC0;Q8BGC0-2	B1AVC8;Q8BGC0	HIV Tat-specific factor 1 homolog	Htatsf1
-0.34161	-0.162483	-0.00443268	-0.0190649	-0.314728	-0.151574	-0.140473	-0.591248	5	5	5	6.8	6.8	6.8	104.26	8	B1AVH7;B1AVH7-2	B1AVH7	TBC1 domain family member 2A	Tbc1d2
-0.399487	-0.212315	-0.0103083	0.184574	-0.182435	-0.143938	0.0988407	-0.317917	9	6	6	31.3	21.8	21.8	56.802	6	B1AVT9;Q9QXE7	B1AVT9;Q9QXE7	F-box-like/WD repeat-containing protein TBL1X	Tbl1x
-0.159403	0.157882	0.0237045	-0.0456076	-0.411989	-0.151895	0.200306	-0.0660238	1	1	1	4.2	4.2	4.2	34.278	1	B1AVZ0	B1AVZ0	Uracil phosphoribosyltransferase homolog	Uprt
-0.956866	-0.288674	-0.020462	0.233463	-0.217219	-0.135652	0.113322	-0.398305	2	2	2	5.1	5.1	5.1	46.577	2	B1AVZ1;Q7TN29-2;Q7TN29	B1AVZ1;Q7TN29-2;Q7TN29	Stromal membrane-associated protein 2	Smap2
-0.309146	0.0108337	0.117213	0.497443	-0.258823	-0.14897	0.198908	-0.232191	9	9	5	32.7	32.7	21	42.918	12	B1AW58;Q8BW96;Q3TDM2;B1AW57;Q8BW96-2;Q8BW96-3;D3Z368	B1AW58;Q8BW96;Q3TDM2;B1AW57;Q8BW96-2;Q8BW96-3	Calcium/calmodulin-dependent protein kinase type 1D	Camk1d
-0.507214	-0.113121	-0.161316	0.129957	-0.219013	-0.196188	0.0052948	-0.332226	8	8	8	32.4	32.4	32.4	23.478	19	B1AWE0;Q6PFA2;B1AWE1;E9QM56;B1AWD8;B1AWD9;O08585	B1AWE0;Q6PFA2;B1AWE1;E9QM56;B1AWD8;B1AWD9;O08585	Clathrin light chain A	Clta
-0.434257	-0.102148	0.00222206	0.0178976	-0.359208	-0.269684	-0.0122051	-0.235402	3	1	1	17.9	3.9	3.9	22.912	1	B1AWL1;P52483;B2FDH0	B1AWL1;P52483	Ubiquitin-conjugating enzyme E2 E3	Ube2e3
-0.293737	0.155941	-0.296348	0.171808	0.102953	-0.0876417	0.428576	-0.0751257	4	4	4	1.3	1.3	1.3	282.71	4	B1AWL2	B1AWL2		Zfp462
-0.418651	-0.0661964	-0.187491	0.0388327	-0.173775	-0.194397	0.0256596	-0.391068	12	12	12	27.5	27.5	27.5	63.589	16	B1AX98;Q505F5;E9PV22;F6YT33;F6Z4L9	B1AX98;Q505F5;E9PV22	Leucine-rich repeat-containing protein 47	Lrrc47
-0.164267	0.0430918	-0.140491	0.0358944	0.184463	0.0137444	0.114165	-0.513199	5	5	5	5.5	5.5	5.5	120.23	5	B1AXI9;Q62036	B1AXI9;Q62036	Centrosomal protein of 131 kDa	Cep131
-0.237757	-0.142908	-0.0775194	-0.105465	-0.393243	0.0870867	0.525855	-0.247149	3	3	3	8.2	8.2	8.2	39.889	3	B1AXJ8;Q8BM39-2;Q8BM39	B1AXJ8;Q8BM39-2;Q8BM39	Pre-mRNA-splicing factor 18	Prpf18
-0.308776	-0.0110455	-0.014082	0.14142	-0.139278	-0.0526638	0.130934	-0.333841	14	8	8	18.8	11.4	11.4	80.196	8	E9QAP2;B1AXN9;P18654;B1AXP0;F6UG16;B1AXN8;B1AXN5;B1AXN7	E9QAP2;B1AXN9;P18654	Ribosomal protein S6 kinase alpha-3	Rps6ka3
-0.362362	-0.169279	-0.24721	-0.0851154	-0.219723	-0.211048	-0.0449314	-0.455116	11	11	3	76.4	76.4	17.4	16.46	26	B1AXP1;Q8BMJ3;E9Q5G6;Q3UT53;E9PZM5;E9PZE6;D3Z367	B1AXP1;Q8BMJ3	Eukaryotic translation initiation factor 1A, X-chromosomal	Eif1ax
-0.43171	-0.156241	-0.208402	0.062088	-0.243131	-0.186047	-0.0214653	-0.372561	3	3	3	43.1	43.1	43.1	6.0372	4	B1AXP6;B1AXP6-2;B1AXP6-3;B1AXP6-4	B1AXP6;B1AXP6-2;B1AXP6-3;B1AXP6-4	Mitochondrial import receptor subunit TOM5 homolog	Tomm5
-0.336132	-0.238236	0.0492105	-0.390764	-0.376045	-0.140602	-0.168929	-0.587301	2	2	2	3.8	3.8	3.8	44.222	2	B1AXU3;B1AXU4;Q05CG5;O55176-4;O55176-2;O55176;O55176-5;Q80U04-2;Q80U04	B1AXU3;B1AXU4;Q05CG5;O55176-4;O55176-2;O55176;O55176-5;Q80U04-2;Q80U04	E3 ubiquitin-protein ligase Praja-1;E3 ubiquitin-protein ligase Praja-2	Pja1;Pja2
-0.456884	-0.113348	-0.195726	0.118422	-0.244209	-0.205475	0.0286217	-0.335045	14	14	13	61.8	61.8	61.8	22.176	63	B1AXW7;P35700;B1AXW5;B1AXW6;G3UW54;B1AXW4	B1AXW7;P35700;B1AXW5;B1AXW6;G3UW54;B1AXW4	Peroxiredoxin-1	Prdx1
-0.407038	-0.122769	-0.0988684	0.0618668	-0.19375	-0.166348	-0.0144348	-0.38357	13	13	13	34.1	34.1	34.1	57.543	25	B1AXY3;Q3UKJ7;Q3UKJ7-2	B1AXY3;Q3UKJ7;Q3UKJ7-2	WD40 repeat-containing protein SMU1;WD40 repeat-containing protein SMU1, N-terminally processed	Smu1
-0.527272	-0.122055	-0.0882092	0.220253	-0.229657	-0.158339	0.184412	-0.256908	7	7	6	43.8	43.8	40.6	24.575	13	B1AY07;Q9D7S9	B1AY07;Q9D7S9	Charged multivesicular body protein 5	Chmp5
-0.420029	-0.17617	-0.382331	-0.0989475	-0.214574	-0.0536127	-0.00979805	-0.474558	6	6	6	5.6	5.6	5.6	123.81	6	B1AY10;B1AY10-2;B1AY10-3	B1AY10;B1AY10-2;B1AY10-3	Transcriptional repressor NF-X1	Nfx1
-0.484784	-0.105509	0.000743866	-0.0379362	-0.142392	-0.17376	0.156158	-0.47833	7	7	7	3.5	3.5	3.5	294.13	7	E9PV45;B1AY13	E9PV45;B1AY13	Ubiquitin carboxyl-terminal hydrolase;Ubiquitin carboxyl-terminal hydrolase 24	Usp24
-0.235995	-0.0653095	-0.0557442	0.0497341	-0.255828	-0.133152	0.102551	-0.368265	10	10	10	35.7	35.7	35.7	46.852	13	B1AY76;Q9D1Q6	B1AY76;Q9D1Q6	Endoplasmic reticulum resident protein 44	Erp44
-0.297967	-0.168893	-0.173999	-0.0173969	-0.239899	-0.207778	-0.013978	-0.331203	9	9	9	10.5	10.5	10.5	104.21	9	B1AYU6;B1AYU7;B1AYU5;Q8C5N3-2;Q8C5N3;B1AYU4;A2AK44;A2AK42;B1AYU9;B1AYU8	B1AYU6;B1AYU7;B1AYU5;Q8C5N3-2;Q8C5N3;B1AYU4;A2AK44;A2AK42	Pre-mRNA-splicing factor CWC22 homolog	Cwc22;Gm13695;Gm13697
-0.382548	0.0687122	0.041254	0.304285	-0.226506	-0.0402565	0.27125	-0.228495	28	28	1	32.7	32.7	1	129.45	34	B1AZ11;E9QPU9;Q3UMF0-3;Q3UMF0;B1AZ20	B1AZ11;E9QPU9;Q3UMF0-3;Q3UMF0	Cordon-bleu protein-like 1	Cobll1
-0.220018	-0.035593	-0.216865	-0.117813	-0.11705	-0.220957	-0.0837803	-0.477674	18	18	18	41.3	41.3	41.3	56.863	23	B1AZ43;B1AZ46;Q3UKP6;B1AZ47;Q8BKX1-3;Q8BKX1-2;Q8BKX1;B1AZ45;Q8BKX1-4	B1AZ43;B1AZ46;Q3UKP6;B1AZ47;Q8BKX1-3;Q8BKX1-2;Q8BKX1;B1AZ45;Q8BKX1-4	Brain-specific angiogenesis inhibitor 1-associated protein 2	Baiap2
-0.436346	0.0526705	0.0301657	0.265079	-0.179359	-0.125532	-0.0267897	-0.243913	1	1	1	1.4	1.4	1.4	97.73	1	D3YWD3;B1AZA5	D3YWD3;B1AZA5	Transmembrane protein 245	Tmem245
-0.357033	-0.117897	-0.171076	-0.0127773	-0.217564	-0.146496	0.0258808	-0.333363	17	17	17	11.2	11.2	11.2	182.77	20	B1AZI6;E9Q5E2;F6RBN0;F6SBF2;F6QCT0;B1AZI7	B1AZI6	THO complex subunit 2	Thoc2
-0.54154	-0.141967	-0.148231	0.159472	-0.2423	-0.190109	0.00740814	-0.381163	4	4	4	42.9	42.9	42.9	13.777	8	B1AZK3;P70349;B0R1E3	B1AZK3;P70349;B0R1E3	Histidine triad nucleotide-binding protein 1	Hint1
0.00281525	-0.0694075	-0.243342	0.116634	-0.274127	-0.112847	0.171746	-0.253176	6	6	6	7.9	7.9	7.9	106.17	6	B7ZNS2;B1AZP2-3;B1AZP2;E9PUF2;B1AZP2-2;I1E4X0;F6YMR0;H3BJD4;H3BJW9;H3BKJ0	B7ZNS2;B1AZP2-3;B1AZP2;E9PUF2;B1AZP2-2;I1E4X0;F6YMR0	Disks large-associated protein 4	Dlgap4
0.0645227	-0.351644	0.347616	0.432775	-0.124055	-0.0953627	0.124415	-0.332738	2	2	2	35.7	35.7	35.7	16.182	2	B1B030;Q9CZG9	B1B030;Q9CZG9	PDZ domain-containing protein 11	Pdzd11
-0.555667	-0.0217113	0.106401	0.555456	-0.169106	-0.129682	0.115	-0.164836	5	5	5	19.3	19.3	19.3	39.376	5	B1B076;Q9EPK2;B1B077;Q9EPK2-4;Q9EPK2-3;Q9EPK2-2	B1B076;Q9EPK2;B1B077;Q9EPK2-4;Q9EPK2-3;Q9EPK2-2	Protein XRP2	Rp2
-0.523463	-0.157355	-0.238023	0.031002	-0.248974	-0.180988	0.0286808	-0.354595	14	14	14	33.6	33.6	33.6	48.327	19	B1B079;Q3TIV5;Q3TIV5-3;Q3TIV5-2	B1B079;Q3TIV5;Q3TIV5-3	Zinc finger CCCH domain-containing protein 15	Zc3h15
-0.342506	0.00955105	0.00383854	0.176178	-0.174355	-0.095623	0.177118	-0.319029	27	27	27	11	11	11	469.02	30	B1B0C7;E9PZ16;E9QL02;Q05793;Q3UHH3	B1B0C7;E9PZ16;E9QL02;Q05793;Q3UHH3	Basement membrane-specific heparan sulfate proteoglycan core protein;Endorepellin;LG3 peptide	Hspg2
-0.401079	-0.207719	-0.269328	0.0498533	-0.148188	-0.0972462	0.0322495	-0.389566	3	3	3	7.8	7.8	7.8	60.112	4	B1B0I4;Q8VCH6	B1B0I4;Q8VCH6	Delta(24)-sterol reductase	Dhcr24
-0.174024	-0.202831	0.0876179	0.293827	-0.20634	-0.18162	0.130967	-0.24494	1	1	1	7.8	7.8	7.8	19.55	2	B1B0P8;B1B0P9;Q3U6J9;E9PVY4;O88531	B1B0P8;B1B0P9;Q3U6J9;E9PVY4;O88531	Palmitoyl-protein thioesterase 1	Ppt1
-0.360071	-0.13427	0.0255661	0.216534	-0.275444	-0.0966682	0.137316	-0.17223	11	11	11	71.6	71.6	71.6	24.57	32	B1B0W8;P00493	B1B0W8;P00493	Hypoxanthine-guanine phosphoribosyltransferase	Hprt1
-0.370821	-0.00945473	-0.12517	0.319182	-0.176837	-0.0509558	0.0595427	-0.271662	7	3	3	25.9	11.1	11.1	48.08	3	B1B1A2;Q8BUN5;A2CG44;F7BUP2;A2CG45	B1B1A2;Q8BUN5;A2CG44	Mothers against decapentaplegic homolog 3	Smad3
-0.299819	-0.160457	-0.179341	-0.215405	-0.224734	-0.14692	-0.0121307	-0.436975	7	7	7	4.6	4.6	4.6	213.61	7	B1B1A8;Q6PDN3;Q6PDN3-3;Q6PDN3-2;Q8BJ10	B1B1A8;Q6PDN3;Q6PDN3-3	Myosin light chain kinase, smooth muscle;Myosin light chain kinase, smooth muscle, deglutamylated form	Mylk
-0.362261	-0.0971165	0.0208263	0.330828	-0.223204	-0.117222	0.119301	-0.191692	14	14	14	55.3	55.3	55.3	35.009	25	B1B1B4;Q99LC5	B1B1B4;Q99LC5	Electron transfer flavoprotein subunit alpha, mitochondrial	Etfa
-0.601531	-0.076889	-0.211107	0.0991774	-0.376722	-0.217113	0.0608139	-0.185586	3	3	3	8.9	8.9	8.9	33.099	4	B1B1D8;B1B1D6;Q9D773;B1B1D7	B1B1D8;B1B1D6;Q9D773	39S ribosomal protein L2, mitochondrial	Mrpl2
-0.298256	0.00660801	-0.145072	0.339895	-0.296135	-0.178518	0.156325	-0.123116	5	5	4	19.6	19.6	17.2	54.174	6	B2KF04;Q91VJ4	B2KF04;Q91VJ4	Serine/threonine-protein kinase 38	Stk38
-0.569189	-0.100657	-0.129787	0.233504	-0.248875	0.021081	-0.083106	-0.39498	3	3	3	4.4	4.4	4.4	125.24	4	B2KF14;B2KF16;Q3UHP6;P59672;P59672-2;E9QLU8;F7D2Z9;E9QMD6;E9Q2H9;E9QPP5;Q8BIZ1-5;Q8BIZ1-3;Q8BIZ1-2;Q8BIZ1-4;Q8BIZ1	B2KF14;B2KF16;Q3UHP6;P59672;P59672-2	Ankyrin repeat and SAM domain-containing protein 1A	Anks1;Anks1a
-0.392936	-0.188915	-0.0194302	0.118437	-0.260835	-0.248831	-0.0496349	-0.234501	5	4	4	37.1	37.1	37.1	14.203	12	Q3U781;B2KF41;P84104-2;P84104;A2A4X6	Q3U781;B2KF41;P84104-2;P84104	Serine/arginine-rich splicing factor 3	Srsf3
0.63357	-0.0296507	-0.607698	-0.215255	-0.0368528	-0.034503	0.00943089	-0.50622	1	1	1	7.6	7.6	7.6	23.333	1	B2KF49;Q99JX1	B2KF49;Q99JX1	Transcription initiation factor TFIID subunit 11	Taf11
-0.0119753	-0.204775	-0.191662	0.0998993	-0.159623	-0.0654764	0.0488577	-0.188231	2	2	2	9.3	9.3	9.3	42.481	3	B2KFC7;Q9CR89-2;Q9CR89	B2KFC7;Q9CR89-2;Q9CR89	Endoplasmic reticulum-Golgi intermediate compartment protein 2	Ergic2
-0.487664	0.113558	-0.606955	-0.11766	-0.0819969	-0.16048	0.14346	-0.235787	1	1	1	17.4	17.4	17.4	15.588	1	B2KG30;Q9CQ39	B2KG30;Q9CQ39	Mediator of RNA polymerase II transcription subunit 21	Med21
-0.409374	-0.0916328	0.0372257	0.101048	-0.246982	-0.218399	0.0505209	-0.35878	1	1	1	10.9	10.9	10.9	12.017	1	B2KGB6;Q9CQW0	B2KGB6;Q9CQW0	ER membrane protein complex subunit 6	Emc6
-0.272409	0.062192	-0.0906897	0.511321	-0.180129	-0.118762	0.25735	0.0543528	4	4	4	56.5	56.5	56.5	13.722	4	B2KGB7;Q9DBG9;B1AUD9	B2KGB7;Q9DBG9;B1AUD9	Tax1-binding protein 3	Tax1bp3
-0.344952	0.0165472	0.0873575	0.756499	-0.213477	-0.0992432	0.260846	0.254108	5	5	5	52.5	52.5	52.5	20.165	7	B2KGE6;P28667	B2KGE6;P28667	MARCKS-related protein	Marcksl1
-0.47999	-0.476768	0.189326	0.314703	-0.179039	-0.113148	-0.0300951	-0.327112	2	2	2	12.3	12.3	12.3	24.945	4	B2KGE9;B2KGF0;Q8VEE0	B2KGE9;B2KGF0;Q8VEE0	Ribulose-phosphate 3-epimerase	Rpe
-0.509802	-0.14928	-0.244346	0.0487251	-0.371288	-0.35573	0.0781565	-0.252995	3	3	3	64.2	64.2	64.2	6.109	5	D6RIN4;B2KGQ2;Q9D0M5	D6RIN4;B2KGQ2;Q9D0M5	Dynein light chain 2, cytoplasmic	Dynll2
-0.641777	-0.0629196	-0.0438576	0.327661	-0.222883	-0.277047	0.317178	0.226424	1	1	1	5.1	5.1	5.1	35.866	1	B2KGQ6;Q9CRY7	B2KGQ6;Q9CRY7	Glycerophosphodiester phosphodiesterase domain-containing protein 1	Gdpd1
-0.436773	-0.175996	-0.148282	0.0375757	-0.270896	-0.139552	0.0188713	-0.383242	3	3	3	16.9	16.9	16.9	27.419	4	B2LVG5;B2LVG6;E0CXT7;Q8BQZ5;F7B6Z5;F8WHF1;Q8BQZ5-3;Q8BQZ5-2	B2LVG5;B2LVG6;E0CXT7;Q8BQZ5;F7B6Z5;F8WHF1;Q8BQZ5-3;Q8BQZ5-2	Cleavage and polyadenylation specificity factor subunit 4	Cpsf4
-0.505711	-0.0353413	-0.0600071	0.172466	-0.218216	-0.181499	0.0527878	-0.331427	22	22	22	62.5	62.5	62.5	47.994	134	B2MWM9;P14211	B2MWM9;P14211	Calreticulin	Calr
-0.2389	-0.0121956	-0.141381	0.306263	-0.30363	-0.104168	-0.00547314	-0.407197	7	4	4	41.4	26.5	26.5	23.707	5	B2RPS1;P61021	B2RPS1;P61021	Ras-related protein Rab-5B	Rab5b
-0.81889	-0.451512	0.212207	0.269062	-0.300037	-0.239031	0.000518799	-0.211111	2	2	2	20.1	20.1	20.1	19.28	15	D3Z5B1;B2RPU8;Q9D1L0	D3Z5B1;B2RPU8;Q9D1L0	Coiled-coil-helix-coiled-coil-helix domain-containing protein 2	Zbed5;Chchd2
-0.333595	-0.112188	-0.239712	-0.0598202	-0.219793	-0.203951	-0.0109444	-0.480247	68	68	68	45.3	45.3	45.3	243.24	143	B2RQC6;E9QAI5;G3UWN2;B7ZN27;E9QAT6;F6S3Z3;Q8C196	B2RQC6;E9QAI5;G3UWN2;B7ZN27	CAD protein;Glutamine-dependent carbamoyl-phosphate synthase;Aspartate carbamoyltransferase;Dihydroorotase	Cad
-0.368977	0.0171146	-0.0245628	0.113249	-0.212395	-0.0845747	0.115793	-0.282428	19	19	19	10.6	10.6	10.6	225.54	26	B2RQG2;F7AIS7;E9PXX1	B2RQG2		Phf3
-0.5356	-0.0050993	-0.345018	-0.0170918	-0.132698	-0.0635109	0.0160704	-0.374537	7	7	7	7.4	7.4	7.4	167.32	7	B2RQQ8;P08122;D3YV27	B2RQQ8;P08122	Collagen alpha-2(IV) chain;Canstatin	Col4a2
0.056078	0.137794	-0.108928	0.262571	-0.186751	-0.229524	0.0721979	-0.344603	9	9	9	20.6	20.6	20.6	77.731	14	B2RQS1;Q9ERG2;B3STQ1;E9Q9D7	B2RQS1;Q9ERG2	Striatin-3	Strn3
-0.419843	-0.21213	-0.17576	-0.0356884	-0.185193	-0.190422	-0.0235558	-0.48061	22	22	22	30.6	30.6	30.6	111.71	31	B2RQV1;Q8BWZ3;Q8BWZ3-2;F6XQZ4;G3UZX9	B2RQV1;Q8BWZ3;Q8BWZ3-2	N-alpha-acetyltransferase 25, NatB auxiliary subunit	Naa25
-0.34912	-0.371543	-0.89593	-0.645828	-0.45274	-0.767636	-0.713675	-1.74221	2	2	2	4.2	4.2	4.2	73.671	3	B2RQW1;D3Z4L9;Q61333	B2RQW1;D3Z4L9;Q61333	Tumor necrosis factor alpha-induced protein 2	Tnfaip2
-0.546931	-0.124573	-0.104619	0.209175	-0.25966	-0.0698643	0.088376	-0.317874	9	9	9	27	27	27	78.429	15	B2RR26;F6ZR71;Q8BZW8	B2RR26;F6ZR71;Q8BZW8	NHL repeat-containing protein 2	Nhlrc2
-0.455094	-0.0969915	-0.121713	-0.0140591	-0.365551	-0.246855	-0.310852	-0.533103	3	3	3	5.1	5.1	5.1	85.459	4	Q3V3Y8;E9QNG1;B2RR82;Q9Z0R6-2;Q9Z0R6	Q3V3Y8;E9QNG1;B2RR82;Q9Z0R6-2;Q9Z0R6	Intersectin-2	Itsn2
-0.506906	-0.168671	-0.249862	-0.055479	-0.161645	0.103788	0.232016	-0.336407	6	6	6	6.6	6.6	6.6	161.09	7	B2RR83	B2RR83	Probable ATP-dependent RNA helicase YTHDC2	Ythdc2
-0.340105	-0.0530472	-0.126329	0.0768642	-0.142101	-0.143997	0.0666237	-0.325439	50	50	50	32.6	32.6	32.6	232.14	70	B2RRE2;E9QAX2;Q9JMH9-1;Q9JMH9;Q9JMH9-6;Q9JMH9-4;E9Q405;Q9JMH9-5;Q9JMH9-7;Q9JMH9-2;E9QA74	B2RRE2;E9QAX2;Q9JMH9-1;Q9JMH9;Q9JMH9-6;Q9JMH9-4;E9Q405;Q9JMH9-5;Q9JMH9-7;Q9JMH9-2;E9QA74	Unconventional myosin-XVIIIa	Myo18a
-0.352533	-0.141788	-0.245695	-0.123083	-0.22269	-0.267858	-0.0702581	-0.39811	17	17	16	22.2	22.2	19.5	123.05	18	B2RRE7;E9QMS3;G3UXM1;G3UXQ0	B2RRE7;E9QMS3	OTU domain-containing protein 4	Otud4
-0.222644	0.0318661	-0.151292	0.362545	-0.178861	-0.0212584	0.153085	-0.298269	5	5	5	5.5	5.5	5.5	163	5	B2RRF0;P35822	B2RRF0;P35822	Protein-tyrosine-phosphatase;Receptor-type tyrosine-protein phosphatase kappa	Ptprk
-0.407854	-0.126841	-0.210064	0.0187988	-0.244822	-0.14517	-0.043581	-0.374937	29	29	29	48.2	48.2	48.2	76.723	60	B2RRH9;Q3THK7	B2RRH9;Q3THK7	GMP synthase [glutamine-hydrolyzing]	Gmps
-0.329059	-0.0243692	-0.115751	0.155247	-0.18496	-0.14223	-0.0455294	-0.323789	8	8	8	9.3	9.3	9.3	153.92	10	B2RRI2;Q689Z5;Q689Z5-2;E9Q429;E9PW13;Q7TNB8-2;Q7TNB8	B2RRI2;Q689Z5;Q689Z5-2;E9Q429	Protein strawberry notch homolog 1	Sbno1
-0.51076	-0.177477	-0.101762	0.0776682	-0.36642	-0.0680971	0.0315819	-0.246964	6	6	6	16.7	16.7	16.7	37.35	11	B2RRT9;Q9R020;D3Z4U0;D3Z4T9;E9PUD0;Q9R020-2	B2RRT9;Q9R020;D3Z4U0;D3Z4T9	Zinc finger Ran-binding domain-containing protein 2	Zranb2
-0.372654	-0.22773	-0.018055	0.0170774	-0.36058	-0.362466	0.128505	-0.256872	28	1	1	80.3	4.5	4.5	41.736	1	B2RRX1;P60710;F8WI82;E9Q1F2;E9Q5F4;G3UZ07;E9QAZ1;E9Q606;F8WGM8;E9Q2D1;F6WX90;A2AQA5;E9Q3M9	B2RRX1;P60710;F8WI82;E9Q1F2;E9Q5F4;G3UZ07	Actin, cytoplasmic 1;Actin, cytoplasmic 1, N-terminally processed	Actb;Actg1
-0.140226	-0.0349636	-0.35905	0.304754	-0.116028	-0.24971	0.0631981	-0.405749	2	2	2	3.9	3.9	3.9	77.229	2	B2RRY4;Q9JLB2	B2RRY4;Q9JLB2	MAGUK p55 subfamily member 5	Mpp5
-0.387899	-0.111958	0.0378942	0.184852	-0.18478	-0.139775	0.0907917	-0.283365	8	8	8	38.4	38.4	38.4	34.577	11	B2RRZ7;Q3U0V2;E9Q534;D6RCI0;D6RGL2	B2RRZ7;Q3U0V2	Tumor necrosis factor receptor type 1-associated DEATH domain protein	Tradd
-0.103498	-0.0585213	-0.193974	0.0363884	-0.184928	-0.130955	-0.0592289	-0.427544	8	8	7	10.9	10.9	9.8	88.066	10	B2RS09;Q7JJ13-2;Q7JJ13;F8WIU6;G3UZR9	B2RS09;Q7JJ13-2;Q7JJ13;F8WIU6	Bromodomain-containing protein 2	Brd2
-0.174829	-0.187073	-0.18009	-0.0189619	-0.227054	-0.142838	0.0362272	-0.443211	2	2	2	20.5	20.5	20.5	17.171	2	Q8C4Y1;B2RS19;P28574;E9Q7Z1	Q8C4Y1;B2RS19;P28574;E9Q7Z1	Protein max	Max
-0.260775	-0.0914249	0.0187082	0.381948	0.034996	-0.0571489	0.109032	-0.114563	5	5	5	16.6	16.6	16.6	50.602	5	E9Q760;B2RS30;Q9Z1Y4	E9Q760;B2RS30;Q9Z1Y4	Thyroid receptor-interacting protein 6	Trip6
-0.414787	-0.0619316	-0.0820999	0.0769844	-0.194583	-0.119205	0.0638218	-0.248772	34	34	30	49.3	49.3	44	102.71	88	B2RSC8;P46935;E9Q4K9;E9PYU8;F6WD29;Q9CUN6;A2A5Z6-2;A2A5Z6;Q6I6G8;Q8K4P8-2;Q8K4P8	B2RSC8;P46935	E3 ubiquitin-protein ligase NEDD4	Nedd4
-0.346052	-0.0541201	0.125973	0.747544	-0.155504	-0.2801	0.163828	-0.117004	22	5	5	61.1	19.6	19.6	49.953	15	B2RSN3;Q9CWF2;Q7TMM9;G3UZR1	B2RSN3;Q9CWF2;Q7TMM9	Tubulin beta-2B chain;Tubulin beta-2A chain	Tubb2b;Tubb2a
-0.229223	-0.052721	0.368335	0.547971	-0.159962	-0.0312595	0.32953	0.00336742	4	4	4	12.8	12.8	12.8	38.225	5	B2RSR7;Q3ULJ0-2;Q3ULJ0;D3Z0L6	B2RSR7;Q3ULJ0-2;Q3ULJ0	Glycerol-3-phosphate dehydrogenase [NAD(+)];Glycerol-3-phosphate dehydrogenase 1-like protein	Gpd1l
-0.334877	-0.00807858	-0.0992117	0.19891	-0.117272	-0.0751572	0.0232735	-0.250107	9	9	9	7.6	7.6	7.6	148.17	9	B2RSU6;Q6AW69-5;Q6AW69-4;Q6AW69;D3Z3H4;Q6AW69-3;Q6AW69-2	B2RSU6;Q6AW69-5;Q6AW69-4;Q6AW69;D3Z3H4;Q6AW69-3	Cingulin-like protein 1	Cgnl1
-0.143675	-0.0698881	-0.170734	0.119655	-0.178257	-0.157925	0.0484238	-0.33923	13	13	13	9.6	9.6	9.6	183.01	14	E0CYI9;E9PWI6;B2RSU7;Q8CHG3;F6UT01	E0CYI9;E9PWI6;B2RSU7;Q8CHG3	GRIP and coiled-coil domain-containing protein 2	Gcc2
-0.36158	-0.114204	-0.149315	0.100208	-0.232231	-0.181725	0.0437813	-0.344599	33	33	33	43.1	43.1	43.1	135.55	62	B2RSV4;Q921M3;F8WHW1;Q921M3-2	B2RSV4;Q921M3;F8WHW1;Q921M3-2	Splicing factor 3B subunit 3	Sf3b3
-0.319094	-0.277058	-0.330214	-0.353004	-0.264159	0.0388861	0.173948	-0.0601578	3	3	3	2.3	2.3	2.3	225.05	3	B2RT41	B2RT41		Zfc3h1
-0.148098	-0.205438	-0.251896	0.0646534	-0.297346	-0.265224	-0.0899763	-0.379889	2	2	2	5.5	5.5	5.5	36.721	2	B2RT77;Q78WZ7	B2RT77;Q78WZ7	DNA-directed RNA polymerase I subunit RPA43	Twistnb
-0.333965	-0.141762	-0.148817	0.0725212	-0.209827	-0.120762	0.030323	-0.377857	17	17	17	50.8	50.8	50.8	42.809	37	B2RT97;Q9WVJ2;E9Q5I9;E9Q0U1;F6ZQQ3;F6PXS6;E9PY93	B2RT97;Q9WVJ2;E9Q5I9	26S proteasome non-ATPase regulatory subunit 13	Psmd13
-0.483017	-0.0811033	-0.201264	0.0663519	-0.252987	-0.24691	-0.0301476	-0.360317	9	9	9	43.6	43.6	43.6	20.605	23	B2RTB0;Q3UHX2	B2RTB0;Q3UHX2	28 kDa heat- and acid-stable phosphoprotein	Pdap1
0.00796223	-0.270081	-0.231486	0.00158024	-0.218764	0.00889301	0.00980663	-0.21971	2	2	2	7.1	7.1	7.1	37.436	4	B2RTE3;Q4FK66;Q4FK66-2	B2RTE3;Q4FK66;Q4FK66-2	Pre-mRNA-splicing factor 38A	Prpf38a
-0.348257	0.0180111	-0.144287	-0.0370445	-0.20055	-0.108921	0.0303383	-0.328281	9	9	9	59.2	59.2	59.2	11.367	187	B2RTM0;P62806	B2RTM0;P62806	Histone H4	Hist2h4;Hist1h4a
-0.223174	-0.0382481	-0.076417	0.287989	-0.0563564	-0.125634	0.114488	-0.251718	8	8	8	8.4	8.4	8.4	170.39	8	B2RTN5;Q91YM2	B2RTN5;Q91YM2	Rho GTPase-activating protein 35	Arhgap35
-0.927112	-0.244123	-0.262996	0.119101	-0.241428	-0.226767	0.0159168	-0.356852	3	2	2	1.5	1.1	1.1	224.49	2	B2RU80	B2RU80	Receptor-type tyrosine-protein phosphatase beta	Ptprb
-0.414469	-0.120817	-0.175282	0.131441	-0.266279	-0.20508	0.0682907	-0.403997	20	20	20	72.6	72.6	72.6	38.442	51	B2RUC7;Q9Z1Z2	B2RUC7;Q9Z1Z2	Serine-threonine kinase receptor-associated protein	Strap
-0.443164	-0.0726452	0.0269604	0.547295	-0.268536	-0.160581	0.0184259	-0.239425	10	10	9	8.8	8.8	8.3	139.06	12	B2RUE8;F7BS72;B7ZNR9;F8VPL5;E9PVG7;P97820	B2RUE8;F7BS72;B7ZNR9;F8VPL5;E9PVG7;P97820	Mitogen-activated protein kinase kinase kinase kinase 4	Map4k4
-0.315264	-0.0776272	-0.112595	0.0883312	-0.10684	-0.196918	0.0623398	-0.315414	20	20	20	27.2	27.2	27.2	114.45	29	B2RUG7;O88532;F6QJP7;F6V459;D3Z5G4;D3Z7V6	B2RUG7;O88532	Zinc finger RNA-binding protein	Zfr
-0.327076	0.0393667	-0.0582838	0.0559425	0.0302925	-0.0705843	0.271949	-0.246723	2	2	2	2	2	2	197.98	2	B2RUJ4;Q4QY64;Q4QY64-2	B2RUJ4;Q4QY64;Q4QY64-2	ATPase family AAA domain-containing protein 5	Atad5
-0.398341	-0.320675	-0.28692	0.184269	-0.236464	-0.0873241	-0.0563879	-0.408121	3	3	2	2.6	2.6	1.8	179.23	3	Q5NCJ0;B2RUJ6;Q5NCJ1;Q5NCJ2;Q5NCJ4;Q5NCJ5;E9Q4W9;E9Q5V5	Q5NCJ0;B2RUJ6;Q5NCJ1;Q5NCJ2;Q5NCJ4;Q5NCJ5		Rapgef6
-0.36871	-0.044013	-0.0685329	0.0389252	-0.106834	-0.199612	0.0998001	-0.297756	7	7	7	10.6	10.6	10.6	92.659	8	B2RUJ8;Q8C0D4;Q8R1F4	B2RUJ8;Q8C0D4	Rho GTPase-activating protein 12	Arhgap12
-0.371124	0.0427618	0.146023	0.377396	-0.238285	-0.135408	0.247994	-0.196848	13	13	13	14.6	14.6	14.6	162.18	16	B2RUK2;Q80TH2-1;Q80TH2;Q80TH2-2;B7ZNX6;B2RUJ2;B9EHV0;E9Q6L9;Q80TE7	B2RUK2;Q80TH2-1;Q80TH2;Q80TH2-2;B7ZNX6;B2RUJ2	Protein LAP2	Erbb2ip
-0.380666	-0.0264292	0.0875664	0.221022	-0.163089	-0.18284	0.262923	-0.219002	7	7	7	14.4	14.4	14.4	61.378	8	B2RUK5;Q3ULD5;Q6PD20;Q8K1L7	B2RUK5;Q3ULD5;Q6PD20	Methylcrotonoyl-CoA carboxylase beta chain, mitochondrial	Mccc2
-0.416162	-0.182087	-0.461649	-0.206835	-0.239914	-0.270777	-0.170904	-0.522497	19	19	19	39.8	39.8	39.8	74.18	40	B2RUM8;Q8K363;F6ZX28	B2RUM8;Q8K363	ATP-dependent RNA helicase DDX18	Ddx18
-0.361223	-0.110657	-0.0846395	0.0417395	-0.168363	-0.132624	0.0825472	-0.258582	9	9	9	27.1	27.1	27.1	49.116	10	B2RUP0;Q8C5L7;E9Q5Y4	B2RUP0;Q8C5L7	RNA-binding protein 34	Rbm34
-0.423187	-0.175982	-0.396166	-0.201313	-0.236332	-0.27025	-0.0712967	-0.544985	27	27	12	23.8	23.8	9.4	140.99	41	B2RUR3;P06795;F6SGP4;Q9JJ59	B2RUR3;P06795	Multidrug resistance protein 1B	Abcb1b
-0.415222	-0.0248318	-0.14996	0.0513554	-0.175	-0.251281	0.0492449	-0.23471	9	9	9	15.7	15.7	15.7	91.982	10	B2RUR8;H3BKW8;Q8R554;D3Z210;D3YYZ8	B2RUR8	OTU domain-containing protein 7B	Otud7b
-0.21893	0.0683146	0.0789871	-0.0903444	-0.197783	-0.18382	0.0608768	-0.381248	2	2	2	9.6	9.6	9.6	23.099	2	B2RV69;Q5SYH2	B2RV69;Q5SYH2	Transmembrane protein 199	Tmem199
-0.233455	-0.203688	0.103221	0.11392	-0.194876	-0.0418568	0.233688	-0.281562	3	3	3	16.9	16.9	16.9	20.936	3	B2RV71;Q9D1I2	B2RV71;Q9D1I2	Bcl10-interacting CARD protein	1110007C09Rik
-0.344811	-0.0481749	-0.0522461	0.127934	-0.288708	-0.112852	0.0960999	-0.271167	8	8	8	20.3	20.3	20.3	49.429	8	B2RV73;Q8VHI3	B2RV73;Q8VHI3	GDP-fucose protein O-fucosyltransferase 2	Pofut2
-0.37715	0.00034523	-0.207376	0.029398	-0.193113	-0.134878	0.0217361	-0.380278	10	10	0	67.5	67.5	0	13.92	236	B2RVD5;Q8CBB6;Q921L4;Q8CGP1;P10853;Q8CGP2;Q64475;Q8CGP2-2;P70696;G3X9D5	B2RVD5;Q8CBB6;Q921L4;Q8CGP1;P10853;Q8CGP2;Q64475;Q8CGP2-2;P70696	Histone H2B;Histone H2B type 1-K;Histone H2B type 1-F/J/L;Histone H2B type 1-P;Histone H2B type 1-B;Histone H2B type 1-A	Hist1h2bk;Hist1h2br;LOC665622;Hist1h2bf;Hist1h2bp;Hist1h2bb;Hist1h2ba
-0.22432	-0.00737667	-0.13096	0.093215	-0.2376	-0.133583	0.074688	-0.261271	5	3	3	31.2	24.2	24.2	13.509	9	B2RVP5;Q3THW5;P0C0S6;Q8R029;Q5NC91;Q3UA95	B2RVP5;Q3THW5;P0C0S6;Q8R029;Q5NC91;Q3UA95	Histone H2A;Histone H2A.V;Histone H2A.Z	H2afv;H2afz
-0.427802	-0.0479956	-0.0811472	0.150803	-0.148108	-0.0150337	0.10131	-0.362742	3	3	3	39.5	39.5	39.5	8.4977	9	B2RVQ7;Q9D115	B2RVQ7;Q9D115	Zinc finger protein 706	Zfp706;Znf706
-0.497682	-0.0124607	0.00784683	0.122776	-0.397681	-0.0689278	0.038249	-0.155953	1	1	1	4.1	4.1	4.1	27.952	1	B2RVR0	B2RVR0	Protein FAM133B	Fam133b
-0.495729	-0.137096	-0.142393	-0.0548744	-0.237152	-0.214056	0.0203857	-0.32844	9	9	2	71.2	71.2	32	13.607	67	F8WIX8;B2RWH3;Q6GSS7;Q149V4;Q64523;Q64522	F8WIX8;B2RWH3;Q6GSS7;Q149V4;Q64523	Histone H2A;Histone H2A type 2-A;Histone H2A type 2-C	Hist1h2al;Hist2h2aa1;Hist2h2ac
-0.429115	-0.0686741	0.100344	0.282407	-0.15533	-0.160952	0.258453	0.105904	2	2	2	3.3	3.3	3.3	60.705	2	B2RWI2;Q9EP89	B2RWI2;Q9EP89	Serine beta-lactamase-like protein LACTB, mitochondrial	Lactb
-0.493042	-0.0806475	-0.0211868	0.0228987	-0.386755	-0.145643	0.100775	-0.282923	15	15	9	8.7	8.7	6	263.3	19	E9PYJ8;B2RWS6;REV__Q9D495	E9PYJ8;B2RWS6	Histone acetyltransferase p300	Ep300
-0.452316	-0.0712519	-0.132884	0.0745621	-0.363821	-0.117272	0.0116634	-0.480825	11	11	10	13.2	13.2	12.3	116.05	11	B2RX66;Q5F2E8;Q6ZQ29-2;Q6ZQ29	B2RX66;Q5F2E8	Serine/threonine-protein kinase TAO1	Taok1
-0.423979	-0.141342	-0.500175	-0.05474	-0.281963	-0.143447	0.353121	-0.327739	4	4	4	10.7	10.7	10.7	60.705	5	B2RX77;Q9D483;D3YYS2;Q9D483-2	B2RX77;Q9D483	DNA-directed RNA polymerase III subunit RPC3	Polr3c
-0.238179	-0.0206528	-0.039197	0.122033	-0.0296736	-0.243875	0.028511	-0.380196	3	3	3	3.8	3.8	3.8	128.39	3	B2RXC1	B2RXC1	Trafficking protein particle complex subunit 11	Trappc11
-0.309884	-0.0357151	-0.214536	0.135157	-0.288893	-0.0419903	-0.0218697	-0.321864	3	3	3	2.4	2.4	2.4	155.74	3	B2RXC6	B2RXC6	DNA-directed RNA polymerase	Polr3a
-0.468097	-0.106234	-0.173216	0.0150547	-0.216623	-0.184958	-0.0193806	-0.324297	6	6	6	32.4	32.4	32.4	23.532	22	B2RXM7;Q9D1J3	B2RXM7;Q9D1J3	SAP domain-containing ribonucleoprotein	1110005A23Rik;Sarnp
-0.418517	-0.231768	-0.141034	0.182946	-0.207416	-0.196053	0.0191298	-0.326046	6	6	6	31.3	31.3	31.3	35.079	8	B2RXQ8;Q8BFQ4	B2RXQ8;Q8BFQ4	WD repeat-containing protein 82	Wdr82
-0.407948	0.0110302	0.303112	0.930218	-0.170088	-0.00913811	0.347904	0.226673	20	20	1	33.7	33.7	1.4	72.403	26	B2RXQ9;D3Z080;Q3UTJ2-5;B9EKP8;Q3UTJ2-4;Q3UTJ2;E9Q8K9;E9Q0B0;Q3UTJ2-3;Q3UTJ2-6;D3Z203;Q3UTJ2-7;F6ZWT0;F6V513;D3Z0E9;D3Z2C7;D3Z0N2;D3Z4W6;D3YTN2;D3YUT0;D3YY43	B2RXQ9;D3Z080;Q3UTJ2-5;B9EKP8;Q3UTJ2-4;Q3UTJ2;E9Q8K9;E9Q0B0;Q3UTJ2-3	Sorbin and SH3 domain-containing protein 2	Sorbs2
-0.188999	0.0556946	-0.042284	0.15683	-0.0990238	-0.056284	0.164438	-0.271412	30	30	30	26.7	26.7	26.7	206.23	38	B2RXS4;E9Q832;E9PY77	B2RXS4;E9Q832	Plexin-B2	Plxnb2
-0.363299	-0.0754585	-0.184893	0.20722	-0.169387	-0.0217972	0.226361	-0.286622	8	8	7	7.7	7.7	6.9	140.13	8	B2RXW8;B8QI33;Q3UJC0;B8QI35;P60469;F6UYF1	B2RXW8;B8QI33		Ppfia1
-0.330543	-0.00181866	-0.130974	0.0457373	-0.247606	-0.163565	0.0653839	-0.328647	14	14	13	10.8	10.8	10.4	209.49	14	D3Z1C0;Q6ZPE2;B2RXX4;D6RG52;F6S251;H3BKD9;F7AWK3	D3Z1C0;Q6ZPE2;B2RXX4	Myotubularin-related protein 5	Sbf1
-0.37434	0.0338964	-0.00778294	0.274768	-0.0983725	-0.0671291	0.224503	-0.108409	6	6	6	29.6	29.6	29.6	30.641	6	B2RXY7;P48758	B2RXY7;P48758	Carbonyl reductase [NADPH] 1	Cbr1
-0.44471	-0.16136	-0.027483	0.26435	-0.215998	-0.177755	0.178015	-0.335581	6	6	6	3	3	3	214.43	6	B2RY04	B2RY04	Dedicator of cytokinesis protein 5	Dock5
-0.323187	-0.163239	-0.256697	0.0322437	-0.215021	-0.209208	-0.00893784	-0.35457	15	15	15	21	21	21	99.551	21	B2RY56-2;B2RY56;B2RY56-3	B2RY56-2;B2RY56	RNA-binding protein 25	Rbm25
-0.328953	-0.0724201	-0.0385141	0.297871	-0.0720139	-0.123931	0.0714388	-0.19697	2	2	2	6.6	6.6	6.6	54.72	2	B2Z893;Q6GTL7;P70265;B2Z895;B2Z894;C9VZF2;B2Z892;Q6DTY7-2;Q6DTY7-6;Q6DTY7-5;Q6DTY7	B2Z893;Q6GTL7;P70265;B2Z895;B2Z894;C9VZF2;B2Z892;Q6DTY7-2;Q6DTY7-6;Q6DTY7-5;Q6DTY7	6-phosphofructo-2-kinase/fructose-2,6-bisphosphatase 2;6-phosphofructo-2-kinase;Fructose-2,6-bisphosphatase;6-phosphofructo-2-kinase/fructose-2,6-bisphosphatase 4;6-phosphofructo-2-kinase;Fructose-2,6-bisphosphatase	Pfkfb2;Pfkfb4
0.177272	-0.182817	0.208617	0.198669	0.124482	0.214773	0.147386	-0.403484	3	3	3	10.6	10.6	10.6	45.233	3	B2ZRS7;B2ZRS3;Q570Y9-2;Q570Y9;B2ZRS5;Q570Y9-3	B2ZRS7;B2ZRS3;Q570Y9-2;Q570Y9;B2ZRS5;Q570Y9-3	DEP domain-containing mTOR-interacting protein	Deptor
-0.283296	6.87e-05	-0.0169649	0.610057	-0.196439	-0.0799503	0.350922	0.0415525	8	1	1	3.8	0.6	0.6	227.76	7	Q6URW6-2;Q6URW6;B3F3T1	Q6URW6-2;Q6URW6;B3F3T1	Myosin-14	Myh14
-0.370035	-0.0840645	-0.210224	0.0865288	-0.218412	-0.205675	-0.000564575	-0.315783	56	56	54	74	74	72.8	74.237	196	P48678;B3RH23;P48678-2;B3RH24;P48678-3;D3YUF7	P48678;B3RH23;P48678-2;B3RH24;P48678-3	Prelamin-A/C;Lamin-A/C	Lmna
-0.39278	-0.117119	-0.0395203	0.169428	-0.235611	-0.183769	0.0477753	-0.287348	21	21	21	33.3	33.3	33.3	93.462	28	B6YY24;Q3UVG3	B6YY24;Q3UVG3	Protein FAM91A1	D15Ertd621e;Fam91a1
-0.398743	-0.13835	-0.201885	0.245365	-0.275721	-0.210777	0.0436592	-0.258221	132	132	120	65.9	65.9	62.7	280.5	406	B7FAU9;Q8BTM8;B7FAV1;F6XC15;Q8BTM8-2;F6Z2C0;F7AVL7	B7FAU9;Q8BTM8;B7FAV1	Filamin-A	Flna
-0.264096	-0.0603209	-0.436015	-0.24744	-0.118342	-0.143601	-0.159849	-0.363274	2	2	2	20.2	20.2	20.2	20.278	2	B7ZBX7;B7ZBX8;Q8BG17;B7ZCM5;F8WGP0	B7ZBX7;B7ZBX8;Q8BG17;B7ZCM5;F8WGP0	Nucleolar protein 12	Nol12
-0.462435	-0.121619	-0.0445452	0.200666	-0.285926	-0.327096	0.120915	-0.34096	1	1	1	3.6	3.6	3.6	25.464	1	B7ZCA9;Q5SSK3	B7ZCA9;Q5SSK3	Transcription elongation factor, mitochondrial	Tefm
-1.06771	-0.199815	-0.0607615	0.326477	-0.180943	-0.316373	0.225054	-0.178707	1	1	1	0.8	0.8	0.8	141.29	1	G3UWM5;B7ZCJ0;E9Q570;B7ZCJ1;Q6DFV3	G3UWM5;B7ZCJ0;E9Q570;B7ZCJ1;Q6DFV3	Rho GTPase-activating protein 21	Arhgap21
-0.308851	-0.075161	-0.241763	0.274534	-0.204373	-0.0396013	0.115608	-0.246479	3	3	3	7.1	7.1	7.1	60.841	3	B7ZCR2;Q91YL3;B7ZCR1;F6V4H6;D6RJ84;F7CAK3	B7ZCR2;Q91YL3;B7ZCR1;F6V4H6;D6RJ84	Uridine-cytidine kinase-like 1;Uridine-cytidine kinase	Uckl1
-0.250013	-0.0912476	-0.169079	0.128994	-0.215379	-0.139217	0.0818634	-0.406635	11	11	10	29.4	29.4	27.4	48.511	18	Q3TPY5;B7ZCU4;B7ZCU3;Q3TJR5;Q3TJ64;B7ZCU0;B7ZCT9;Q8CBW3-2;Q8CBW3-4;Q8CBW3-3;Q8CBW3;B7ZCU1;B7ZCU2;B7ZCU5;Q8CBW3-5	Q3TPY5;B7ZCU4;B7ZCU3;Q3TJR5;Q3TJ64;B7ZCU0;B7ZCT9;Q8CBW3-2;Q8CBW3-4;Q8CBW3-3;Q8CBW3;B7ZCU1;B7ZCU2;B7ZCU5;Q8CBW3-5	Abl interactor 1	Abi1
0.00310421	-0.000134468	-0.0232687	0.101124	-0.248212	-0.193042	0.180593	-0.322851	4	4	4	13.2	13.2	13.2	56.677	5	B7ZMP1;B7ZMP1-2;E9Q1R1	B7ZMP1;B7ZMP1-2	Probable Xaa-Pro aminopeptidase 3	Xpnpep3
-0.449144	-0.0762482	-0.235419	-0.0366058	-0.206125	-0.200625	0.066678	-0.395333	8	8	8	20.7	20.7	20.7	51.225	9	B7ZMR0;Q76LS9-2;Q76LS9;Q76LS9-3;Q6PDI6-2;Q6PDI6	B7ZMR0;Q76LS9-2;Q76LS9;Q76LS9-3	Protein FAM63A	Fam63a
-0.457068	-0.184429	-0.069747	-0.0586414	-0.458035	-0.524979	-0.135894	-0.0281811	6	6	6	10.2	10.2	10.2	52.711	7	D3YV79;B7ZMR9;Q0VEE6	D3YV79;B7ZMR9;Q0VEE6	Zinc finger protein 800	Zfp800;Znf800
-1.30822	0.129618	-0.957079	0.125611	-0.0658798	-0.294075	0.0135822	-0.309769	1	1	1	1.2	1.2	1.2	144.8	1	B7ZN02;Q5DTX6	B7ZN02;Q5DTX6	Junctional protein associated with coronary artery disease	9430020K01Rik;Jcad
-0.230904	0.0399332	-0.218457	0.346516	-0.780888	-0.476955	-0.385716	-0.737123	3	3	3	25.2	25.2	25.2	16.143	3	Q5CZX8;F6TBN8;B7ZN14;Q8C7Q4-2;Q8VE92;Q8C7Q4	Q5CZX8;F6TBN8;B7ZN14;Q8C7Q4-2;Q8VE92;Q8C7Q4	RNA-binding protein 4;RNA-binding protein 4B	Rbm4;Rbm4b
-0.402673	-0.174597	-0.146517	0.0548019	-0.227148	-0.208286	-0.0676594	-0.451134	13	12	12	54.4	51.8	51.8	43.934	30	B7ZNL2;A2RSB1;E9Q6R0;Q78ZA7	B7ZNL2;A2RSB1;E9Q6R0;Q78ZA7	Nucleosome assembly protein 1-like 4	Nap1l4
-0.344855	-0.0918083	-0.22375	0.0041132	-0.215214	-0.159067	-0.0306263	-0.477227	14	14	14	31	31	31	73.279	16	F7AC41;Q91VU7;B7ZNL8;Q3ULP8;F6XMS4;F7CG42	F7AC41;Q91VU7;B7ZNL8;Q3ULP8		Pus7
-0.0724058	-0.246097	-0.168896	0.231445	-0.098032	-0.0950222	0.288254	-0.195962	3	3	3	41	41	41	9.4097	3	B7ZNP3;B7ZNP2;Q3V4B5	B7ZNP3;B7ZNP2;Q3V4B5	COMM domain-containing protein 6	Commd6
-0.307034	-0.162662	-0.0946341	0.204021	-0.219083	-0.0341673	0.137336	-0.248392	9	8	8	7.3	6.6	6.6	123.35	8	B7ZNX0;Q9ESC8	B7ZNX0;Q9ESC8	AF4/FMR2 family member 4	Aff4
-0.0931377	-0.0490065	-0.133199	-0.0285664	-0.241399	-0.130513	0.0699043	-0.393742	8	8	8	9.3	9.3	9.3	133.35	9	B7ZP47;Q65Z40;F6YCH1;G3UXQ2	B7ZP47;Q65Z40;F6YCH1	Wings apart-like protein homolog	Wapal
-0.660219	-0.431936	-0.146059	-0.0716209	-0.241375	-0.0986643	0.043273	-0.619153	1	1	1	4.3	4.3	4.3	25.948	1	B7ZWE5;E9PW64;Q9Z0H7	B7ZWE5;E9PW64;Q9Z0H7	B-cell lymphoma/leukemia 10	Bcl10
-0.223908	-0.0210829	-0.120454	0.222898	-0.0613852	0.0175276	0.145239	-0.276283	6	6	6	2.9	2.9	2.9	299.75	6	B7ZWL5;E9Q9L6;Q6ZQA0;Q6ZQA0-2;F6VTL9;F6ZZB1;D3Z2K6	B7ZWL5;E9Q9L6;Q6ZQA0;Q6ZQA0-2;F6VTL9;F6ZZB1	Neurobeachin-like protein 2	Nbeal2
0.616105	-2.1114	0.635633	-0.12129	-0.837049	-1.62098	0.315842	-0.628114	1	1	1	5.6	5.6	5.6	22.763	2	B8JJ53;B8JJ57;B8JJ54;B8JJ56;Q99PN3-2;Q99PN3	B8JJ53;B8JJ57;B8JJ54;B8JJ56;Q99PN3-2;Q99PN3	Tripartite motif-containing protein 26	Trim26
-0.135951	-0.0760307	0.391575	0.640924	0.0212545	-0.680902	-0.00943375	-0.357667	2	2	2	5.6	5.6	5.6	51.51	2	B8JJ99;Q9DCN1-2;Q9DCN1	B8JJ99;Q9DCN1-2;Q9DCN1	Peroxisomal NADH pyrophosphatase NUDT12	Nudt12
0.691423	0.372215	0.351182	0.0178266	-0.869832	-0.0252161	0.257978	-0.482952	1	1	1	7.3	7.3	7.3	32.044	1	F7BQ76;E0CXX6;B8JJA3;Q3TV65	F7BQ76;E0CXX6;B8JJA3;Q3TV65	MPN domain-containing protein	Mpnd
-0.528871	-0.0751629	0.131738	0.259681	-0.148026	-0.00485325	0.180496	-0.0331564	1	1	1	26.5	26.5	26.5	3.9114	1	G3X8T4;B8JJA8;P17665	G3X8T4;B8JJA8;P17665	Cytochrome c oxidase subunit 7C, mitochondrial	Cox7c
-0.395447	-0.120596	0.0555897	0.740618	-0.188818	-0.127851	0.237856	0.233938	15	15	15	43.3	43.3	43.3	50.118	24	B8JJB6;Q3TJD7;B8JJB3;Q8BVJ7;Q3TJD7-3;B8JJB2;B8JJB5;Q3TJD7-2;B8JJB1	B8JJB6;Q3TJD7	PDZ and LIM domain protein 7	Pdlim7
-0.29755	-0.0259533	-0.162107	-0.0336905	-0.235833	-0.0128059	0.0882826	-0.155097	14	14	14	30.2	30.2	30.2	68.59	14	B8JJC1;Q8BJ37	B8JJC1;Q8BJ37	Tyrosyl-DNA phosphodiesterase 1	Tdp1
-0.792838	-0.312873	-0.0170546	0.013979	-0.379226	-0.21022	-0.103631	-0.261245	2	2	2	8.4	8.4	8.4	34.08	2	D6RDR1;B8JJE8;B8JJE7;Q8CEE0-2;Q8CEE0;D6RH89;F7BGJ9;B8JJF0;B8JJF1;Q8CEE0-3	D6RDR1;B8JJE8;B8JJE7;Q8CEE0-2;Q8CEE0;D6RH89;F7BGJ9;B8JJF0;B8JJF1;Q8CEE0-3	Centrosomal protein of 57 kDa	Cep57
-0.394012	-0.227832	-0.346574	-0.188916	-0.224109	-0.191316	-0.0596838	-0.739546	9	9	9	4.8	4.8	4.8	208.1	10	B8JJF8;B8JJF7;Q3UHU5-3;Q3UHU5;B8JJI7;H3BL83;Q3UHU5-2;Q6NZL0	B8JJF8;B8JJF7;Q3UHU5-3;Q3UHU5;B8JJI7;H3BL83;Q3UHU5-2	Microtubule cross-linking factor 1	Mtcl1
-0.287954	-0.0914927	-0.0419111	0.104696	-0.327313	-0.162857	0.000914574	-0.400375	10	5	5	24.3	16.1	16.1	55.055	10	B8JJG1;Q3TJZ6	B8JJG1;Q3TJZ6	Protein FAM98A	Fam98a
0.268317	-0.288956	-0.0020647	0.242244	-0.200477	-0.0784092	-0.0726166	-0.412174	1	1	1	3.1	3.1	3.1	47.899	1	E9QLF5;B8JJY5;Q8BTJ4-2;Q8BTJ4	E9QLF5;B8JJY5;Q8BTJ4-2;Q8BTJ4	Bis(5-adenosyl)-triphosphatase enpp4	Enpp4
-0.354268	-0.0416527	-0.0232201	0.205676	-0.313363	-0.149836	0.135464	-0.364139	4	4	4	46.9	46.9	46.9	12.497	7	B8JJY6;P61804	B8JJY6;P61804	Dolichyl-diphosphooligosaccharide--protein glycosyltransferase subunit DAD1	Dad1
-0.395956	-0.0719872	-0.111498	0.184725	-0.208925	-0.157772	0.0373745	-0.238899	43	43	43	58.4	58.4	58.4	73.74	88	Q3THB3;B8JK30;Q9D0E1-2;Q9D0E1;B8JK33;B8JK32;E9Q0P7;F6W322;F7C9U3;G3X924;Q91VC4	Q3THB3;B8JK30;Q9D0E1-2;Q9D0E1;B8JK33;B8JK32;E9Q0P7	Heterogeneous nuclear ribonucleoprotein M	Hnrnpm
-0.699284	-0.0884256	0.0675726	0.211797	-0.297166	0.129651	0.497117	0.106293	2	2	2	2.5	2.5	2.5	80.14	2	Q3TP05;B8JK87;Q8K371;B8JK80;B8JK81;Q8K371-2	Q3TP05;B8JK87;Q8K371;B8JK80;B8JK81;Q8K371-2	Angiomotin-like protein 2	Amotl2
-0.293325	-0.13397	-0.18572	-0.0321741	-0.291473	-0.313697	-0.0527678	-0.567035	2	2	2	7	7	7	38.344	3	B8ZXI1-2;B8ZXI1	B8ZXI1-2;B8ZXI1	Queuine tRNA-ribosyltransferase subunit QTRTD1	Qtrtd1
-0.848228	-0.237404	-1.53317	-1.16816	-0.114617	-0.284027	0.127835	-0.303857	1	1	1	6.7	6.7	6.7	28.189	1	Q3URW7;B9EHE8;E9Q9Q2	Q3URW7;B9EHE8;E9Q9Q2		R3hdm1
-0.350212	-0.107504	-0.141012	0.0552559	-0.203968	-0.145525	0.0774593	-0.414764	34	33	2	24.9	24.4	1.5	188.85	49	B9EHJ3	B9EHJ3		Tjp1
-0.529661	0.0606699	-0.524114	-0.0434713	-0.0692358	-0.00552464	-0.0200281	-0.373147	2	2	2	0.9	0.9	0.9	213.56	2	E9QKY7;Q9EPQ8-2;Q9EPQ8;B9EHJ7	E9QKY7;Q9EPQ8-2;Q9EPQ8;B9EHJ7	Transcription factor 20	Tcf20
-0.393335	-0.109505	-0.199245	0.0942936	-0.188761	-0.16807	0.024889	-0.369104	40	40	40	50.5	50.5	50.5	117.81	122	B9EHN0;Q02053;P31254	B9EHN0;Q02053	Ubiquitin-like modifier-activating enzyme 1	Uba1
-0.41798	-0.0484982	-0.0612545	0.0710897	-0.0466118	-0.148156	-0.0686426	-0.285985	8	8	8	3.9	3.9	3.9	349.07	9	B9EHX4;Q62388;D3Z0Q2;F6UXV2	B9EHX4;Q62388	Serine-protein kinase ATM	Atm
-0.366052	-0.0988598	-0.0646591	0.115054	-0.223961	-0.255328	0.00818062	-0.338346	9	9	9	24	24	24	54.734	18	B9EHY2;Q80W54	B9EHY2;Q80W54	CAAX prenyl protease 1 homolog	Zmpste24
-0.378386	-0.0724936	-0.0947399	-0.00862312	-0.127338	-0.179388	0.0644217	-0.406353	4	4	4	9.8	9.8	9.8	60.924	5	B9EHZ5;Q3UN60;Q9JLB0-2;Q9JLB0;E9PWC5;REV__Q8C6L5;REV__F6ZJS2	B9EHZ5;Q3UN60;Q9JLB0-2;Q9JLB0;E9PWC5	MAGUK p55 subfamily member 6	Mpp6
-0.325862	-0.137247	-0.142757	0.0591068	-0.287464	-0.170404	-0.0010376	-0.34177	18	18	18	16.5	16.5	16.5	116.92	24	B9EI57;Q8CH25-2;Q8CH25;Q9CS69	B9EI57;Q8CH25-2;Q8CH25	SAFB-like transcription modulator	Sltm
-0.41807	-0.0956135	-0.167679	-0.02351	-0.231983	-0.164089	-0.0265541	-0.369158	8	8	1	55.9	55.9	23.5	15.388	113	B9EI85;P84228	B9EI85;P84228	Histone H3;Histone H3.2	Hist2h3b;Hist1h3b
-0.307543	-0.102858	-0.277763	-0.0731564	-0.226519	-0.188471	-0.0576859	-0.513861	18	18	16	44.3	44.3	39.7	50.02	54	B9EIE9;P46664	B9EIE9;P46664	Adenylosuccinate synthetase isozyme 2	Adss
-0.74018	-0.451275	-0.567634	-0.475132	-0.307546	-0.451726	-0.344649	-0.998095	7	7	6	18	18	16.5	50.069	13	B9EIF6;P23949	B9EIF6;P23949	Zinc finger protein 36, C3H1 type-like 2	Zfp36l2
-0.361712	-0.0025692	-0.0278435	0.119249	-0.160074	-0.0607367	0.0350056	-0.291409	13	13	12	14.4	14.4	12.9	144.86	13	D3YUW8;D3YUX1;Q0VGT3;B9EIG6;Q8BZH4;F7D0L1	D3YUW8;D3YUX1;Q0VGT3;B9EIG6;Q8BZH4	Pogo transposable element with ZNF domain	Pogz
-0.396506	0.101864	0.398932	0.606852	-0.228645	0.05266	0.416332	0.113342	10	10	10	12.2	12.2	12.2	119.48	15	B9EIV8;Q9WVL3;E9Q0L1;Q9WVL3-2;Q8C6Y2	B9EIV8;Q9WVL3;E9Q0L1;Q9WVL3-2	Solute carrier family 12 member 7	Slc12a7
-0.277638	-0.915236	0.230302	0.176174	-0.191267	-0.403546	-0.0146551	-0.0357199	2	2	2	3.3	3.3	3.3	62.693	2	B9EIX0;Q3U564-2;Q3U564	B9EIX0;Q3U564-2;Q3U564	mRNA-decapping enzyme 1B	Dcp1b
-0.0080862	-0.396393	0.180225	-0.235123	0.0885296	0.5169	0.136243	-0.261328	1	1	1	3.5	3.5	3.5	51.18	1	E9QLM4;E9Q158;B9EJ22;P54279	E9QLM4;E9Q158;B9EJ22;P54279	Mismatch repair endonuclease PMS2	Pms2
-0.171457	-0.292214	-0.0660152	0.0488491	-0.218207	-0.0690908	0.051507	-0.479949	2	2	2	6.8	6.8	6.8	31.654	3	B9EJR4;O35387;G3X9M8	B9EJR4;O35387;G3X9M8	HCLS1-associated protein X-1	Hax1
-0.489837	-0.315876	-0.283733	-0.276331	-0.233051	-0.28607	0.127218	-0.485758	5	5	5	11.1	11.1	11.1	93.85	6	B9EJR8	B9EJR8	Dynein assembly factor 5, axonemal	Dnaaf5
-0.391774	-0.189664	0.00745392	0.120916	-0.201244	-0.174429	-0.00564194	-0.31505	6	6	6	37.3	37.3	37.3	18.237	12	B9EJX8;Q9D0W5	B9EJX8;Q9D0W5	Peptidyl-prolyl cis-trans isomerase;Peptidyl-prolyl cis-trans isomerase-like 1	Ppil1
-0.452242	-0.137872	-0.140717	0.147729	-0.351776	-0.0106955	-0.0448208	-0.41431	1	1	1	2	2	2	87.024	1	D6RJK7;B9EKI3	D6RJK7;B9EKI3	TATA element modulatory factor	Tmf1
-0.219482	-0.00931931	-0.167305	0.0969706	-0.325709	-0.126825	0.128122	-0.329209	10	10	10	7.9	7.9	7.9	188.35	10	B9EKJ3;Q80TL7-2;Q80TL7	B9EKJ3;Q80TL7-2;Q80TL7	Protein MON2 homolog	Mon2
-0.364235	0.00692654	-0.181393	0.13642	-0.180026	-0.160473	0.0929022	-0.414078	10	10	10	9.2	9.2	9.2	191.46	10	B9EKS2;Q6ZPY7;Q6ZPY7-2;D3YWX6	B9EKS2;Q6ZPY7;Q6ZPY7-2	Lysine-specific demethylase 3B	Kdm3b
-0.428405	-0.0336504	-0.230824	0.0709038	-0.338663	-0.20086	0.0762711	-0.289021	7	7	7	18.6	18.6	18.6	62.488	7	B9EKS7;Q8BHF7;F8WI04;F2Z427	B9EKS7;Q8BHF7;F8WI04	CDP-diacylglycerol--glycerol-3-phosphate 3-phosphatidyltransferase, mitochondrial	Pgs1
-0.431525	-0.130815	-0.0655832	-0.000421524	-0.283235	-0.159757	0.259872	-0.611722	5	5	5	21.2	21.2	21.2	39.772	5	B9VVT7;E9Q0V2;P49698-2;P49698;A2A5I4;A2A5I6;Q059V1;E9QPS1;Q9WUU6	B9VVT7;E9Q0V2;P49698-2;P49698	Hepatocyte nuclear factor 4-alpha	Hnf4a
-0.787979	-0.291439	-0.0247211	0.204901	-0.359591	-0.0579958	0.219975	-0.164492	2	2	2	7.4	7.4	7.4	43.295	2	Q9D517;C4B4E7	Q9D517;C4B4E7	1-acyl-sn-glycerol-3-phosphate acyltransferase gamma	Agpat3
-0.372495	-0.13479	0.0653381	0.0511446	-0.245253	-0.185462	0.345333	-0.432069	2	2	2	7.8	7.8	7.8	24.748	2	C4PFH5;O35047	C4PFH5;O35047	Homologous-pairing protein 2 homolog	Psmc3ip
-0.439975	-0.0441504	-0.365404	-0.105773	-0.321034	-0.205336	0.116079	-0.236575	12	12	12	14.4	14.4	14.4	117.43	15	C7G3P2;Q61136	C7G3P2;Q61136	Serine/threonine-protein kinase PRP4 homolog	Prpf4b
-0.538254	-0.102137	-0.196857	-0.00611687	-0.203808	-0.210245	-0.0176735	-0.4858	18	18	0	75.4	75.4	0	35.757	434	E9PX42;D2KHZ9;P16858;E9Q9E5;E9Q1S8;E9Q5U3;E9Q0E3;E9PX72;F6ZQM8;F8WJL5;E9PZL2;E9PXL6;D3YUV0;D3YYI5;D3YV03;D3YU05;E9PYX4;E9PZP4;D3Z1B7;E9PX99;F6UT49;E9QP42;Q64467;Q8BJ40	E9PX42;D2KHZ9;P16858;E9Q9E5;E9Q1S8;E9Q5U3;E9Q0E3;E9PX72;F6ZQM8;F8WJL5;E9PZL2;E9PXL6;D3YUV0;D3YYI5;D3YV03;D3YU05;E9PYX4	Glyceraldehyde-3-phosphate dehydrogenase	GAPDH;Gapdh;Gm7293
-0.328986	-0.0193748	-0.0515184	0.0115252	-0.183616	-0.0834417	0.141721	-0.558745	5	5	5	7.4	7.4	7.4	115.78	6	E9QNU6;D3Y273;F8VQC9;Q8BTY2;Q8BTY2-2;B1AWV7;B1AWV9;B1AWV8;Q8JZR6-2;Q5DTL9-2;Q8JZR6;Q5DTL9	E9QNU6;D3Y273;F8VQC9;Q8BTY2;Q8BTY2-2	Anion exchange protein;Sodium bicarbonate cotransporter 3	Slc4a7
-0.23169	-0.106333	-0.471441	0.109823	-0.108653	-0.0978947	-0.232534	-0.329556	1	1	1	3.8	3.8	3.8	46.965	1	D3YTP0;E9QN92;Q8CI59;Q8CI59-2	D3YTP0;E9QN92;Q8CI59;Q8CI59-2	Metalloreductase STEAP3	Steap3
-0.874618	0.00169277	-0.237817	-0.202989	-0.185019	-0.0757265	-0.027319	-0.106997	2	2	2	5.9	5.9	5.9	62.164	2	D3YTR3;E9QNA5;E9PUA0;Q3UE17-2;Q3UE17	D3YTR3;E9QNA5;E9PUA0;Q3UE17-2;Q3UE17	RNA-binding protein MEX3D	Mex3d
-0.390291	-0.125611	-0.0469675	0.129577	-0.191871	-0.0535545	0.0514374	-0.214596	7	7	6	24.9	24.9	22.2	29.07	8	D3YTR5;Q9Z2D8-2;Q9Z2D8;D3YTR4;F6WZH1	D3YTR5;Q9Z2D8-2;Q9Z2D8;D3YTR4;F6WZH1	Methyl-CpG-binding domain protein 3	Mbd3
-0.344726	-0.0969257	-0.263607	0.0217571	-0.0155334	0.0524855	0.127028	-0.36807	3	3	3	12.4	12.4	12.4	19.569	6	D3YWT0;D3Z569;D3YTS1;Q9R0P6	D3YWT0;D3Z569;D3YTS1;Q9R0P6	Signal peptidase complex catalytic subunit SEC11;Signal peptidase complex catalytic subunit SEC11A	Sec11a
-0.121454	-0.040307	-0.0415859	0.046483	-0.28513	-0.10709	-0.0613346	-0.450336	1	1	1	1.9	1.9	1.9	61.159	1	D3YTU2;Q3U0K8-2;Q3U0K8-3;Q3U0K8	D3YTU2;Q3U0K8-2;Q3U0K8-3;Q3U0K8	Prolyl 3-hydroxylase OGFOD1	Ogfod1
-0.307829	-0.0426826	0.0925636	0.176984	-0.115086	-0.208464	0.0891848	-0.324989	6	6	6	20.1	20.1	20.1	33.081	8	D3YU12;Q8K2T1;G5E8S7;Q8K2T1-2;Q8K2T1-3	D3YU12;Q8K2T1;G5E8S7;Q8K2T1-2	NmrA-like family domain-containing protein 1	Nmral1
-0.576366	0.0525055	-0.31341	0.0721312	-0.248314	-0.236634	0.0590563	-0.394476	10	10	1	28.5	28.5	5.5	62.779	11	D3YU17;F6S731	D3YU17	Nicalin	Ncln
-0.237288	0.0136251	-0.248285	-0.118341	-0.234365	-0.292726	-0.14444	-0.419131	5	5	5	22.5	22.5	22.5	32.409	9	D3YU43;Q9D1C9;F6VVA3;E9PYF0;E9QAX0	D3YU43;Q9D1C9	Ribosomal RNA-processing protein 7 homolog A	Rrp7a
-0.240903	-0.174195	-0.0131292	0.166483	-0.25723	-0.115047	0.171313	-0.328392	8	8	8	15.6	15.6	15.6	100.16	8	E9QP59;D3YU56;Q9WU40;Q9WU40-2	E9QP59;D3YU56;Q9WU40;Q9WU40-2	Inner nuclear membrane protein Man1	Lemd3
-0.313083	-0.00667	-0.216032	0.00370502	-0.164213	-0.227549	-0.0230503	-0.548534	9	9	9	26.2	26.2	26.2	56.167	11	D3YU58;Q9WVM3	D3YU58;Q9WVM3	Anaphase-promoting complex subunit 7	Anapc7
-0.302656	-0.000508308	-0.111792	-0.0905046	-0.610704	0.129766	0.0197153	-0.346245	8	8	8	7.3	7.3	7.3	235.36	9	E9QL53;D3YU89;E9QPY8;P49025;P49025-5;E9QPZ0;D3Z1U0;P49025-4;P49025-3;F6SBR5;P49025-2;H3BL47;D3Z477;D3Z1K6	E9QL53;D3YU89;E9QPY8;P49025;P49025-5;E9QPZ0;D3Z1U0;P49025-4;P49025-3;F6SBR5	Citron Rho-interacting kinase	Cit
-0.347426	-0.206191	-0.353958	0.0201101	-0.191742	-0.175695	0.0316525	-0.379373	3	3	1	13.1	13.1	4.7	44.655	3	D3YU96;Q99KH2;D3YU95;P63034-3;P63034-2;P63034	D3YU96;Q99KH2;D3YU95;P63034-3;P63034-2;P63034	Cytohesin-2	Cyth2
-0.631215	-0.322926	0.025034	-0.056097	-0.2778	-0.106084	0.0667105	-0.350368	4	1	1	21	5.7	5.7	26.648	1	D3YUD2;D3Z7L2	D3YUD2;D3Z7L2		Mllt4
-0.386125	-0.316903	-0.188032	-0.138614	-0.159667	-0.233207	-0.0740528	-0.509821	4	4	4	4.6	4.6	4.6	72.133	4	D3YUE7;Q8CB44;D6RET7	D3YUE7;Q8CB44;D6RET7	GRAM domain-containing protein 4	Gramd4
-0.997112	-0.0872974	-0.464496	-0.141026	-0.192479	-0.191721	0.263101	-0.277661	1	1	1	5.8	5.8	5.8	33.709	1	E9Q226;D3YUJ3	E9Q226;D3YUJ3		Ccnyl1
-0.20247	0.045826	0.0656767	0.318427	-0.163794	-0.117735	0.169619	-0.079483	9	9	9	28.8	28.8	28.8	49.913	18	D3YUM1;Q91YT0;D3Z1U9;D3Z0K1;D3YXX5;D6RG60	D3YUM1;Q91YT0;D3Z1U9;D3Z0K1	NADH dehydrogenase [ubiquinone] flavoprotein 1, mitochondrial	Ndufv1
-1.47146	0.0638504	0.447314	0.990809	-0.0329752	0.00658703	0.190176	-0.272765	2	2	2	3.9	3.9	3.9	81.16	3	D3Z5P1;Q8CIG5;F6ZLN8;F8WI64;D3YUP0;Q0P5W1-2;Q0P5W1-3;Q0P5W1	D3Z5P1;Q8CIG5;F6ZLN8;F8WI64;D3YUP0;Q0P5W1-2;Q0P5W1-3;Q0P5W1	Vacuolar protein sorting-associated protein 8 homolog	Vps8
-0.468023	-0.140578	-0.155969	0.0298796	-0.174352	-0.252295	0.027832	-0.362771	6	6	6	13.5	13.5	13.5	70.322	6	D3YUP1;Q9WVG6-2;Q9WVG6;D6RFA7	D3YUP1;Q9WVG6-2;Q9WVG6	Histone-arginine methyltransferase CARM1	Carm1
-0.352331	-0.146687	0.00567818	0.186909	-0.238322	-0.150951	0.101127	-0.286481	8	8	8	25.2	25.2	25.2	60.85	12	D3YUV1;Q99J45;F7AZ06;F7C033;F7C5I8	D3YUV1;Q99J45	Nuclear receptor-binding protein	Nrbp1
0.00905704	0.327875	0.00422001	0.449911	-0.30728	-0.231504	0.269582	-0.0929708	3	3	3	9	9	9	38.351	4	D3YUW6;Q3TAP8;Q3V1F5;O08970-2;O08970	D3YUW6;Q3TAP8;Q3V1F5;O08970-2;O08970	Tuftelin	Tuft1
-0.377219	-0.115301	-0.0477533	0.349889	-0.165754	-0.123835	0.142265	-0.0410938	14	14	14	11.7	11.7	11.7	135.74	18	D3YUW7;E9QMC1;P59242-2;P59242;E9Q611	D3YUW7;E9QMC1;P59242-2;P59242	Cingulin	Cgn
-0.645082	-0.146671	-0.0960522	0.112844	-0.184089	-0.231254	0.0351715	-0.204163	5	5	5	44.4	44.4	44.4	9.4226	7	Q5BL14;D3YUY4;Q5XK38;P09602;A3KGL9;F6W687;B7ZCQ3;E9Q2Z4	Q5BL14;D3YUY4;Q5XK38;P09602;A3KGL9;F6W687;B7ZCQ3	Non-histone chromosomal protein HMG-17	Hmgn2
-0.228076	-0.156594	-0.170389	0.082943	-0.233381	-0.30321	0.0471277	-0.540644	3	3	3	7.2	7.2	7.2	44.253	3	D3YV21;Q8BGV0	D3YV21;Q8BGV0	Probable asparagine--tRNA ligase, mitochondrial	Nars2
-0.640955	-0.0946798	-0.318754	-0.282687	-0.389987	-0.375567	-0.24266	-0.692072	1	1	1	9.9	9.9	9.9	15.847	1	D3YVF3;Q9ER62-2;Q9ER62	D3YVF3;Q9ER62-2;Q9ER62	Tumor necrosis factor receptor superfamily member 22	Tnfrsf22
-0.252933	-0.0295744	0.121416	0.249403	-0.151578	-0.0603275	0.260347	-0.204977	11	11	11	15	15	15	113.6	12	D3YVL0;E9PW39;P23249;D3YYR1	D3YVL0;E9PW39;P23249	Putative helicase MOV-10	Mov10
-0.223248	-0.0977488	-0.242396	0.351611	-0.405956	-0.341979	-0.0538254	-0.299523	2	2	2	9	9	9	28.592	2	D3YVM2;Q9QY73	D3YVM2;Q9QY73	Transmembrane protein 59	Tmem59
-0.604972	0.131768	0.12832	0.383481	-0.342967	-0.0306683	0.408489	-0.26018	1	1	1	11.7	11.7	11.7	10.904	1	D3Z4L7;D3YVM8;O55102	D3Z4L7;D3YVM8;O55102	Biogenesis of lysosome-related organelles complex 1 subunit 1	Bloc1s1
-0.253401	-0.257815	-0.115282	0.203327	-0.303348	-0.0922413	0.184977	-0.550693	1	1	1	11.9	11.9	11.9	9.1651	2	D3YVS7;Q8K353	D3YVS7;Q8K353	Cysteine-rich and transmembrane domain-containing protein 1	Cystm1
-0.187929	0.0241518	-0.137419	0.100902	-0.173067	-0.133478	0.35566	-0.385819	2	2	2	7.7	7.7	7.7	39.499	2	D3YVU0;Q9D9M2-2;P62069;Q9D9M2;E9PWY3	D3YVU0;Q9D9M2-2;P62069;Q9D9M2;E9PWY3	Ubiquitin carboxyl-terminal hydrolase 12;Ubiquitin carboxyl-terminal hydrolase 46	Usp46;Usp12
-0.522116	-0.0850744	-0.394727	-0.292959	-0.307774	-0.0142336	-0.178216	-0.628187	1	1	1	1.4	1.4	1.4	55.676	2	G3UYX3;D3YVV7	G3UYX3;D3YVV7		Nova2
-0.372669	-0.15096	-0.0742874	0.12152	-0.216985	-0.184065	0.0486555	-0.338488	12	12	12	23.3	23.3	23.3	79.904	12	D3YVW2;Q8BXA1;F6RUD1	D3YVW2;Q8BXA1	Golgi integral membrane protein 4	Golim4
-0.69904	0.152621	-0.70437	0.0295963	0.0234327	-0.0483217	-0.0883055	-0.354152	1	1	1	4.5	4.5	4.5	52.071	2	D3YVY9;Q14AI0	D3YVY9;Q14AI0	Sister chromatid cohesion protein DCC1	Dscc1;DSCC1
-0.246912	-0.0910273	-0.295192	-0.104005	-0.256023	-0.184263	-0.0688	-0.336269	5	5	5	37.5	37.5	37.5	12.129	18	D3Z3R1;Q6ZWZ4;D3YW41;D3Z7M8;P47964;D3YX71	D3Z3R1;Q6ZWZ4;D3YW41;D3Z7M8;P47964	60S ribosomal protein L36	Rpl36
-0.280313	-0.1078	-0.160348	-0.115554	-0.17963	-0.139175	0.139862	-0.343645	10	10	10	53.9	53.9	53.9	25.31	27	D3YW48;O88456;Q9D7J7	D3YW48;O88456	Calpain small subunit 1	Capns1
0.273137	0.106643	-0.176218	0.149014	-0.0659971	-0.176883	0.0451136	-0.308617	3	2	2	1.7	1.2	1.2	167.28	4	D3YW52;Q61838	D3YW52;Q61838	Alpha-2-macroglobulin;Alpha-2-macroglobulin 165 kDa subunit;Alpha-2-macroglobulin 35 kDa subunit	Pzp;A2m
-0.342006	0.148092	-0.403478	0.085537	0.0730104	-0.139279	0.220075	-0.392101	2	2	2	17.8	17.8	17.8	22.422	5	D6RCX5;D3Z0X8;D3YW54;Q9CWE0;Q9CWE0-2	D6RCX5;D3Z0X8;D3YW54;Q9CWE0;Q9CWE0-2	Mitochondrial fission regulator 1-like	Mtfr1l
-0.533418	-0.0478296	-0.127922	0.0598068	-0.286397	-0.210114	0.0502892	-0.405853	1	1	1	26.3	26.3	26.3	6.1421	2	H7BWZ1;D3YW97;F6XUP5;P61961	H7BWZ1;D3YW97;F6XUP5;P61961	Ubiquitin-fold modifier 1	Ufm1
-0.303987	-0.159638	-0.244045	-0.105963	-0.275476	-0.12616	-0.00174236	-0.311311	4	4	4	21.5	21.5	21.5	30.161	7	D3YWD5;Q9D2V8;D3YYM9;D6RI23	D3YWD5;Q9D2V8;D3YYM9;D6RI23	Major facilitator superfamily domain-containing protein 10	Mfsd10
-0.0367861	-0.186664	0.0321789	0.0681276	-0.235334	-0.0703115	0.248507	-0.436013	2	2	2	8.2	8.2	8.2	47.339	2	D6RGM8;D3YWH4;D3Z6X7;Q9DBU0;D3YYW1;D3Z279	D6RGM8;D3YWH4;D3Z6X7;Q9DBU0;D3YYW1;D3Z279	Transmembrane 9 superfamily member 1	Tm9sf1
-0.43167	-0.221144	-0.246285	0.148199	-0.0123434	-0.12955	-0.158367	-0.376328	2	2	2	20.9	20.9	20.9	16.532	2	F6T1N2;D3YWI4;E9Q1I6;F8WHT5;G3UVW1;D6RI47;P19258	F6T1N2;D3YWI4;E9Q1I6;F8WHT5;G3UVW1;D6RI47;P19258	Protein Mpv17	Mpv17
-0.588632	0.66653	0.393085	0.376631	-0.333832	0.0722065	0.185194	-0.205139	1	1	1	6.2	6.2	6.2	52.784	1	D3YWJ4;Q8K2I1	D3YWJ4;Q8K2I1	Protein farnesyltransferase subunit beta	Fntb
-0.550508	0.00743961	-0.115074	0.134764	-0.175291	-0.038784	0.214825	-0.348734	3	3	3	27.1	27.1	27.1	21.82	5	D3YWJ5;D3Z325;D3Z312;Q921Z5;D3Z205;F7ANX4;D3Z0Q1;Q921Z5-2	D3YWJ5;D3Z325;D3Z312;Q921Z5;D3Z205;F7ANX4;D3Z0Q1;Q921Z5-2	Tumor necrosis factor alpha-induced protein 8	Tnfaip8
-0.285738	0.132705	-0.0421267	-0.0356903	-0.44719	-0.10704	0.220592	-0.319122	1	1	1	2.9	2.9	2.9	74.649	1	D3YWM9;F7BI35;D3YZB3;E9Q4P5;D3Z6E7;D3YZB4;D3YZB2;F8WHD8;Q9D2G5-3;Q9D2G5-6;Q9D2G5-5;Q9D2G5-4;Q9D2G5-2;Q9D2G5	D3YWM9;F7BI35;D3YZB3;E9Q4P5;D3Z6E7;D3YZB4;D3YZB2;F8WHD8;Q9D2G5-3;Q9D2G5-6;Q9D2G5-5;Q9D2G5-4;Q9D2G5-2;Q9D2G5	Synaptojanin-2	Synj2
-0.477585	-0.159639	-0.315636	-0.0732307	-0.270809	-0.22986	-0.110979	-0.370888	13	13	13	57.7	57.7	57.7	17.695	37	Q5M9M5;D3YWP3;P62751;D3Z5J9;D3Z5J8;D3Z1D6;F8WH61;D3YU45;D3YU46;D3YTY6;D3YW68;D3YTY5;D3YW72;D3Z2I1	Q5M9M5;D3YWP3;P62751;D3Z5J9;D3Z5J8;D3Z1D6;F8WH61;D3YU45	60S ribosomal protein L23a	Rpl23a
-0.38381	-0.0180483	-0.205814	0.182698	-0.155779	-0.0246925	0.0596113	-0.383027	5	5	5	41.8	41.8	41.8	20.008	8	D3YWR7;Q8BVI4;D3Z099;D3Z1A1	D3YWR7;Q8BVI4	Dihydropteridine reductase	Qdpr
-0.452259	-0.0963116	-0.378645	0.0617027	-0.0465069	-0.137388	-0.0290346	-0.348499	3	3	3	4	4	4	88.463	3	D3YWS8;D3YXV8;Q8CBY3;D3YTL3;D3Z042;D3YY84;Q8CBY3-3	D3YWS8;D3YXV8;Q8CBY3	Leukocyte receptor cluster member 8 homolog	Leng8
-0.24721	-0.150303	0.0271873	0.265347	-0.160031	-0.127209	0.00452614	-0.326865	7	6	6	30.8	28.4	28.4	35.181	7	D3YWT1;D3Z3N4	D3YWT1;D3Z3N4		Hnrnph3
-0.374517	-0.0589085	-0.183541	0.0713758	-0.318421	-0.186649	0.192028	-0.228212	14	14	14	8.6	8.6	8.6	241.05	18	D3YWX2;F6YTL8;E9Q803;Q9R0I7;E9QAW2	D3YWX2;F6YTL8;E9Q803;Q9R0I7	YLP motif-containing protein 1	Ylpm1
-0.397043	-0.366648	-0.258413	0.276357	-0.0853291	-0.212723	-0.164028	-0.462923	1	1	1	8.4	8.4	8.4	9.731	1	D3Z4W3;D3Z4R0;D3YWZ1;F6R8S6;E9QKI5;E9QKI4;Q9D1F4	D3Z4W3;D3Z4R0;D3YWZ1;F6R8S6;E9QKI5;E9QKI4;Q9D1F4	Proline-rich AKT1 substrate 1	Akt1s1
-0.22259	-0.00283337	-0.0906067	-0.0965405	-0.17412	-0.145216	-0.0240879	-0.366516	8	8	8	23.5	23.5	23.5	45.822	9	D3YX27;Q9JIY5;D3YX28;F6TCV0;F6XUR8;A2RT60	D3YX27;Q9JIY5;D3YX28;F6TCV0;F6XUR8	Serine protease HTRA2, mitochondrial	Htra2
-0.311966	0.00507259	-0.163971	-0.110313	-0.177786	-0.0507164	0.0438366	-0.480609	8	8	8	7.2	7.2	7.2	148.78	10	D3YX57;Q8K368;F7ALG5;Q8K368-4;Q8K368-2;D3YVC7;F2Z414	D3YX57;Q8K368;F7ALG5;Q8K368-4	Fanconi anemia group I protein homolog	Fanci
-0.440573	-0.32504	-0.235598	0.709631	-0.042635	-0.0785112	0.347687	0.0140152	3	1	1	22.3	8.7	8.7	21.669	1	D3YX76;P15626	D3YX76;P15626	Glutathione S-transferase Mu 2	Gstm2
-0.378389	-0.117195	-0.182665	0.12042	-0.212729	-0.128639	0.050108	-0.366844	9	9	9	51.5	51.5	51.5	26.411	28	Q3UPK6;D3YX79;Q9Z2U1	Q3UPK6;D3YX79;Q9Z2U1	Proteasome subunit alpha type;Proteasome subunit alpha type-5	Psma5;Gm8394
-0.138142	-0.00084877	-0.178741	-0.000543594	-0.191689	-0.19965	-0.0690584	-0.511372	7	6	6	9.7	8.7	8.7	106.4	6	D3YX85;E9Q3P3;E9PX52;Q7SIG6;Q7SIG6-2	D3YX85;E9Q3P3;E9PX52;Q7SIG6;Q7SIG6-2	Arf-GAP with SH3 domain, ANK repeat and PH domain-containing protein 2	Asap2
-1.1418	-0.475121	-0.442984	-0.825336	-0.175437	-0.231291	-0.103887	-0.352202	2	2	2	31.1	31.1	31.1	19.39	4	D3YXE3;D3YZ81;D3Z3H6;Q99M54	D3YXE3;D3YZ81;D3Z3H6;Q99M54	Cell division cycle-associated protein 3	Cdca3
-0.378107	-0.109484	-0.35767	-0.0942478	-0.217482	-0.152998	-0.110561	-0.482868	6	6	6	34.4	34.4	34.4	13.742	17	Q58EA6;D3YXG3;P62852;E9Q7H0	Q58EA6;D3YXG3;P62852	40S ribosomal protein S25	Rps25
-0.411819	-0.171791	-0.106915	-0.141396	-0.231283	-0.191702	0.216903	-0.23616	2	2	2	11.6	11.6	11.6	34.59	2	D3YXJ5	D3YXJ5		Fam84b
-0.357106	-0.0543232	-0.225336	0.0536785	-0.197189	-0.202145	0.0608559	-0.324875	18	18	14	27.7	27.7	21.1	105.1	24	D3YXK2;E9PZM6	D3YXK2;E9PZM6	Scaffold attachment factor B1	Safb
-0.818616	-0.0799074	0.389079	0.218861	-0.293131	-0.0209255	-0.079649	-0.268611	3	3	3	22.6	22.6	22.6	20.435	3	D3YXL1;Q9CQA9;Q8C373	D3YXL1;Q9CQA9;Q8C373	Cancer-related nucleoside-triphosphatase homolog	Ntpcr
-0.314761	-0.162189	-0.042285	-0.162161	-0.228426	-0.0775471	0.0450859	-0.700924	5	5	5	39.2	39.2	39.2	17.942	6	D3YXP6;Q9D1G2;Q9D1G2-2;Q9D1G2-3	D3YXP6;Q9D1G2;Q9D1G2-2	Phosphomevalonate kinase	Pmvk
-0.384675	0.0408821	0.035778	0.26694	-0.116997	-0.0210781	0.233213	-0.0997791	11	11	11	37.3	37.3	37.3	49.573	16	D3YXT0;Q91WD5;F6RJ83	D3YXT0;Q91WD5	NADH dehydrogenase [ubiquinone] iron-sulfur protein 2, mitochondrial	Ndufs2
-0.52282	-0.175988	-0.300965	-0.0965614	-0.174397	-0.202764	-0.0936565	-0.409047	1	1	1	13	13	13	14.693	2	D3YXW1;Q9D945-2;Q9D945	D3YXW1;Q9D945-2;Q9D945	Protein LLP homolog	Llph
-0.0231943	-0.0305347	-0.0399284	0.220194	-0.149693	-0.0589619	0.193403	-0.332587	6	2	2	9.7	3.7	3.7	66.732	2	E9QL75;D3YXZ3;Q91YS4;O88448	E9QL75;D3YXZ3;Q91YS4;O88448	Kinesin light chain 2	Klc2
-0.422297	-0.0630283	0.0823278	0.038044	-0.147726	-0.0699997	0.119247	-0.415167	12	12	12	43.2	43.2	43.2	56.868	17	D3YXZ5;Q91WT8;Q91WT8-2;D3Z113;P86049;Q5YD48-3;Q5YD48-2;Q5YD48	D3YXZ5;Q91WT8;Q91WT8-2;D3Z113	RNA-binding protein 47	Rbm47
-0.288939	-0.094902	-0.165901	0.325427	-0.369219	-0.229908	0.019805	-0.348578	1	1	1	8	8	8	17.587	1	D3YYC2;F6T9K1;G3UXH5;Q4FJW2;D3YY09;Q9D6N5	D3YYC2;F6T9K1;G3UXH5;Q4FJW2;D3YY09;Q9D6N5	Dr1-associated corepressor	Drap1
-0.407127	-0.166237	0.149096	0.103801	-0.256533	-0.268459	0.106766	-0.560825	2	2	2	2.7	2.7	2.7	110.14	2	D3YY41;P42337	D3YY41;P42337	Phosphatidylinositol 4,5-bisphosphate 3-kinase catalytic subunit alpha isoform	Pik3ca
-0.516937	-0.208492	-0.425978	-0.440111	-0.226565	-0.0292969	-0.0303211	-0.386721	3	3	3	7.4	7.4	7.4	64.738	5	D3YYD2;F6VLR1;Q9D2L9	D3YYD2;F6VLR1;Q9D2L9	Protein FAM111A	Fam111a
-0.171053	0.154039	-0.210186	-0.0533037	-0.130639	-0.147757	0.150856	-0.489018	2	2	2	11.9	11.9	11.9	29.425	2	D3YYK8;E9Q6X0;Q8R001-2;Q8R001;Q3TG90	D3YYK8;E9Q6X0;Q8R001-2;Q8R001;Q3TG90	Microtubule-associated protein RP/EB family member 2	Mapre2
0.278409	0.369098	-0.229907	0.0732059	-0.198997	-0.17066	0.045908	-0.35544	6	2	2	3.3	1.2	1.2	185.78	2	H7BX44;D3YYN8;E9PVY0;Q3UU96;Q3UU96-2;F6YZJ7;F6S5Z6;F6Q5A5	H7BX44;D3YYN8;E9PVY0;Q3UU96;Q3UU96-2;F6YZJ7;F6S5Z6;F6Q5A5	Non-specific serine/threonine protein kinase;Serine/threonine-protein kinase MRCK alpha	Cdc42bpa
-0.39628	-0.203963	-0.27821	0.154477	-0.242792	-0.194592	0.0496349	-0.287313	5	5	5	11.8	11.8	11.8	93.856	7	D3YYT0;P15116;A2AC73;P39038	D3YYT0;P15116	Cadherin-2	Cdh2
-0.23151	-0.00247574	0.0735798	0.216406	-0.238888	-0.00217438	0.148643	-0.341959	5	5	5	9.8	9.8	9.8	60.435	6	D3YYT1;Q922P9	D3YYT1;Q922P9	Putative oxidoreductase GLYR1	Glyr1
-0.513914	-0.0174503	-0.131765	0.0508709	-0.252252	-0.139177	0.26331	-0.261227	3	3	3	8.9	8.9	8.9	47.214	6	D3YYW8;Q91V81;Q91V81-2	D3YYW8;Q91V81;Q91V81-2	RNA-binding protein 42	Rbm42
-0.528057	-0.205262	-0.214721	-0.110691	-0.323283	-0.215312	-0.0764275	-0.363071	5	5	5	29.8	29.8	29.8	20.448	7	D3YZ09;G5E8M6;Q9CY66-3;Q9CY66-2;Q9CY66;F6SL78	D3YZ09;G5E8M6;Q9CY66-3;Q9CY66-2;Q9CY66	H/ACA ribonucleoprotein complex subunit 1	Gar1
-0.64196	-0.0116501	-0.353884	0.306396	-0.109428	-0.102495	0.0903101	-0.438869	1	1	1	19.5	19.5	19.5	9.9693	6	D3YZ19;D3YZ20;Q6PI63;O08740	D3YZ19;D3YZ20;Q6PI63;O08740	DNA-directed RNA polymerase II subunit RPB11	Polr2j
-0.334539	-0.318923	-0.143422	0.350692	-0.466895	-0.327243	0.0762348	-0.382428	4	4	4	29.1	29.1	29.1	35.307	5	Q3ULN6;D3YZ22;Q8R127	Q3ULN6;D3YZ22;Q8R127	Saccharopine dehydrogenase-like oxidoreductase	Sccpdh
-0.280383	-0.0640917	-0.181379	0.147279	-0.234888	-0.132829	0.0693302	-0.354851	13	11	1	7.8	6.5	0.8	212.33	12	D3YZ62;D3Z4J3;F6TDE5;D6RFU0;F6Z2S4;B8JK05	D3YZ62;D3Z4J3		Myo5a
-0.163488	0.198364	0.0623217	0.0386572	-0.0764828	-0.111665	0.123116	-0.272456	5	5	5	10.1	10.1	10.1	86.202	5	D3YZ98;E9QLS6;Q6PF93-2;Q6PF93;E9Q824	D3YZ98;E9QLS6;Q6PF93-2;Q6PF93;E9Q824	Phosphatidylinositol 3-kinase;Phosphatidylinositol 3-kinase catalytic subunit type 3	Pik3c3
-0.189388	0.0353661	-0.0113268	0.0843716	-0.244567	-0.0535574	0.255347	-0.16445	2	2	2	2.5	2.5	2.5	95.685	2	D3YZC7;D3YZC8;Q8R3B7-2;Q8R3B7	D3YZC7;D3YZC8;Q8R3B7-2;Q8R3B7	Bromodomain-containing protein 8	Brd8
-0.404815	-0.0804586	-0.0443859	0.186908	-0.207356	-0.134897	0.134665	-0.300879	7	7	7	19	19	19	52.938	13	D3YZP9;F7B4D5;F6SXB0	D3YZP9	Coiled-coil domain-containing protein 6	Ccdc6
-0.462753	-0.0165596	0.1162	0.334	-0.0916185	-0.36167	0.628654	-0.0678644	4	2	2	4.5	2.3	2.3	124.1	2	D3YZW1;Q91Z69	D3YZW1;Q91Z69	SLIT-ROBO Rho GTPase-activating protein 1	Srgap1
-0.167169	-0.079874	-0.432006	-0.159962	-0.238083	0.0130587	0.158781	-0.210515	1	1	1	24	24	24	10.741	1	F6ZQJ5;D3YZY5;F6TCT7;E9Q1V3;O35435	F6ZQJ5;D3YZY5;F6TCT7;E9Q1V3;O35435	Dihydroorotate dehydrogenase (quinone), mitochondrial	Dhodh
-0.458823	-0.0978804	-0.0626631	0.192963	-0.285591	-0.285007	0.0447159	-0.292995	8	8	8	55.3	55.3	55.3	21.276	13	E9Q7G1;D3YZZ5	E9Q7G1;D3YZZ5		Tmed7
-0.44136	-0.00302887	0.0260963	-0.0232792	-0.188895	-0.442151	0.0950089	-0.411085	3	1	1	4	1.1	1.1	78.034	1	D3Z041;P41216	D3Z041;P41216	Long-chain-fatty-acid--CoA ligase 1	Acsl1
-0.301286	-0.060441	-0.175241	0.107982	-0.161001	-0.167461	0.0091362	-0.357193	17	17	17	17.4	17.4	17.4	127.17	18	D3Z069;Q8K1N2;Q8K1N2-2;F8WJ06;F6QU68;D3Z1R8	D3Z069;Q8K1N2;Q8K1N2-2	Pleckstrin homology-like domain family B member 2	Phldb2
-0.403056	-0.104355	-0.14546	0.0371704	-0.155916	-0.159811	0.0597267	-0.38443	25	25	25	26	26	26	135.84	32	Q6NS79;D3Z074;E9PXV7;E9PV41;O08808;F6XC64;E9PYA5	Q6NS79;D3Z074;E9PXV7;E9PV41;O08808;F6XC64	Protein diaphanous homolog 1	Diap1;Diaph1
-0.384139	-0.205935	-0.111074	0.159582	-0.372014	-0.0422459	0.120704	-0.394411	6	6	4	30.4	30.4	22	24.94	8	D3Z0B8;D3Z2L7;Q3UT23;Q9QZ73;D3YUG2;D3Z546	D3Z0B8;D3Z2L7;Q3UT23;Q9QZ73;D3YUG2;D3Z546	DCN1-like protein;DCN1-like protein 1	Dcun1d1
-0.369395	-0.0357971	-0.0522032	0.160719	-0.265303	-0.122023	0.135307	-0.270407	11	11	0	22.8	22.8	0	79.488	20	D3Z0B9	D3Z0B9		Aldh16a1
-0.397208	-0.162706	-0.0937481	0.106506	-0.226355	-0.246594	-0.0411644	-0.372911	12	12	12	56.6	56.6	56.6	33.591	19	D3Z0F5;Q3UIT2;O88545;F6QK86	D3Z0F5;Q3UIT2;O88545	COP9 signalosome complex subunit 6	Cops6
-2.08012	-0.301319	-0.569496	-0.0414162	-0.00553417	-0.112446	0.091835	-0.270495	1	1	1	5.1	5.1	5.1	45.429	1	D3Z0I5;Q922Y2	D3Z0I5;Q922Y2	Tripartite motif-containing protein 59	Trim59
-0.305168	-0.131053	-0.063591	0.186197	-1.31126	-0.0124598	0.857114	-0.143995	1	1	1	4.3	4.3	4.3	38.82	2	D3Z0J5;H3BJR8;H3BJ24;H3BL33;H3BJM1;E2S038;H3BLF2;D3Z6Q4;D3Z6Q3;P58462-3;P58462-4;P58462-2;P58462	D3Z0J5;H3BJR8;H3BJ24;H3BL33;H3BJM1;E2S038;H3BLF2;D3Z6Q4;D3Z6Q3;P58462-3;P58462-4;P58462-2;P58462	Forkhead box protein P1	Foxp1
-0.663141	-0.0620995	-0.1097	0.219049	-0.194404	-0.197274	0.28109	-0.172972	3	3	3	7.1	7.1	7.1	53.071	3	D3Z0K8;D3Z6K1;Q9JLT4-2;Q9JLT4-4;Q9JLT4;Q9JLT4-3	D3Z0K8;D3Z6K1;Q9JLT4-2;Q9JLT4-4;Q9JLT4;Q9JLT4-3	Thioredoxin reductase 2, mitochondrial	Txnrd2
-0.357373	-0.0914612	-0.0909786	0.0718651	-0.177271	-0.145487	0.0359192	-0.259941	18	18	18	24.5	24.5	24.5	95.493	22	D3Z0M9;E0CXN3	D3Z0M9		Ddx23
-0.367644	-0.198483	-0.0859766	0.200007	-0.52311	0.527078	0.331098	-0.162389	3	3	3	12	12	12	32.649	4	D3Z0Q4;D3Z4L1;D3Z1R2	D3Z0Q4;D3Z4L1		Mthfsd
-0.343305	-0.118083	-0.234598	-0.134867	-0.273692	-0.118985	0.0893955	-0.531446	6	6	6	14.8	14.8	14.8	76.623	7	D3Z0Q6;Q9Z1E4	D3Z0Q6;Q9Z1E4	Glycogen [starch] synthase, muscle	Gys1
-0.403476	-0.000181198	-0.204491	0.160509	-0.264715	-0.127362	0.174831	-0.243181	8	8	6	15.1	15.1	11	84.67	8	D3Z0V9;Q9D666-2;Q9D666-4;Q9D666-3;Q9D666;Q3TSM1;F6RMJ1;D3Z5Q2;D3Z3N5;F7BX07;D3Z1X3;F6XYA0	D3Z0V9;Q9D666-2;Q9D666-4;Q9D666-3;Q9D666	SUN domain-containing protein 1	Sun1
-0.335234	-0.1159	-0.0281496	0.117519	-0.2731	-0.0621777	0.0119801	-0.349831	12	12	12	12.3	12.3	12.3	145.04	14	E9PWB1;D3Z4N0;D3Z0X5;Q6PDH0;Q6PDH0-2;F6RUK9;E9Q307;E9PWW4;F6RYD0;E9Q340;F7AWU3;D3YVB9;F7B296;D3YVQ3;E9QAF4	E9PWB1;D3Z4N0;D3Z0X5;Q6PDH0;Q6PDH0-2;F6RUK9;E9Q307;E9PWW4;F6RYD0	Pleckstrin homology-like domain family B member 1	Phldb1
-0.293906	-0.149979	-0.52845	0.171256	-0.310431	-0.137875	0.102386	-0.223488	2	2	2	16.2	16.2	16.2	28.122	2	D3Z0Y0;Q8BM72-2;Q8BM72	D3Z0Y0;Q8BM72-2;Q8BM72	Heat shock 70 kDa protein 13	Hspa13
-0.35918	-0.164544	-0.104178	0.0899935	-0.00630665	-0.230597	0.0108738	-0.262513	1	1	1	18.3	18.3	18.3	8.3538	1	D3Z0Z6;D3Z136;Q8BHI7	D3Z0Z6;D3Z136;Q8BHI7	Elongation of very long chain fatty acids protein;Elongation of very long chain fatty acids protein 5	Elovl5
-0.240217	-0.0802279	-0.188967	-0.0297041	-0.177664	-0.0972576	0.0284081	-0.43782	11	11	11	62.6	62.6	62.6	19.417	22	D3Z125;E9PUA7;D3Z7X7;F8WHQ1;Q62393-2;Q62393-3;Q62393;D3Z637;D3Z2U2	D3Z125;E9PUA7;D3Z7X7;F8WHQ1;Q62393-2;Q62393-3;Q62393;D3Z637	Tumor protein D52	Tpd52
-0.241511	0.132209	-0.333508	0.273353	-0.348839	0.0527802	0.104898	0.110214	1	1	1	5.8	5.8	5.8	18.745	1	D3Z150;Q7TMS5	D3Z150;Q7TMS5	ATP-binding cassette sub-family G member 2	Abcg2
-0.329272	-0.0615692	0.0859222	0.393532	-0.162911	-0.0170946	0.280621	0.0206299	18	18	17	29.8	29.8	27.6	93.02	19	F8WH20;D3Z194;D3YTT6;Q9DBS9;F7C630;D3YVF7	F8WH20;D3Z194;D3YTT6;Q9DBS9;F7C630	Oxysterol-binding protein;Oxysterol-binding protein-related protein 3	Osbpl3
-0.0753345	0.0280933	-0.0840483	0.119836	-0.0649509	-0.0407495	0.216464	-0.262859	1	1	1	0.7	0.7	0.7	156.1	1	D3Z197;D3Z357;Q6P2L6-4;Q6P2L6-2;Q6P2L6	D3Z197;D3Z357;Q6P2L6-4;Q6P2L6-2;Q6P2L6	Histone-lysine N-methyltransferase;Histone-lysine N-methyltransferase NSD3	Whsc1l1
-0.387822	0.0351934	-0.00801277	0.0674839	-0.216532	-0.119649	0.0235348	-0.333868	4	4	4	22.6	22.6	22.6	21.535	5	D3Z1H9;Q9JL62;D3Z1H8	D3Z1H9;Q9JL62;D3Z1H8	Glycolipid transfer protein	Gltp
-0.318343	-0.0583038	-0.245184	-0.0349789	-0.192215	-0.167026	0.120634	-0.325027	7	7	4	50.3	50.3	24.5	16.355	25	Q569Y6;D3Z1I3;Q9CZY3-2;Q9CZY3;D3YXL3;B7ZBY7;E9PY39;B7ZBY6;B2KF55;D3Z6R2	Q569Y6;D3Z1I3;Q9CZY3-2;Q9CZY3;D3YXL3;B7ZBY7;E9PY39	Ubiquitin-conjugating enzyme E2 variant 1	Ube2v1;Gm20431
-0.543405	-0.30568	-0.478099	0.0277548	-0.333656	-0.315143	-0.153808	-0.601615	2	2	2	45.7	45.7	45.7	7.6478	3	D3Z1K5;Q545U2;Q9Z0V8;D3Z1Z0	D3Z1K5;Q545U2;Q9Z0V8;D3Z1Z0	Mitochondrial import inner membrane translocase subunit Tim17-A	Timm17a
-0.404245	-0.31463	0.341354	0.162464	-0.108189	0.171721	0.309495	-0.176367	3	3	3	6.6	6.6	6.6	88.215	4	H7BX06;D3Z1N2;Q3UIW5;E9Q3K8;F7AN16;Q3UIW5-2	H7BX06;D3Z1N2;Q3UIW5;E9Q3K8	RING finger protein 10	Rnf10
-0.190964	0.0348778	-0.174665	0.083703	-0.208734	-0.120905	0.216731	-0.294824	9	9	9	6.1	6.1	6.1	189.64	11	D3Z1N4;E9Q4Y5;F8VQD1;D3Z3R4;F6THL5;D3YYF2;E9Q7L3;D3Z1W6;E9Q7L2;Q8BSQ9-2;Q8BSQ9;D6RIL0;D6RI94	D3Z1N4;E9Q4Y5;F8VQD1;D3Z3R4;F6THL5;D3YYF2;E9Q7L3;D3Z1W6;E9Q7L2;Q8BSQ9-2;Q8BSQ9;D6RIL0;D6RI94	Protein polybromo-1	Pbrm1
-0.408025	-0.0704765	-0.0200901	0.166636	-0.180363	-0.168537	0.159903	-0.278515	20	20	12	28.2	28.2	18.5	107.01	24	D3Z1X8;Q3UNN4;P97496-2;P97496;Q3UZD0	D3Z1X8;Q3UNN4;P97496-2;P97496	SWI/SNF complex subunit SMARCC1	Smarcc1
-0.298528	-0.187475	-0.148482	0.024744	-0.306893	-0.0407467	-0.012538	-0.4236	2	2	2	4.9	4.9	4.9	60.224	2	D3Z216;Q99K90;D3Z564	D3Z216;Q99K90;D3Z564	TGF-beta-activated kinase 1 and MAP3K7-binding protein 2	Tab2
-0.353298	0.251054	-0.338525	0.13395	-0.45766	-0.455476	0.180197	-0.191814	1	1	1	7.5	7.5	7.5	22.028	1	D3Z285	D3Z285		Nfu1
-0.534472	-0.617789	0.299206	-0.123809	-0.170698	-0.25548	-0.133709	-0.505878	2	1	1	8.7	6.4	6.4	34.513	1	D3Z2A4;Q6PEE3;D3YXX2	D3Z2A4;Q6PEE3;D3YXX2	Ribonucleoside-diphosphate reductase subunit M2 B	Rrm2b
-0.244675	-0.0919304	0.262747	0.175715	-0.254069	-0.151843	0.125348	-0.417578	2	2	2	8.9	8.9	8.9	29.591	3	D3Z2J6;Q9D710	D3Z2J6;Q9D710	Thioredoxin-related transmembrane protein 2	Tmx2
-0.261356	-0.178009	-0.155876	0.152417	-0.193748	-0.139797	-0.0358295	-0.337391	3	3	3	30.3	30.3	30.3	14.279	4	D3Z2K2;Q9CR88	D3Z2K2;Q9CR88	28S ribosomal protein S14, mitochondrial	Mrps14
-1.1004	0.0213232	0.2588	0.375994	-0.397626	-0.148294	-0.109097	-0.175825	2	2	2	1.6	1.6	1.6	125.38	2	D3Z2R0;Q8CJ19-4;Q8CJ19;F6Q739	D3Z2R0;Q8CJ19-4;Q8CJ19;F6Q739	Protein-methionine sulfoxide oxidase MICAL3	Mical3
-0.287033	-0.0708427	-0.212688	-0.122738	-0.16012	-0.176013	-0.111941	-0.479589	4	4	4	60.3	60.3	60.3	8.4556	6	D3Z2Y6;Q9D708	D3Z2Y6;Q9D708		S100a16
-0.246475	-0.069088	-0.105293	0.190857	-0.162258	-0.217621	0.117353	-0.280006	20	20	10	15.1	15.1	8.3	160.01	24	D3Z2Z1;F8WIA1;Q922J3-2;Q922J3;D3Z3M7;Q8C0S5;F6RCU2;E9Q4F5;F6RAY2	D3Z2Z1;F8WIA1;Q922J3-2;Q922J3;D3Z3M7;Q8C0S5;F6RCU2	CAP-Gly domain-containing linker protein 1	Clip1
-0.649483	-0.0982876	0.0883694	0.0503597	0.885462	0.596591	0.161277	-1.12602	2	2	2	4.5	4.5	4.5	92.598	2	D3Z384;F8WHB0;Q8BG67;Q8BG67-2	D3Z384;F8WHB0;Q8BG67;Q8BG67-2	Protein EFR3 homolog A	Efr3a
-0.55451	-0.156548	-0.0199566	0.278204	-0.199608	-0.0626478	0.151745	-0.236432	3	3	3	24.1	24.1	24.1	21.919	4	D3Z3A0;Q9DCL8	D3Z3A0;Q9DCL8	Protein phosphatase inhibitor 2	Ppp1r2
-0.51186	-0.0519714	-0.0709229	0.244396	-0.316489	-0.129656	0.141312	-0.325007	6	6	6	26.4	26.4	26.4	42.06	8	D3Z3J6;F6Y616;Q8VE62;G3UYE5;G3UZ67	D3Z3J6;F6Y616;Q8VE62;G3UYE5;G3UZ67	Polyadenylate-binding protein-interacting protein 1	Paip1
-0.453876	-0.225536	-0.122469	0.38106	-0.151347	-0.221849	0.158398	0.118034	11	11	11	15.2	15.2	15.2	103.04	11	D3Z3Q3;Q921U8-2;Q921U8;Q921U8-4;Q921U8-3;D3YVS1;Q9D7A0;D3Z525;D3YZ10	D3Z3Q3;Q921U8-2;Q921U8;Q921U8-4;Q921U8-3	Smoothelin	Smtn
-0.50037	-0.204374	-0.210443	-0.0391388	-0.287203	-0.227186	-0.180281	-0.394136	17	17	17	51.1	51.1	51.1	29.976	44	Q58ET1;D3Z3R0;F6TJZ4;P12970;D3YXT4;D3YVE6;D3YU93;F6U2H0;F6ZVW4;F6YI27;F6TIC7;F6VBB8;F6SSI5;F7AMA9	Q58ET1;D3Z3R0;F6TJZ4;P12970;D3YXT4;D3YVE6;D3YU93;F6U2H0;F6ZVW4;F6YI27;F6TIC7;F6VBB8	60S ribosomal protein L7a	Rpl7a;Gm4978
-0.369913	-0.155777	-0.276323	-0.0342102	-0.293858	-0.181141	-0.0675087	-0.434292	8	8	8	46.7	46.7	46.7	21.397	46	Q6ZWZ7;D3Z3R2;F8VQL2;Q9CPR4;F6VWT4;F8VQM6;B2RY53;F6YKV1	Q6ZWZ7;D3Z3R2;F8VQL2;Q9CPR4;F6VWT4	60S ribosomal protein L17	Rpl17
-0.228519	0.105204	-0.44624	0.156226	-0.34678	-0.180308	-0.219067	-0.375334	1	1	1	6.2	6.2	6.2	45.508	2	Q8C214;D3Z3R9;F8WGT2;Q8BRG8-3;Q8BRG8-2;Q8BRG8	Q8C214;D3Z3R9;F8WGT2;Q8BRG8-3;Q8BRG8-2;Q8BRG8	Transmembrane protein 209	Tmem209
-0.456708	-0.0998621	-0.0824165	0.301498	-0.0959501	-0.147596	-0.00994301	-0.328718	2	2	2	11.4	11.4	11.4	37.965	2	D3Z3S1;Q3UAP1;Q9WUQ2;F6XLZ3	D3Z3S1;Q3UAP1;Q9WUQ2;F6XLZ3	Prolactin regulatory element-binding protein	Preb
-0.396082	-0.136911	-0.23044	-0.0537052	-0.212059	-0.181747	-0.0520096	-0.440094	52	52	51	22.8	22.8	22.5	309.32	65	D3Z3U3;E9QKG5;D3Z7M2;Q3TLH4;Q3TLH4-2;Q3TLH4-5;Q3TLH4-3;Q3TLH4-4	D3Z3U3;E9QKG5;D3Z7M2;Q3TLH4;Q3TLH4-2;Q3TLH4-5;Q3TLH4-3	Protein PRRC2C	Prrc2c
-0.568057	-0.15939	-0.223249	0.0782604	-0.446215	-0.222235	0.0496578	-0.520166	1	1	1	2.7	2.7	2.7	59.147	1	D3Z3U7;D3Z3U5;D3Z3U6;G3X9X7;O54967-2;O54967-3;O54967	D3Z3U7;D3Z3U5;D3Z3U6;G3X9X7;O54967-2;O54967-3;O54967	Activated CDC42 kinase 1	Tnk2
-0.380426	-0.140395	-0.0620222	0.183473	-0.232551	-0.19035	-0.00318909	-0.361341	6	6	6	19	19	19	39.366	8	D3Z4B2;Q9CWZ7	D3Z4B2;Q9CWZ7	Gamma-soluble NSF attachment protein	Napg
-0.461557	-0.10488	0.200396	0.18865	-0.02213	-0.110392	0.184524	-0.197885	3	3	3	3.9	3.9	3.9	87.861	3	D3Z4C0;Q91VS8	D3Z4C0;Q91VS8	FERM, RhoGEF and pleckstrin domain-containing protein 2	Farp2
-0.476974	-0.312694	-0.157421	0.172254	-0.217264	-0.148695	0.0656719	-0.259862	3	3	3	33	33	33	20.041	4	D3Z6H3;D3Z4E5;Q9WUB4;F6XWI6	D3Z6H3;D3Z4E5;Q9WUB4	Dynactin subunit 6	Dctn6
-0.0986376	-0.0142269	-0.0303679	-0.0575542	-0.315208	-0.153433	0.00853539	-0.593617	3	3	3	6	6	6	88.483	4	D3Z4E6;Q3ZK22;Q3ZK22-3;Q3ZK22-4	D3Z4E6;Q3ZK22;Q3ZK22-3;Q3ZK22-4	Vezatin	Vezt
-0.165472	-0.0743113	-0.0547352	0.348288	-0.311085	-0.176972	0.158493	-0.288448	5	3	3	15.1	9.9	9.9	42.682	3	D3Z4H6;Q564E7;P52912;D3YY02;Q8CII5;G5E8L2;Q80ZW7	D3Z4H6;Q564E7;P52912;D3YY02;Q8CII5;G5E8L2;Q80ZW7	Nucleolysin TIA-1	Tia1
-0.143656	-0.199915	-0.899354	-0.999203	-0.205442	-0.1393	-0.190886	-1.0602	1	1	1	5.5	5.5	5.5	17.904	1	D3Z4N2;Q547B5;F8WIP8;P10923	D3Z4N2;Q547B5;F8WIP8;P10923	Osteopontin	Spp1
-0.410206	-0.12359	-0.0985355	0.0573006	-0.270508	-0.151385	0.053297	-0.329491	12	12	12	32.5	32.5	32.5	56.059	15	D3Z4V1;Q922V4;F8WI31	D3Z4V1;Q922V4;F8WI31	Pleiotropic regulator 1	Plrg1
-0.384884	-0.0456076	0.0393686	0.226081	-0.182408	0.014411	0.208244	-0.10034	5	5	5	30.3	30.3	30.3	14.038	6	D3Z568;Q9CQH3;D3YX99;F6Y6V5;D3Z6W9	D3Z568;Q9CQH3	NADH dehydrogenase [ubiquinone] 1 beta subcomplex subunit 5, mitochondrial	Ndufb5
-0.480841	-0.151428	-0.0649834	0.0939817	-0.403906	-0.0912848	0.789579	-0.471987	2	2	2	6.5	6.5	6.5	40.992	2	D3Z587;Q8BX13	D3Z587;Q8BX13	E3 ubiquitin-protein ligase E3D	Ube2cbp;Ube3d
0.0109177	-0.0633726	0.023016	0.0403538	0.0593891	-0.182488	0.93684	-0.587296	1	1	1	10.1	10.1	10.1	8.0591	1	D3Z5F0;Q9Z0X0	D3Z5F0;Q9Z0X0	Cdc42 effector protein 5	Cdc42ep5
-0.487374	-0.200962	-0.0594921	0.034729	-0.267807	-0.203012	0.000961304	-0.417753	22	22	22	26.6	26.6	26.6	112.53	29	D3Z5I1;Q3UPF5;Q3UPF5-2;G3X9X5	D3Z5I1;Q3UPF5;Q3UPF5-2;G3X9X5	Zinc finger CCCH-type antiviral protein 1	Zc3hav1
-0.364648	0.00348377	-0.05404	0.0769215	-0.142925	-0.165499	0.0510941	-0.267559	4	4	4	6	6	6	132.82	4	D3Z5I9;Q9CXK9;D3YV48;Q9CXK9-2	D3Z5I9;Q9CXK9	RNA-binding protein 33	Rbm33
-0.229175	-0.214563	-0.210605	-0.0945177	-0.144466	-0.108462	0.0704041	-0.287213	5	4	4	8.9	7.3	7.3	79.075	4	F6PZD9;E9Q6A3;F7CZS7;E9PYX6;E9QNA7;F6X019;D3Z5J3;F6PZC9;Q62417-5;Q62417-6;Q62417-4;Q62417-3;Q62417-2;Q62417;F6XUF0;Q62417-7	F6PZD9;E9Q6A3;F7CZS7;E9PYX6;E9QNA7;F6X019;D3Z5J3;F6PZC9;Q62417-5;Q62417-6;Q62417-4;Q62417-3;Q62417-2;Q62417;F6XUF0;Q62417-7	Sorbin and SH3 domain-containing protein 1	Sorbs1
-0.280748	-0.0718946	-0.135423	0.0549994	-0.317441	-0.278757	0.02847	-0.32058	4	4	4	16.9	16.9	16.9	39.307	4	D3Z5N4;Q9R062;Q3TWR9	D3Z5N4;Q9R062;Q3TWR9	Glycogenin-1	Gyg1
-0.0844822	-0.0519018	-0.0553923	0.134319	-0.148597	-0.0727987	0.195107	-0.205946	11	11	11	44	44	44	45.854	14	D3Z5N6;Q61103;F8WIP7	D3Z5N6;Q61103	Zinc finger protein ubi-d4	Dpf2
-0.500077	-0.223285	-0.170787	0.629452	-0.259667	-0.35955	-0.0489092	-0.364099	1	1	1	1.1	1.1	1.1	97.496	1	D3Z5P5;P40694	D3Z5P5;P40694	DNA-binding protein SMUBP-2	Ighmbp2
-0.137823	0.0167198	-0.0560484	-0.0485773	-1.23989	-0.415499	-0.309229	-0.989388	3	3	3	11.5	11.5	11.5	39.992	3	E9PZ27;D3Z5R0;F6ZJS2;Q8C6L5;F6ZBV6	E9PZ27;D3Z5R0;F6ZJS2;Q8C6L5	Cyclic GMP-AMP synthase	Mb21d1
-0.362556	-0.07761	-0.0354404	0.206879	-0.166693	-0.115145	0.0965595	-0.29521	18	18	13	36.7	36.7	27.5	61.629	22	Q5UE59;E9QM07;E9QKS0;E9Q7C9;Q7TNF4;D3Z5T6;Q8CD76;O88447;F6UYN4	Q5UE59;E9QM07;E9QKS0;E9Q7C9;Q7TNF4;D3Z5T6;Q8CD76;O88447	Kinesin light chain 1	Klc1
-0.202889	-0.0780897	-0.14593	0.00264454	-0.25256	-0.0608711	0.150724	-0.455305	5	5	5	16.1	16.1	16.1	69.836	6	D3Z600;O09012-2;O09012	D3Z600;O09012-2;O09012	Peroxisomal targeting signal 1 receptor	Pex5
-0.457451	-0.119023	-0.19985	0.0838928	-0.307436	-0.208263	0.0109463	-0.223712	4	4	4	48.8	48.8	48.8	9.029	6	D3Z607;P18608	D3Z607;P18608	Non-histone chromosomal protein HMG-14	Hmgn1
-0.550124	-0.0659046	-0.101467	-0.0201244	-0.134669	-0.152585	-0.042592	-0.410509	2	1	1	9.4	2.9	2.9	30.047	1	D3Z643	D3Z643		Ankrd50
-0.354333	-0.127337	-0.0576954	0.249221	-0.242775	-0.131668	0.0800762	-0.204453	5	5	5	36.8	36.8	36.8	16.137	7	D3Z645;Q9QZ88;Q9QZ88-2;D3YYD5;D3YW98	D3Z645;Q9QZ88;Q9QZ88-2;D3YYD5	Vacuolar protein sorting-associated protein 29	Vps29
-0.416078	-0.0196323	-0.27472	0.255112	-0.597282	-0.0856867	0.127034	-0.364883	2	2	2	2.5	2.5	2.5	144.59	2	E9Q7S0;F7BQW7;D3Z656;Q8CHC4;D3Z1M7	E9Q7S0;F7BQW7;D3Z656;Q8CHC4;D3Z1M7	Synaptojanin-1	Synj1
-0.416571	-0.18244	-0.252937	-0.0280647	-0.220964	-0.216764	-0.0839119	-0.395323	25	25	25	75	75	75	29.885	104	Q564F3;D3Z6C3;P97351;D3Z7W7	Q564F3;D3Z6C3;P97351;D3Z7W7	40S ribosomal protein S3a	Rps3a1;Rps3a
-0.541265	-0.11153	-0.121962	0.110821	-0.501757	-0.537835	0.646053	-0.691358	5	4	4	8	6.6	6.6	51.996	5	E2QRQ3;D3Z6D2;Q8CJ67-3;Q8CJ67-2;Q8CJ67;Q8CJ67-4;D3YXB2;D3Z461;D6RGR9;Q8CJ67-5	E2QRQ3;D3Z6D2;Q8CJ67-3;Q8CJ67-2;Q8CJ67;Q8CJ67-4	Double-stranded RNA-binding protein Staufen homolog 2	Stau2
-0.347449	-0.125419	-0.159163	0.326686	-0.192906	0.0159101	0.112455	-0.361439	2	2	2	37.8	37.8	37.8	8.4376	3	D3Z6D3;Q9CQ56;E9Q496	D3Z6D3;Q9CQ56;E9Q496	Vesicle transport protein USE1	Use1
-0.129454	-0.211426	-0.155957	0.0843773	0.0935869	0.0569572	0.261292	-0.40134	1	1	1	9.7	9.7	9.7	12.895	1	D3Z6J3;Q3UJ81-3;Q3UJ81-2;Q3UJ81	D3Z6J3;Q3UJ81-3;Q3UJ81-2;Q3UJ81	Nuclear envelope phosphatase-regulatory subunit 1	Cnep1r1
-0.459915	-0.186567	-0.13849	0.0417099	-0.283209	-0.296234	-0.259565	-0.374048	5	5	5	28.4	28.4	28.4	16.681	20	D3Z6J9;P14115;D3YZN6;E9QP28	D3Z6J9;P14115;D3YZN6	60S ribosomal protein L27a	Rpl27a
-0.549102	-0.201685	-0.131392	0.150278	-0.327599	-0.122315	0.105378	-0.223514	2	2	2	6.5	6.5	6.5	54.711	2	D3Z6W1;Q7TSJ2-3;Q7TSJ2-2;Q7TSJ2	D3Z6W1;Q7TSJ2-3;Q7TSJ2-2;Q7TSJ2	Microtubule-associated protein 6	Map6
-0.268966	-0.338265	0.0328264	-0.19999	-0.334677	-0.108343	-0.11411	-0.73325	1	1	1	2.1	2.1	2.1	50.254	1	D3Z6W7;Q3UHH8-2;Q3UHH8	D3Z6W7;Q3UHH8-2;Q3UHH8	Glucoside xylosyltransferase 1	Gxylt1
0.0307779	-0.182485	-0.0193253	-0.0302944	-0.468667	-0.0228081	0.454183	-0.30072	2	2	2	27.4	27.4	27.4	11.676	4	D3Z723;Q8C590;P63139	D3Z723;Q8C590;P63139	Nuclear transcription factor Y subunit beta	Nfyb
-0.368794	-0.0643206	-0.160549	0.0145235	-0.279602	-0.164948	-0.0506372	-0.43325	7	7	7	43	43	43	25.919	8	D3Z730;Q0P688;Q3UUT0;G3X9H1;D3Z729;Q8BMB3;Q80ZJ3;D3YUV9	D3Z730;Q0P688;Q3UUT0;G3X9H1;D3Z729;Q8BMB3;Q80ZJ3;D3YUV9	Eukaryotic translation initiation factor 4E type 2	Eif4e2
-0.192466	0.0450277	-0.398849	-0.29182	-0.164599	-0.0863342	-0.0294867	-0.306272	3	3	3	8.9	8.9	8.9	48.43	4	D3Z734;D3Z733;E9Q392;Q9QXK2;G3X9W1;F6ZKR0	D3Z734;D3Z733;E9Q392;Q9QXK2;G3X9W1	E3 ubiquitin-protein ligase RAD18	Rad18
-0.70436	-0.0672426	-0.12103	0.120933	-0.231024	0.0270395	-0.0189409	-0.364678	2	2	2	19	19	19	18.552	2	D3Z767;Q9D6K7;D3Z1T8	D3Z767;Q9D6K7;D3Z1T8	Tetratricopeptide repeat protein 33	Ttc33
-1.66326	-0.0694427	0.550089	0.912068	-1.35875	-0.241187	-0.163766	-0.283067	1	1	1	7.4	7.4	7.4	22.542	1	D3Z769;E9Q0Q9;Q9D8N6	D3Z769;E9Q0Q9;Q9D8N6	Protein lin-37 homolog	Lin37
-0.393843	0.00241852	-0.112419	0.0821009	-0.344829	-0.230002	0.04706	-0.361603	6	6	6	14.7	14.7	14.7	62.352	7	D3Z780;Q61749;Q61749-2;F7CPG6	D3Z780;Q61749;Q61749-2;F7CPG6	Translation initiation factor eIF-2B subunit delta	Eif2b4
-0.507933	-0.131032	-0.203032	0.027277	-0.260324	-0.0844278	0.131464	-0.382082	9	9	8	27.9	27.9	26.1	50.98	12	D3Z783;P31750;F8WJD0;D3YXX3;D3YYP9;F8WHG5;Q3TY95;Q60823	D3Z783;P31750;F8WJD0	RAC-alpha serine/threonine-protein kinase	Akt1
-0.546113	-0.278049	0.217379	0.703568	0.0448885	-0.51069	0.245888	-0.244454	1	1	1	7.6	7.6	7.6	19.047	1	D3Z792;Q924D0	D3Z792;Q924D0	Reticulon-4-interacting protein 1, mitochondrial	Rtn4ip1
-0.392387	-0.190597	-0.0713778	-0.110606	-0.192403	-0.133496	0.0233278	-0.364733	3	3	2	33	33	25.3	10.626	4	D3Z793;Q3TE88;F8WHY7;Q80ZM7;D3Z7S8	D3Z793;Q3TE88;F8WHY7;Q80ZM7;D3Z7S8	Transcription initiation factor IIA subunit 2	Gtf2a2
-0.372384	-0.100279	-0.196471	0.0128202	-0.195935	-0.317483	-0.160522	-0.311377	3	3	3	49.1	49.1	49.1	6.0139	5	H7BWX9;D3Z794;P61957;G3UZX6;G3UZ60;G3UWI9;G3UWX9;G3UZA7;Q9Z172-2;Q9Z172	H7BWX9;D3Z794;P61957	Small ubiquitin-related modifier 2	Sumo2
-0.32379	-0.105265	0.0719633	0.16617	-0.138706	-0.220455	0.0981264	-0.210213	3	3	3	20.4	20.4	20.4	19.378	4	D3Z7C0;Q3UKS6;Q9Z2Q5	D3Z7C0;Q3UKS6;Q9Z2Q5	39S ribosomal protein L40, mitochondrial	Mrpl40
-0.431487	-0.1327	-0.0967121	0.0556717	-0.30089	-0.163361	-0.0491085	-0.442566	7	7	7	52.3	52.3	52.3	14.982	23	D3Z7C6;E9PXA6;Q9R0Q7	D3Z7C6;E9PXA6;Q9R0Q7	Prostaglandin E synthase 3	Ptges3
-0.279122	0.0858355	-0.0637674	0.114408	-0.209089	-0.0341396	0.210775	-0.356797	7	7	7	22.9	22.9	22.9	39.774	9	O88374;D3Z7C8;Q3ULU3;O35855;D3Z3D7	O88374;D3Z7C8;Q3ULU3;O35855	Branched-chain-amino-acid aminotransferase;Branched-chain-amino-acid aminotransferase, mitochondrial	Bcat2
-0.407667	-0.335411	-0.120787	-0.13658	-0.134675	-0.15549	0.113894	-0.196178	2	2	2	17.1	17.1	17.1	25.839	4	D3Z7D2;Q9Z120;F6WMV8	D3Z7D2;Q9Z120;F6WMV8	tRNA (guanine-N(7)-)-methyltransferase	Mettl1
-0.227373	-0.149043	-0.0244169	0.334102	-0.0459194	0.0378399	0.0114164	-0.420226	1	1	1	0.6	0.6	0.6	169.52	1	F8WI56;D3Z7D3;Q8BWT5	F8WI56;D3Z7D3;Q8BWT5	Disco-interacting protein 2 homolog A	Dip2a
-0.169374	0.185081	0.454001	0.628981	-0.130182	0.136182	0.471654	-0.0286045	5	5	5	17.2	17.2	17.2	49.791	9	D3Z7F1;Q9DBX6;D3Z762	D3Z7F1;Q9DBX6	Cytochrome P450 2S1	Cyp2s1
-0.380701	-0.139847	-0.107586	0.101837	-0.275631	-0.174568	-0.00427246	-0.371973	12	12	10	53.2	53.2	46.4	26.86	25	D3Z7M9;O35381;D3YYE1;F6UFG6;Q64G17;E9Q148	D3Z7M9;O35381;D3YYE1;F6UFG6	Acidic leucine-rich nuclear phosphoprotein 32 family member A	Anp32a
-0.581026	-0.145096	-0.180517	-0.0843678	-0.300323	-0.112271	-0.057848	-0.364904	1	1	1	2.3	2.3	2.3	48.623	1	D3Z7N4;Q8C145	D3Z7N4;Q8C145	Zinc transporter ZIP6	Slc39a6
-0.259537	-0.0443096	-0.187771	0.163054	-0.25014	-0.212161	0.102541	-0.310504	8	8	8	30.6	30.6	30.6	43.749	10	D3Z7P0;Q8K3W0;Q8K3W0-1;Q8K3W0-5;E9Q0U3;Q8K3W0-6;Q8K3W0-4;E9Q8Q1	D3Z7P0;Q8K3W0;Q8K3W0-1;Q8K3W0-5;E9Q0U3;Q8K3W0-6	BRCA1-A complex subunit BRE	Bre
-0.458117	-0.112082	-0.227353	0.229323	-0.323714	-0.210827	-0.0151424	-0.31031	16	1	1	33.5	3.9	3.9	73.963	1	D3Z7P3;D3Z7P4;F6U529;F7B327	D3Z7P3;D3Z7P4	Glutaminase kidney isoform, mitochondrial	Gls
-0.40424	-0.190264	-0.298805	-0.0550842	-0.218122	-0.249943	-0.0608578	-0.455414	18	18	3	39	39	5.8	65.994	31	D3Z7P3-2;D3Z7P5;F6RDM4	D3Z7P3-2	Glutaminase kidney isoform, mitochondrial	Gls
-0.101016	-0.183575	-0.077158	0.00493336	-0.244956	-0.15381	-0.0201483	-0.249282	4	4	4	10	10	10	79.446	4	F8WIH0;D3Z7V3;H7BX64;Q3URD3-2;Q3URD3;F6UV57;F6YCM8;Q3URD3-5;D3Z0N1;D3YV81;F6WY34;Q3URD3-4;Q3URD3-3	F8WIH0;D3Z7V3;H7BX64;Q3URD3-2;Q3URD3;F6UV57;F6YCM8;Q3URD3-5;D3Z0N1;D3YV81	Sarcolemmal membrane-associated protein	Slmap
-0.468909	-0.091898	-0.134557	-0.121432	-0.285652	-0.0852537	0.0651217	-0.206884	2	2	2	13.4	13.4	13.4	22.109	2	D3Z7W0;Q9D7P6;D3Z0K9	D3Z7W0;Q9D7P6;D3Z0K9	Iron-sulfur cluster assembly enzyme ISCU, mitochondrial	Iscu
-0.224057	-0.0140171	-0.137272	0.0207577	-0.106095	-0.281938	0.0740051	-0.280248	5	5	5	9.5	9.5	9.5	84.869	5	H7BX80;D4AFX6;Q6ZQK5-2;Q6ZQK5;A2ADA6;Q6NXL5	H7BX80;D4AFX6;Q6ZQK5-2;Q6ZQK5	Arf-GAP with coiled-coil, ANK repeat and PH domain-containing protein 2	Acap2
-0.33228	0.00904655	-0.059247	0.211784	-0.261955	-0.0983334	0.0810909	-0.279154	20	20	20	14.6	14.6	14.6	254.44	26	G3X922;D4AFX7	G3X922;D4AFX7		Dnajc13
-0.241212	-0.242993	-0.022049	0.0231237	-0.226068	-0.0729027	0.0253191	-0.346875	1	1	1	9.1	9.1	9.1	16.453	2	D5MCW4;Q9CQ89	D5MCW4;Q9CQ89	Protein CutA	Cuta
-0.791456	-0.303092	-0.0620232	-0.076458	-0.40243	-0.336676	-0.417773	-0.514494	1	1	1	22.7	22.7	22.7	4.5731	2	D6RDC1;D6RIR0;D6RFP3;Q8K1A5	D6RDC1;D6RIR0;D6RFP3;Q8K1A5	Transmembrane protein 41B	Tmem41b
-0.592137	-0.271789	-0.0212708	0.0468111	-0.287141	-0.00539589	0.216313	-0.406597	1	1	1	24.2	24.2	24.2	7.4085	4	D6RE20;Q8CET7;Q80TA1	D6RE20;Q8CET7;Q80TA1	Ethanolaminephosphotransferase 1	Ept1
-0.1748	0.0833378	-0.0940437	0.22337	-0.303729	-0.00658894	0.185981	-0.354339	2	2	2	2.3	2.3	2.3	97.893	2	D6RET6;E9Q1H0;Q9DBM1	D6RET6;E9Q1H0;Q9DBM1	G patch domain-containing protein 1	Gpatch1
-0.116867	0.166692	-0.335426	0.202369	-0.292538	-0.231427	0.033679	-0.375623	1	1	1	11.4	11.4	11.4	8.9142	1	D6RFU9;Q3TVX7;O09117-2;O09117	D6RFU9;Q3TVX7;O09117-2;O09117	Synaptophysin-like protein 1	Sypl;Sypl1
-0.185461	0.129348	-0.00611591	0.0582857	-0.335138	-0.124888	0.0247135	-0.435622	2	2	2	52	52	52	5.6612	2	F6WM75;D6RG69;Q9D162-3;Q9D162;Q9D162-2	F6WM75;D6RG69;Q9D162-3;Q9D162;Q9D162-2	Coiled-coil domain-containing protein 167	Ccdc167
-0.441648	0.0340061	-0.096837	0.0183744	-0.0301876	0.0152502	0.0404024	-0.300851	1	1	1	14.5	14.5	14.5	8.8632	1	D6RG84;Q99MP8-2;Q99MP8	D6RG84;Q99MP8-2;Q99MP8	BRCA1-associated protein	Brap
-0.225775	0.187046	-0.336002	0.373773	-0.419135	-0.0429268	0.0782652	-0.573641	1	1	1	27.9	27.9	27.9	7.4554	1	D6RG99;Q9WV96	D6RG99;Q9WV96	Mitochondrial import inner membrane translocase subunit Tim10 B	Timm10b
-0.232633	-0.0667009	0.0012598	-0.184134	-0.140382	-0.0238867	0.29299	-0.365225	2	2	2	16.6	16.6	16.6	20.017	3	D6RGA3;Q91V01	D6RGA3;Q91V01	Lysophospholipid acyltransferase 5	Lpcat3
0.28579	-0.0423527	-0.598085	-0.257248	-0.258337	-0.199822	0.0159664	-0.246638	2	2	2	31	31	31	9.524	2	G3UVU8;D6RHM5;Q9Z199;P63271	G3UVU8;D6RHM5;Q9Z199;P63271	Transcription elongation factor SPT4-B;Transcription elongation factor SPT4-A	Supt4a;Supt4h1b;Supt4h1a
-0.275558	-0.193378	0.0184278	0.245623	-0.128119	-0.0681438	0.0517368	-0.355487	1	1	1	13.2	13.2	13.2	16.254	1	D6RI20;Q9CR20	D6RI20;Q9CR20	Immediate early response 3-interacting protein 1	Hdhd2;Ier3ip1
-0.258516	-0.174421	-0.223736	-0.0300426	-0.276036	-0.16786	0.0773392	-0.52375	7	7	7	12.7	12.7	12.7	76.762	8	D6RII3;E9Q6W7;Q05BC3-2;Q05BC3;D3Z4J9;Q05BC3-3	D6RII3;E9Q6W7;Q05BC3-2;Q05BC3;D3Z4J9;Q05BC3-3	Echinoderm microtubule-associated protein-like 1	Eml1
0.188179	0.288366	-0.0519753	-0.0467367	-0.136076	-0.0480776	0.220478	-0.295407	1	1	1	7.4	7.4	7.4	37.048	2	D9J2V6;Q71VB4;P41778-2;P41778	D9J2V6;Q71VB4;P41778-2;P41778	Pre-B-cell leukemia transcription factor 1	Pbx1
-0.392309	-0.275825	-0.0709534	0.0904608	-0.281274	-0.159384	0.0397205	-0.287127	6	6	6	41.7	41.7	41.7	17	7	E0CX20;Q6PGH1	E0CX20;Q6PGH1	Protein BUD31 homolog	Bud31
-0.643291	-0.351759	-0.0652323	-0.0718374	-0.0613623	-0.34252	0.119357	-0.262365	3	3	3	3.2	3.2	3.2	109.23	3	F6SUV7;E9Q6Q8;E0CX53;Q8BYJ6;Q8BYJ6-5;D6RGQ5;E9QLG7;H7BX82;E9Q6L4;F6QUA9;Q3U3T9;Q8BYJ6-4;Q8BYJ6-2;Q8BYJ6-3;Q60949-2;Q60949	F6SUV7;E9Q6Q8;E0CX53;Q8BYJ6;Q8BYJ6-5	TBC1 domain family member 4	Tbc1d4
-0.507604	-0.2094	-0.101686	0.0927753	-0.170163	-0.197407	0.00471115	-0.363503	4	4	1	58.5	58.5	22	9.5608	12	E0CXD9;Q545Q2;Q64310	E0CXD9;Q545Q2;Q64310	Surfeit locus protein 4	Surf4
-0.342274	0.154019	0.355244	0.424744	-0.155919	0.00462437	0.445457	-0.312569	2	2	2	9.8	9.8	9.8	19.526	2	E0CXH4;Q8R1G2	E0CXH4;Q8R1G2	Carboxymethylenebutenolidase homolog	Cmbl
-0.375103	-0.101964	-0.13166	0.0272141	-0.230164	-0.174315	0.029171	-0.164474	1	1	1	19.1	19.1	19.1	5.4004	1	E0CY91;E0CYW1;E0CY38;E9QJZ1;E9Q068;G3UWR6;E0CXL7;E0CZB3;Q9EPV8	E0CY91;E0CYW1;E0CY38;E9QJZ1;E9Q068;G3UWR6;E0CXL7;E0CZB3;Q9EPV8	Ubiquitin-like protein 5	Ubl5;Gm16381
-0.535425	-0.131166	-0.197351	-0.0678663	-0.171357	-0.199334	-0.110423	-0.307581	3	3	3	16.1	16.1	16.1	26.806	3	E0CZD9;E0CXM9;Q9DB43;E0CX79;E0CXR3;F6SG70;E0CXA3	E0CZD9;E0CXM9;Q9DB43;E0CX79;E0CXR3	Zinc finger protein-like 1	Zfpl1
-0.354724	0.043848	0.290256	0.849946	-0.15659	-0.110484	0.234364	-0.0561171	9	9	9	43.9	43.9	43.9	35.231	13	E0CXN5;P13707	E0CXN5;P13707	Glycerol-3-phosphate dehydrogenase [NAD(+)];Glycerol-3-phosphate dehydrogenase [NAD(+)], cytoplasmic	Gpd1
-0.310812	0.0272532	0.0845098	0.244322	-0.237782	-0.0679693	0.348809	-0.2058	6	6	6	11.4	11.4	11.4	75.386	7	F6TS96;Q3TY99;E0CXU1;E0CXS2;E0CY14;F8WIE2;E0CXS9;Q08122-2;Q08122-1;Q08122;Q08122-4;E9QM64;E9QM63;Q80TG4;Q5SQA2;Q5SQA4;Q5SQA3;Q62440-3;Q62440-2;Q62440-5;Q62440;Q62441;F7D0C4;E9QKN2;E9QM62;Q3UN01;Q62440-4;Q62440-6;Q9WVB2;F6YM15;E9PV07	F6TS96;Q3TY99;E0CXU1;E0CXS2;E0CY14;F8WIE2;E0CXS9;Q08122-2;Q08122-1;Q08122;Q08122-4;E9QM64;E9QM63;Q80TG4;Q5SQA2;Q5SQA4;Q5SQA3;Q62440-3;Q62440-2;Q62440-5;Q62440;Q62441;F7D0C4	Transducin-like enhancer protein 3;Transducin-like enhancer protein 1;Transducin-like enhancer protein 4	Tle3;Tle4;Tle1
-0.220078	-0.25802	-0.162349	0.200262	-0.431377	-0.209978	-0.0811853	-0.452718	1	1	1	16.1	16.1	16.1	6.3586	1	E0CY07;Q9CR64-2;Q9CR64	E0CY07;Q9CR64-2;Q9CR64	Protein kish;Protein kish-A	Tmem167;Tmem167a
-0.373745	-0.205504	-0.0735798	-0.09974	-0.553301	-0.342493	-0.0875664	-0.513981	2	2	2	23.5	23.5	23.5	12.455	3	E0CYA9;Q9CQ36	E0CYA9;Q9CQ36	DNA polymerase epsilon subunit 4	Pole4
-0.195691	-0.236935	-0.0922499	0.114317	0.0516634	-0.237463	0.0852461	-0.359418	5	5	5	35.1	35.1	35.1	35.878	6	E0CYB9;Q6PCP5-3;Q6PCP5;F7CTF8;Q6PCP5-2;E0CYI3;Q6PCP5-4;E0CXE1;F7BC60;F7B1A4;F6VAL0	E0CYB9;Q6PCP5-3;Q6PCP5;F7CTF8;Q6PCP5-2;E0CYI3;Q6PCP5-4	Mitochondrial fission factor	Mff
-0.18491	-0.418896	0.0851412	0.304934	-1.24365	-0.303329	0.7176	-0.381159	1	1	1	10.2	10.2	10.2	22.366	1	E0CYD6;E9Q4M6;E9Q4M8;Q71KT5	E0CYD6;E9Q4M6;E9Q4M8;Q71KT5	Delta(14)-sterol reductase	Tm7sf2
-0.546233	-0.029067	-0.121558	0.214177	-0.184425	-0.0250101	0.142745	-0.279487	1	1	1	9.1	9.1	9.1	22.649	1	F6TWX0;F7DFJ2;Q3UP82;E0CYF3;Q9DBV7;P23708-2;P23708	F6TWX0;F7DFJ2;Q3UP82;E0CYF3;Q9DBV7;P23708-2;P23708	Nuclear transcription factor Y subunit alpha	Nfya
-0.412811	-0.0803013	-0.143605	0.0631018	-0.101702	-0.272679	0.0776901	-0.364396	7	7	7	23.2	23.2	23.2	44.203	10	E0CYH0;Q9ER69;F7CCI4;Q9ER69-2;E0CZF5;F7AUU6	E0CYH0;Q9ER69	Pre-mRNA-splicing regulator WTAP	Wtap
-0.416857	-0.128508	-0.0569344	0.079751	-0.149298	-0.104365	0.137507	-0.383487	6	6	6	13.1	13.1	13.1	68.879	7	E0CYH4;Q8C6G8;B2RTG7;F8WH48	E0CYH4;Q8C6G8;B2RTG7	WD repeat-containing protein 26	Wdr26
-0.659149	-0.0260153	0.117728	0.65412	-0.0908327	-0.06598	0.166415	-0.217289	2	2	2	2	2	2	101.92	2	E0CYM1;E0CYH7;Q6P6L0-3;Q6P6L0	E0CYM1;E0CYH7;Q6P6L0-3;Q6P6L0	Filamin A-interacting protein 1-like	Filip1l
-0.738691	1.26854	-0.500823	0.53484	-0.151387	-0.115869	0.130385	-0.175324	1	1	1	12.2	12.2	12.2	16.99	2	E0CYK9;E0CYN9;Q8BWU5	E0CYK9;E0CYN9;Q8BWU5	Probable tRNA N6-adenosine threonylcarbamoyltransferase	Osgep
-0.218909	-0.00404167	-0.0547199	0.103645	-0.0424557	-0.329885	-0.0932961	-0.387058	1	1	1	1.2	1.2	1.2	101.8	1	E0CYL9;Q8CAF4-3;Q8CAF4	E0CYL9;Q8CAF4-3;Q8CAF4	NHS-like protein 1	Nhsl1
-0.264309	-0.236662	-0.128951	0.164222	0.292559	0.0835323	0.116453	-0.320846	5	5	5	26.9	26.9	26.9	24.634	7	Q545L9;F7D432;E9PWE0;E0CYV0;P23506;P23506-2;F6V9F1;F6TXE3	Q545L9;F7D432;E9PWE0;E0CYV0;P23506;P23506-2;F6V9F1	Protein-L-isoaspartate O-methyltransferase;Protein-L-isoaspartate(D-aspartate) O-methyltransferase	Pcmt1
-0.43073	-0.170603	-0.214181	0.639601	-0.417215	-0.198443	0.12654	-0.232995	3	3	3	2.5	2.5	2.5	180.82	3	G3XA21;E0CZ22	G3XA21;E0CZ22		Mroh1
-0.700779	0.0700626	-0.092309	-0.24175	-0.477371	-0.313124	-0.0636177	-0.243151	1	1	1	2.1	2.1	2.1	43.173	1	E0CZ24;E9QPX6;E9QAK8;Q6NZK5	E0CZ24;E9QPX6;E9QAK8;Q6NZK5	Uncharacterized protein KIAA1328	AW554918;Kiaa1328
0.013793	0.398265	-0.182909	0.133404	-0.217676	-0.11054	0.0784893	-0.397799	8	2	2	15.7	4.2	4.2	56.098	2	E9Q6P2;G3X8U7;E0CZ78;P48453-2;P48453;G3X8V4;Q3V074;Q80XK0;P48455	E9Q6P2;G3X8U7;E0CZ78;P48453-2;P48453	Serine/threonine-protein phosphatase;Serine/threonine-protein phosphatase 2B catalytic subunit beta isoform	Ppp3cb
-0.399479	-0.148799	0.151747	-0.12535	-0.383733	0.0598936	0.256121	-0.393478	1	1	1	29.6	29.6	29.6	8.1473	8	E0CZF0;Q9DB10	E0CZF0;Q9DB10	Essential MCU regulator, mitochondrial	Smdt1
-1.4688	0.485571	-0.204376	0.761724	-0.153579	-0.348187	-0.164353	-0.399324	1	1	1	1	1	1	191.14	1	E9Q5N5;F7AC58;E9PUQ9;E2JF22	E9Q5N5;F7AC58;E9PUQ9;E2JF22	Piezo-type mechanosensitive ion channel component;Piezo-type mechanosensitive ion channel component 1	Piezo1
-0.491479	-0.180739	-0.28155	-0.0189857	-0.234619	-0.270863	-0.118547	-0.368361	9	9	9	43.2	43.2	43.2	33.526	11	E3WH30;Q8BP27-2;Q8BP27;Q8BP27-3	E3WH30;Q8BP27-2;Q8BP27;Q8BP27-3	Swi5-dependent recombination DNA repair protein 1 homolog	Sfr1
-0.418683	-0.0499325	-0.0333109	-0.0504847	-0.271265	-0.214137	-0.0532894	-0.537536	5	5	5	5.8	5.8	5.8	145.77	5	E9QM33;E9PU87;Q6P4S6;F6U6U5;F6S7W6;F6U8X4;Q6P4S6-2	E9QM33;E9PU87;Q6P4S6;F6U6U5;F6S7W6;F6U8X4;Q6P4S6-2	Serine/threonine-protein kinase SIK3	Sik3
-0.433874	-0.0216188	-0.12613	0.0512857	-0.211045	-0.185314	0.0685177	-0.436869	9	9	9	20.4	20.4	20.4	60.17	10	E9PU93;Q91X20;D3YYA0;D6RI55;D6RET1	E9PU93;Q91X20;D3YYA0	Set1/Ash2 histone methyltransferase complex subunit ASH2	Ash2l
-0.812247	-0.145899	0.000227928	0.118759	-0.115472	-0.177117	0.0613117	-0.381763	2	2	2	2.9	2.9	2.9	146.81	2	E9PU95;F7AI27;D3Z030;D3Z024;Q6EDY6-3;Q6EDY6	E9PU95;F7AI27;D3Z030;D3Z024;Q6EDY6-3;Q6EDY6	Leucine-rich repeat-containing protein 16A	Lrrc16a
-0.0637941	-0.00849438	-0.243025	-0.0246515	-0.176737	-0.052783	0.024786	-0.180471	7	7	7	4.7	4.7	4.7	254.84	8	E9PU96;Q571H0;Q571H0-2	E9PU96;Q571H0	Nucleolar pre-ribosomal-associated protein 1	Urb1
-0.303442	-0.052	-0.161558	0.060112	-0.144053	-0.203235	0.102589	-0.411556	43	43	43	24.2	24.2	24.2	269.82	52	E9PUB1;Q5SWU9;Q5SWU9-2;E9Q4Z2;D3Z0B3	E9PUB1;Q5SWU9;Q5SWU9-2	Acetyl-CoA carboxylase 1;Biotin carboxylase	Acaca
-0.387027	-0.0991058	-0.0436077	0.0827723	-0.145636	-0.170595	0.0962734	-0.382125	6	6	6	15.5	15.5	15.5	61.207	7	E9PUB7;Q2YDW2;Q2YDW2-2;D3YX87	E9PUB7;Q2YDW2;Q2YDW2-2	Protein misato homolog 1	Msto1
-0.29382	-0.101158	-0.0748043	0.0940151	-0.209745	-0.137802	0.0704021	-0.30592	20	20	20	37.4	37.4	37.4	79.532	36	E9PUD2;Q8K1M6-3;Q8K1M6-2;Q8K1M6;Q8K1M6-4;Q8K1M6-5	E9PUD2;Q8K1M6-3;Q8K1M6-2;Q8K1M6;Q8K1M6-4	Dynamin-1-like protein	Dnm1l
-0.5663	0.0516052	-0.0704031	-0.0826054	-0.0660391	-0.259152	0.0334644	-0.515366	2	2	2	7.9	7.9	7.9	33.958	2	E9PUE1;Q8BSI6	E9PUE1;Q8BSI6	R3H and coiled-coil domain-containing protein 1	R3hcc1
-0.235861	0.0479479	-0.141019	0.0997581	-0.218555	-0.17024	0.113029	-0.373037	13	13	13	18.8	18.8	18.8	108.69	18	E9PUF7;Q61210-2;Q61210;Q61210-5;Q61210-3;Q61210-4;F6ZN61	E9PUF7;Q61210-2;Q61210;Q61210-5;Q61210-3;Q61210-4;F6ZN61	Rho guanine nucleotide exchange factor 1	Arhgef1
-0.328251	-0.165911	-0.406395	-0.005867	-0.180813	-0.249915	-0.0730104	-0.372839	17	17	17	24.8	24.8	24.8	102.93	20	E9PUI2;Q2M1K2;Q8BU03	E9PUI2;Q2M1K2;Q8BU03	Periodic tryptophan protein 2 homolog	Pwp2
-0.412464	-0.12617	-0.0546045	0.270277	-0.197789	-0.0236988	0.178329	-0.220753	7	7	7	13.8	13.8	13.8	63.974	9	E9PUK3;E9PUI5;Q8K012-2;Q8K012;F6Q0N9	E9PUK3;E9PUI5;Q8K012-2;Q8K012;F6Q0N9	Formin-binding protein 1-like	Fnbp1l
-0.681476	-0.0347633	-0.114159	0.0489788	-0.122365	0.000535965	0.28746	-0.33308	7	7	7	1.8	1.8	1.8	509.35	7	F6SMY7;E9QKA8;E9PUJ6;Q7TPH6-2;Q7TPH6;F6T4V9;F7CZG3	F6SMY7;E9QKA8;E9PUJ6;Q7TPH6-2;Q7TPH6	E3 ubiquitin-protein ligase MYCBP2	Mycbp2
-0.648164	-0.217405	-0.341055	-0.0550156	-0.276625	-0.209192	-0.149563	-0.418713	16	1	1	5.2	0.3	0.3	271.66	3	E9PUM4;Q71LX4;Q8CDM9;E9Q3S3	E9PUM4;Q71LX4;Q8CDM9;E9Q3S3	Talin-2	Tln2
-0.322634	-0.1802	-0.445956	-0.364131	-0.263679	-0.35909	-0.285733	-0.685375	8	8	8	15.9	15.9	15.9	58.061	9	E9PUM8;E9PXK5;Q9ESU7;P51912;F7CEQ5	E9PUM8;E9PXK5;Q9ESU7;P51912	Amino acid transporter;Neutral amino acid transporter B(0)	Slc1a5
-0.386962	-0.1275	-0.055645	0.0915003	-0.215486	-0.00436687	0.125929	-0.291651	10	10	10	13.1	13.1	13.1	116.28	11	E9PUQ5;Q921M4-2;Q921M4;A2AN45;A2AN48;A2AN46;A2AN42;A2AN44	E9PUQ5;Q921M4-2;Q921M4	Golgin subfamily A member 2	Golga2
-0.273204	-0.0459938	-0.182985	-0.0575552	-0.128638	-0.11043	-0.00975609	-0.421127	14	14	14	32.1	32.1	32.1	67.488	15	Q3UYU2;E9PUQ7;E9QA27;Q8BNV1;F6ZHN3;F6SY41	Q3UYU2;E9PUQ7;E9QA27;Q8BNV1	tRNA (uracil-5-)-methyltransferase homolog A	Trmt2a
-0.484845	-0.022728	-0.233225	-0.00442505	-0.202944	-0.187674	0.039217	-0.370224	26	26	15	14.4	14.4	7.6	263.4	29	E9Q1M6;E9PUR0;E9PUP5;F7C545;F6RRY0;F6YYD3;F6SI14;F7DE17;F7DD37	E9Q1M6;E9PUR0		Ankhd1
-0.432875	-0.199855	-0.15254	0.0409594	-0.260472	-0.15834	0.00349426	-0.358221	6	6	6	22.2	22.2	22.2	41.501	8	E9PUT1;Q91YM4-2;Q91YM4;Q5SWP1;Q5SWP0	E9PUT1;Q91YM4-2;Q91YM4	Protein TBRG4	Tbrg4
0.528237	0.359434	-0.137853	-0.161408	-0.207114	0.222363	0.455746	-0.174257	1	1	1	1	1	1	119.16	1	E9PUV9;P58660	E9PUV9;P58660	Caspase recruitment domain-containing protein 10	Card10
-0.152203	-0.2719	-0.026453	0.191301	-0.302582	-0.256299	-0.0878429	-0.415754	2	1	1	4.1	2.4	2.4	46.526	1	E9PUZ5;E9QAC6;Q62083	E9PUZ5;E9QAC6;Q62083	Galectin;PRKCA-binding protein	Pick1
-0.686813	-0.0955467	-0.0553961	0.137873	-1.2973	-0.175648	0.177592	-0.420871	3	3	3	7.7	7.7	7.7	62.079	3	E9Q6S6;Q571D8;E9PV30;Q80XQ2;Q4KMV6	E9Q6S6;Q571D8;E9PV30;Q80XQ2;Q4KMV6	TBC1 domain family member 5	Tbc1d5
-0.588446	-0.162926	-0.00626469	0.355916	-0.298741	-0.11994	0.116658	-0.130939	3	3	3	23	23	23	8.7887	4	E9PV44;Q9D879;O35143	E9PV44;Q9D879;O35143	ATPase inhibitor, mitochondrial	Atpif1
-0.0661945	0.135736	0.226058	0.0348997	0.00520325	0.0452318	0.13727	-0.763987	3	2	2	3.9	2.7	2.7	93.378	2	E9PV47;Q80UE6;F6X7K7;E9PZ38	E9PV47;Q80UE6	Serine/threonine-protein kinase WNK4	Wnk4
-0.406022	-0.0191908	0.185038	0.43222	-0.21117	-0.0735693	0.0475845	-0.171175	4	3	3	15.2	13.2	13.2	37.583	3	E9Q7G6;E9PV56;Q8VC70	E9Q7G6;E9PV56;Q8VC70	RNA-binding motif, single-stranded-interacting protein 2	Rbms2
-0.590055	-0.182421	-0.229866	0.0547123	-0.527305	0.058588	0.282327	-0.454711	4	4	4	45	45	45	16.362	6	E9Q1I2;E9PV68;E9Q199;Q8R2Y9;E9Q2V9;E9PW70;Q8BGW5-2;Q8BGW5	E9Q1I2;E9PV68;E9Q199;Q8R2Y9	SOSS complex subunit B1	Nabp2
-0.3523	-0.260863	-0.16875	0.135364	-0.234674	-0.167071	-0.0820513	-0.300018	6	6	6	17.1	17.1	17.1	56.511	6	E9PVA2;Q9DB85	E9PVA2;Q9DB85	Ribosomal RNA-processing protein 8	Rrp8
-0.46073	-0.112974	-0.173528	0.0646677	-0.219714	-0.198558	0.053565	-0.380769	9	9	7	18.6	18.6	16.5	84.456	13	E9PVA6;F7BIK4;Q80XR8;D3Z1I2;Q9JLQ2;F6U8T2;D3Z409;F6WV69;F6SLJ2	E9PVA6;F7BIK4;Q80XR8;D3Z1I2;Q9JLQ2	ARF GTPase-activating protein GIT2	Git2
-0.334637	-0.0857792	-0.151209	0.118759	-0.2005	-0.177078	0.0294724	-0.343811	70	70	70	32.1	32.1	32.1	293.02	96	E9PVA8;E9Q005;Q8BIX2;Q6NV94	E9PVA8		Gcn1l1
-0.377618	-0.126713	-0.169756	0.114552	-0.136981	-0.177899	0.21686	-0.302713	8	8	8	6.1	6.1	6.1	198.53	8	E9Q983;Q8K4L2;E9Q3Z5;E9PVA9;Q8K4L3;F6TBK9;F6R6A4;D3Z2X9	E9Q983;Q8K4L2;E9Q3Z5;E9PVA9;Q8K4L3	Supervillin	Svil
-0.365267	-0.107676	-0.294111	-0.0799446	-0.248001	-0.16362	-0.0797672	-0.483545	47	47	42	33.8	33.8	30.6	175.46	77	E9PVC5;E9PVC6;E9Q9E1;Q6NZJ6;Q6NZJ6-2;E9Q298;E9Q770;D3YWY7;D3YWM1;D3Z439;D6RCH1;A2AMI4;D3YWC6;Q8BQR8	E9PVC5;E9PVC6;E9Q9E1;Q6NZJ6;Q6NZJ6-2;E9Q298	Eukaryotic translation initiation factor 4 gamma 1	Eif4g1
-0.469737	-0.111307	-0.540967	-0.183972	-0.236053	-0.26639	0.00951099	-0.598731	21	1	1	27.8	3.5	3.5	69.002	4	E9PVC9	E9PVC9
-0.470028	0.0557222	0.202251	0.341713	-0.208313	-0.0703659	0.258972	-0.237452	8	8	8	37.7	37.7	37.7	33.944	25	E9PVE4;Q3UL35;Q8K419;O54891	E9PVE4;Q3UL35;Q8K419	Galectin;Galectin-4	Lgals4
-1.05088	-0.433319	-0.912726	0.221291	0.00325966	-0.0281544	0.0365114	-0.0462208	1	1	1	1.5	1.5	1.5	113.66	1	E9PVH2;P70193	E9PVH2;P70193	Leucine-rich repeats and immunoglobulin-like domains protein 1	Lrig1
-0.31137	0.0377483	-0.0542393	0.237955	-0.39765	-0.219406	0.0408945	-0.112994	1	1	1	1.7	1.7	1.7	72.985	1	F6ZDE5;E9PVH3;Q91ZZ2;E9Q9E2;Q3UGX8;Q3UHC1	F6ZDE5;E9PVH3;Q91ZZ2;E9Q9E2;Q3UGX8;Q3UHC1		Rapgef1
-0.888895	-0.0248528	0.090086	-0.313146	-0.204879	-0.197844	-0.0321617	-0.569527	4	2	2	11.9	8.6	8.6	68.225	2	E9PVL8;Q6ZPT1	E9PVL8;Q6ZPT1	Kelch-like protein 9	Klhl9
-0.288412	-0.0460129	0.0776987	0.250662	-0.168404	-0.0717564	0.301491	-0.0885639	5	5	5	28.4	28.4	28.4	25.504	7	E9PVM7;P48774;E9Q024;E9Q5L9;E9PV63	E9PVM7;P48774;E9Q024	Glutathione S-transferase Mu 5	Gstm5
-0.393051	-0.296675	-0.25999	-0.192722	-0.229238	-0.27672	-0.0351734	-0.407802	6	6	6	24.8	24.8	24.8	32.003	7	G3UVU9;E9PVN0;Q9ERI5-2;Q9ERI5;F6VRF7;F6VMC4;F7BDP4	G3UVU9;E9PVN0;Q9ERI5-2;Q9ERI5;F6VRF7;F6VMC4	Bifunctional arginine demethylase and lysyl-hydroxylase JMJD6	Jmjd6
-0.325604	-0.0388155	-0.0692444	0.267732	-0.205041	-0.103136	0.0901384	-0.303769	5	5	5	41.8	41.8	41.8	20.443	6	E9PVN6;E9Q2H0;F8WHR3;Q9D6K5-2;Q9D6K5;Q9D6K5-4;Q9D6K5-3;E9PVQ9;Q9CR63	E9PVN6;E9Q2H0;F8WHR3;Q9D6K5-2;Q9D6K5;Q9D6K5-4	Synaptojanin-2-binding protein	Gm20498;Synj2bp
-0.389287	-0.176924	-0.302177	-0.106245	-0.175236	-0.208881	-0.0388813	-0.462864	34	34	34	32.9	32.9	32.9	184.73	45	E9PVP1;F6Y889	E9PVP1;F6Y889		Aim1
-0.657662	-0.14041	0.0806494	0.390533	-0.234894	-0.107778	0.23011	-0.0812855	2	2	2	4.8	4.8	4.8	42.893	3	F8WJB9;E9PVP4;P70429-2;P70429	F8WJB9;E9PVP4;P70429-2;P70429	Ena/VASP-like protein	Evl
-0.408229	-0.14532	-0.114995	0.171597	-0.244624	-0.138685	0.0965824	-0.27685	6	6	6	5.8	5.8	5.8	142.34	8	E9PVR1;F8WJD4;Q80X82;E9Q661	E9PVR1;F8WJD4;Q80X82;E9Q661	Symplekin	Sympk
-0.369032	-0.157775	-0.259366	0.0831575	-0.209645	-0.163723	0.120793	-0.267054	5	5	5	19.7	19.7	19.7	40.272	8	E9PVX3;Q99M28;Q99M28-2	E9PVX3;Q99M28;Q99M28-2	RNA-binding protein with serine-rich domain 1	Rnps1
-0.309443	0.00746536	-0.273132	-0.226103	-0.220926	-0.0990696	-0.0836182	-0.535019	65	65	65	31.2	31.2	31.2	350.86	95	E9PVX6	E9PVX6		Mki67
-0.286953	-0.120394	-0.163724	0.0760756	-0.175617	-0.126179	0.202959	-0.282581	11	11	11	3.9	3.9	3.9	365.29	11	E9QAH1;E9PVZ8;B7ZNF9	E9QAH1;E9PVZ8		Golgb1
-0.28515	-0.120758	-0.110085	0.130623	-0.478474	-0.155533	-0.0593224	-0.347814	2	2	2	3.4	3.4	3.4	61.396	2	E9PW03;Q9WTK3;E9Q4I5;E9QA52;F6T7Y8	E9PW03;Q9WTK3;E9Q4I5;E9QA52;F6T7Y8	Glycosylphosphatidylinositol anchor attachment 1 protein	Gpaa1
-0.19562	0.039485	0.0492735	0.140226	-0.219083	-0.184842	0.0561419	-0.378912	3	3	3	8.8	8.8	8.8	49.791	5	Q99LA2;E9PW12;Q9JMD0;B1AQG7;Q8CCB2	Q99LA2;E9PW12;Q9JMD0;B1AQG7;Q8CCB2	BUB3-interacting and GLEBS motif-containing protein ZNF207	Znf207;Zfp207
-0.255757	0.0826626	-0.226515	-0.0451183	-0.0980425	-0.208795	0.198713	-0.41768	8	8	8	18.9	18.9	18.9	80.292	9	E9PW15;Q80U70	E9PW15;Q80U70	Polycomb protein Suz12	Suz12
-0.347389	-0.152862	-0.206351	0.00183296	-0.143247	-0.194487	0.102283	-0.348981	4	4	4	28.1	28.1	28.1	22.106	8	E9PW20;Q9CY57-3;Q9CY57;D3YZA1;B7ZMS6;D3Z7T7;Q9CY57-5;Q9CY57-4;Q9CY57-2	E9PW20;Q9CY57-3;Q9CY57;D3YZA1;B7ZMS6;D3Z7T7;Q9CY57-5;Q9CY57-4;Q9CY57-2	Chromatin target of PRMT1 protein	Chtop
-0.472059	-0.151514	-0.265007	0.0224285	-0.140187	-0.203629	0.0544739	-0.244168	3	3	3	4.2	4.2	4.2	82.753	3	E9Q7Z8;E9Q5K9;E9PW44;D6RG95	E9Q7Z8;E9Q5K9;E9PW44;D6RG95	YTH domain-containing protein 1	Ythdc1
-0.440071	-0.228373	-0.261693	0.138402	-0.218349	-0.177365	0.135822	-0.332303	4	4	4	41.9	41.9	41.9	24.218	8	E9PW74	E9PW74	GTPase IMAP family member GIMD1	Gimd1
-0.335135	-0.0823736	-0.140186	0.0384035	-0.158445	-0.158476	-0.0143871	-0.301645	10	9	1	33.6	31.5	6.2	38.767	12	E9Q4G7;E9Q3W1;E9PWB2;Q8BK63;F6YBC9	E9Q4G7;E9Q3W1;E9PWB2;Q8BK63;F6YBC9	Casein kinase I isoform alpha	Csnk1a1
-0.700166	-0.195963	-0.0307732	0.134388	-0.0937366	-0.126853	-0.0407877	-0.560914	3	3	3	6.7	6.7	6.7	68.763	3	E9PWB3;Q62172	E9PWB3;Q62172	RalA-binding protein 1	Ralbp1
-0.386397	-0.0677071	-0.284694	0.120669	-0.272834	-0.125805	0.0902271	-0.265385	17	17	11	30.7	30.7	20.7	82.777	19	Q3T9A3;F6ZS70;E9PWB5;E9QMP6;Q05512;E9Q9N6;E9PYX3;F8WJ68;Q05512-3;Q05512-4;Q05512-2;Q8VHJ5;E9Q2J6;F7A3Q3;F6ZEX4;F7CVZ7;F7CRG8;F6UY70;E9Q8H5	Q3T9A3;F6ZS70;E9PWB5;E9QMP6;Q05512;E9Q9N6;E9PYX3;F8WJ68;Q05512-3;Q05512-4;Q05512-2	Serine/threonine-protein kinase MARK2	Mark2
-0.56797	-0.146804	-0.132169	-0.311283	-0.322313	-0.189497	0.00124359	-0.448859	3	3	3	13.2	13.2	13.2	33.307	3	E9PWD3;Q3UUW5;Q61458;E9QA43;F7D1U6	E9PWD3;Q3UUW5;Q61458;E9QA43	Cyclin-H	Ccnh
-0.25265	0.0418301	-0.297044	-0.248379	-0.0355291	-0.134871	-0.0493498	-0.31658	5	5	5	4.6	4.6	4.6	128.33	6	E9PWD9;Q3U3J3;Q8BKF1;E0CY15;F6TLB0	E9PWD9;Q3U3J3;Q8BKF1;E0CY15	DNA-directed RNA polymerase;DNA-directed RNA polymerase, mitochondrial	Polrmt
-0.451113	-0.187462	-0.0247231	0.486872	-0.199722	-0.15502	0.141039	-0.00567436	25	25	21	52.6	52.6	45.1	73.884	41	E9PWE8;Q3TT92;Q62188;D3YUS0;D3Z567;Q3TMU8;O35098;O35098-2	E9PWE8;Q3TT92;Q62188	Dihydropyrimidinase-related protein 3	Dpysl3
-0.343959	0.0609856	-0.0976381	0.0557213	-0.234671	-0.100801	0.215608	-0.305509	7	7	6	9.2	9.2	7.2	160.91	7	E9PWG2;E9PY51	E9PWG2;E9PY51		Trappc8
-0.279666	-0.0626755	-0.17271	-0.0668926	-0.17321	-0.119469	0.0133801	-0.507948	21	21	21	29.2	29.2	29.2	112.87	37	E9PWG6	E9PWG6		Ncapg
-0.122804	-0.104148	-0.10895	0.122461	-0.123429	-0.170558	0.0930948	-0.575247	2	2	2	1.7	1.7	1.7	153.58	2	E9PWG9;O35099	E9PWG9;O35099	Mitogen-activated protein kinase kinase kinase 5	Map3k5
-0.601621	-0.354799	-0.222487	-0.240307	-0.193037	-0.1952	-0.16396	-0.567136	3	3	3	3.1	3.1	3.1	131.47	4	E9PWH2;D3YYK3	E9PWH2		Card6
-0.418864	-0.214722	-0.31925	-0.0970211	-0.260153	-0.241484	-0.072052	-0.372286	9	9	9	41.7	41.7	41.7	24.146	27	Q5M8Q0;E9QAZ2;E9PWH9;Q9CZM2;F8WI79;E9Q1X1;B8JKK2;D3Z0H4	Q5M8Q0;E9QAZ2;E9PWH9;Q9CZM2;F8WI79;E9Q1X1;B8JKK2;D3Z0H4	Ribosomal protein L15;60S ribosomal protein L15	Rpl15;Gm10020
-0.266582	-0.0377979	-0.0152235	0.498034	-0.0204716	-0.0817919	0.10456	-0.0231485	6	6	6	9.2	9.2	9.2	92.813	6	G3UW40;E9PWI3	G3UW40;E9PWI3		Mcc
-0.32037	0.224853	0.0930166	0.711967	-0.0869169	-0.177268	0.200724	0.0973816	5	5	5	17.2	17.2	17.2	50.969	5	E9PWK1;Q9D379;F6YTS6	E9PWK1;Q9D379	Epoxide hydrolase 1	Ephx1
-0.331592	-0.0629358	0.50845	0.505095	-0.323746	-0.229385	0.249775	-0.315735	4	2	2	4.3	2.2	2.2	103.15	2	E9PWK7;Q8C8K1;P54761	E9PWK7;Q8C8K1;P54761	Receptor protein-tyrosine kinase;Ephrin type-B receptor 4	Ephb4
-0.490973	-0.0367994	0.164713	0.443348	-0.201532	-0.122725	0.120173	-0.257879	8	8	8	58.6	58.6	58.6	13.754	18	E9PWM0;Q9D881;P19536	E9PWM0;Q9D881;P19536	Cytochrome c oxidase subunit 5B, mitochondrial	Cox5b
0.00292969	-0.0358067	0.0408993	0.214267	-0.172008	0.0444221	-0.0294533	-0.138088	3	3	1	15.2	15.2	4.2	27.302	3	E9PWS7;F6YAM1;A2ARW5;E9QA51;A2AHM2;A2ARV7;Q569M0;A2AW66;A2ARR6;A2ARW1;F8VPV1;F7CEW8;A2BE23;A2AW67;A2ART4;A2ARX1;A2ARR7;F7CJX1;A2BFG5;A2ART0;A2ARL5;A2ARX0;A2ARW8;A2BG91;F7D1E4;O88245;F7AIG4;F7D036;D3YYR3;A2ARL4;E9Q1C8;F7AZ50;F8VQA3;E9Q1C9;G3UY53;Q3TSF2;G8JL58;A2ARR8;F6VN45;Q3UT17;E9Q5Y8;A2BFU4;Q7TPX5;Q3UTQ6;F7B4S5;A2BFU6;A2ARW3;E9QAC5;Q99K45;A2ANU6;F7APL9;F6R9A8;F6T1S3;Q6PEE4;Q3TPQ7;A2BFG8;E9Q2M4;…	E9PWS7;F6YAM1;A2ARW5;E9QA51;A2AHM2;A2ARV7;Q569M0;A2AW66;A2ARR6;A2ARW1;F8VPV1;F7CEW8;A2BE23;A2AW67;A2ART4;A2ARX1;A2ARR7;F7CJX1;A2BFG5;A2ART0;A2ARL5;A2ARX0;A2ARW8;A2BG91		Zfp930;Gm14393;Gm14399;Zfp931;Gm14401;Gm14325;Gm14322;Gm14418;Gm14410;Zfp951;Gm4631;Gm14305;Gm14434;Gm14391;Gm14412;Gm6710;Gm14326;Gm14419;Gm14443;Gm14295
-0.180752	0.0119286	-0.175561	0.0876265	-0.339801	-0.197726	0.0580969	-0.266189	5	5	5	6.3	6.3	6.3	110.8	5	E9PWW6;E9Q8M5;D3YZY2;D6RI42;E9Q0D3;F6X2N3	E9PWW6;E9Q8M5		Zc3h7a
-0.444793	0.0660667	-0.165816	0.125029	-0.274135	-0.145741	0.151473	-0.345184	8	8	8	7.9	7.9	7.9	160.62	11	E9PWW9;E9Q4Y2	E9PWW9;E9Q4Y2		Rsf1
-0.567764	-0.472256	-0.353217	0.00851059	-0.139278	-0.0526638	0.130934	-0.333841	4	3	3	2.2	1.9	1.9	264.58	3	E9PWX8;E9QPR4;Q811L6;E9Q6G0;E9Q4Q9;E9Q1M8;E9QND5;Q811L6-2;E9PYE8;E9Q6Q5;B1AST8;B1AST7;E9QLW6;E9Q1Q1;Q8C0P0-2;Q9R1L5;Q60592	E9PWX8;E9QPR4;Q811L6;E9Q6G0;E9Q4Q9;E9Q1M8;E9QND5;Q811L6-2	Microtubule-associated serine/threonine-protein kinase 4	Mast4
-0.284286	-0.0269623	0.00312996	0.315418	-0.09723	-0.0809832	0.159162	-0.299434	2	2	2	7.2	7.2	7.2	65.965	2	E9PWY4;E9QL91;Q3TWF3;P12023-3;P12023;Q6GR78;P12023-2	E9PWY4;E9QL91;Q3TWF3;P12023-3;P12023;Q6GR78;P12023-2	Amyloid beta A4 protein;N-APP;Soluble APP-alpha;Soluble APP-beta;C99;Beta-amyloid protein 42;Beta-amyloid protein 40;C83;P3(42);P3(40);C80;Gamma-secretase C-terminal fragment 59;Gamma-secretase C-terminal fragment 57;Gamma-secretase C-terminal fragment 50;C31	App
-0.304151	-0.10036	-0.150587	-0.0447311	-0.151991	-0.24301	0.141088	-0.421858	8	8	8	39.8	39.8	39.8	41.333	20	E9PWY6;O88986	E9PWY6;O88986	2-amino-3-ketobutyrate coenzyme A ligase, mitochondrial	Gcat
-0.488723	-0.135202	-0.33016	0.371244	-0.0479012	-0.0946741	0.169955	-0.282186	7	7	7	4.9	4.9	4.9	222.44	7	E9QKV6;E9PWZ6;E9PZW8;E9QQ56;Q9QY06-3;Q9QY06;Q9QY06-2	E9QKV6;E9PWZ6;E9PZW8;E9QQ56;Q9QY06-3;Q9QY06;Q9QY06-2	Unconventional myosin-IXb	Myo9b
-0.278056	-0.213266	-0.31623	0.0103807	-0.300717	-0.212491	0.00748348	-0.327482	15	15	15	25.7	25.7	25.7	94.036	23	Q3U821;E9PWZ7;D3Z504	Q3U821;E9PWZ7		Wdr75
-0.238568	0.0646925	-0.246407	0.130745	-0.226849	-0.194215	0.160388	-0.206266	5	5	5	8.2	8.2	8.2	87.452	5	E9Q1T3;E9PX30;Q8BPM2;Q8BPM2-2	E9Q1T3;E9PX30;Q8BPM2;Q8BPM2-2	Mitogen-activated protein kinase kinase kinase kinase;Mitogen-activated protein kinase kinase kinase kinase 5	Map4k5
-0.574429	-0.0196838	-0.00202465	0.166099	-0.181222	-0.0534105	0.179329	-0.180233	6	6	6	5.1	5.1	5.1	119.33	6	E9PX43;F6WVT1;Q7TQG1;E9PVV7	E9PX43;F6WVT1;Q7TQG1;E9PVV7	Pleckstrin homology domain-containing family A member 6	Plekha6
-0.399374	0.0878296	-0.429135	-0.218855	-0.14065	0.0227413	-0.279502	-0.449183	2	2	2	3	3	3	91.2	3	E9PX49;F6QZU8;Q9Z1N2	E9PX49;F6QZU8;Q9Z1N2	Origin recognition complex subunit 1	Orc1
-0.388712	-0.0487814	-0.193856	0.0285358	-0.229863	-0.148876	0.0160055	-0.380182	9	9	9	17.8	17.8	17.8	104.5	9	E9PX53;E9QPR5;Q8K2V1;Q8K2V1-2;E0CXK8;E0CYV2;F6TLH3;E0CX37;F6U5N5	E9PX53;E9QPR5;Q8K2V1;Q8K2V1-2	Serine/threonine-protein phosphatase 4 regulatory subunit 1	Ppp4r1
-0.105243	0.0870352	-0.152219	0.0621986	-0.240278	-0.0758371	0.064333	-0.356499	1	1	1	2.1	2.1	2.1	98.807	2	E9PX56;F7CC56;E9Q0A5;Q9ESK9	E9PX56;F7CC56;E9Q0A5;Q9ESK9	RB1-inducible coiled-coil protein 1	Rb1cc1
-0.0602112	0.0299921	0.297666	0.100166	-0.288819	-0.0658388	0.220065	-0.239965	1	1	1	0.8	0.8	0.8	182.25	1	E9PX59;Q69Z37	E9PX59;Q69Z37	Sterile alpha motif domain-containing protein 9-like	Samd9l
-0.170794	0.00360298	-0.0765076	0.0778713	-0.203969	-0.201544	0.0388784	-0.381227	7	7	7	14.1	14.1	14.1	79.671	7	E9Q585;E9PX68;E9Q1Q0;Q5BKS1	E9Q585;E9PX68;E9Q1Q0;Q5BKS1		Slc4a1ap
-0.430994	-0.136047	-0.250973	-0.0135212	-0.229666	-0.2159	-0.0694714	-0.420708	36	36	36	44.3	44.3	44.3	108.83	85	E9PX78;Q8JZQ9	E9PX78;Q8JZQ9	Eukaryotic translation initiation factor 3 subunit B	Eif3b
-0.392905	-0.081872	-0.205536	0.0980806	-0.181914	-0.0931129	-0.0406313	-0.28348	3	3	3	13.5	13.5	13.5	29.199	3	Q3TJ76;F7C386;E9PX91;Q505E1;F6TVX7;Q8BSF4;D3YY63	Q3TJ76;F7C386;E9PX91;Q505E1;F6TVX7;Q8BSF4	Phosphatidylserine decarboxylase proenzyme;Phosphatidylserine decarboxylase alpha chain;Phosphatidylserine decarboxylase beta chain	Pisd;Gm20671
-0.370293	-0.151839	-0.113645	0.274589	-0.168941	-0.167153	0.0192261	-0.0896292	4	4	4	6.2	6.2	6.2	98.642	5	E9PX94;Q8K1A6	E9PX94;Q8K1A6	Coiled-coil and C2 domain-containing protein 1A	Cc2d1a
-0.414809	-0.0178289	0.0008955	0.169425	-0.194583	-0.119205	0.0638218	-0.248772	14	11	3	20.1	16.1	3.8	112.22	16	E9PXB7;Q641N8;Q8CFI0-3;Q8CFI0;F7AT14;F6ZTP8	E9PXB7;Q641N8;Q8CFI0-3;Q8CFI0;F7AT14	E3 ubiquitin-protein ligase NEDD4-like	Nedd4l
-0.313038	-0.18914	-0.199596	0.0202198	-0.29067	-0.261257	-0.0993023	-0.39216	11	11	11	48.7	48.7	48.7	18.431	34	Q3UC02;E9PXE7;P62281;D3Z3M6	Q3UC02;E9PXE7;P62281;D3Z3M6	40S ribosomal protein S11	Rps11
-0.283846	-0.131178	-0.106125	0.177372	-0.159304	-0.0180626	0.0554981	-0.241331	6	6	6	9.2	9.2	9.2	91.121	6	E9PXG9;Q8CCB4;E9PYD3;Q8CCB4-2;F6Z4G7;E9Q648;E9PWD1	E9PXG9;Q8CCB4;E9PYD3;Q8CCB4-2;F6Z4G7;E9Q648	Vacuolar protein sorting-associated protein 53 homolog	Vps53
-0.591641	-0.0520792	0.0654249	0.284	0.0775013	-0.226808	0.0708456	-0.425303	4	4	4	25.6	25.6	25.6	23.183	4	E9PXP2;Q9D110;B2KF83;Q8R1G5;D3Z0T4;D3YTV6	E9PXP2;Q9D110;B2KF83;Q8R1G5	5-formyltetrahydrofolate cyclo-ligase	Mthfs;Mthfsl
-0.441197	-0.410265	-0.345811	0.0299444	-0.206637	-0.1475	0.079134	-0.483335	14	3	3	10.9	2.6	2.6	185.68	3	E9PXR0	E9PXR0
-0.589235	-0.145034	-0.186296	0.0142298	-0.18183	-0.131443	-0.198879	-0.187378	1	1	1	0.4	0.4	0.4	292.79	1	E9Q4F8;E9Q4F7;E9PXS7	E9Q4F8;E9Q4F7;E9PXS7		Ankrd11
-0.0428572	-0.00182247	-0.207337	0.15398	-0.245754	-0.144418	-0.0358829	-0.335403	2	2	2	2.8	2.8	2.8	95.231	2	E9PXU2;Q9Z0F8-2;Q9Z0F8	E9PXU2;Q9Z0F8-2;Q9Z0F8	Disintegrin and metalloproteinase domain-containing protein 17	Adam17
-0.339883	-0.124145	-0.15528	-0.214538	-0.287445	-0.205115	-0.1032	-0.508377	4	4	4	2.2	2.2	2.2	222.59	4	E9PXU8;F6SJX1;P59764	E9PXU8;F6SJX1;P59764	Dedicator of cytokinesis protein 4	Dock4
-0.749577	-0.0854273	0.138367	0.481235	-0.170763	-0.449543	0.0225983	-0.322686	5	2	2	2.1	0.8	0.8	237.19	2	E9QL12;E9PXU9;E9Q423;Q9ESD7-3;Q9ESD7;Q9ESD7-2	E9QL12;E9PXU9;E9Q423;Q9ESD7-3;Q9ESD7;Q9ESD7-2	Dysferlin	Dysf
-0.0131941	0.0520887	-0.185152	0.238316	-0.214434	-0.154249	-0.0142908	-0.313389	6	6	6	14.2	14.2	14.2	93.884	6	E9PXW8;E9PXW1;Q8C2B3-6;Q8C2B3-5;Q8C2B3;Q8C2B3-4;Q8C2B3-2;Q8C2B3-3;E9PX62;E9Q4I7;E9PZG4;F6RY11;F6VIB5	E9PXW8;E9PXW1;Q8C2B3-6;Q8C2B3-5;Q8C2B3;Q8C2B3-4;Q8C2B3-2;Q8C2B3-3;E9PX62;E9Q4I7;E9PZG4	Histone deacetylase 7	Hdac7
-0.235594	-0.125463	-0.0837498	0.100745	-0.235168	-0.146709	0.02528	-0.39852	10	10	10	48.8	48.8	48.8	38.532	18	E9PXX7;Q3TEE8;Q91W90	E9PXX7;Q3TEE8;Q91W90	Thioredoxin domain-containing protein 5	Txndc5
-0.369677	-0.0847149	-0.172907	0.00636482	0.366088	-0.287959	-0.152302	-1.16027	21	21	1	30.9	30.9	3.6	87.458	26	E9PXY1	E9PXY1		Cul4b
-0.441126	-0.202175	-0.196574	-0.0359077	-0.369271	-0.249445	-0.040657	-0.687835	5	5	5	14.8	14.8	14.8	65.309	6	E9PY48;Q8BSP2-3;Q8BSP2;Q8BSP2-2;F7CXE4	E9PY48;Q8BSP2-3;Q8BSP2;Q8BSP2-2	Condensin-2 complex subunit H2	Ncaph2
-0.413476	-0.108721	-0.113944	0.158638	-0.187862	-0.1066	0.0734768	-0.233825	8	7	7	4.8	4.4	4.4	245.85	10	E9QPD6;E9Q9V3;E9Q560;E9PY55;E9QPD5;E9Q701;F8VQL9;Q9WU42-2;Q9WU42;F6Z4B2;D3Z2J5;F6SK53	E9QPD6;E9Q9V3;E9Q560;E9PY55;E9QPD5;E9Q701;F8VQL9;Q9WU42-2;Q9WU42;F6Z4B2	Nuclear receptor corepressor 2	Ncor2
-0.220171	-0.296393	-0.281044	-0.1007	-0.345216	-0.291899	-0.261989	-0.458809	2	2	2	16.6	16.6	16.6	19.611	6	Q5EBK7;E9PY85;Q99L28;G3UW80;F6RRJ1;Q3U5N8	Q5EBK7;E9PY85;Q99L28;G3UW80;F6RRJ1;Q3U5N8	Probable ribosome biogenesis protein RLP24	Rsl24d1
-0.329778	-0.103276	0.070488	0.301367	-0.0199337	0.0514889	0.131281	-0.558841	10	10	10	16.6	16.6	16.6	84.958	10	H3BJI6;E9PY90;H3BKH2;H3BJS0;H3BJ71;H3BKL6;H3BL19;H3BK44;E9QN50;H3BK48;E9Q3S2;Q8R311;H3BJS5;H3BJ35;H3BJY7;H3BJ84	H3BJI6;E9PY90;H3BKH2;H3BJS0;H3BJ71;H3BKL6;H3BL19;H3BK44;E9QN50;H3BK48;E9Q3S2;Q8R311	cTAGE family member 5	Ctage5
-0.336216	0.0798569	-0.0576715	0.139455	-0.0692873	-0.187976	0.0749044	-0.325835	3	3	3	11.2	11.2	11.2	35.769	4	E9PY97;O35083;G3UWV6	E9PY97;O35083;G3UWV6	1-acyl-sn-glycerol-3-phosphate acyltransferase alpha;1-acyl-sn-glycerol-3-phosphate acyltransferase	Agpat1
-0.35772	-0.0481281	0.0300474	0.197575	-0.186912	-0.0897779	0.0765676	-0.39587	5	5	5	23.6	23.6	23.6	26	5	E9PYA3;G5E8T9;Q99KB8-2;Q99KB8;E9Q2H8;D3YWI0;D3YUX8	E9PYA3;G5E8T9;Q99KB8-2;Q99KB8;E9Q2H8	Hydroxyacylglutathione hydrolase, mitochondrial	Hagh
-0.299482	-0.00450611	-0.202226	0.215634	-0.177166	-0.163951	0.129373	-0.271339	10	4	4	31.8	3.7	3.7	182.7	7	E9PYB0	E9PYB0		Ahnak2
-0.372203	-0.0396767	-0.158535	0.08111	-0.0724096	-0.122314	0.0697088	-0.258493	10	10	10	13.7	13.7	13.7	93.651	11	Q91YX7;E9PYG6	Q91YX7;E9PYG6		Rasa1
-0.534698	-0.119791	-0.205746	0.224191	-0.19594	-0.197012	0.0298634	-0.390364	14	1	1	43.5	2.3	2.3	42.826	1	E9PYH2;Q91V12;Q91V12-4;Q91V12-3	E9PYH2;Q91V12;Q91V12-4;Q91V12-3	Cytosolic acyl coenzyme A thioester hydrolase	Acot7
-0.265959	-0.105001	-0.369987	-0.156103	-0.125486	0.016346	0.0272646	-0.644705	4	4	4	4.3	4.3	4.3	186.06	4	E9PYH6;D3YX07;D3YUD4	E9PYH6	Histone-lysine N-methyltransferase	Setd1a
-0.411162	-0.0657959	-0.166304	0.0661335	-0.292156	-0.149548	0.00259972	-0.357811	12	12	6	36.2	36.2	24.9	51.771	25	E9PYH8;Q60972	E9PYH8;Q60972	Histone-binding protein RBBP4	Rbbp4
-0.425724	-0.197508	-0.230495	-0.0209408	-0.206739	-0.247492	-0.0657921	-0.478224	24	24	24	52	52	52	52.318	42	E9PYI8;Q9JMA1	E9PYI8;Q9JMA1	Ubiquitin carboxyl-terminal hydrolase;Ubiquitin carboxyl-terminal hydrolase 14	Usp14
-0.409349	0.0700083	0.0460978	0.247579	-0.251815	-0.399169	0.0438099	-0.277119	3	3	3	1.9	1.9	1.9	216.13	3	E9PYK3	E9PYK3		Parp4
-0.355197	-0.0921984	0.00742722	0.0641594	-0.193558	-0.0172052	-0.0954409	-0.69835	4	4	4	2	2	2	211.87	4	E9PYL2	E9PYL2		Prr12
-0.340848	-0.283335	-0.174202	0.105507	-0.104613	-0.174927	0.0785275	-0.352532	23	23	23	8	8	8	505.98	25	E9PYL7;F2Z4A3;E9QK16;Q8BNA6-2;Q8BNA6	E9PYL7;F2Z4A3		Fat1
-0.382441	-0.0298462	0.0241985	0.21603	-0.216515	-0.152445	0.107927	-0.301157	36	36	30	29.7	29.7	25.2	160.61	36	F8VPK5;E9PYM9;P70336;P70336-2;E9Q9W8	F8VPK5;E9PYM9;P70336;P70336-2;E9Q9W8	Rho-associated protein kinase;Rho-associated protein kinase 2	Rock2
-0.428065	-0.103266	-0.12653	0.137082	-0.292527	-0.043561	0.286911	-0.388532	10	10	10	29.3	29.3	29.3	51.688	14	E9PYN1;Q8R5M8-4;Q8R5M8-3;Q8R5M8-2;Q8R5M8;E0CY16;Q8R5M8-7;Q8R5M8-6;Q8R5M8-5;E9Q259	E9PYN1;Q8R5M8-4;Q8R5M8-3;Q8R5M8-2;Q8R5M8;E0CY16;Q8R5M8-7;Q8R5M8-6;Q8R5M8-5	Cell adhesion molecule 1	Cadm1
-0.286175	0.0328007	-0.0880499	-0.0561552	-0.164155	-0.136436	0.176998	-0.456208	11	11	11	9.7	9.7	9.7	172.47	11	E9PYT0;P97393	E9PYT0;P97393	Rho GTPase-activating protein 5	Arhgap5
-0.343131	-0.0739107	-0.0370588	0.215086	-0.204475	-0.131451	0.14888	-0.273224	13	13	12	38.4	38.4	37.1	60.231	23	E9PYT3;Q91YH5;Q91YH5-2	E9PYT3;Q91YH5;Q91YH5-2	Atlastin-3	Atl3
-0.326108	-0.0924664	-0.187191	-0.0344467	-0.187246	-0.17322	0.00124931	-0.416525	16	15	15	52.1	52.1	52.1	42.623	34	Q91Z50;E9PYV9;P39749;D3Z6N8	Q91Z50;E9PYV9;P39749	Flap endonuclease 1	Fen1
-0.578266	-0.142597	-0.223742	-0.0392504	-0.126067	-0.0324335	0.00435257	-0.489116	9	8	8	11.1	9.8	9.8	112.66	8	E9Q640;E9PYZ7;Q6NZN0-5;Q6NZN0-3;Q6NZN0-4;Q6NZN0-2;Q6NZN0;E9PUF4	E9Q640;E9PYZ7;Q6NZN0-5;Q6NZN0-3;Q6NZN0-4;Q6NZN0-2;Q6NZN0;E9PUF4	RNA-binding protein 26	Rbm26
-0.419617	-0.117094	0.183092	0.469942	-0.258108	-0.0615444	0.209299	-0.0204563	13	13	13	24.7	24.7	24.7	60.672	27	E9PZ00;Q8BFQ1;Q3UFE8;Q61207	E9PZ00;Q8BFQ1;Q3UFE8;Q61207	Prosaposin	Psap
-0.381948	-0.0967484	-0.12478	0.238456	-0.330684	-0.273582	-0.00189972	-0.36697	5	5	4	14.6	14.6	12.9	45.02	5	E9PZ21;Q3TTX8;Q91W59-2;Q91W59-3;Q91W59;Q8BWL5-4;Q8BWL5-6;Q8BWL5-3;Q8BWL5-2;Q8BWL5;Q8BWL5-5;G3UZJ9;Q3TTE1;G3UY10;G3UYP9	E9PZ21;Q3TTX8;Q91W59-2;Q91W59-3;Q91W59;Q8BWL5-4;Q8BWL5-6;Q8BWL5-3;Q8BWL5-2;Q8BWL5;Q8BWL5-5	RNA-binding motif, single-stranded-interacting protein 1;RNA-binding motif, single-stranded-interacting protein 3	Rbms1;Rbms3
-0.911444	-0.13378	0.295405	0.410436	-0.201157	0.00139904	0.423723	-0.0537443	2	2	2	10.5	10.5	10.5	50.143	2	E9PZ30;Q8K154	E9PZ30;Q8K154		Ugt2b34
-0.428739	-0.144718	-0.138523	0.0739489	-0.181927	-0.191618	0.025795	-0.3451	11	11	8	24.6	24.6	17.6	66.456	19	E9PZ33;Q8BIQ5-2;Q8BIQ5;A2AEK1;A2AEJ8;A2AEK3;F6ZKC7	E9PZ33;Q8BIQ5-2;Q8BIQ5;A2AEK1	Cleavage stimulation factor subunit 2	Cstf2
0.02847	0.126649	-0.0992012	0.157887	-0.0456648	-0.0196562	-0.00337315	-0.317471	2	2	2	3.8	3.8	3.8	104.68	2	E9PZ88;F8WIE1;Q3ZCX9;Q91W89;E0CZB0;E0CXM6;E0CXI0;E0CYW2;E9PYM7	E9PZ88;F8WIE1;Q3ZCX9;Q91W89;E0CZB0;E0CXM6;E0CXI0;E0CYW2;E9PYM7	Alpha-mannosidase;Alpha-mannosidase 2C1	Man2c1
-0.399118	-0.0662794	-0.0696383	0.210495	-0.176834	-0.137865	0.0345278	-0.258442	11	11	11	17.9	17.9	17.9	74.225	13	E9PZ92;Q3TPX4;E0CYX2	E9PZ92;Q3TPX4;E0CYX2	Exocyst complex component 5	Exoc5
-0.280686	-0.0816145	-0.182848	0.0272884	-0.194674	-0.135561	-0.000427246	-0.256538	11	11	7	39.4	39.4	27.7	38.611	20	E9PZ93;Q7TNC4-2;Q7TNC4-3;Q7TNC4;E9QNA0;E9Q715;E9PX54;E9PXU4;Q05CX5	E9PZ93;Q7TNC4-2;Q7TNC4-3;Q7TNC4;E9QNA0;E9Q715;E9PX54;E9PXU4;Q05CX5	Putative RNA-binding protein Luc7-like 2	Luc7l2
-0.371607	-0.273117	-0.0540581	0.0711613	-0.193309	-0.152354	-0.0974007	-0.253628	7	1	1	39.1	12.6	12.6	19.876	4	E9PZB3	E9PZB3		Gm5093
-0.0635185	0.270782	-0.342236	0.128675	-0.35477	0.00285149	-0.16873	-0.0824299	2	2	2	17	17	17	16.317	2	H3BL05;E9PZE0;H3BLD9;Q8C1M2	H3BL05;E9PZE0;H3BLD9;Q8C1M2	Zinc finger protein 428	Zfp428;Znf428
-0.118212	-0.0021553	-0.256117	-0.101311	-0.173191	-0.0209045	0.0580444	-0.446321	11	11	6	77.6	77.6	46.7	17.363	47	Q5NC82;E9PZF0;Q01768;Q5NC79	Q5NC82;E9PZF0;Q01768	Nucleoside diphosphate kinase;Nucleoside diphosphate kinase B	Nme2;Gm20390
0.619266	-1.46208	0.449277	-1.03234	0.412404	-0.189018	0.400593	-0.296902	14	1	1	60.2	11.4	11.4	35.892	1	E9PZH9	E9PZH9
-0.0355902	0.10293	-0.0846338	-0.061595	-0.126076	0.050787	-0.317617	-0.308687	3	3	3	10	10	10	55.982	4	E9QKG2;E9PZI6;Q9WV86	E9QKG2;E9PZI6;Q9WV86	Katanin p60 ATPase-containing subunit A1	Katna1
-0.386486	-0.030098	-0.224022	0.00913048	-0.234666	-0.166937	0.137224	-0.354689	27	27	27	17.3	17.3	17.3	250.55	30	E9PZJ8;E9PZJ8-2	E9PZJ8	Activating signal cointegrator 1 complex subunit 3	Ascc3
-0.446769	-0.109102	-0.178925	-0.0225773	-0.285688	-0.117254	0.0235558	-0.278507	9	9	9	6.5	6.5	6.5	162.1	10	E9PZM7;F7BGY9	E9PZM7;F7BGY9		Scaf11
-0.377926	-0.175592	-0.0949707	0.0567484	-0.248051	-0.0794468	0.223181	-0.145576	4	4	4	17.6	17.6	17.6	43.61	4	E9PZS5;Q8C163	E9PZS5;Q8C163	Nuclease EXOG, mitochondrial	Exog
-0.7011	-0.0675459	-0.0414257	0.329561	-0.326788	-0.191387	0.0741119	-0.178687	2	2	2	18.9	18.9	18.9	12.399	3	Q3UDK5;E9PZS8;Q61387;F7B257	Q3UDK5;E9PZS8;Q61387;F7B257	Cytochrome c oxidase subunit 7A-related protein, mitochondrial	Cox7a2l;Gm10242
-0.474031	-0.164701	-0.0859699	0.00651836	-0.427082	0.0400419	0.289066	-0.369696	1	1	1	21.3	21.3	21.3	10.033	2	E9PZT5;Q9CR75	E9PZT5;Q9CR75	Tumor necrosis factor receptor superfamily member 12A	Tnfrsf12a
-0.13098	-0.221726	-0.162413	-0.0163393	-0.154082	-0.296274	0.0216579	-0.349332	3	3	3	7.6	7.6	7.6	59.009	3	E9PZX0;Q9CQS5	E9PZX0;Q9CQS5	Serine/threonine-protein kinase RIO2	Riok2
-0.42723	-0.0206528	-0.21981	0.144852	-0.149125	-0.224983	-0.0677872	-0.421683	9	8	8	39.9	36.8	36.8	28.021	16	E9Q9E4;E9PZX7;Q545C3;P30285;D3YWB0;D6RHS5	E9Q9E4;E9PZX7;Q545C3;P30285	Cyclin-dependent kinase 4	Cdk4
-0.200957	-0.152232	-0.070817	0.510198	-0.331017	-0.100059	-0.0808849	-0.414722	1	1	1	5.7	5.7	5.7	27.889	1	E9PZY9;Q60778	E9PZY9;Q60778	NF-kappa-B inhibitor beta	Nfkbib
-0.467163	-0.148935	-0.0987206	0.167933	-0.296507	-0.133689	-0.0497694	-0.305035	8	8	8	22.8	22.8	22.8	54.92	12	E9Q027;F8WGI0;Q8C5L3-3;Q8C5L3-2;Q8C5L3;E9Q8D5	E9Q027;F8WGI0;Q8C5L3-3;Q8C5L3-2;Q8C5L3;E9Q8D5	CCR4-NOT transcription complex subunit 2	Cnot2
-0.245268	-0.0827322	0.0686483	0.0408697	-0.260801	-0.128965	-0.0261269	-0.430668	13	10	10	15.5	12.8	12.8	107.8	14	E9Q035;P47758	E9Q035;P47758	Signal recognition particle receptor subunit beta	Gm20425;Srprb
-0.330832	-0.0567989	0.129738	-0.00586891	-0.30886	0.0525723	0.202606	-0.433594	3	3	3	14.5	14.5	14.5	49.549	3	E9Q056;Q3TDQ5;F8WJH9;G9M4M6;Q8C0J2-4;Q8C0J2-2;Q8C0J2-5;Q8C0J2;Q8C0J2-3;D3YZW7	E9Q056;Q3TDQ5;F8WJH9;G9M4M6;Q8C0J2-4;Q8C0J2-2;Q8C0J2-5;Q8C0J2;Q8C0J2-3	Autophagy-related protein 16-1	Atg16l1
-0.409776	-0.147978	-0.0933819	0.102735	-0.225882	-0.256176	0.0586681	-0.442518	3	3	3	13.6	13.6	13.6	44.625	10	E9Q057;Q8QZY9	E9Q057;Q8QZY9	Splicing factor 3B subunit 4	Sf3b4
-0.379532	-0.120367	-0.284809	-0.0963364	-0.27331	-0.267105	-0.101213	-0.446095	14	14	1	47.6	47.6	5.4	34.216	73	E9Q070;D3YVM5	E9Q070;D3YVM5		Gm8730;Rplp0
-0.364101	-0.0333052	-0.180342	-0.109388	-0.23078	-0.0806389	0.0555	-0.398272	18	1	1	37	1.2	1.2	91.741	1	E9Q0A7;Q4KMM3-3;Q4KMM3-2;F8WGG8;B1H3M0	E9Q0A7;Q4KMM3-3;Q4KMM3-2;F8WGG8	Oxidation resistance protein 1	Oxr1
0.530744	0.135494	-0.981063	0.308256	-0.222771	-0.176123	-0.0867405	-0.513838	7	1	1	46.6	10.6	10.6	18.912	1	E9Q0C3	E9Q0C3		Hsp90ab1
0.0393896	0.0896511	-0.191264	0.204009	-0.145514	-0.122009	0.0609055	-0.295369	6	6	6	52.7	52.7	52.7	21.366	9	E9Q0D9;F6XGK5;Q3U861;P57746	E9Q0D9;F6XGK5;Q3U861;P57746	V-type proton ATPase subunit D	Atp6v1d
-0.238322	-0.0431128	-0.00805664	0.286077	-0.297586	-0.102037	0.142527	-0.0400867	7	7	7	36.6	36.6	36.6	33.363	12	Q5SVF7;E9Q0E4;O55125;Q5SVG6	Q5SVF7;E9Q0E4;O55125	Protein NipSnap homolog 1	Nipsnap1
-0.322043	-0.01618	0.0444946	0.108561	-0.134046	-0.145896	0.217808	-0.160782	5	5	5	23	23	23	25.575	6	E9Q0G3;Q8VDP2;E9QLS7;Q8VDP2-2	E9Q0G3;Q8VDP2;E9QLS7;Q8VDP2-2	UPF0428 protein CXorf56 homolog
-0.212424	-0.0677109	-0.140579	0.160871	-0.19851	-0.267543	0.0223875	-0.500335	2	2	2	5.3	5.3	5.3	63.385	2	E9Q100;F8WI86;F8WGN6;E9Q0J5;Q9QXL2-3;Q9QXL2-2;Q9QXL2-4;Q9QXL2	E9Q100;F8WI86;F8WGN6;E9Q0J5;Q9QXL2-3;Q9QXL2-2;Q9QXL2-4;Q9QXL2	Kinesin-like protein;Kinesin-like protein KIF21A	Kif21a
-0.359145	-0.12069	-0.151255	-0.047327	-0.253593	-0.228125	-0.0350666	-0.418201	9	9	9	20.8	20.8	20.8	75.329	14	Q542E4;E9Q0K1;P58021;E9PZ69	Q542E4;E9Q0K1;P58021	Transmembrane 9 superfamily member 2	Tm9sf2
-0.415879	-0.191248	0.106474	0.101805	-0.279333	-0.153304	0.131415	-0.361262	2	1	1	4.3	2.3	2.3	39.458	1	E9Q0P4;Q8BTV1	E9Q0P4;Q8BTV1	Tumor suppressor candidate 3	Tusc3
0.068861	-0.437962	-0.318574	0.273629	-0.0751343	-0.135225	-0.0449209	-0.37336	1	1	1	3.7	3.7	3.7	49.41	1	E9Q0S1;P23242	E9Q0S1;P23242	Gap junction alpha-1 protein	Gja1
-0.241467	-0.0762482	-0.128083	-0.0986481	-0.36917	-0.27844	-0.0712452	-0.155563	2	2	2	24.6	24.6	24.6	23.143	2	E9Q0T0;G5E8W7;O35448;F6SPQ1	E9Q0T0;G5E8W7;O35448;F6SPQ1	Lysosomal thioesterase PPT2	Ppt2
-0.272406	-0.0688887	0.0275822	0.333278	-0.202321	-0.126608	0.170665	-0.199823	7	7	7	46.7	46.7	46.7	16.519	9	E9Q0W5;G3X9I1;G5E911;Q91VU0;E9Q6F0;E9Q8C5	E9Q0W5;G3X9I1;G5E911;Q91VU0	Protein FAM3C	Fam3c
-0.463184	-0.270102	-0.23194	0.0500927	-0.207932	-0.0468931	0.10583	-0.206221	5	5	5	13	13	13	63.287	7	Q8CHD5;E9Q0X1;Q5SRY7-4;Q5SRY7-3;Q5SRY7;Q5SRY7-2;Q3ULA2-2;Q3ULA2	Q8CHD5;E9Q0X1;Q5SRY7-4;Q5SRY7-3;Q5SRY7;Q5SRY7-2	F-box/WD repeat-containing protein 11	Fbxw11
-1.70659	0.346658	-0.0090847	0.231004	0.451445	-1.5595	1.11017	-0.386142	1	1	1	5	5	5	25.827	2	E9Q0Z7;E9Q265;Q8R0F3	E9Q0Z7;E9Q265;Q8R0F3	Sulfatase-modifying factor 1	Sumf1
-0.390915	-0.168014	-0.247956	-0.00882435	-0.144053	-0.273304	-0.0436163	-0.422395	5	5	5	5	5	5	104.49	6	E9Q103;G3X9J0	E9Q103;G3X9J0		Sipa1l3
-0.338667	-0.105898	-0.180664	0.0990276	-0.198946	-0.178503	0.0341396	-0.327604	31	31	31	38.6	38.6	38.6	106.42	61	E9Q120;Q8CGK3	E9Q120;Q8CGK3	Lon protease homolog, mitochondrial	Lonp1
-0.52964	-0.217066	-0.216227	-0.00149918	-0.305336	-0.262852	-0.155338	-0.39871	12	12	12	55.6	55.6	55.6	15.347	31	E9Q132;E9QNJ0;Q8BP67;F6RSK3	E9Q132;E9QNJ0;Q8BP67	60S ribosomal protein L24	Rpl24
-0.652828	-0.170117	-0.15266	-0.134191	-0.0742188	-0.148498	-0.158659	-0.362311	3	3	3	10	10	10	33.589	3	E9Q137;Q3TXY2	E9Q137;Q3TXY2		Tex264
-0.359466	0.0361252	0.29097	0.557592	-0.219206	0.099267	0.740598	0.422984	27	27	1	26.6	26.6	0.8	148.14	30	E9Q174;E9PVU0;E9Q178	E9Q174;E9PVU0		Myo6
-0.550091	-0.0677195	0.125686	0.441057	-0.164846	-0.0596867	0.388813	0.0458908	27	1	1	26.5	0.7	0.7	144.77	1	E9Q175;E9Q3L1;E9QQ82;Q64331	E9Q175;E9Q3L1;E9QQ82;Q64331	Unconventional myosin-VI	Myo6
-0.349037	-0.101657	-0.289008	0.0867805	-0.213737	-0.0881786	0.0310907	-0.503927	8	8	8	31.5	31.5	31.5	41.61	9	E9Q179;Q8C5Q4;D3YV30;D3YUN1	E9Q179;Q8C5Q4	G-rich sequence factor 1	Grsf1
-0.952985	-0.233407	-0.417547	-0.120992	-0.233168	-0.112113	0.0673943	-0.582415	1	1	1	4.3	4.3	4.3	21.919	1	E9Q186;Q9CTH6	E9Q186;Q9CTH6	rRNA-processing protein FCF1 homolog	Fcf1
-0.270328	0.000392914	-0.00620937	0.227522	-0.216316	-0.150974	0.121086	-0.273561	8	8	8	50.5	50.5	50.5	23.581	12	F6ZTG3;E9Q197;Q9CPV4-3;Q9CPV4-2;Q9CPV4;F7BB55;E9Q055;E9Q2R6	F6ZTG3;E9Q197;Q9CPV4-3;Q9CPV4-2;Q9CPV4	Glyoxalase domain-containing protein 4	Glod4
-0.196514	-0.117848	0.123419	0.31647	-0.165293	-0.245849	0.195769	-0.217274	4	4	4	7.6	7.6	7.6	75.292	4	E9Q9C7;E9Q1E8;E9Q9C4;E9Q9C8;E9Q9C0;E9Q9C9;E9Q9C1;E9Q9C2;E9QK41;Q8K4G5-4;Q8K4G5-2;Q8K4G5;F6YHE5;Q8K4G5-5;E9Q9Q7;E9Q9D1;E9Q9D2;E9Q030;Q8K4G5-3	E9Q9C7;E9Q1E8;E9Q9C4;E9Q9C8;E9Q9C0;E9Q9C9;E9Q9C1;E9Q9C2;E9QK41;Q8K4G5-4;Q8K4G5-2;Q8K4G5;F6YHE5;Q8K4G5-5	Actin-binding LIM protein 1	Ablim1
-0.355673	-0.0282574	-0.153797	-0.0176067	-0.201981	-0.1483	-0.00584602	-0.448929	45	45	45	42.2	42.2	42.2	139.19	70	E9Q1E9;Q8CG48;B1AWH6	E9Q1E9;Q8CG48	Structural maintenance of chromosomes protein 2	Smc2
-0.390164	-0.0505524	0.0824223	0.367435	-0.175802	-0.0806828	0.220903	-0.110926	19	19	17	13.8	13.8	12.5	202.7	24	E9Q1F5	E9Q1F5		Myo5c
-1.49844	-0.715279	-1.19893	-0.425886	-0.203808	-0.210245	-0.0176735	-0.4858	9	1	1	35.8	11.3	11.3	36.339	1	E9Q1F8	E9Q1F8
-0.112965	-0.258283	-0.207447	-0.175286	-0.241763	-0.32116	-0.0358219	-0.561941	7	6	6	4.9	4.5	4.5	234.91	6	E9QMR2;E9QMR3;E9Q1J1;F8VPN7;Q8BIK4;Q8BIK4-2	E9QMR2;E9QMR3;E9Q1J1;F8VPN7;Q8BIK4;Q8BIK4-2	Dedicator of cytokinesis protein 9	Dock9
-0.608836	-0.143281	0.153796	0.302567	-0.210211	-0.319429	-0.0341358	-0.36538	1	1	1	0.3	0.3	0.3	292.01	1	E9Q1J9;E9Q2T3;O35452	E9Q1J9;E9Q2T3;O35452		Tnxb
-0.0884018	0.0632153	-0.198964	0.0716209	-0.0274296	-0.0806932	0.243861	-0.381852	2	2	2	2.7	2.7	2.7	113.36	2	E9Q1L5;Q8BUH8	E9Q1L5;Q8BUH8	Sentrin-specific protease 7	Senp7
-0.404081	-0.0848579	-0.100377	-0.147021	-0.221075	-0.0565672	-0.0135937	-0.311679	7	5	5	22.5	17.9	17.9	59.291	9	E9Q1P8	E9Q1P8	Interferon regulatory factor 2-binding protein 2	Irf2bp2
-0.316552	-0.0791063	-0.108089	0.0600843	-0.205448	-0.169827	-0.0206089	-0.499554	14	14	10	36.2	36.2	23.5	60.004	19	E9Q1T1;Q6PHZ2;E9PXV3;E9Q1W0;E9Q1V9;Q6PHZ2-2;Q6PHZ2-4;Q6PHZ2-5;E9QM47;E9Q2E8;Q8CCM0;F7A856;F6RWZ9;E9QAJ4;D6RDQ8;Q80TN1;F8WIS9;P11798;F6ZIE1;E9PYZ8;F6WHR9;D3Z7K9	E9Q1T1;Q6PHZ2;E9PXV3;E9Q1W0;E9Q1V9;Q6PHZ2-2;Q6PHZ2-4;Q6PHZ2-5;E9QM47;E9Q2E8;Q8CCM0	Calcium/calmodulin-dependent protein kinase type II subunit delta	Camk2d
-0.32566	0.01682	-0.0320349	-0.116364	-0.115226	-0.0543737	0.358366	-0.335957	5	4	4	4.7	3.9	3.9	110.16	4	E9Q1U8;Q64127-2;Q64127;Q3TLF2;F6WKS1	E9Q1U8;Q64127-2;Q64127	Transcription intermediary factor 1-alpha	Trim24
-0.318999	-0.0422115	-0.238029	0.207705	-0.14786	-0.143245	0.245803	-0.241462	2	2	2	5.4	5.4	5.4	50.659	2	E9Q1U9;Q80Y20-2;Q80Y20	E9Q1U9;Q80Y20-2;Q80Y20	Alkylated DNA repair protein alkB homolog 8	Alkbh8
-0.352161	-0.0478401	0.0216923	0.633638	-0.294179	-0.207492	0.151385	-0.00494671	17	16	16	4.9	4.6	4.6	503.9	20	E9Q1Y3;E9Q414;E9Q4G4	E9Q1Y3;E9Q414	Apolipoprotein B-100;Apolipoprotein B-48	Apob
-0.432778	-0.0795603	-0.21493	-0.0529957	-0.127141	-0.11289	0.0942383	-0.343735	7	7	7	6.7	6.7	6.7	140.21	8	E9Q467;E9Q236	E9Q467;E9Q236		Abcc4
-0.150415	-0.159967	0.0750084	0.461452	-0.193879	-0.160022	0.0178251	-0.38636	2	2	2	2.9	2.9	2.9	126.13	2	E9Q944;E9Q238;F6ZTY5	E9Q944;E9Q238;F6ZTY5		Kank1
-0.298142	-0.211905	-0.176575	0.21319	-0.447237	-0.312822	0.173567	-0.342947	4	4	4	6.8	6.8	6.8	77.316	4	E9Q244;Q921G8;G5E859	E9Q244;Q921G8;G5E859	Gamma-tubulin complex component 2	Tubgcp2
-0.220149	0.104156	-0.139862	-0.00862122	-0.298273	-0.1843	0.293405	-0.535343	1	1	1	6.7	6.7	6.7	33.035	1	E9Q7V5;E9Q256;Q8CHS8-2;Q8CHS8-3;Q8CHS8	E9Q7V5;E9Q256;Q8CHS8-2;Q8CHS8-3;Q8CHS8	Vacuolar protein sorting-associated protein 37A	Vps37a
-0.251417	-0.148392	-0.0715971	-0.0751638	-0.277517	-0.0220165	-0.0056057	-0.241361	2	2	2	1.4	1.4	1.4	127.53	2	E9Q267;Q9EP53-4;Q9EP53-3;Q9EP53-2;Q9EP53	E9Q267;Q9EP53-4;Q9EP53-3;Q9EP53-2;Q9EP53	Hamartin	Tsc1
-0.381618	-0.108611	-0.121299	0.0354156	-0.232738	-0.143394	0.0580082	-0.414705	12	12	12	19.4	19.4	19.4	83.401	14	E9Q272;Q8BUK6;F6W1A2	E9Q272;Q8BUK6	Protein Hook homolog 3	Hook3
-0.561901	-0.121568	0.00983524	-0.118973	-0.203197	-0.0313339	4.58e-05	-0.492129	3	3	3	11	11	11	48.638	4	E9Q2A8;Q99LG4	E9Q2A8;Q99LG4	Tetratricopeptide repeat protein 5	Ttc5
-0.47626	-0.14913	-0.104144	0.0973921	-0.0959339	-0.120559	0.233364	-0.362715	7	7	7	12.1	12.1	12.1	76.704	8	E9Q2B0;Q8BMQ2;Q8BMQ2-2;Q8BMQ2-3	E9Q2B0;Q8BMQ2;Q8BMQ2-2	General transcription factor 3C polypeptide 4	Gtf3c4
-0.176142	-0.118073	0.00821686	0.367929	-0.175191	-0.268203	0.314885	-0.0951395	4	4	4	8.2	8.2	8.2	67.884	5	E9Q2F2;Q5RL57;Q9R0L7	E9Q2F2;Q5RL57;Q9R0L7	A-kinase anchor protein 8-like	Akap8l
-0.23951	-0.00803566	-0.159385	0.0566559	-0.206931	-0.211111	0.170189	-0.309924	2	2	2	21.9	21.9	21.9	16.402	2	Q91WX5;E9Q2G9;O08734;E9QM21;D3Z3R6	Q91WX5;E9Q2G9;O08734;E9QM21;D3Z3R6	Bcl-2 homologous antagonist/killer	Bak1
-0.345645	0.0158768	-0.0665627	-0.0350094	-0.122669	-0.0328178	0.134565	-0.404768	25	25	25	11.6	11.6	11.6	308.96	28	E9Q2H1;Q80TP3	E9Q2H1;Q80TP3	E3 ubiquitin-protein ligase UBR5	Ubr5
-0.988192	-0.00848961	-0.386525	0.212013	0.471025	-0.523894	0.222503	-0.331633	1	1	1	1.7	1.7	1.7	119.72	1	E9Q2I4	E9Q2I4		Elmsan1
-0.448715	-0.103174	-0.0489111	0.0956192	-0.142281	-0.138506	0.0823994	-0.236204	10	10	10	35.7	35.7	35.7	41.207	17	E9Q2M7;Q61249	E9Q2M7;Q61249	Immunoglobulin-binding protein 1	Igbp1
-0.562069	-0.126145	-0.0313177	0.290942	-0.278058	-0.130218	-0.0024538	-0.484828	7	7	7	22.6	22.6	22.6	52.23	8	E9Q2Q0;Q3UBY5;P97821;D3Z220	E9Q2Q0;Q3UBY5;P97821	Dipeptidyl peptidase 1;Dipeptidyl peptidase 1 exclusion domain chain;Dipeptidyl peptidase 1 heavy chain;Dipeptidyl peptidase 1 light chain	Ctsc
-0.550564	-0.211084	-0.0995474	0.163858	-0.248028	-0.244123	0.0397701	-0.281843	4	4	4	4.4	4.4	4.4	134.94	5	F7AMS7;Q5SXG0;E9Q2Q5;Q5SXG1;Q5SXG3;F6SWJ2;G3X9G2;Q9JM52-2;Q9JM52;Q9JM52-3	F7AMS7;Q5SXG0;E9Q2Q5;Q5SXG1;Q5SXG3;F6SWJ2;G3X9G2;Q9JM52-2;Q9JM52;Q9JM52-3	Misshapen-like kinase 1	Mink1
0.0332079	-0.274632	-0.00316334	0.228448	0.0280504	-0.107673	0.0703573	-0.447051	10	1	1	34.8	6.5	6.5	37.567	1	Q6PJ87;E9Q2U6;Q8BK63-2;H7BXB1	Q6PJ87;E9Q2U6;Q8BK63-2;H7BXB1	Casein kinase I isoform alpha	Csnk1a1
-0.320451	0.0464249	-0.0988293	0.142111	-0.175083	-0.100988	0.206825	-0.246567	19	19	19	48.8	48.8	48.8	44.797	26	E9Q2W0;Q9Z2I8;Q9Z2I8-2	E9Q2W0;Q9Z2I8;Q9Z2I8-2	Succinyl-CoA ligase [GDP-forming] subunit beta, mitochondrial	Suclg2
-0.352105	-0.101663	-0.142889	0.161208	-0.286654	-0.260326	-0.0204353	-0.258758	13	10	8	21.4	17.1	12.8	62.787	12	E9Q2W5;Q91YT7;E9PW90	E9Q2W5;Q91YT7	YTH domain-containing family protein 2	Ythdf2
-0.378679	-0.0392427	-0.167419	0.0330744	-0.261562	-0.14292	-0.00336647	-0.294626	10	10	10	57.6	57.6	57.6	19.586	19	E9Q317;Q4FZH3;O55128;D3Z2N9;D3YY73;D3YY55	E9Q317;Q4FZH3;O55128;D3Z2N9;D3YY73	Histone deacetylase complex subunit SAP18	Gm10094;Sap18
-0.514972	-0.155577	-0.263328	0.187219	-0.255594	-0.132053	0.0041151	-0.407168	3	3	3	6.5	6.5	6.5	76.129	3	E9Q361;E9Q360;Q8K2A7;E9Q315	E9Q361;E9Q360;Q8K2A7	Integrator complex subunit 10	Ints10
-0.721617	0.0411472	-0.435781	-0.00176811	-0.277372	-0.127132	0.46677	-0.595858	5	5	5	6.4	6.4	6.4	175.69	7	E9Q368	E9Q368		Gm17296
-0.341112	-0.0235214	0.00723362	0.0644817	-0.17856	-0.095561	0.0854301	-0.452415	4	4	4	2.7	2.7	2.7	209.4	4	F8VPM0;E9Q374;Q91YE5-2;Q91YE5;Q91YE5-3;E9Q1J2	F8VPM0;E9Q374;Q91YE5-2;Q91YE5;Q91YE5-3;E9Q1J2	Bromodomain adjacent to zinc finger domain protein 2A	Baz2a
-0.394064	-0.0635033	-0.14686	0.155056	-0.220507	-0.179565	0.0638962	-0.326969	106	106	103	60.1	60.1	59.4	234.52	236	E9Q390;Q69ZN7;D3Z1Q0;Q69ZN7-4;Q69ZN7-2;Q69ZN7-3;REV__Q8QZT1	E9Q390;Q69ZN7;D3Z1Q0;Q69ZN7-4	Myoferlin	Myof
-0.401242	-0.0657377	0.295626	0.463482	-0.188311	-0.229479	0.285903	-0.00377464	5	5	5	1.9	1.9	1.9	303.97	5	E9Q394;E9Q474;Q3UEI5;F6VCM8;F7CN81	E9Q394;E9Q474		Akap13
-0.349945	-0.0639954	-0.154617	0.0730257	-0.174862	-0.187796	0.0917969	-0.337059	9	9	9	45.7	45.7	45.7	25.926	32	Q6ZWV8;P49722;E9Q3A4	Q6ZWV8;P49722;E9Q3A4	Proteasome subunit alpha type-2	Psma2
-0.16255	0.13712	-0.190341	0.0860872	-0.259933	0.0221863	0.388176	-0.1524	4	4	4	10.6	10.6	10.6	56.3	4	E9Q3B1;G1EE51;Q99LJ7;E9QAL7;E9QA48;E9Q7J4;Q99LJ7-2;E9PY30;E9Q5U1;E9PZR2;E9Q3W8;F6X7I4;F6ZTZ2;E9Q213	E9Q3B1;G1EE51;Q99LJ7;E9QAL7;E9QA48;E9Q7J4;Q99LJ7-2;E9PY30;E9Q5U1;E9PZR2;E9Q3W8;F6X7I4;F6ZTZ2	RCC1 and BTB domain-containing protein 2	Rcbtb2
-0.266001	-0.0766315	0.495022	0.926467	-0.320729	0.377274	0.67009	0.117634	2	2	2	3.3	3.3	3.3	74.016	2	Q3URF1;Q3U336;E9Q3E2;Q8CC35-3;Q8CC35-2;Q8CC35	Q3URF1;Q3U336;E9Q3E2;Q8CC35-3;Q8CC35-2;Q8CC35	Synaptopodin	Synpo
-0.565677	0.280801	-0.473389	0.344183	-0.281266	-0.301605	0.516408	-0.23784	1	1	1	15.9	15.9	15.9	17.721	1	F6Z1C2;E9Q3F3;E9Q3N9;Q542X5;G5E8D6;Q9WVJ9	F6Z1C2;E9Q3F3;E9Q3N9;Q542X5;G5E8D6;Q9WVJ9	EGF-containing fibulin-like extracellular matrix protein 2	Efemp2
-0.347782	-0.184241	-0.144753	0.111303	-0.284529	-0.18103	-0.0180893	-0.288729	20	20	20	18.3	18.3	18.3	152.01	23	E9Q3G8	E9Q3G8		Nup153
-0.0842361	-0.068388	-0.178941	0.0210934	-0.178436	-0.130042	0.0505323	-0.412378	5	5	4	10	10	8	89.02	8	E9Q3K3;Q8BXK8;E9QKY0;Q8VHH5-2;Q3UHD9-2;Q3UHD9	E9Q3K3;Q8BXK8	Arf-GAP with GTPase, ANK repeat and PH domain-containing protein 1	Agap1
-0.29166	-0.105667	-0.130675	0.0938549	-0.158407	-0.159961	0.00735188	-0.364614	8	8	4	24.2	24.2	9.7	48.683	12	E9Q3M0;Q62432-2;Q62432;E9Q5P9;E9PXA8	E9Q3M0;Q62432-2;Q62432;E9Q5P9;E9PXA8	Mothers against decapentaplegic homolog;Mothers against decapentaplegic homolog 2	Smad2
-0.236219	-0.0065155	-0.0846577	0.239239	-0.201899	-0.0973911	0.164913	-0.293009	41	41	41	42.9	42.9	42.9	136.85	52	E9Q586;E9Q3M3;O08788-2;O08788;D3YX34;D3Z2M9;D3YYG9	E9Q586;E9Q3M3;O08788-2;O08788;D3YX34	Dynactin subunit 1	Dctn1
-0.418514	-0.0904999	-0.161898	0.184237	-0.218119	-0.203896	0.0683441	-0.322441	12	12	12	31.9	31.9	31.9	63.668	19	E9Q3Q6;Q54AJ5;Q61490;E9Q4G8;F6QH25;Q5MPX5	E9Q3Q6;Q54AJ5;Q61490;E9Q4G8	CD166 antigen	Alcam
-0.396122	-0.142948	-0.205936	-0.102604	-0.199106	-0.199699	0.0951519	-0.361919	16	16	16	28.5	28.5	28.5	89.44	21	E9Q3S1;Q6GTJ9;P35951;B1AXJ6;F6YZZ8;B1AXJ3;B1AXJ5;B1AXJ4;Q924X6-2;Q924X6	E9Q3S1;Q6GTJ9;P35951	Low-density lipoprotein receptor	Ldlr
-0.477407	0.00983047	0.215426	0.495461	-0.196594	0.00435734	0.199034	-0.0758667	3	3	3	26.3	26.3	26.3	17.174	4	E9Q3U1;Q3V2N4;P62257;D3Z2I4;E9Q262	E9Q3U1;Q3V2N4;P62257;D3Z2I4;E9Q262	Ubiquitin-conjugating enzyme E2 H	Ube2h
-0.528449	-0.181084	-0.0851898	0.013361	-0.231293	-0.264795	-0.0970764	-0.375126	6	6	6	45.8	45.8	45.8	15.168	23	E9Q3V8;Q9D7P1;Q5M9M7;P62849-2;P62849-3;P62849	E9Q3V8;Q9D7P1;Q5M9M7;P62849-2;P62849-3;P62849	40S ribosomal protein S24	Rps24
-0.394312	-0.01964	0.185858	0.549377	-0.182831	-0.121449	0.243824	-0.0303135	29	29	29	46.1	46.1	46.1	96.856	46	E9Q3X0;Q9EQK5;D3Z2N7	E9Q3X0;Q9EQK5	Major vault protein	Mvp
-0.353926	0.172174	-0.109033	0.0157356	-0.24547	-0.265932	0.243908	-0.0278778	3	3	3	4.5	4.5	4.5	122.56	4	E9Q3X4;E9Q9Z2;P59438-2;P59438;G3X8S7;F6Q7C7;F6YT95;D6RFS4;P59438-3	E9Q3X4;E9Q9Z2;P59438-2;P59438;G3X8S7;F6Q7C7	Hermansky-Pudlak syndrome 5 protein homolog	Hps5
-0.107325	-0.028738	-0.0990152	0.202206	-0.186908	0.167314	0.120275	-0.241461	10	10	10	4.5	4.5	4.5	316.55	11	E9QK10;E9Q3Y4;Q9ESE1-2;Q9ESE1;Q9ESE1-3;Q8BSM6;Q9EPN1-3;Q9EPN1-4;Q9EPN1;Q9EPN1-2	E9QK10;E9Q3Y4;Q9ESE1-2;Q9ESE1;Q9ESE1-3;Q8BSM6	Lipopolysaccharide-responsive and beige-like anchor protein	Lrba
-0.183042	0.0488758	-0.221137	0.102586	0.0301991	-0.0326815	0.154531	-0.235236	8	8	8	5.1	5.1	5.1	265.77	9	E9Q411	E9Q411		Nbas
-0.247499	-0.0215406	-0.135487	0.00605965	-0.216468	-0.179359	0.0123501	-0.367825	5	5	5	20.4	20.4	20.4	40.862	5	E9Q421;Q8BXX3;F6S1D3;Q8BL63;Q9CXY9	E9Q421;Q8BXX3;F6S1D3;Q8BL63;Q9CXY9	GPI-anchor transamidase	Pigk
-0.459088	-0.17066	-0.118746	-0.0927353	-0.167996	-0.143608	0.168567	-0.376384	6	6	6	16	16	16	51.098	7	E9Q446;Q9QZR0;D3YXC4;F6Z123	E9Q446;Q9QZR0	E3 ubiquitin-protein ligase RNF25	Rnf25
-0.29031	-0.0548897	0.219341	0.621364	-0.0522566	-0.152677	0.406487	0.151228	30	3	0	73.9	8.1	0	32.848	4	E9Q450;E9Q448	E9Q450;E9Q448		Tpm1
-0.344302	-0.079011	-0.13348	0.117895	-0.289074	-0.147964	0.0950336	-0.312342	19	19	16	19.6	19.6	17.7	144.83	22	E9Q460;H7BX85;Q58A65-2;Q58A65;H7BX66;Q58A65-5;Q58A65-6;F6SH61;F8WH31;Q58A65-4;E9QJU2;E9PUD1;Q58A65-3;Q5NC72;F6WNT4;D3YWH6	E9Q460;H7BX85;Q58A65-2;Q58A65;H7BX66;Q58A65-5;Q58A65-6;F6SH61;F8WH31;Q58A65-4;E9QJU2;E9PUD1;Q58A65-3	C-Jun-amino-terminal kinase-interacting protein 4	Spag9
-0.355966	-0.215685	-0.0443506	0.0183811	-0.178987	-0.157726	0.102999	-0.30312	10	10	6	16.4	16.4	12	95.313	16	E9Q481;Q6P2K6;Q5RJB9;Q6P2K6-2	E9Q481;Q6P2K6	Serine/threonine-protein phosphatase 4 regulatory subunit 3A	Smek1
-0.276859	-0.160153	-0.0523434	0.164247	-0.308022	-0.197576	0.0618277	-0.216248	4	4	4	12.7	12.7	12.7	45.084	4	E9Q4A2;Q5F2D9;Q91YI4;Q91YI4-2	E9Q4A2;Q5F2D9;Q91YI4;Q91YI4-2	Beta-arrestin-2	Arrb2
-0.317369	-0.13011	-0.0512371	0.318709	-0.245875	-0.205612	0.121946	-0.156752	11	11	11	34.3	34.3	34.3	41.607	15	E9Q4A6;E9QP62;Q99JW4;Q9D7B2;Q91XD2	E9Q4A6;E9QP62;Q99JW4;Q9D7B2	LIM and senescent cell antigen-like-containing domain protein 1	Lims1
-0.268576	-0.0613747	-0.17347	0.174599	-0.195642	-0.133586	0.114739	-0.337203	3	3	3	13.1	13.1	13.1	26.388	4	E9Q4M4;Q91VN4;Q3TJS8	E9Q4M4;Q91VN4;Q3TJS8	MICOS complex subunit Mic25	Chchd6
-0.351065	-0.0424328	-0.0685453	0.196795	-0.134195	-0.218921	-0.0202026	-0.137976	3	3	3	1.5	1.5	1.5	191.23	4	E9Q4N6;E9Q6R4;E9Q4N7;F7CB25	E9Q4N6;E9Q6R4;E9Q4N7		Arid1b
-0.414643	-0.117159	-0.118202	0.0653858	-0.202126	-0.277857	0.00315094	-0.360622	12	12	12	26.8	26.8	26.8	59.698	20	E9Q4Q2;D3YZC9;D3YZD0;Q3UI45;Q64213-2;Q64213-3;Q64213;D3YVH4;F8WHF9;F6Z9W2	E9Q4Q2;D3YZC9;D3YZD0;Q3UI45;Q64213-2;Q64213-3;Q64213;D3YVH4	Splicing factor 1	Sf1
-0.363677	-0.129678	-0.122329	0.0940266	-0.166892	-0.238565	-0.202559	-0.47718	5	5	5	4.8	4.8	4.8	165.69	6	E9Q4Q5;H7BX08;Q8C1B1;Q8C1B1-2	E9Q4Q5;H7BX08;Q8C1B1;Q8C1B1-2	Calmodulin-regulated spectrin-associated protein 2	Camsap2
-0.404936	-0.10306	-0.176908	0.0204582	-0.198223	-0.155903	0.0152588	-0.40204	24	24	14	27.8	27.8	13.6	138.15	31	E9Q4S2	E9Q4S2
-0.463602	-0.313833	-0.355952	0.0921526	-0.135832	-0.220067	0.00293732	-0.357935	3	3	3	5.5	5.5	5.5	124.97	3	E9Q6V7;Q6W4W7;E9Q4U7;E9Q5X8;O70566;E9PVK5	E9Q6V7;Q6W4W7;E9Q4U7;E9Q5X8;O70566;E9PVK5	Protein diaphanous homolog 2	Diap2;Diaph2
-0.383977	-0.0843105	0.0381937	0.0814762	-0.155294	-0.0218105	0.155878	-0.244577	2	2	2	7.6	7.6	7.6	57.582	2	E9Q4V3;F8WGX0;Q91ZT5-3;Q91ZT5-2;Q91ZT5;E0CZ69;Q91ZT5-4	E9Q4V3;F8WGX0;Q91ZT5-3;Q91ZT5-2;Q91ZT5;E0CZ69;Q91ZT5-4	FYVE, RhoGEF and PH domain-containing protein 4	Fgd4
-0.261406	-0.0618858	-0.162543	-0.0910378	-0.157444	-0.135292	-0.0166817	-0.462612	22	22	22	35.8	35.8	35.8	106.5	32	E9Q4V9;Q8BH74	E9Q4V9;Q8BH74	Nuclear pore complex protein Nup107	Nup107
-0.186719	0.0971174	-0.189025	0.126675	-0.113234	-0.120686	-0.097559	-0.336691	3	3	3	1.5	1.5	1.5	276.34	3	E9Q4Y4;E9PW31	E9Q4Y4		Cep192
-0.0505514	0.00519371	0.0063982	0.268718	-0.0988626	-0.0560341	0.159161	-0.196283	9	8	8	22.7	20.6	20.6	58.82	9	E9Q509;G3X925;P53657	E9Q509;G3X925;P53657	Pyruvate kinase;Pyruvate kinase PKLR	Pklr
-0.190372	0.129131	-0.117485	0.251622	-0.121031	-0.0654449	0.131502	-0.277737	11	11	11	7.9	7.9	7.9	226.45	11	E9Q512;H3BJG4;Q8BVJ9;H3BJU5;H3BJH8;E9Q4A9	E9Q512;H3BJG4		Trip11
-0.220045	-0.0519066	-0.202623	0.0850582	-0.12236	-0.119789	0.0669804	-0.381105	36	36	36	9.2	9.2	9.2	584.49	41	E9Q555;F6UJT5;F7A6H4;F6QHV1	E9Q555	E3 ubiquitin-protein ligase RNF213	Rnf213
-0.483379	-0.110773	-0.212254	-0.061903	-0.296032	-0.20389	-0.0344276	-0.407503	76	76	76	31.3	31.3	31.3	332.91	101	E9Q557;E9PZW0	E9Q557;E9PZW0	Desmoplakin	Dsp
-0.471897	-0.147097	-0.141657	0.141077	-0.202703	-0.1675	0.0513401	-0.273571	19	19	19	21	21	21	125.03	23	E9QNH6;E9Q580;Q7TQD7;P46735-2;P46735;D3YV80	E9QNH6;E9Q580;Q7TQD7;P46735-2;P46735	Unconventional myosin-Ib	Myo1b
-0.254484	-0.185644	-0.0214014	0.0970449	-0.206233	-0.0136614	0.0641689	-0.244893	5	5	5	28.1	28.1	28.1	26.55	7	E9Q5B1;Q91XH6;O88384;F6UHS3;E0CYE5;F6T4B9	E9Q5B1;Q91XH6;O88384;F6UHS3	Vesicle transport through interaction with t-SNAREs homolog 1B	Vti1b
-0.451578	-0.168476	-0.368607	-0.202633	-0.195114	-0.260212	-0.162369	-0.512589	24	24	4	29.5	29.5	6.6	73.697	44	E9Q5C9	E9Q5C9		Nolc1
-0.373336	-0.0551605	-0.206946	0.104575	-0.496604	-0.123086	0.0636959	-0.35893	5	5	5	11.2	11.2	11.2	65.053	5	E9Q5D5;Q924H7-2;Q924H7;E9PZH6;E9Q4Y9;E9Q020;Q924H7-3;E9PVK9;F7CLA8;E9PXS5;F6Z247;F6R357;F7A7S5	E9Q5D5;Q924H7-2;Q924H7;E9PZH6;E9Q4Y9;E9Q020;Q924H7-3	WW domain-containing adapter protein with coiled-coil	Wac
-0.379307	-0.118244	-0.127022	0.215682	-0.19715	-0.20061	0.0654869	-0.376011	7	7	7	14.7	14.7	14.7	71.108	9	F8WGD6;E9Q5D6;P69566;P69566-2	F8WGD6;E9Q5D6;P69566;P69566-2	Ran-binding protein 9	Ranbp9
0.617392	0.755301	1.16359	1.38505	-0.043992	0.34505	1.08748	0.824979	1	1	1	3.9	3.9	3.9	29.1	1	F8WH23;E9Q5D9;Q61581	F8WH23;E9Q5D9;Q61581	Insulin-like growth factor-binding protein 7	Igfbp7
-0.342779	-0.0956802	-0.27771	-0.171804	-0.203739	-0.236876	-0.194029	-0.53054	26	26	26	34.9	34.9	34.9	108.77	34	E9Q5G3;E9Q5W8;F6XCV8	E9Q5G3;E9Q5W8	Kinesin-like protein KIF23	Kif23
-0.910799	-0.266301	-0.69741	0.376118	-0.522928	-0.310837	0.549656	-0.530675	2	2	2	3.6	3.6	3.6	117.77	2	F6QX82;E9Q5G5;Q5HZJ0	F6QX82;E9Q5G5;Q5HZJ0	Ribonuclease 3	Drosha
-0.349308	-0.0809364	-0.0742836	0.195155	-0.467098	-0.128099	0.264209	-0.29163	6	6	6	18.3	18.3	18.3	51.853	7	E9Q5L3;Q9DBL1	E9Q5L3;Q9DBL1	Short/branched chain specific acyl-CoA dehydrogenase, mitochondrial	Acadsb
-0.692074	-0.229081	-0.871092	-0.284042	-0.592257	0.0625916	-0.278291	-0.205106	1	1	1	6	6	6	22.18	3	E9Q5N1;Q9CPV5-2;Q9CPV5	E9Q5N1;Q9CPV5-2;Q9CPV5	Polyamine-modulated factor 1	Pmf1
-0.314916	-0.0556688	0.0079565	0.182356	-0.221427	-0.201255	0.282138	-0.201597	7	7	7	12.6	12.6	12.6	81.608	8	E9Q5N6;Q921L5	E9Q5N6;Q921L5	Conserved oligomeric Golgi complex subunit 2	Cog2
-0.264297	-0.0414658	-0.177846	0.116389	-0.298933	-0.0864954	-0.0245037	-0.335506	9	9	9	4.5	4.5	4.5	328.27	11	E9Q5W5;Q5SSH7-2;Q5SSH7;Q5SSH7-3	E9Q5W5;Q5SSH7-2;Q5SSH7	Zinc finger ZZ-type and EF-hand domain-containing protein 1	Zzef1
-1.04058	-0.721968	-0.739257	0.0318446	-0.163044	-0.268288	0.0408516	-0.343431	2	1	1	2.8	1.7	1.7	100.34	1	E9Q5W9;Q8CJG1	E9Q5W9;Q8CJG1	Protein argonaute-1	Ago1
-0.257046	-0.10272	-0.0384417	0.0423536	-0.238602	-0.260699	0.150673	-0.308518	7	7	6	11.3	11.3	10.2	82.225	8	E9Q605;E9QNL4;Q60680;Q60680-3;Q60680-2	E9Q605;E9QNL4;Q60680;Q60680-3;Q60680-2	Inhibitor of nuclear factor kappa-B kinase subunit alpha	Chuk
-0.400492	-0.0172901	-0.164747	0.0760803	-0.218372	-0.13629	0.0595226	-0.44199	260	260	260	77.2	77.2	77.2	604.25	803	E9Q616;F7BRM2;E9Q1H8;G5E8K8;Q8R2L7;G5E8I9;REV__P56375;REV__Q5SPV7	E9Q616;F7BRM2		Ahnak
-0.39084	-0.158214	-0.169822	-0.0847425	-0.231423	-0.228288	-0.0622272	-0.434526	11	11	11	22.1	22.1	22.1	83.506	13	E9Q632;O54916;D3Z2E3;F6R6F1;O54916-3;O54916-4;D6RIN6;F6YT69;F7AB82;Q3UHF8;B1AV20;A2AFI8;B9EI38;O54916-2;Q80XA6	E9Q632;O54916;D3Z2E3;F6R6F1;O54916-3;O54916-4	RalBP1-associated Eps domain-containing protein 1	Reps1
-0.386886	-0.0911484	-0.0965481	0.194078	-0.214195	-0.17791	0.119566	-0.215832	25	25	25	30.1	30.1	30.1	126.82	34	E9Q634;G3V011;Q8CG29;P70248;F7DDA8	E9Q634	Unconventional myosin-Ie	Myo1e
-0.322487	-0.131415	-0.114876	0.0227833	-0.328646	-0.382386	-0.309395	-0.765575	9	9	9	13.3	13.3	13.3	91.848	11	E9Q638;Q61072	E9Q638;Q61072	Disintegrin and metalloproteinase domain-containing protein 9	Adam9
-0.291282	-0.0708818	-0.185266	0.0190697	-0.163898	-0.138259	0.04776	-0.387513	12	12	12	15.1	15.1	15.1	133.49	12	E9Q664;Q9ES00;G3UZD6;G3UZM6;H7BXC2	E9Q664;Q9ES00;G3UZD6	Ubiquitin conjugation factor E4 B	Ube4b
0.0833817	0.404793	-0.0559711	0.409654	-0.21817	-0.361218	0.0994015	-0.392049	1	1	1	0.3	0.3	0.3	234.41	14	E9Q680;E9QMM1;Q6GYP7-6;Q6GYP7;Q6GYP7-2	E9Q680;E9QMM1;Q6GYP7-6;Q6GYP7;Q6GYP7-2	Ral GTPase-activating protein subunit alpha-1	Ralgapa1
-0.39767	-0.0620461	-0.0823498	-0.321383	-0.422418	-0.218778	-0.0697012	-0.573319	3	3	2	11.2	11.2	4.5	45.333	2	E9Q6B2	E9Q6B2	Coiled-coil domain-containing protein 85C	Ccdc85c
-0.394438	-0.0600958	-0.327696	-0.179838	-0.295962	-0.0708847	0.11716	-0.632041	3	3	3	9.6	9.6	9.6	53.59	3	Q3U0V6;E9Q6D6;F7B984	Q3U0V6;E9Q6D6;F7B984		Zfp277
-0.176688	-0.0575352	-0.0981407	0.167866	-0.210507	-0.0422134	-0.0524712	-0.342005	3	3	3	2.5	2.5	2.5	174.58	3	E9Q6E3;E9Q7E2	E9Q6E3;E9Q7E2		Arid2
-0.466294	-0.122147	-0.075036	0.0216637	-0.315661	-0.139688	0.0565996	-0.37402	8	8	8	3.1	3.1	3.1	327.45	9	E9Q6J5;Q80TF0	E9Q6J5		Bod1l
0.1154	0.166756	-0.229538	-0.191906	-0.26384	-0.0855303	0.046278	-0.188897	2	2	2	4.3	4.3	4.3	84.303	2	F6ZD66;E9Q6K1;O08811;D3Z700;F6YA33	F6ZD66;E9Q6K1;O08811;D3Z700;F6YA33	TFIIH basal transcription factor complex helicase XPD subunit	Ercc2
-0.309827	-0.0146952	-0.0872049	0.21358	-0.172955	-0.0614452	0.226618	-0.246994	19	19	18	18.3	18.3	17.7	162.14	21	E9Q6L0;E9QKH0;E9QNY9;Q80TV8;Q80TV8-2	E9Q6L0;E9QKH0;E9QNY9;Q80TV8;Q80TV8-2	CLIP-associating protein 1	Clasp1
-0.0284758	-0.159104	-0.323094	-0.105416	-0.277849	-0.234376	0.0960035	-0.32955	3	3	3	13.5	13.5	13.5	24.64	3	E9Q6M6;Q9D6M3;E9PV90;E9PY45;E9Q579;F6UUQ1;Q9DB41-2;Q9DB41	E9Q6M6;Q9D6M3;E9PV90;E9PY45	Mitochondrial glutamate carrier 1	Slc25a22
-0.18881	0.0575485	-0.0564327	0.126392	-0.178511	-0.123018	0.132423	-0.406225	41	41	41	16.4	16.4	16.4	392.7	45	E9Q6R7;E9Q916;Q3TR59;Q61636	E9Q6R7		Utrn
-0.311922	-0.0673685	-0.222171	-0.092453	-0.0999231	-0.217586	-0.217424	-0.413875	2	2	2	2.1	2.1	2.1	127.91	2	E9Q7Y5;E9Q839;E9Q6U3;Q6P9P0	E9Q7Y5;E9Q839;E9Q6U3;Q6P9P0	Protein FAM178A	Fam178a
-0.487577	-0.175559	-0.206753	0.0241661	-0.244249	-0.186957	0.0113802	-0.390422	4	4	4	30.8	30.8	30.8	14.731	6	E9Q6U4;Q3UWL8;Q6P0X1;E9Q4Q8;E9Q8R1	E9Q6U4;Q3UWL8;Q6P0X1;E9Q4Q8;E9Q8R1	Prefoldin subunit 4	Pfdn4
-0.291565	-0.209371	-0.09585	-0.0185242	-0.239721	-0.0513868	0.162896	-0.239478	3	3	3	7.5	7.5	7.5	72.4	3	I1E4X2;E9Q6Z8;F8VQL7;P25425-10;P25425-4;P25425-7;P25425-9;P25425-11;P25425-8;P25425-3;P25425-6;P25425-2;P25425-5;P25425;P25425-12;F6RP41;H3BJE4;Q3U5D1;H3BJT4;H3BKB7;Q00196-4;Q00196-6;P31362;Q00196;Q00196-2;Q00196-3;Q00196-7;Q00196-5	I1E4X2;E9Q6Z8;F8VQL7;P25425-10;P25425-4;P25425-7;P25425-9;P25425-11;P25425-8;P25425-3;P25425-6;P25425-2;P25425-5;P25425;P25425-12	POU domain protein;POU domain, class 2, transcription factor 1	Pou2f1
-0.260417	-0.196959	-0.336127	-0.681108	-0.136835	-0.180632	0.166177	-0.121065	1	1	1	6.4	6.4	6.4	32.017	1	E9Q722;Q3UQH7;Q61069	E9Q722;Q3UQH7;Q61069	Upstream stimulatory factor 1	Usf1
-0.433843	-0.0189924	-0.067503	0.0416269	-0.439978	-0.311475	0.426346	-0.164214	2	2	2	1.9	1.9	1.9	124.46	3	G3X9Y5;E9Q735;E9Q442;D3Z701	G3X9Y5;E9Q735;E9Q442;D3Z701	Ubiquitin conjugation factor E4 A	Ube4a
-0.3185	-0.260574	-0.28974	-0.0899506	-0.152899	-0.218176	0.0995102	-0.256666	7	2	1	52.9	11.1	4.8	21.243	2	Q9D091;E9Q753;P08556	Q9D091;E9Q753;P08556	GTPase NRas	Nras
-0.241946	0.0144005	-0.0680342	0.0509424	-0.252333	0.0571566	0.06182	-0.42168	8	8	8	23.5	23.5	23.5	61.499	9	E9Q761;Q3V307;Q6PD26	E9Q761;Q3V307;Q6PD26	GPI transamidase component PIG-S	Pigs
-0.732183	0.749129	-0.313475	1.85218	-0.791775	0.512551	0.817508	-0.18949	1	1	1	3	3	3	52.986	1	E9Q7B4;Q9Z248-5;Q9Z248-2;Q9Z248	E9Q7B4;Q9Z248-5;Q9Z248-2;Q9Z248	Zinc finger protein AEBP2	Aebp2
-0.307805	-0.125735	-0.163515	0.17924	-0.211956	-0.180339	0.194591	-0.282177	15	15	15	13.2	13.2	13.2	176.66	16	E9Q7D5	E9Q7D5		Arhgef5
-0.289013	-0.0629072	0.0183897	0.518312	-0.515094	-0.212229	0.265796	-0.0479279	1	1	1	1	1	1	98.192	1	E9Q7E9;Q3V3Q7	E9Q7E9;Q3V3Q7	Phosphofurin acidic cluster sorting protein 2	Pacs2
-0.334866	-0.00384903	-0.0282307	0.259943	-0.205639	-0.114645	0.176992	-0.142904	57	57	25	35.9	35.9	16.4	235.63	78	E9Q7G0;E9QAZ0	E9Q7G0		Numa1
-0.752539	0.260209	-0.169016	1.07576	-0.1008	0.307365	0.0348434	0.0982285	7	1	1	8.5	1.7	1.7	116.6	1	E9Q7L0	E9Q7L0		Ogdhl
-0.20112	0.0671082	-0.267549	0.00924587	-0.355928	-0.218417	-0.0212269	-0.199632	6	6	6	6.2	6.2	6.2	171.62	8	E9Q7L1;G3UX45	E9Q7L1;G3UX45		Urb2
0.0440245	-0.0658646	-0.214771	0.162572	-0.0736027	0.0243044	0.182602	-0.227507	3	3	3	8.1	8.1	8.1	82.025	3	E9Q7N5;Q8R2Q4-3;Q8R2Q4-2;Q8R2Q4;Q8C1C2;E9Q164;E0CY79	E9Q7N5;Q8R2Q4-3;Q8R2Q4-2;Q8R2Q4;Q8C1C2;E9Q164	Ribosome-releasing factor 2, mitochondrial	Gfm2
-0.589803	-0.291607	-0.107492	0.465677	-0.290257	0.0284653	0.15908	0.261527	30	1	0	71.8	2.8	0	28.734	2	E9Q7Q3;D3Z6I8	E9Q7Q3;D3Z6I8		Tpm3
-0.659034	0.158641	0.0466442	0.268804	-0.0319691	0.0196142	-0.0115976	-0.236685	1	1	1	1.9	1.9	1.9	70.932	1	E9Q7U2;Q8CGU1	E9Q7U2;Q8CGU1	Calcium-binding and coiled-coil domain-containing protein 1	Calcoco1
-0.248548	0.165405	-0.4339	-0.109942	0.0118809	0.099638	-0.161214	-0.612542	1	1	1	2.7	2.7	2.7	53.591	1	G3UZI7;E9Q7Y1;O54834-2;O54834-4;O54834-3;O54834	G3UZI7;E9Q7Y1;O54834-2;O54834-4;O54834-3;O54834	Rho GTPase-activating protein 6	Arhgap6
-0.51469	-0.00717354	-0.0260983	0.101107	-0.243639	-0.13728	0.0547924	-0.259956	34	1	1	53.8	1.9	1.9	75.6	1	E9Q800;E9QAY6	E9Q800;E9QAY6		Immt
-0.56582	-0.0891008	-0.106383	0.194504	-0.250693	-0.0394144	0.173929	-0.555903	2	2	2	12.8	12.8	12.8	18.524	2	F6WNS2;E9Q811;Q9WTK7	F6WNS2;E9Q811;Q9WTK7	Serine/threonine-protein kinase STK11	Stk11
-0.17336	-0.13231	-0.375257	-0.0390062	-0.116514	-0.137294	0.00991058	-0.381884	3	3	3	5.6	5.6	5.6	96.525	3	E9Q837;Q00547;Q00547-2	E9Q837;Q00547;Q00547-2	Hyaluronan mediated motility receptor	Hmmr
-0.431503	-0.0713558	-0.153511	0.104872	-0.120876	-0.151262	0.105715	-0.30127	26	26	1	19.1	19.1	0.8	204.65	36	E9Q852;Q9QZQ1-2;E9Q316;Q9QZQ1;E9PYX7;F7C3I9	E9Q852;Q9QZQ1-2;E9Q316;Q9QZQ1;E9PYX7	Afadin	Mllt4
-0.461452	-0.0879631	-0.0754213	0.133883	-0.313949	-0.119781	0.0583801	-0.24539	7	7	7	26.3	26.3	26.3	34.515	13	E9Q855;Q3UXS0;O35609	E9Q855;Q3UXS0;O35609	Secretory carrier-associated membrane protein 3	Scamp3
-0.0573626	0.196071	-0.0130377	0.259152	-0.232742	-0.162524	-0.124195	-0.451625	2	2	2	3	3	3	61.734	2	E9Q8D0;F6QYD2	E9Q8D0;F6QYD2		Dnajc21
-0.436521	-0.204327	0.00967407	0.131179	-0.400726	-0.0264149	0.044838	-0.346017	6	6	6	9.8	9.8	9.8	101.51	6	E9Q8I7;E9PZN0;E9Q3K1	E9Q8I7;E9PZN0		Nfxl1
-0.460801	-0.0726557	-0.207579	-0.0633221	-0.265794	-0.28511	-0.00561047	-0.264655	8	8	8	10.8	10.8	10.8	136.02	10	E9Q8K8;Q6ZPZ3-2;Q6ZPZ3	E9Q8K8;Q6ZPZ3-2;Q6ZPZ3	Zinc finger CCCH domain-containing protein 4	Zc3h4
-0.47645	-0.0909557	-0.138627	0.149141	-0.241234	-0.176103	-0.0688305	-0.342248	8	8	8	12.8	12.8	12.8	125.02	10	E9Q8L9;Q9D620;G3UW57;G3XA57;B9EID4	E9Q8L9;Q9D620	Rab11 family-interacting protein 1	Rab11fip1
-0.489733	-0.0358601	-0.144008	-0.0209866	-0.238492	-0.23147	0.0881252	-0.354977	5	5	5	26.6	26.6	26.6	36.071	5	E9Q8R5;Q99JY4;E9Q7A5;E9PXM1	E9Q8R5;Q99JY4;E9Q7A5	TraB domain-containing protein	Trabd
-0.547312	-0.159176	-0.277888	-0.00867081	-0.172015	-0.183816	0.0473137	-0.507198	4	4	4	6.1	6.1	6.1	112.18	5	G8JL38;H7BX75;E9QL08;E9Q9Z4;E9Q8T1;Q9JJG0-4;Q9JJG0-3;Q9JJG0-2;Q9JJG0	G8JL38;H7BX75;E9QL08;E9Q9Z4;E9Q8T1;Q9JJG0-4;Q9JJG0-3;Q9JJG0-2;Q9JJG0	Transforming acidic coiled-coil-containing protein 2	Tacc2
-0.44068	-0.0971012	-0.0910435	0.127914	-0.247448	-0.198492	0.0165234	-0.337955	22	22	22	53	53	53	64.062	64	E9Q8W8;G5E924;Q8R081;G3UY38;G3UY56;G3UYY3	E9Q8W8;G5E924;Q8R081;G3UY38	Heterogeneous nuclear ribonucleoprotein L	Hnrnpl
-0.293138	-0.159414	-0.0977812	0.0157728	-0.0424843	-0.0109653	0.14104	-0.378619	2	2	2	5.5	5.5	5.5	53.674	2	G3UZF0;E9Q8W9;Q91W36	G3UZF0;E9Q8W9;Q91W36	Ubiquitin carboxyl-terminal hydrolase;Ubiquitin carboxyl-terminal hydrolase 3	Usp3
-0.400175	-0.181304	0.0827808	-0.0088377	-0.411748	-0.402412	0.587278	0.473502	2	2	2	4	4	4	69.665	3	E9Q8X9;Q80YS6	E9Q8X9;Q80YS6	Actin filament-associated protein 1	Afap1
-0.237341	-0.129835	-0.115735	-0.0336781	-0.223143	-0.183563	0.00387192	-0.398098	17	17	17	37.2	37.2	37.2	66.076	25	E9Q912;E9Q6Q4	E9Q912;E9Q6Q4		Rap1gds1
-0.348042	-0.124628	-0.23547	-0.135998	-0.0946665	-0.0845718	0.0848179	-0.406616	4	4	4	7.2	7.2	7.2	84.972	4	E9Q914;Q6ZPR5-3;Q6ZPR5-2;Q6ZPR5-4;Q6ZPR5;E9Q9L1;E9Q1V5;E9PZU7;E9Q0L7;Q6ZPR5-5;E9Q1M2;E9Q5Z0;E9Q5R0;E9PVE5;E9Q146;E9Q1T4	E9Q914;Q6ZPR5-3;Q6ZPR5-2;Q6ZPR5-4;Q6ZPR5;E9Q9L1;E9Q1V5;E9PZU7;E9Q0L7;Q6ZPR5-5	Sphingomyelin phosphodiesterase 4	Smpd4
-0.190845	-0.122601	-0.133168	0.0431318	-0.37479	-0.0966377	0.105039	-0.37809	2	2	2	5.3	5.3	5.3	80.457	4	E9Q974;Q7TMK6	E9Q974;Q7TMK6	Protein Hook homolog 2	Hook2
-0.393558	-0.0276785	-0.151364	0.0551329	-0.230467	-0.144039	0.0161037	-0.495451	6	6	6	17.9	17.9	17.9	53.317	8	E9Q9A5;G5E8N7;Q9JLV6;E9QML1;Q9JLV6-2	E9Q9A5;G5E8N7;Q9JLV6;E9QML1;Q9JLV6-2	Bifunctional polynucleotide phosphatase/kinase;Polynucleotide 3-phosphatase;Polynucleotide 5-hydroxyl-kinase	Pnkp
-0.367803	-0.196923	-0.173755	-0.145975	-0.263662	-0.239595	-0.0968418	-0.548004	2	2	2	8.9	8.9	8.9	32.724	12	E9Q9A7;Q9CY50	E9Q9A7;Q9CY50	Translocon-associated protein subunit alpha	Ssr1
-0.313869	-0.0949602	-0.0705338	0.180132	-0.124548	-0.101353	0.258918	-0.0887251	10	10	7	9.8	9.8	7.2	123.76	10	E9Q9B0;O35071;Q5DTN3	E9Q9B0;O35071	Kinesin-like protein;Kinesin-like protein KIF1C	Kif1c
0.0712891	-0.0088253	0.11357	-0.402713	-0.120876	-0.151262	0.105715	-0.30127	26	1	1	19	1	1	207.31	1	E9Q9C3	E9Q9C3		Mllt4
-0.414034	-0.159853	-0.148716	0.11549	-0.218943	-0.210438	-0.00328255	-0.362801	25	25	24	65.9	65.9	62.2	50.648	49	E9Q9F5;E9Q1G8;O55131;E9Q7K8;P28661-5;P28661-4;P28661-3;P28661-2;P28661	E9Q9F5;E9Q1G8;O55131	Septin-7	2007-09-01
-0.519748	-0.104815	-0.283734	0.0443344	-0.414231	-0.187263	0.053957	-0.253582	11	11	9	22.8	22.8	19	96.891	13	H7BWY4;E9Q9H0;Q811D0-2;Q811D0;Q811D0-3;D3Z3B8;F6UDT8;D3YUZ8;E9Q2L4;F7ASZ7;E9PW19;E9Q2L2;F8VQM7;B1AR31;E9Q031;D3YWU0;Q62108-3;Q62108;Q62108-2;Q91XM9-3;Q91XM9-6;Q91XM9-8;Q91XM9;Q91XM9-2;Q91XM9-4	H7BWY4;E9Q9H0;Q811D0-2;Q811D0;Q811D0-3;D3Z3B8	Disks large homolog 1	Dlg1
-0.519867	-0.0687723	-0.155478	0.114301	-0.0894966	-0.203865	0.0562773	-0.190372	3	3	3	1.5	1.5	1.5	212.09	3	E9Q9I2;E9Q9R9;F6YZU5;E9Q3Y6;F7BYL0	E9Q9I2;E9Q9R9;F6YZU5;E9Q3Y6		Dlg5
-0.473525	-0.0507145	-0.147712	0.0976896	-0.147399	-0.108635	0.0231781	-0.260246	8	8	8	8.2	8.2	8.2	140.37	10	E9Q9J4;Q6ZQB6-3;Q6ZQB6;Q6ZQB6-2;Q8BWK5;E9PZI4;A2ARP1-6;A2ARP1-7;A2ARP1-3;A2ARP1-2;A2ARP1	E9Q9J4;Q6ZQB6-3;Q6ZQB6;Q6ZQB6-2	Inositol hexakisphosphate and diphosphoinositol-pentakisphosphate kinase 2	Ppip5k2
-0.433735	-0.112693	-0.0624456	0.0400639	-0.246473	-0.0995102	0.0747242	-0.435135	9	9	9	21.5	21.5	21.5	67.764	18	G3X9J6;E9Q9M1;Q3V1L4	G3X9J6;E9Q9M1;Q3V1L4	Cytosolic purine 5-nucleotidase	Nt5c2
-0.393873	0.0148182	-0.00282669	0.148668	-0.254245	-0.202213	0.0813684	-0.286186	10	10	10	11.9	11.9	11.9	143.45	11	E9Q9M5;Q3UJD6-2;Q3UJD6	E9Q9M5;Q3UJD6-2;Q3UJD6	Ubiquitin carboxyl-terminal hydrolase;Ubiquitin carboxyl-terminal hydrolase 19	Usp19
-0.261775	-0.0357056	-0.0445261	0.0928268	-0.327677	-0.229038	0.022522	-0.463662	4	4	4	5	5	5	79.976	4	E9Q9R8;Q6NV99	E9Q9R8;Q6NV99		Haus6
-0.215911	-0.646561	-0.641331	-0.545214	-0.290239	-0.113948	0.324354	-0.261272	2	2	2	5.8	5.8	5.8	37.988	2	Q8BKL1;E9Q9S9;Q62280;Q6P1I1	Q8BKL1;E9Q9S9;Q62280;Q6P1I1	Protein SSXT	Ss18
-0.514514	-0.17943	-0.508576	-0.498852	0.0385523	-0.0541649	-0.203359	-0.676367	1	1	1	2.7	2.7	2.7	70.191	1	E9Q9W4	E9Q9W4		Slc27a6
-0.326723	-0.113146	-0.235725	0.0569916	-0.176701	-0.20064	0.0342426	-0.456974	47	47	35	8.1	8.1	6	829.12	54	E9Q9X1;H7BX73;E9PXE5;Q91ZU6-3;Q91ZU6-4;Q91ZU6;E9QL23;Q91ZU6-2;E3W999;Q91ZU6-5;F7A887;E9Q9X2;Q91ZU6-8;Q91ZU6-6	E9Q9X1;H7BX73;E9PXE5;Q91ZU6-3;Q91ZU6-4;Q91ZU6;E9QL23;Q91ZU6-2	Dystonin	Dst
-0.313272	-0.0102692	-0.0618038	0.641233	-0.224886	0.00687981	0.480049	0.551323	20	2	0	23.7	2.2	0	89.272	3	E9QA15;D3Z6I7;REV__E9Q6F1;REV__B2RXW8;REV__Q8BSS9;REV__B8QI34;REV__F6UCP8;REV__B8QI33	E9QA15;D3Z6I7		Cald1
-0.387186	-0.029686	0.167297	0.981977	-0.224886	0.00687981	0.480049	0.551323	20	20	1	35.8	35.8	2.5	60.452	25	Q8VCQ8;E9QA16;E9Q0M9;E9Q9F3	Q8VCQ8;E9QA16;E9Q0M9		Cald1
-0.442407	-0.258677	-0.0837431	0.0124111	0.165065	-0.156212	-0.0346079	-0.527952	3	3	3	8.3	8.3	8.3	48.29	3	E9QAB6	E9QAB6		Ptar1
-0.40299	-0.117061	-0.134228	0.187181	0.0613785	-0.348253	0.227595	-0.285352	18	1	1	75.4	5.1	5.1	35.812	2	E9QAC7	E9QAC7
-0.168575	0.048666	-0.0226822	0.0879087	-0.169911	-0.153119	0.0848694	-0.285273	8	8	8	16.2	16.2	16.2	72.474	9	E9QAD4;Q7TQK5	E9QAD4;Q7TQK5	Coiled-coil domain-containing protein 93	Ccdc93
-0.147304	-0.547054	-0.180195	0.0804644	-0.14877	-0.0900774	0.137053	-0.303513	13	13	13	11.6	11.6	11.6	207.05	14	E9QAE3	E9QAE3		Btaf1
-0.379893	-0.301978	0.124897	0.205655	-0.283359	-0.0191593	0.146602	-0.698786	2	2	2	3.2	3.2	3.2	72.94	2	E9QAF8;Q7TQK0	E9QAF8;Q7TQK0		Ccnt2
-0.278999	-0.0806065	-0.175262	0.155303	-0.382936	-0.236378	-0.0284147	-0.272531	9	9	9	6.2	6.2	6.2	200.06	10	E9QAF9;Q0VGY8;D3Z737;Q0VGY8-2	E9QAF9;Q0VGY8	Protein TANC1	Tanc1
-0.108317	0.0397863	-0.0796814	0.00815105	-0.244332	-0.0527849	0.0945578	-0.413914	8	8	8	31.3	31.3	31.3	36.366	10	E9QAG2;Q9D4J7;Q9D4J7-2	E9QAG2;Q9D4J7;Q9D4J7-2	PHD finger protein 6	Phf6
-0.489602	-0.0281687	-0.158055	0.0130272	-0.155996	-0.214937	0.180415	-0.427049	7	7	7	15	15	15	78.826	7	F8WII2;E9QAJ9;Q3UIA2-4;Q3UIA2-3;Q3UIA2-2;Q3UIA2;F8WJ58;F8WHY0;E9Q2J4;Q5SSM3-2;Q5SSM3-3;Q5SSM3	F8WII2;E9QAJ9;Q3UIA2-4;Q3UIA2-3;Q3UIA2-2;Q3UIA2	Rho GTPase-activating protein 17	Arhgap17
-0.413576	0.117138	0.141818	0.53439	-0.15766	-0.0788841	0.314914	-0.0396795	7	7	7	6.2	6.2	6.2	102.39	8	E9QAN0;F8WJJ9;Q3UR85;Q3UR85-2;Q3UN70	E9QAN0;F8WJJ9;Q3UR85;Q3UR85-2	Myelin regulatory factor;Myelin regulatory factor, N-terminal;Myelin regulatory factor, C-terminal	Myrf
-0.385933	-0.0946264	0.0270252	0.419038	-0.189524	-0.154741	0.147725	-0.269191	7	6	6	30.7	28.6	28.6	46.71	8	Q5KU03;E9QAQ5;Q9WV60	Q5KU03;E9QAQ5;Q9WV60	Glycogen synthase kinase-3 beta	Gsk3b
-0.323153	0.0452785	-0.107339	0.125298	-0.283877	-0.108345	0.168324	-0.198084	13	12	12	6.5	6.2	6.2	242.67	17	E9QAQ7;A2BH40-4;A2BH40-2;A2BH40;A2BH40-3	E9QAQ7;A2BH40-4;A2BH40-2;A2BH40;A2BH40-3	AT-rich interactive domain-containing protein 1A	Arid1a
-0.467239	-0.173171	0.230105	0.0549402	-0.259601	-0.107523	0.109887	-0.214664	3	3	1	7.8	7.8	2.7	39.632	4	E9QAS0	E9QAS0
-0.349779	-0.0306072	-0.237471	6.1e-05	-0.191124	-0.154339	0.110952	-0.35647	44	44	32	27.4	27.4	20	216.37	77	E9QAS4;E9QAS5;Q6PDQ2;F6WR45	E9QAS4;E9QAS5;Q6PDQ2	Chromodomain-helicase-DNA-binding protein 4	Chd4
-0.402301	-0.0965652	-0.240971	0.0269833	-0.212706	-0.192543	-0.033617	-0.281855	19	18	17	44.3	43	39.7	66.169	34	E9QAT0;P35922-9;P35922-3;E9QAS9;D3Z6U8;E9QNF5;Q6AXB7;P35922-8;P35922-7;P35922-2;P35922;E9QAS8;P35922-11;P35922-10;P35922-5;P35922-4;P35922-12;P35922-6	E9QAT0;P35922-9;P35922-3;E9QAS9;D3Z6U8;E9QNF5;Q6AXB7;P35922-8;P35922-7;P35922-2;P35922;E9QAS8;P35922-11;P35922-10;P35922-5;P35922-4;P35922-12;P35922-6	Fragile X mental retardation protein 1 homolog	Fmr1
-0.219938	0.150078	0.273565	0.794313	-0.145493	0.0207386	0.463888	0.353943	26	26	26	44.3	44.3	44.3	92.335	35	F6RLF6;E9QB01;P13595-2;F7C5V8;P13595;F7C5W6;E9Q589;P13595-3;F7CRA9;P13595-4;F8VQH8	F6RLF6;E9QB01;P13595-2;F7C5V8;P13595;F7C5W6;E9Q589;P13595-3;F7CRA9;P13595-4	Neural cell adhesion molecule 1	Ncam1
-0.277969	-0.0884981	-0.31496	0.0983906	-0.0691195	0.0952759	0.203828	-0.113566	7	6	6	6.7	6.2	6.2	165.94	6	E9QB05;E9Q8N5;Q08EB6;Q08EB5;Q8BRT1;E9QQ37;B9EJA4;Q8BRT1-5;Q8BSE7;Q8BRT1-6	E9QB05;E9Q8N5;Q08EB6;Q08EB5;Q8BRT1;E9QQ37;B9EJA4;Q8BRT1-5	CLIP-associating protein 2	Clasp2
-0.250217	-0.201304	-0.175329	0.153444	-0.437207	-0.263396	-0.0852175	-0.41464	3	3	3	25	25	25	18.698	5	E9QJS0;G5E8U8;G5E8U5;Q80ZK0;D3Z6K5	E9QJS0;G5E8U8;G5E8U5;Q80ZK0	28S ribosomal protein S10, mitochondrial	Mrps10
-0.430424	-0.11727	-0.422469	-0.384232	-0.230963	-0.293893	-0.340959	-0.849336	5	5	5	11.8	11.8	11.8	80.202	5	Q9DC42;E9QMJ5;E9QJS7;Q9Z0M6-2;Q9Z0M6-3;Q9Z0M6	Q9DC42;E9QMJ5;E9QJS7;Q9Z0M6-2;Q9Z0M6-3;Q9Z0M6	CD97 antigen	Adgre5;Cd97
-0.649901	-0.212722	0.17762	0.164697	-0.226579	-0.266576	-0.0141668	-0.0855885	2	2	2	2	2	2	126.01	2	E9QJU8;Q8CG79	E9QJU8;Q8CG79	Apoptosis-stimulating of p53 protein 2	Trp53bp2;Tp53bp2
-0.15126	0.0833302	-0.188272	0.117785	-0.150049	0.0357037	-0.00981522	-0.380943	3	3	3	8.5	8.5	8.5	50.139	3	F8WGV4;E9QJV4;Q8K2Z2;Q8K2Z2-2	F8WGV4;E9QJV4;Q8K2Z2	Pre-mRNA-processing factor 39	Prpf39
-0.360437	-0.0956173	-0.17226	0.108557	-0.216423	-0.17379	0.0273323	-0.424143	32	32	1	33.3	33.3	1.4	146.43	41	E9QJY4;F8VQC7;Q61595-5;Q61595;E9QQ66;Q61595-6;Q61595-9;Q61595-15	E9QJY4;F8VQC7;Q61595-5;Q61595;E9QQ66;Q61595-6;Q61595-9;Q61595-15	Kinectin	Ktn1
-0.468242	-0.16531	-0.112831	-0.154302	-0.152766	-0.226992	-0.1641	-0.78634	4	4	4	3.5	3.5	3.5	157.17	4	E9QLA4;E9QLA3;E9QK04;P97798-5;P97798-2;P97798-3;P97798-4;P97798	E9QLA4;E9QLA3;E9QK04;P97798-5;P97798-2;P97798-3;P97798-4;P97798	Neogenin	Neo1
-0.289181	-0.0120468	-0.0914001	0.398353	-0.204028	-0.197637	-0.0450993	-0.310544	3	3	3	10.1	10.1	10.1	52.344	4	E9QK09;Q8CFE3;Q6PGA0-2;Q6PGA0	E9QK09;Q8CFE3	REST corepressor 1	Rcor1
-0.40374	-0.192998	-0.072299	0.0537853	-0.184668	-0.120994	0.111802	-0.430692	9	9	9	15.1	15.1	15.1	90.791	10	E9QK48;Q7TNG5;Q7TNG5-2;D3YWS2;D6RGM3	E9QK48;Q7TNG5;Q7TNG5-2;D3YWS2;D6RGM3	Echinoderm microtubule-associated protein-like 2	Eml2
-0.513001	-0.119568	-0.289369	0.151587	-0.275359	0.00864697	0.2849	-0.208652	5	5	5	5.4	5.4	5.4	134.1	5	E9QK75;G3UW83;Q6NZL6;E9Q2M2	E9QK75;G3UW83;Q6NZL6	Tonsoku-like protein	Tonsl
-0.0784798	0.202403	-0.0259037	0.521623	-0.198261	0.073245	0.220772	0.0595407	1	1	1	1.2	1.2	1.2	88.031	1	E9QK78;P42225	E9QK78;P42225	Signal transducer and activator of transcription;Signal transducer and activator of transcription 1	Stat1
-0.332233	-0.152533	-0.252745	-0.0594044	-0.206579	-0.251307	-0.0634174	-0.473221	29	29	29	13.7	13.7	13.7	317.87	34	E9QK83;Q5XG71	E9QK83;Q5XG71	Small subunit processome component 20 homolog	Utp20
-0.163218	0.0138454	-0.00130272	0.0201645	-0.114433	-0.0169106	0.0267506	-0.441174	8	8	8	6.4	6.4	6.4	184.8	10	E9QK89;Q5PSV9	E9QK89;Q5PSV9	Mediator of DNA damage checkpoint protein 1	Mdc1
-0.228859	-0.0814543	0.413857	-0.150957	-0.09865	-0.239205	0.285507	-0.466524	1	1	1	0.2	0.2	0.2	525.02	1	Q9QYX7-2;Q9QYX7-3;Q9QYX7;E9QK94;Q9QYX7-4	Q9QYX7-2;Q9QYX7-3;Q9QYX7;E9QK94;Q9QYX7-4	Protein piccolo	Pclo
-0.0867682	-0.127154	-0.201999	-0.0942478	-0.143885	-0.178943	0.0499773	-0.334258	2	2	2	11.6	11.6	11.6	42.132	3	E9QKC1;O35400;O35400-2;D3Z2X1	E9QKC1;O35400;O35400-2;D3Z2X1	Sulfotransferase;Sulfotransferase family cytosolic 2B member 1	Sult2b1
-0.410665	-0.192494	-0.266584	0.00410843	-0.15305	-0.245175	0.0212421	-0.277393	7	7	7	7.2	7.2	7.2	130.66	10	E9QKD1;Q3UHX0	E9QKD1;Q3UHX0	Nucleolar protein 8	Nol8
-0.412436	-0.650811	-0.541493	0.819108	-0.235006	-0.0457735	-0.00830555	-0.406818	1	1	1	2.5	2.5	2.5	58.86	2	Q7TPY0;G3X8R4;E9QKD9;Q9DBA9	Q7TPY0;G3X8R4;E9QKD9;Q9DBA9	General transcription factor IIH subunit 1	Gtf2h1
-0.195328	-0.116531	0.145012	-0.0105104	-0.13643	-0.114861	0.134838	-0.329626	13	1	1	13.3	1.3	1.3	154.64	2	E9QKE4;Q8BMG7-2	E9QKE4		Rab3gap2
-0.449498	-0.120073	-0.0410709	0.217546	-0.170369	-0.148664	0.108688	-0.375712	9	9	0	8.1	8.1	0	156.4	11	E9QKE9;H3BKF6;P53564-3;E9QKN9;H3BJQ9;P53564-2;P53564;H3BJ26;H3BK24;P53564-4;H3BL09;H3BJL7;E9PWB4;P53564-5	E9QKE9;H3BKF6;P53564-3;E9QKN9;H3BJQ9;P53564-2;P53564;H3BJ26;H3BK24;P53564-4;H3BL09	Homeobox protein cut-like;Homeobox protein cut-like 1	Cux1
0.24439	-0.106065	-0.252803	-0.084341	-0.133236	-0.138453	0.129848	-0.305093	2	2	2	14.6	14.6	14.6	26.336	2	E9QKF1;Q3TLP5-3;Q3TLP5;F6Z5N5;F6YTG0;Q3TLP5-2	E9QKF1;Q3TLP5-3;Q3TLP5;F6Z5N5;F6YTG0;Q3TLP5-2	Enoyl-CoA hydratase domain-containing protein 2, mitochondrial	Echdc2
-0.13784	0.107276	0.154017	0.551241	-0.177811	-0.0961161	0.0589476	-0.333127	2	2	2	4.1	4.1	4.1	52.938	2	E9QKG3;Q9CWH5	E9QKG3;Q9CWH5	tRNA (guanine(10)-N2)-methyltransferase homolog	Trmt11
-0.515691	-0.105184	-0.202581	-0.00389481	-0.273933	-0.282525	-0.023078	-0.451186	24	13	13	15.2	8	8	246.62	15	E9QKG6;Q99NH0;Q99NH0-2;E9Q804;Q99NH0-3	E9QKG6;Q99NH0;Q99NH0-2;E9Q804;Q99NH0-3	Ankyrin repeat domain-containing protein 17	Ankrd17
-0.361778	-0.121	-0.331862	-0.0796976	-0.341409	-0.110785	-0.0248842	-0.442163	12	12	12	6.6	6.6	6.6	286.21	13	E9QKK1;Q6RT24	E9QKK1;Q6RT24	Kinesin-like protein;Centromere-associated protein E	Cenpe
-0.240053	-0.051054	-0.179898	-0.014677	-0.406858	-0.138912	-0.132895	-0.515852	8	8	1	19.9	19.9	2.1	69.437	9	E9QKL6;E9QLE0;Q8CGE8;Q08619	E9QKL6;E9QLE0		Ifi204
-0.361588	-0.0907507	-0.173122	0.0154333	-0.220571	-0.193377	-0.0397758	-0.429163	6	4	4	20.3	15.2	15.2	35.796	9	E9QKP8;Q9EST5;Q9EST5-2	E9QKP8;Q9EST5;Q9EST5-2	Acidic leucine-rich nuclear phosphoprotein 32 family member B	Anp32b
-0.333904	-0.0168686	-0.123402	0.433876	-0.113808	-0.123547	0.334391	0.189468	4	4	4	9.3	9.3	9.3	83.983	6	E9QKR1;Q03173-6;Q03173-3;Q03173-4;E9QKQ9;E9QLZ9;Q03173-5;Q03173;Q03173-2	E9QKR1;Q03173-6;Q03173-3;Q03173-4;E9QKQ9;E9QLZ9;Q03173-5;Q03173;Q03173-2	Protein enabled homolog	Enah
-0.0599794	-0.0522041	-0.147847	0.0180082	-0.199852	-0.13619	0.027668	-0.367929	10	10	10	14.2	14.2	14.2	103.34	13	Q5DTH1;E9QKT1;O08759	Q5DTH1;E9QKT1;O08759	Ubiquitin-protein ligase E3A	Ube3a
-0.408353	-0.151372	-0.167506	0.0620756	-0.223608	-0.156666	0.0243034	-0.293877	8	7	7	28.4	25	25	30.833	13	E9QKW3;Q9D8S5;Q640L9;O35326	E9QKW3;Q9D8S5;Q640L9;O35326	Serine/arginine-rich splicing factor 5	Srsf5
-0.445779	-0.142118	-0.0386286	0.0331421	-0.103086	-0.124763	0.0969038	-0.257726	2	2	2	6.4	6.4	6.4	38.984	2	E9QKW4;Q99P69-2;Q99P69	E9QKW4;Q99P69-2;Q99P69	Kinetochore protein Nuf2	Nuf2
-0.670822	0.220929	0.797325	1.2367	-0.210256	0.25248	0.674284	0.736965	1	1	1	8.4	8.4	8.4	12.826	1	G3UZZ2;E9QKX9;Q3TCU5;Q9R233-2;Q9R233	G3UZZ2;E9QKX9;Q3TCU5;Q9R233-2;Q9R233	Tapasin	Tapbp
-0.355542	-0.112396	-0.09655	0.0505848	-0.0362625	-0.0419502	0.0280066	-0.462192	6	6	6	2.8	2.8	2.8	290.77	6	E9QKY1;G3X9H5;P42859-2;P42859	E9QKY1;G3X9H5;P42859-2;P42859	Huntingtin	Htt
-0.332504	-0.121677	-0.114647	0.110851	-0.246853	-0.0988522	0.0878239	-0.383217	23	23	23	30.9	30.9	30.9	115.95	42	E9QKZ2;Q91YE6;E0CXB2;F6TLX3;E0CY46;F6UT58	E9QKZ2;Q91YE6;E0CXB2	Importin-9	Ipo9
1.79105	-0.193322	-0.444597	-0.413514	-0.205492	-0.361695	-0.0793571	-0.446408	4	4	4	10.4	10.4	10.4	67.774	4	F6TQN9;E9QL31;P98078-2;P98078;E9PX84;Q3TRE6;P98078-3;Q9DCE6;E0CXT5	F6TQN9;E9QL31;P98078-2;P98078;E9PX84;Q3TRE6;P98078-3	Disabled homolog 2	Dab2
-0.267306	-0.155292	-0.391229	-0.208562	-0.280523	-0.145348	-0.124376	-0.475512	12	12	12	35.7	35.7	35.7	49.924	19	E9QL52;P56183-2;P56183;Q05CN2;F8WI83;P56183-3	E9QL52;P56183-2;P56183;Q05CN2;F8WI83;P56183-3	Ribosomal RNA processing protein 1 homolog A	Rrp1
-0.149334	0.226301	0.0430145	0.515076	-0.19514	-0.112027	0.171167	-0.356745	3	3	3	0.7	0.7	0.7	520.27	7	E9QLK5;E9QNY8;E9QL60;Q9JLC8-3;Q9JLC8;Q9JLC8-2;B2RRL5;D3Z3H1	E9QLK5;E9QNY8;E9QL60;Q9JLC8-3;Q9JLC8;Q9JLC8-2	Sacsin	Sacs
-0.315547	-0.113452	-0.215935	0.0783796	-0.310118	-0.130384	0.112726	-0.259966	5	5	5	6.8	6.8	6.8	125.24	5	E9QL63;F8VPM7;Q99MI1-2;Q99MI1-3;Q99MI1;Q99MI1-4	E9QL63;F8VPM7;Q99MI1-2;Q99MI1-3;Q99MI1	ELKS/Rab6-interacting/CAST family member 1	Erc1
-0.435387	-0.339144	-0.108848	-0.0138226	-0.209834	-0.0535727	0.187347	-0.286629	2	2	2	4.1	4.1	4.1	94.144	2	E9QL65;Q8CI04	E9QL65;Q8CI04	Conserved oligomeric Golgi complex subunit 3	Cog3
-0.450244	-0.186013	-0.181757	-0.0467863	-0.293449	-0.0822201	0.0896235	-0.347832	4	4	4	13.7	13.7	13.7	47	7	E9QL80;F8WHJ5;Q91YX5;D3YVK0	E9QL80;F8WHJ5;Q91YX5	Acyl-CoA:lysophosphatidylglycerol acyltransferase 1	Lpgat1
-0.391218	-0.0792351	-0.0704727	0.174803	-0.259845	-0.216884	0.181861	-0.370736	36	36	2	49.1	49.1	3.3	87.822	55	E9QLA0;Q8CAQ8-2;Q8CAQ8;Q8CAQ8-5;E9QAY3;Q8CAQ8-4;E9Q0J9	E9QLA0;Q8CAQ8-2;Q8CAQ8;Q8CAQ8-5;E9QAY3	MICOS complex subunit Mic60	Immt
-0.607793	0.0806408	0.0738411	0.253662	-0.0802507	-0.165503	0.413936	-0.278409	296	1	1	66.7	0.5	0.5	516.43	3	E9QLJ5;Q9QXS1-13;E9Q153;E9QKX4;E9PY96;E9QL05;E9QQ00;E9QK43;Q9QXS1-10;Q9QXS1-9;Q9QXS1-12;Q9QXS1-11;Q9QXS1-5;Q9QXS1-16;Q9QXS1-4;Q9QXS1-14;Q9QXS1-6;Q9QXS1-7;Q9QXS1-8;E9QK01;Q9QXS1-15;E9Q3W4;F6R059;E9Q9J6;E9PW24;REV__Q6WKZ8-3;REV__Q6WKZ8-2;REV__Q6WKZ8;REV__Q3UPU3	E9QLJ5;Q9QXS1-13;E9Q153;E9QKX4;E9PY96;E9QL05;E9QQ00;E9QK43;Q9QXS1-10;Q9QXS1-9;Q9QXS1-12;Q9QXS1-11;Q9QXS1-5;Q9QXS1-16;Q9QXS1-4;Q9QXS1-14;Q9QXS1-6;Q9QXS1-7;Q9QXS1-8;E9QK01;Q9QXS1-15;E9Q3W4	Plectin	Plec
-0.300715	-0.0816593	-0.121716	0.0320625	-0.226543	-0.133663	0.091814	-0.315592	19	19	19	21.8	21.8	21.8	128.47	26	F8VPX1;E9QLK0;Q6A4J8-3;Q6A4J8;E9PXY8;Q6A4J8-2;G3UWR8;E0CY04	F8VPX1;E9QLK0;Q6A4J8-3;Q6A4J8;E9PXY8;Q6A4J8-2	Ubiquitin carboxyl-terminal hydrolase;Ubiquitin carboxyl-terminal hydrolase 7	Usp7
-0.267713	-0.0548897	-0.30455	-0.0694637	-0.113549	-0.201118	0.109258	-0.41726	3	3	3	11.8	11.8	11.8	39.027	4	F6RL49;E9QLK3;Q8C3R1;Q8C3R1-2	F6RL49;E9QLK3;Q8C3R1;Q8C3R1-2	BRCA1-associated ATM activator 1	Brat1
-0.300226	-0.108871	-0.155283	0.0849819	-0.287298	-0.144847	0.0923443	-0.236342	12	12	12	3.4	3.4	3.4	435.8	14	E9QLK7;E9PZA7;E9PWT1;F7CGG2;Q80YV3	E9QLK7;E9PZA7;E9PWT1;F7CGG2;Q80YV3	Transformation/transcription domain-associated protein	Trrap
-1.19494	-0.969021	-0.152543	-0.00190544	0.0507431	-0.265979	0.152217	-0.408578	3	3	3	11	11	11	61.072	3	E9QN44;Q8CIM3;E9QLL1	E9QN44;Q8CIM3;E9QLL1	D-2-hydroxyglutarate dehydrogenase, mitochondrial	D2hgdh
-0.36072	-0.14754	-0.208176	0.105032	0.0883923	0.179483	0.393784	-0.157872	5	5	5	4	4	4	194.1	5	Q7TT21;E9QN11;E9QN07;E9QMZ9;E9QLU3;E9QMZ6;E9QMW6;Q61037-3;Q61037-2;Q61037-6;Q61037-5;Q61037;Q61037-7;Q61037-4;E9PY87	Q7TT21;E9QN11;E9QN07;E9QMZ9;E9QLU3;E9QMZ6;E9QMW6;Q61037-3;Q61037-2;Q61037-6;Q61037-5;Q61037;Q61037-7;Q61037-4	Tuberin	Tsc2
-0.141994	-0.426648	-0.0908642	0.0571976	-0.243404	-0.198788	0.161863	-0.371607	7	7	7	13.4	13.4	13.4	89.841	7	Q91V35;E9QLV5;P18052-2;P18052	Q91V35;E9QLV5;P18052-2;P18052	Receptor-type tyrosine-protein phosphatase;Receptor-type tyrosine-protein phosphatase alpha	Ptpra
-0.42163	-0.14393	-0.237665	-0.0190439	-0.184437	-0.0349483	0.228327	-0.129871	5	4	4	13.2	11.3	11.3	49.309	4	F8WIV0;Q6P572;E9QLX4;Q9Z2D1	F8WIV0;Q6P572;E9QLX4;Q9Z2D1	Myotubularin-related protein 2	Mtmr2
-0.425199	0.00578022	-0.182861	-0.0409679	-0.366291	-0.130507	-0.0763731	-0.469263	10	10	10	9	9	9	226.76	10	E9QLY6;Q8K284-2;Q8K284	E9QLY6;Q8K284-2;Q8K284	General transcription factor 3C polypeptide 1	Gtf3c1
-0.723472	-0.0627441	0.192852	-0.169175	-0.224155	-0.00911617	-0.000123024	-0.510941	2	2	2	17.5	17.5	17.5	18.333	5	E9QM37;Q9D083-3;Q9D083-2;Q9D083	E9QM37;Q9D083-3;Q9D083-2;Q9D083	Kinetochore protein Spc24	Spc24
-0.366737	-0.182873	-0.402861	-0.514887	-0.180485	-0.287582	-0.205307	-0.887253	20	20	20	19.8	19.8	19.8	130.67	28	E9QM38;P55012;A2AQ52;A2AQ51;A2AQ50;P55014-2;P55014-4;P55014-3;P55014	E9QM38;P55012	Solute carrier family 12 member 2	Slc12a2
-0.474557	-0.168737	-0.016119	0.0945807	-0.206194	-0.243605	-0.0182076	-0.411133	15	13	13	14.9	14.1	14.1	122.89	14	E9QQ61;E9QQ60;E9QM77;O70305-3;O70305-2;O70305;F6U2C2;E9PZC0;F7B6X4;F6V8M6	E9QQ61;E9QQ60;E9QM77;O70305-3;O70305-2;O70305;F6U2C2;E9PZC0	Ataxin-2	Atxn2
-0.549567	-0.051507	-0.120579	-0.236909	-0.256916	0.0748358	0.11613	-0.521872	3	3	3	13.5	13.5	13.5	31.733	5	E9QME3;Q8K305;E9Q3W6;D3Z4S2	E9QME3;Q8K305;E9Q3W6;D3Z4S2	Kinetochore-associated protein NSL1 homolog	Nsl1
-0.321146	-0.0702085	-0.0817432	0.113922	-0.353608	-0.20327	-0.0419626	-0.354207	9	9	8	11.5	11.5	10.8	121.68	9	E9QME5;E9QP19;Q99PP7-2;Q99PP7	E9QME5;E9QP19;Q99PP7-2;Q99PP7	E3 ubiquitin-protein ligase TRIM33	Trim33
-0.312191	-0.0257196	-0.0825081	-0.0453453	-0.254393	-0.362841	0.0578928	-0.266842	5	5	5	14.7	14.7	14.7	46.396	6	E9QMF9;Q8BFV2;E9Q1N1;E9Q1H5;E9Q5V9	E9QMF9;Q8BFV2;E9Q1N1;E9Q1H5	PCI domain-containing protein 2	Pcid2
-0.11605	0.139832	0.0106564	-0.301146	-0.1863	-0.180479	0.0486317	-0.329531	7	3	3	10.1	6.3	6.3	97.278	3	E9QMG2;P39053-5;P39053-2;P39053-6;P39053-4;P39053;P39053-3;D6RH60	E9QMG2;P39053-5;P39053-2;P39053-6;P39053-4;P39053;P39053-3	Dynamin-1	Dnm1
-0.129915	0.090106	-0.438626	0.253356	-0.0500364	0.083951	0.0931997	-0.127728	4	4	4	17.2	17.2	17.2	47.422	5	Q3U5C5;H3BKE5;E9QMH1;H3BJL0;Q99J72-4;Q99J72;Q3TI69;E9Q1Z8;H3BJQ3;H3BJ44;Q99J72-3;Q99J72-2;H3BL97;H3BKS1;H3BJJ6;H3BJD1	Q3U5C5;H3BKE5;E9QMH1;H3BJL0;Q99J72-4;Q99J72;Q3TI69;E9Q1Z8;H3BJQ3;H3BJ44;Q99J72-3;Q99J72-2	DNA dC->dU-editing enzyme APOBEC-3	Apobec3
-0.416402	-0.0239811	-0.0661516	0.17976	-0.133018	-0.0439844	0.0944567	-0.331715	8	8	7	7.7	7.7	6.7	119.36	9	E9QMI7;H3BKD4;H3BKE6;H3BJZ8;E9QMJ1;H3BL41;E9QN63;H3BLA8;H3BJY2;Q9QWY8-2;Q9QWY8-4;Q9QWY8-3;Q9QWY8;Q505F0;H3BJM7;H3BK40	E9QMI7;H3BKD4;H3BKE6;H3BJZ8;E9QMJ1;H3BL41;E9QN63;H3BLA8;H3BJY2;Q9QWY8-2;Q9QWY8-4;Q9QWY8-3;Q9QWY8;Q505F0	Arf-GAP with SH3 domain, ANK repeat and PH domain-containing protein 1	Asap1
-0.0184889	-0.018651	-0.165105	-0.179702	-0.102774	-0.295313	-0.472598	-0.991059	2	2	2	2.9	2.9	2.9	140.37	2	E9QMJ2;Q75NR7;Q75NR7-2	E9QMJ2;Q75NR7;Q75NR7-2	ATP-dependent DNA helicase Q4	Recql4
-0.545687	-0.00131798	-0.159347	-0.0482769	-0.252161	-0.171851	0.125033	-0.422214	8	8	8	6.1	6.1	6.1	214.46	8	E9QML5;F8WGM9;Q61464-4;Q61464;E9QKZ8;E9QKZ7;Q61464-7;Q61464-2;Q61464-5;E9Q1G5;Q61464-3	E9QML5;F8WGM9;Q61464-4;Q61464;E9QKZ8;E9QKZ7;Q61464-7;Q61464-2;Q61464-5;E9Q1G5	Zinc finger protein 638	Zfml;Znf638
-0.339283	-0.176702	-0.20452	0.065711	-0.244448	-0.18259	0.0118504	-0.378557	9	9	9	17	17	17	67.461	11	E9QMN5;Q8CHY6	E9QMN5;Q8CHY6	Transcriptional repressor p66 alpha	Gatad2a
-0.396096	-0.127609	0.00499821	0.151151	-0.177719	-0.195103	0.127249	-0.318244	14	14	13	17.2	17.2	16.5	122.96	15	F8WI77;E9QMQ8;P34152-3;P34152-4;P34152-2;P34152;P34152-6;P34152-5;P34152-9;P34152-7;P34152-8	F8WI77;E9QMQ8;P34152-3;P34152-4;P34152-2;P34152;P34152-6;P34152-5	Focal adhesion kinase 1	Ptk2
-0.406397	-0.0214434	-0.149489	0.168012	-0.0663605	-0.109066	-0.102442	-0.203261	2	2	2	6.5	6.5	6.5	51.324	2	E9QMS2;Q8R5A6;Q8R5A6-2	E9QMS2;Q8R5A6;Q8R5A6-2	TBC1 domain family member 22A	Tbc1d22a
-0.25161	-0.276052	-0.00969696	0.211316	-0.365354	-0.224858	-0.0430107	-0.129196	2	2	2	30.9	30.9	30.9	9.0583	3	E9QMV2;Q4KML4	E9QMV2;Q4KML4	Costars family protein ABRACL	Abracl
-0.234563	-0.340573	-0.522562	-0.169398	-0.215584	-0.262205	-0.107456	-0.523409	297	2	2	66.6	0.6	0.6	517.28	3	E9QMZ5;Q9QXS1-3	E9QMZ5;Q9QXS1-3	Plectin	Plec
-0.357509	-0.10232	-0.293083	-0.164598	-0.218567	-0.280249	-0.112871	-0.460957	20	20	2	33.8	33.8	2.4	86.906	29	E9QN31	E9QN31		Nop2
-0.300201	-0.128366	-0.0641174	0.344034	-0.128776	-0.111356	0.054203	-0.213142	3	2	2	8	5.1	5.1	47.133	2	E9QN52;Q91WK0-2;Q91WK0;F6SL65	E9QN52;Q91WK0-2;Q91WK0;F6SL65	Leucine-rich repeat flightless-interacting protein 2	Lrrfip2
-0.350524	-0.169231	-0.387745	-0.401809	-0.225336	-0.296459	-0.216595	-0.789351	22	22	22	17.3	17.3	17.3	202.44	33	E9QN70;P02469;E9PZF8;E9PYT5;Q3TNZ8	E9QN70;P02469	Laminin subunit beta-1	Lamb1
-0.412519	-0.153854	-0.345303	-0.104498	-0.119078	-0.170864	-0.169774	-0.438155	299	299	3	65.2	65.2	1	533.5	682	E9QPE8;Q9QXS1-2;Q9QXS1;E9QN87	E9QPE8;Q9QXS1-2;Q9QXS1;E9QN87	Plectin	Plec
-0.328465	-0.0816345	-0.0759592	0.139342	-0.210189	-0.14231	0.140449	-0.3422	17	17	17	19.8	19.8	19.8	138.37	18	E9QNB4;Q99KY4-2;Q99KY4;F6SLK1;D6RHK5;F7BG02;B1AYC5;Q80TZ3-2;Q80TZ3;Q80TZ3-3	E9QNB4;Q99KY4-2;Q99KY4	Cyclin-G-associated kinase	Gak
-0.363653	-0.00280666	-0.234466	-0.00779438	-0.07442	-0.164055	0.19556	-0.447404	4	4	4	7.1	7.1	7.1	79.057	4	E9QNE8;Q3TLR7;Q3TLR7-2;Q3TLR7-4	E9QNE8;Q3TLR7;Q3TLR7-2;Q3TLR7-4	Denticleless protein homolog	Dtl
-0.393032	-0.184566	-0.236857	0.0265522	-0.33342	-0.157259	-0.0708656	-0.427544	13	13	13	63.7	63.7	63.7	19.343	20	E9QNF4;Q6PGB6-2;Q6PGB6;Q6PGB6-4;Q6PGB6-3;Q6PGB6-5	E9QNF4;Q6PGB6-2;Q6PGB6;Q6PGB6-4;Q6PGB6-3	N-alpha-acetyltransferase 50	Naa50
0.10061	0.157993	0.120523	0.205831	-0.28997	-0.101271	0.266868	-0.25547	3	3	3	8.1	8.1	8.1	56.712	4	E9QNH7;Q5XG73-2;Q5XG73-3;Q5XG73	E9QNH7;Q5XG73-2;Q5XG73-3;Q5XG73	Acyl-CoA-binding domain-containing protein 5	Acbd5
-0.124124	-0.0730009	-0.271171	-0.077713	-0.113311	-0.147324	-0.069046	-0.427633	7	7	7	16.5	16.5	16.5	60.81	11	E9QNJ6;Q6NV52;Q99LH8;Q9JJ11-2;Q9JJ11;D3Z1Y4;F7AGT6	E9QNJ6;Q6NV52;Q99LH8;Q9JJ11-2;Q9JJ11	Transforming acidic coiled-coil-containing protein 3	Tacc3
-0.352835	-0.0649662	-0.173397	0.113003	-0.206327	-0.105354	0.16557	-0.470675	45	45	3	39.7	39.7	4	149.69	97	E9QNN1;O70133-2;O70133-3	E9QNN1;O70133-2;O70133-3	ATP-dependent RNA helicase A	Dhx9
-0.363153	-0.100669	-0.153246	0.0356092	-0.289004	-0.118181	0.183685	-0.190458	6	6	6	9.4	9.4	9.4	104.83	6	E9QNN9;P58501-3;P58501	E9QNN9;P58501-3;P58501	PAX3- and PAX7-binding protein 1	Paxbp1
-0.336997	-0.0596552	-0.288511	-0.230444	-0.291096	-0.340053	-0.21457	-0.518683	8	1	1	53.9	7.8	7.8	14.728	2	Q66JP1;E9QNP0;P62984;E9Q9J0;E9Q0Z8;E9Q4P0;E9Q5F6;Q5SX22;Q78XY9;Q922Z8;Q8VC46;P0CG49;P0CG50;F6X7C4;D3YYZ2	Q66JP1;E9QNP0;P62984;E9Q9J0;E9Q0Z8;E9Q4P0;E9Q5F6;Q5SX22;Q78XY9;Q922Z8;Q8VC46;P0CG49;P0CG50;F6X7C4;D3YYZ2	Ubiquitin-60S ribosomal protein L40;Ubiquitin;60S ribosomal protein L40;Polyubiquitin-B;Ubiquitin;Polyubiquitin-C;Ubiquitin;Ubiquitin-related 1;Ubiquitin-related 2	Uba52;Kxd1;Ubc;Ubb;Gm5239
0.264274	0.251977	-0.494257	0.475042	-0.0550117	-0.0818844	0.049675	-0.42835	2	1	1	2.1	1.3	1.3	166.43	1	E9QNQ4;Q8CHG7	E9QNQ4;Q8CHG7	Rap guanine nucleotide exchange factor 2	Rapgef2
-0.46438	-0.0604334	-0.0472355	0.309329	-0.195607	-0.232517	0.0854645	-0.280899	2	2	2	8.7	8.7	8.7	31.845	2	E9QNR6;Q8VD62	E9QNR6;Q8VD62	UPF0696 protein C11orf68 homolog	AI837181;Bles03
-0.0913124	-0.0633478	-0.0189323	-0.0521479	-0.0657444	-0.185522	-0.0277271	-0.361716	6	6	6	7.1	7.1	7.1	156.41	8	F8WJB0;E9QNV2;Q80YQ2;Q80YQ2-2;H3BK33;H3BLE0;H3BJ42	F8WJB0;E9QNV2;Q80YQ2;Q80YQ2-2;H3BK33	Mediator of RNA polymerase II transcription subunit 23	Med23
-0.280822	0.00756359	-0.122125	0.14676	-0.116423	-0.0368929	0.211096	-0.0929451	5	5	5	5.6	5.6	5.6	155.28	6	E9QNX9;Q60751;Q3U1L4	E9QNX9;Q60751;Q3U1L4	Tyrosine-protein kinase receptor;Insulin-like growth factor 1 receptor;Insulin-like growth factor 1 receptor alpha chain;Insulin-like growth factor 1 receptor beta chain	Igf1r
-0.541118	-0.157256	-0.339694	0.097065	-0.161139	-0.236289	0.0717373	-0.343714	5	5	5	22	22	22	32.578	8	E9QP00;Q6PFR5;Q3TAP5	E9QP00;Q6PFR5;Q3TAP5	Transformer-2 protein homolog alpha	Tra2a
-0.236152	0.0619164	-0.0112743	0.148922	-0.00626373	-0.0789013	0.15481	-0.198133	31	31	31	5.9	5.9	5.9	782.13	34	E9QP46;Q6ZWQ0;Q6DFZ2;F6W8R9;Q6ZWQ0-3;F7BX34;Q6ZWN0;D3YVK9;Q6ZWQ0-2	E9QP46;Q6ZWQ0	Nesprin-2	Syne2
-0.328225	-0.051939	-0.279792	-0.0259304	-0.198456	-0.195251	0.0533123	-0.32579	14	14	1	14.3	14.3	1.2	184.8	20	E9QP49;G5E8Y6;Q99MS7-4;Q99MS7-5;Q99MS7-3;Q99MS7-2	E9QP49;G5E8Y6;Q99MS7-4;Q99MS7-5;Q99MS7-3;Q99MS7-2	EH domain-binding protein 1-like protein 1	Ehbp1l1
-0.35606	-0.122834	-0.20898	0.300965	-0.263755	-0.121238	0.143975	-0.224908	7	7	7	5.4	5.4	5.4	187.96	8	E9QP97;F8VPL2;Q61194-2;Q61194	E9QP97;F8VPL2;Q61194-2;Q61194	Phosphatidylinositol 4-phosphate 3-kinase C2 domain-containing subunit alpha	Pik3c2a
-0.232993	-0.0263987	-0.13476	0.125052	-0.283799	-0.136139	0.0497389	-0.34964	15	15	15	12.3	12.3	12.3	167.29	16	E9QP99;P55937;P55937-1;D3Z0Q8	E9QP99;P55937;P55937-1	Golgin subfamily A member 3	Golga3
-0.385693	-0.133883	-0.297038	-0.231159	-0.302233	-0.158479	-0.052599	-0.339277	10	10	10	13.8	13.8	13.8	124.38	10	E9QPB3;P59328-3;P59328;P59328-2	E9QPB3;P59328-3;P59328	WD repeat and HMG-box DNA-binding protein 1	Wdhd1
-0.362555	-0.0926743	-0.165897	-0.0294313	-0.180573	-0.166203	0.0475082	-0.454836	14	14	14	12.4	12.4	12.4	146.37	14	E9QPC6;Q5SV02;P70388-2;P70388;A8Y5I3;E9PUJ2;P70388-4;P70388-3	E9QPC6;Q5SV02;P70388-2;P70388;A8Y5I3;E9PUJ2;P70388-4	DNA repair protein RAD50	Rad50
-0.47386	-0.081892	-0.0763197	0.22246	-0.271159	-0.0993805	0.165306	-0.278713	12	12	12	22.5	22.5	22.5	88.796	13	E9QPD4;Q3B7Z2;Q3B7Z2-2;Q5F209;Q5QNQ6	E9QPD4;Q3B7Z2;Q3B7Z2-2	Oxysterol-binding protein 1	Osbp
-0.101797	0.212798	0.16577	0.350334	-0.152735	-0.0800104	0.0364275	-0.203887	2	2	2	2.2	2.2	2.2	129.7	2	G5E8R3;E9QPD7;Q05920	G5E8R3;E9QPD7;Q05920	Pyruvate carboxylase;Pyruvate carboxylase, mitochondrial	Pcx;Pc
-0.272304	0.0298805	-0.155974	0.010932	-0.181225	-0.124212	0.0700645	-0.35158	20	16	16	19.4	16.7	16.7	150.22	18	E9QPI5;Q6A026	E9QPI5;Q6A026	Sister chromatid cohesion protein PDS5 homolog A	Pds5a
-0.51575	-0.345118	0.252687	-0.521729	-0.360415	-0.281017	0.263146	-0.520943	2	2	2	1.2	1.2	1.2	301.02	2	E9QPK4;Q9JKK8	E9QPK4;Q9JKK8	Serine/threonine-protein kinase ATR	Atr
-0.499739	-0.0686541	-0.267669	0.161189	-0.359224	-0.20364	-0.0368166	-0.163736	5	5	5	5.4	5.4	5.4	95.025	5	Q5QNU4;E9QPP9;O35551-2;O35551-3;O35551;O35551-6;F8WHD0;O35551-5;Q5QNU2;O35551-4	Q5QNU4;E9QPP9;O35551-2;O35551-3;O35551;O35551-6;F8WHD0;O35551-5;Q5QNU2	Rab GTPase-binding effector protein 1	Rabep1
-0.333921	0.0303478	-0.16563	-0.0586605	-0.376947	-0.452	-0.160809	-0.702209	24	24	24	27.2	27.2	27.2	156.8	36	E9QPT2;Q8K2Z4;Q8K2Z4-2	E9QPT2;Q8K2Z4;Q8K2Z4-2	Condensin complex subunit 1	Ncapd2
-0.31813	-0.056632	-0.0671253	0.180247	-0.00475883	-0.148172	-0.12586	-0.210544	4	4	4	5.9	5.9	5.9	82.914	4	Q3TIZ5;E9QPX0;F6SIQ5;Q9DBR4;Q3TDW6;E9PWH3;Q9DBR4-3;Q9DBR4-2;E0CYY8;E0CZA9;E0CYJ4;F6V8Y6	Q3TIZ5;E9QPX0;F6SIQ5;Q9DBR4;Q3TDW6;E9PWH3;Q9DBR4-3;Q9DBR4-2	Amyloid beta A4 precursor protein-binding family B member 2	Apbb2
-0.293754	0.0546808	-0.0300283	0.0394154	-0.110167	-0.160298	0.174253	-0.553219	11	11	11	8.6	8.6	8.6	182.29	14	E9QPX1;P39061-2;P39061-1;P39061;D3Z5C2	E9QPX1;P39061-2;P39061-1;P39061	Collagen alpha-1(XVIII) chain;Endostatin	Col18a1
-0.387352	-0.0133581	0.189863	0.396273	-0.0840502	0.172432	0.402405	0.148979	4	4	4	21.1	21.1	21.1	19.803	7	E9QPX3;Q9CXZ1	E9QPX3;Q9CXZ1	NADH dehydrogenase [ubiquinone] iron-sulfur protein 4, mitochondrial	Ndufs4
-0.3732	-0.133529	-0.0358438	0.13163	-0.118467	-0.205836	0.133986	-0.299453	3	3	3	11.6	11.6	11.6	44.032	4	E9QPY1;Q8BJ03-2;Q8BJ03	E9QPY1;Q8BJ03-2;Q8BJ03	Cytochrome c oxidase assembly protein COX15 homolog	Cox15
-0.307233	-0.0266867	-0.219824	0.0284481	0.247515	0.0550117	0.181822	-0.22634	4	4	4	4.2	4.2	4.2	123.4	4	E9QPY6;P13705;Q3TTD3	E9QPY6;P13705	DNA mismatch repair protein Msh3	Msh3
-0.162205	0.0289755	0.130849	0.273193	-0.0670643	-0.237594	0.173569	-0.0824709	5	5	4	15.5	15.5	13	40.836	5	Q792Z7;E9QQ06;P01899;P01897;E9Q3M8;Q8HWB2;E9PWT4;P01900;P14427;E9QJR9;P79568;E9QM66;Q3V014;Q4KN81;P01896;P14431;P01895-2;P01895;P14430;P14429;P06339	Q792Z7;E9QQ06;P01899;P01897	H-2 class I histocompatibility antigen, D-B alpha chain;H-2 class I histocompatibility antigen, L-D alpha chain	H2-D1;H2-L
-0.273458	-0.142829	-0.100162	0.144828	0.108393	-0.269013	0.45778	-0.200077	10	10	10	3.8	3.8	3.8	434.13	10	E9QQ10;Q70FJ1-3;Q70FJ1-2;Q70FJ1;F6V1W5	E9QQ10;Q70FJ1-3;Q70FJ1-2;Q70FJ1	A-kinase anchor protein 9	Akap9
-0.348331	-0.128081	-0.00533485	0.270909	-0.299845	-0.100305	-5.72e-05	-0.270142	3	3	3	8.4	8.4	8.4	35	3	E9QQA1;Q922H9-2;Q922H9	E9QQA1;Q922H9-2;Q922H9	Zinc finger protein 330	Znf330
-0.2759	-0.114564	-0.146619	-0.0416183	-0.401226	-0.291882	0.059536	-0.45738	4	4	4	7.3	7.3	7.3	66.973	4	F2Z3U3;F2Z4B7;G5E867;F2Z408;F2Z3X7;B1AYC9;Q8R5A3	F2Z3U3;F2Z4B7;G5E867;F2Z408		Raph1
-0.269929	-0.0953112	-0.176532	-0.0246181	0.0241194	-0.246277	-0.0833054	-0.156771	6	6	6	17.5	17.5	17.5	51.471	6	F2Z400;Q3TRL2;F2Z3X6;Q9Z2A0;F2Z3Z9;F2Z4A5;F2Z3X9;F2Z3V6	F2Z400;Q3TRL2;F2Z3X6;Q9Z2A0;F2Z3Z9	3-phosphoinositide-dependent protein kinase 1	Pdpk1
-0.473899	-0.221813	0.0993824	0.09373	-0.471604	-0.118989	0.253491	-0.0753603	1	1	1	14.9	14.9	14.9	9.6308	3	F2Z4B3;O35207	F2Z4B3;O35207	Cyclin-dependent kinase 2-associated protein 1	Cdk2ap1
-0.417422	-0.151037	-0.216627	-0.0392818	-0.218851	-0.163353	-0.118454	-0.402248	8	8	8	34.9	34.9	34.9	17.718	29	Q561N5;F5H8M6;P62270;G3UZW2;D3YWV7;F6YVP7	Q561N5;F5H8M6;P62270;G3UZW2;D3YWV7	40S ribosomal protein S18	Rps18
-0.0373526	0.118152	0.0885839	0.367347	-0.134435	0.115017	-0.0645361	-0.576645	2	2	2	6.7	6.7	6.7	58.73	2	F6M3K1;P0CL69	F6M3K1;P0CL69	Zinc finger protein 703	Zfp703;Znf703
-0.081953	-0.073143	0.354933	0.693828	-0.0561867	-0.219748	0.107388	-0.229002	1	1	1	7.5	7.5	7.5	25.779	1	F6PX93;Q8BXK9;Q8BHB9	F6PX93;Q8BXK9;Q8BHB9	Chloride intracellular channel protein 5;Chloride intracellular channel protein 6	Clic5;Clic6
-0.348927	-0.141645	-0.213087	-0.0459423	-0.188847	-0.195436	-0.00305748	-0.450554	31	31	31	20.9	20.9	20.9	226.93	48	F6PXL5;Q6ZQG1;E9Q880	F6PXL5;Q6ZQG1		Nup205
-0.986667	-0.0884266	-0.0176563	0.341097	-0.289235	-0.0811472	0.218648	-0.131395	1	1	1	4.7	4.7	4.7	55.717	1	F6PYF7;P54818	F6PYF7;P54818	Galactocerebrosidase	Galc
-0.22744	-0.147614	-0.182076	-0.115049	-0.244756	-0.182918	0.0225115	-0.307528	3	3	3	13.8	13.8	13.8	32.314	4	F6Q8N5;Q3ULL6	F6Q8N5;Q3ULL6		Upf3b
-0.00995541	-0.0704956	-0.315102	0.136483	-0.304882	-0.105715	0.0790052	-0.472851	3	3	3	1.1	1.1	1.1	213.07	3	F6QC57;Q5U430;Q5U430-2;Q5U430-3	F6QC57;Q5U430;Q5U430-2	E3 ubiquitin-protein ligase UBR3	Ubr3
-0.280296	-0.0730915	-0.263124	-0.213001	0.232646	-0.1632	0.00644684	-0.423797	5	5	5	18.1	18.1	18.1	39.913	9	F6QKD2;Q4VBG1;Q9CWX9	F6QKD2;Q4VBG1;Q9CWX9	Probable ATP-dependent RNA helicase DDX47	Ddx47
-0.366165	-0.0632858	-0.146879	0.299064	-0.184198	-0.178156	0.105009	-0.148155	6	6	3	44.2	44.2	23.6	18.756	8	F6QKK2;Q8VEH3	F6QKK2;Q8VEH3	ADP-ribosylation factor-like protein 8A	Arl8a
-0.564404	-0.153032	-0.404465	-0.134304	-0.290348	-0.228907	-0.191299	-0.350792	7	7	7	29.2	29.2	29.2	16.966	22	F6QL70;Q5M8M8;G3UWG9;P47915;F6WZ54;F6YH22;D3Z1N9;D3YU65;D3YTZ1;F6VZG1;D3Z102	F6QL70;Q5M8M8;G3UWG9;P47915;F6WZ54;F6YH22;D3Z1N9;D3YU65;D3YTZ1	60S ribosomal protein L29	Gm17669;Rpl29;Gm5218;Gm10709
-0.334269	0.177555	0.360079	0.773098	-0.256494	-0.113942	0.198032	-0.280059	1	1	1	2	2	2	37.932	1	F6QTN3;Q9WTR5	F6QTN3;Q9WTR5	Cadherin-13	Cdh13
-0.512794	-0.103749	-0.245163	-0.0279036	-0.203808	-0.210245	-0.0176735	-0.4858	4	1	1	17.9	6.3	6.3	36.004	1	F6QXU4	F6QXU4
-0.174212	-0.0270329	9.92e-05	0.129886	-0.129989	-0.0312996	0.13644	-0.219892	6	6	6	35.8	35.8	35.8	25.536	7	F6R8U9;F8WIM0;Q8BPG6	F6R8U9;F8WIM0;Q8BPG6	Sulfatase-modifying factor 2	Sumf2
-0.345637	-0.0349464	-0.240774	-0.0228577	-0.223465	-0.194695	-0.00556183	-0.320593	16	16	16	12.8	12.8	12.8	143.54	18	F6RJ39;Q9JIX8-4;Q9JIX8;B8JJ95;B8JJ93;B8JJ91;Q9JIX8-3;Q9JIX8-2;Q52KR6;B8JJ92;B8JJ90;F6Q8C0;B8JJ89	F6RJ39;Q9JIX8-4;Q9JIX8;B8JJ95;B8JJ93;B8JJ91;Q9JIX8-3;Q9JIX8-2;Q52KR6;B8JJ92	Apoptotic chromatin condensation inducer in the nucleus	Acin1
-0.161452	0.127213	0.036293	0.187107	-0.231561	-0.239776	0.135991	-0.364132	3	3	3	9.8	9.8	9.8	49.742	3	F6RJV6;Q9JJK2	F6RJV6;Q9JJK2	LanC-like protein 2	Lancl2
-0.45518	-0.0706558	0.0299711	0.25184	-0.354629	-0.185399	0.403008	-0.260154	8	8	8	7.3	7.3	7.3	190.09	11	F6RMT9;G5E8P2;P97433;F6Y2E8;P97433-2	F6RMT9;G5E8P2;P97433;F6Y2E8;P97433-2	Rho guanine nucleotide exchange factor 28	Arhgef28
-0.282765	0.0322075	-0.176629	0.215733	-0.346246	-0.112116	0.273612	-0.331477	2	2	2	4.9	4.9	4.9	62.973	2	F6RN19;Q8CIV2;Q8CIV2-2	F6RN19;Q8CIV2;Q8CIV2-2	Membralin	Tmem259
-0.473287	-0.0328932	-0.104057	-0.0410156	-0.154449	0.0453377	0.200669	-0.112627	2	2	2	8.3	8.3	8.3	28.148	2	Q05C51;F6RP29;Q9CWY8	Q05C51;F6RP29;Q9CWY8	Ribonuclease;Ribonuclease H2 subunit A	Rnaseh2a
-0.378302	-0.0186005	-0.0469246	0.234852	-0.196812	-0.0536633	0.0985756	-0.249218	22	22	22	25.8	25.8	25.8	114.15	41	F6RPJ9;Q9JHR7	F6RPJ9;Q9JHR7	Insulin-degrading enzyme	Ide
-0.407588	-0.132168	-0.0926218	0.0759764	-0.20239	-0.191298	0.0686436	-0.349133	6	6	6	25.9	25.9	25.9	35.523	6	F6S1R2;Q8N9S3;Q8N9S3-2;Q8N9S3-3;A2AF82;A2AF81	F6S1R2;Q8N9S3;Q8N9S3-2	Activator of 90 kDa heat shock protein ATPase homolog 2	Ahsa2
-0.412167	-0.132175	-0.114414	0.127338	-0.273453	-0.212437	0.0522079	-0.322336	19	19	19	43.6	43.6	43.6	63.225	35	F6SB69;Q921F4;Q921F4-4;Q921F4-5	F6SB69;Q921F4	Heterogeneous nuclear ribonucleoprotein L-like	Hnrnpll
-0.521766	0.0368433	-0.236795	0.144096	-0.233384	-0.0544224	0.377045	-0.274389	1	1	1	8.1	8.1	8.1	17.049	1	F6SD17;Q810S1	F6SD17;Q810S1	Calcium uniporter regulatory subunit MCUb, mitochondrial	Ccdc109b
0.095809	-0.635149	-0.0463896	-0.0619802	-0.0056715	-0.27109	0.366476	-0.279006	1	1	1	8.5	8.5	8.5	27.939	1	F6SFF5;Q8K1Z0	F6SFF5;Q8K1Z0	Ubiquinone biosynthesis protein COQ9, mitochondrial	Coq9
-0.358443	-0.162524	-0.153615	0.0831814	-0.293099	-0.210735	0.0745201	-0.432554	12	12	7	38.8	38.8	26.3	57.922	28	Q4FJX1;F6SJ65;O35343;D3YTN1;REV__F6RS26	Q4FJX1;F6SJ65;O35343	Importin subunit alpha;Importin subunit alpha-3	Kpna4
-0.347509	-0.13409	-0.165794	0.100588	-0.241537	-0.150063	0.0196571	-0.363626	16	16	15	55	55	51.7	31.893	31	Q5ND42;F6SJE0;P53810;F8WGG5	Q5ND42;F6SJE0;P53810	Phosphatidylinositol transfer protein alpha isoform	Pitpna
-1.27626	-0.137087	0.382597	0.953917	-0.0883551	0.0689898	0.135436	-0.348392	1	1	1	13.3	13.3	13.3	19.524	2	F6SQM4;Q8C0Z1	F6SQM4;Q8C0Z1	Protein ITFG3	Itfg3
-0.22957	-0.107731	0.00720787	0.119116	-0.180117	-0.126086	0.134966	-0.221809	4	4	4	10	10	10	42.215	4	Q52KI7;F6SY09;P55302;F6WMD1	Q52KI7;F6SY09;P55302;F6WMD1	Alpha-2-macroglobulin receptor-associated protein	Lrpap1
-0.184649	-0.10607	-0.226547	0.00775814	0.0594492	-0.16957	-0.00726128	-0.344107	4	4	4	1.3	1.3	1.3	370.68	4	F7BSN3;F6SZG2;F6WJB7;Q6ZQ93-3;Q6ZQ93-2;Q6ZQ93;Q6ZQ93-4	F7BSN3;F6SZG2;F6WJB7;Q6ZQ93-3;Q6ZQ93-2;Q6ZQ93;Q6ZQ93-4	Ubiquitin carboxyl-terminal hydrolase;Ubiquitin carboxyl-terminal hydrolase 34	Usp34
-0.2093	-0.0676804	0.083189	0.202846	-0.157162	-0.0240927	0.2426	-0.113712	3	3	3	9.3	9.3	9.3	39.696	4	F6TCF9;Q60739-2;Q60739	F6TCF9;Q60739-2;Q60739	BAG family molecular chaperone regulator 1	Bag1
-0.366941	0.00217819	-0.00557709	0.226025	-0.180233	-0.07654	0.227331	-0.172543	44	44	43	44.7	44.7	44.7	133.84	59	F6TFN2;E9PYP5;B7ZN52;E9PYF4;F6VG99;E9PYI7;Q3UPW3;E0CZD8;Q8BTF8-2;Q7M757	F6TFN2;E9PYP5;B7ZN52;E9PYF4;F6VG99;E9PYI7		Lmo7
-0.417462	-0.0854826	-0.264531	-0.0331268	-0.136414	-0.090414	-0.00758266	-0.353266	5	5	5	12	12	12	56.132	6	F6TJE4;Q921E6-3;Q921E6;Q921E6-2	F6TJE4;Q921E6-3;Q921E6;Q921E6-2	Polycomb protein EED	Eed
-0.364058	-0.0323696	-0.163551	-0.0353527	-0.20626	-0.179509	0.0864258	-0.270285	15	15	13	20.3	20.3	18.7	105.79	15	G3UXH4;F6TJL1;Q8BWW9-2;Q8BWW9;G3UZM9;Q8BWW9-3;G3UYD6;A2BE98;Q8K045	G3UXH4;F6TJL1;Q8BWW9-2;Q8BWW9;G3UZM9;Q8BWW9-3	Serine/threonine-protein kinase N2	Pkn2
-0.419097	0.151937	-0.476442	-0.00803661	-0.159819	-0.0325356	0.240994	-0.310755	2	2	2	6.2	6.2	6.2	64.513	3	Q3U556;F6TL22;Q2M4G9;O88907	Q3U556;F6TL22;Q2M4G9;O88907	E3 SUMO-protein ligase PIAS1	Pias1
-0.383487	-0.151107	0.166901	0.302017	-0.265581	-0.210826	-0.0751276	-0.20437	4	3	3	5.2	4.3	4.3	114.09	3	F6TN59;O55098	F6TN59;O55098	Serine/threonine-protein kinase 10	Stk10
-0.374152	-0.205278	0.280403	0.296639	-0.0854759	-0.160968	-0.0248899	-0.331659	2	2	2	22.7	22.7	22.7	11.912	3	F6TQQ9;O70333	F6TQQ9;O70333	Cysteine-rich PDZ-binding protein	Cript
-0.365995	-0.0308838	-0.0415421	0.183674	-0.216736	-0.126431	0.140707	-0.243977	11	11	11	62.1	62.1	62.1	19.209	46	F6TS28;Q8C253;P16110	F6TS28;Q8C253;P16110	Galectin;Galectin-3	Lgals3
-0.456833	-0.115681	-0.0925732	0.102327	-0.229061	-0.147493	0.0180283	-0.324038	23	23	23	71	71	71	37.27	95	F6U106;O88569;O88569-2;O88569-3	F6U106;O88569;O88569-2;O88569-3	Heterogeneous nuclear ribonucleoproteins A2/B1	Hnrnpa2b1
-0.335251	-0.165604	-0.175502	0.273525	-0.21032	-0.271935	0.0709219	-0.190793	4	4	4	11.5	11.5	11.5	40.213	6	F6U8P6;G8JL67;F8WIB6;G8JL50;Q8BP71-6;Q9JJ43-5;Q9JJ43-2;Q8BP71-7;Q9JJ43-4;Q8BP71-8;Q8BP71-3;Q9JJ43-6;Q9JJ43;Q9JJ43-3;Q8BP71-2;Q8BP71-5;Q8BP71;Q8BIF2-4;Q8BIF2-5;Q8BIF2-2;Q8BIF2;B7ZC11;A2A4W9;G8JL79;Q8BIF2-3;Q8BP71-4;Q9JJ43-7	F6U8P6;G8JL67;F8WIB6;G8JL50;Q8BP71-6;Q9JJ43-5;Q9JJ43-2;Q8BP71-7;Q9JJ43-4;Q8BP71-8;Q8BP71-3;Q9JJ43-6;Q9JJ43;Q9JJ43-3;Q8BP71-2;Q8BP71-5;Q8BP71;Q8BIF2-4;Q8BIF2-5;Q8BIF2-2;Q8BIF2;B7ZC11;A2A4W9;G8JL79;Q8BIF2-3;Q8BP71-4;Q9JJ43-7	RNA binding protein fox-1 homolog 2;RNA binding protein fox-1 homolog 1;RNA binding protein fox-1 homolog 3	Rbfox2;Rbfox1;Rbfox3
-0.31946	-0.0984783	0.064846	0.250595	-0.237533	-0.117351	0.0612059	-0.225028	7	7	7	13.1	13.1	13.1	79.757	11	F6UF97;P57716	F6UF97;P57716	Nicastrin	Ncstn
-0.304163	0.128932	-0.00187492	0.328547	-0.1131	-0.16271	0.0296125	-0.248002	2	2	2	2.3	2.3	2.3	95.189	2	F6V1P1	F6V1P1		Myo15b
-0.611128	-0.0752764	-0.157608	0.209982	-0.277719	-0.0135727	0.0379448	-0.187695	2	2	2	9.6	9.6	9.6	24.913	2	F6VG18;F6VTH5;Q9JHQ5;E9Q9P1	F6VG18;F6VTH5;Q9JHQ5;E9Q9P1	Leucine zipper transcription factor-like protein 1	Lztfl1
-0.187112	-0.123891	-0.152377	-0.0988798	-0.146262	-0.176499	0.0324249	-0.396138	2	2	2	25.9	25.9	25.9	15.698	2	F6VT90;Q9DCT4;Q148S9;Q9CY21;D3YYK7	F6VT90;Q9DCT4;Q148S9;Q9CY21;D3YYK7	Probable 18S rRNA (guanine-N(7))-methyltransferase	Wbscr22
-0.417107	-0.0112343	-0.0418892	0.14229	-0.1085	-0.0977793	0.103341	-0.303801	4	4	4	12.2	12.2	12.2	56.809	4	F6VYL0;Q6PD03	F6VYL0;Q6PD03	Serine/threonine-protein phosphatase 2A 56 kDa regulatory subunit alpha isoform	Ppp2r5a
-0.381896	-0.192366	-0.171388	-0.183757	-0.171717	-0.192682	-0.034132	-0.556774	4	4	4	7.9	7.9	7.9	82.733	4	F6WIU1;Q8VDQ9	F6WIU1;Q8VDQ9	Protein KRI1 homolog	Kri1
-0.511482	-0.0573769	-0.260132	-0.119847	-0.203684	-0.135682	0.0431499	-0.309566	5	4	4	6.8	6	6	149.16	5	F6WUK6;Q6DID3;Q3TBS5	F6WUK6;Q6DID3;Q3TBS5	Protein SCAF8	Scaf8
-0.413278	-0.121189	-0.185925	0.119757	-0.198669	-0.200573	0.041132	-0.307966	16	15	15	48.8	47.1	47.1	54.54	53	Q4FK11;F6XLC7;Q99K48;Q99K48-2;B1AXT0	Q4FK11;F6XLC7;Q99K48	Non-POU domain-containing octamer-binding protein	Nono
0.121274	-0.288216	-0.162676	0.0697737	-0.149325	-0.106485	0.043664	-0.337384	1	1	1	6	6	6	30.346	1	F6Y3F4;Q9JI75	F6Y3F4;Q9JI75	Ribosyldihydronicotinamide dehydrogenase [quinone]	Nqo2
-0.234342	-0.231697	0.20922	0.281644	-0.490687	-0.230268	0.321367	-0.42833	2	2	2	13.2	13.2	13.2	33.301	3	F6YBM2;Q4VC33;Q4VC33-2	F6YBM2;Q4VC33;Q4VC33-2	Macrophage erythroblast attacher	Maea
-0.427462	-0.0560036	-0.128905	0.151484	-0.1774	-0.0231066	0.00766754	-0.243302	9	9	9	44	44	44	29.128	14	Q0PD20;F6YP49;B1AQD3;B1AQD4;Q64008;F7BE32	Q0PD20;F6YP49;B1AQD3;B1AQD4;Q64008;F7BE32	Ras-related protein Rab-34	Rab34
-0.474063	-0.0609379	-0.135098	0.12183	-0.238707	-0.128168	0.054493	-0.315523	18	18	18	36	36	36	80.087	26	F6YP65;Q9CQN1	F6YP65;Q9CQN1	Heat shock protein 75 kDa, mitochondrial	Trap1
-0.380142	-0.174351	-0.273021	-0.0590677	-0.202942	-0.139016	-0.0115805	-0.28926	8	8	8	8.6	8.6	8.6	132.67	9	F6YRW4;P59997;E9PWL8;H3BLD4;P59997-2	F6YRW4;P59997;E9PWL8	Lysine-specific demethylase 2A	Kdm2a
-0.244716	-0.0252905	-0.228306	0.112351	-0.241177	-0.228531	0.0840769	-0.320765	8	8	8	12	12	12	104.46	8	F6ZBR8;D3Z195;E9QNI7;O88286-3;G5E8J8;E9QLK4;O88286-2;O88286	F6ZBR8;D3Z195;E9QNI7;O88286-3;G5E8J8;E9QLK4;O88286-2;O88286	Protein Wiz	Wiz
-0.290233	-0.0432911	-0.283757	0.000246048	-0.169247	-0.104412	0.0903549	-0.445948	18	18	18	18	18	18	154.77	19	F6ZD38;Q8BY87-2;Q8BY87	F6ZD38;Q8BY87-2;Q8BY87	Ubiquitin carboxyl-terminal hydrolase 47	Usp47
-0.683357	-0.133332	0.00923824	0.104797	-0.275215	-0.0954151	0.258019	-0.333381	5	5	5	4.1	4.1	4.1	137.3	6	F6ZDG3;Q8CDG3;Q8CDG3-2	F6ZDG3;Q8CDG3;Q8CDG3-2	Deubiquitinating protein VCIP135	Vcpip1
-0.324088	-0.0521088	0.100495	0.34581	-0.24701	0.0441303	0.111166	-0.250389	1	1	1	22.7	22.7	22.7	9.2252	1	F6ZDT4;Q9CQ18	F6ZDT4;Q9CQ18	Ribonuclease H2 subunit C	Rnaseh2c
-0.230835	-0.0935173	-0.192796	0.0327911	-0.233471	-0.15362	0.0176048	-0.377255	8	8	8	19.2	19.2	19.2	75.739	9	F6ZE93;F8WJ42;Q60902-3;Q60902-2;Q60902;F6Q0T0;Q60902-4	F6ZE93;F8WJ42;Q60902-3;Q60902-2;Q60902;F6Q0T0;Q60902-4	Epidermal growth factor receptor substrate 15-like 1	Eps15l1
-0.330356	-0.246522	-0.104351	0.0899515	-0.23568	-0.14794	0.101942	-0.292663	3	3	3	18.9	18.9	18.9	14.309	7	F6ZFT1;F8WJ64;Q569N0;Q9CR21	F6ZFT1;F8WJ64;Q569N0;Q9CR21	Acyl carrier protein;Acyl carrier protein, mitochondrial	Ndufab1
0.149257	-0.0974293	0.116159	0.129546	-0.267846	-0.216504	-0.0979509	-0.461279	14	1	0	27.4	3.8	0	61.391	2	F6ZFU0	F6ZFU0		Eef1d
-0.512094	-0.0876484	-0.119667	0.0633144	-0.0510168	-0.0937119	0.10061	-0.351979	17	17	13	35.8	35.8	30.5	74.464	23	F6ZSC6;Q9QXX4	F6ZSC6;Q9QXX4	Calcium-binding mitochondrial carrier protein Aralar2	Slc25a13
-0.410273	-0.132148	-0.184399	-0.0847368	-0.234488	-0.168143	-0.0418234	-0.406914	5	5	5	21.1	21.1	21.1	39.561	9	F6ZXK9;P52432;D3Z3D6;D3Z7Q8;G3UX92;G3UXX5	F6ZXK9;P52432;D3Z3D6	DNA-directed RNA polymerases I and III subunit RPAC1	Polr1c
0.0274925	0.254711	-0.329544	0.217201	-0.247999	-0.111141	-0.018362	-0.415344	7	1	1	24.8	3.2	3.2	35.908	1	G5E916;F7A4C5;P57722-2;P57722;E9Q7D8;G3UYM5	G5E916;F7A4C5;P57722-2;P57722;E9Q7D8	Poly(rC)-binding protein 3	Pcbp3
-0.379654	-0.14237	-0.276561	0.0703764	-0.0837002	-0.182658	0.172233	-0.461279	5	5	5	24.4	24.4	24.4	49.753	7	F7A4D8;G8JL66;Q8C650-2;Q8C650	F7A4D8;G8JL66;Q8C650-2;Q8C650	Septin-10	2010-09-01
0.213586	-0.0237627	-0.253428	-0.145902	-0.258091	-0.00432205	0.217742	-0.376165	2	2	2	5	5	5	45.422	2	F7A8R0;Q6PHQ8;E9Q2U4;F6WYJ5;E9Q6K7	F7A8R0;Q6PHQ8;E9Q2U4;F6WYJ5;E9Q6K7	N-alpha-acetyltransferase 35, NatC auxiliary subunit	Naa35
-0.402824	-0.240583	0.116407	0.147246	-0.297529	-0.207292	0.0961332	-0.355467	1	1	1	4.5	4.5	4.5	35.386	1	F7AEB9;Q3UMT1	F7AEB9;Q3UMT1	Protein phosphatase 1 regulatory subunit 12C	Ppp1r12c
-0.174519	-0.0835562	-0.181514	0.0302429	-0.25171	-0.147574	-0.0721712	-0.32932	5	5	5	2.1	2.1	2.1	263.84	5	F7AL76;Q09XV5;F6W5S9;Q09XV5-2;Q8BYH8-2;Q8BYH8;A2AJK6-3;A2AJK6	F7AL76;Q09XV5	Chromodomain-helicase-DNA-binding protein 8	Chd8
-0.387237	-0.00213814	0.0658855	0.351629	-0.177965	-0.0502815	0.193432	-0.1	20	20	19	42	42	40.6	56.89	35	F7AWB4;Q3TW96;Q3TW96-2	F7AWB4;Q3TW96;Q3TW96-2	UDP-N-acetylhexosamine pyrophosphorylase-like protein 1	Uap1l1
-0.487763	-0.0744686	-0.156535	-0.0120955	-0.465656	-0.213043	0.0701561	-0.407051	2	2	2	6.5	6.5	6.5	36.719	3	F7B7C1;Q3TV62;Q9ER39	F7B7C1;Q3TV62;Q9ER39	Torsin-1A	Tor1a
-0.452734	-0.145542	-0.180752	-0.0981579	-0.193979	-0.29003	-0.071043	-0.43474	9	9	9	43.7	43.7	43.7	15.524	52	Q5M9L7;F7BBI3;P63276;D3Z173	Q5M9L7;F7BBI3;P63276	40S ribosomal protein S17	Rps17
-0.320067	-0.211903	-0.249349	0.0639458	-0.134669	-0.152585	-0.042592	-0.410509	5	5	4	3.9	3.9	2.6	150.86	5	F7BE84;A6H6J9	F7BE84		Ankrd50
-0.548298	-0.184805	-0.117897	0.00782585	-0.279816	-0.256569	0.0160904	-0.258756	3	3	3	2	2	2	94.841	3	F7BRW0;Q8R5K2-2;Q8R5K2;D6RES0	F7BRW0;Q8R5K2-2;Q8R5K2	Ubiquitin carboxyl-terminal hydrolase 33	Usp33
-0.29925	0.0791035	-0.0513535	-0.0713387	-0.198524	-0.165751	0.0880842	-0.367356	2	2	2	5.4	5.4	5.4	36.43	2	I1E4X3;F7BWT7;F7BWT7-2	I1E4X3;F7BWT7;F7BWT7-2	Tetraspanin-15	Tspan15
-0.330905	-0.0861731	-0.00679207	0.140478	-0.234101	-0.187154	0.00485325	-0.385208	10	10	10	36.3	36.3	36.3	35.646	11	Q8R5C0;F7C846;D3Z3F4;P47802;G3XA66;D3YVW0;G3UXX9;G3UYJ5;G3XA75;G3UXB5	Q8R5C0;F7C846;D3Z3F4;P47802;G3XA66;D3YVW0;G3UXX9;G3UYJ5;G3XA75	Metaxin-1	Mtx1
-0.622918	-0.385455	0.6851	0.223134	-0.0426111	-0.175633	0.164378	-0.326291	1	1	1	7.3	7.3	7.3	16.606	1	F7C957;Q8R1G6	F7C957;Q8R1G6	PDZ and LIM domain protein 2	Pdlim2
-1.15618	-0.0457058	-0.369453	0.396805	-0.524242	-0.242957	-0.157247	-0.53516	1	1	1	6	6	6	44.683	1	F7CAB4;Q544X6;P22315	F7CAB4;Q544X6;P22315	Ferrochelatase;Ferrochelatase, mitochondrial	Fech
-0.83442	-0.169893	-0.239499	1.10362	0.0385742	0.151341	0.242002	-0.0730658	1	1	1	17	17	17	12.142	1	F7CWA0;Q9D3W4	F7CWA0;Q9D3W4	GPN-loop GTPase 3	Gpn3
-0.288232	-0.00274372	-0.16256	0.00443077	-0.214448	-0.113961	0.0400085	-0.474068	7	7	7	7.7	7.7	7.7	166.34	7	F7D1A4;F8VQ54;G3UW33;Q8R418	F7D1A4;F8VQ54;G3UW33;Q8R418	Endoribonuclease Dicer	Dicer1
-0.438764	1.49398	-0.167781	1.7985	-0.309918	-0.0118723	0.304515	-0.257086	1	1	1	8	8	8	41.694	1	F7D3B8;Q5M8N3;F8WI30;Q9CY18	F7D3B8;Q5M8N3;F8WI30;Q9CY18	Sorting nexin-7	Snx7
-0.396482	-0.0769978	-0.118391	0.171152	-0.0689392	-0.209101	0.119413	-0.398249	17	17	11	25.6	25.6	10	166.49	37	F7DBB3;Q3URZ6;F7CVJ5	F7DBB3;Q3URZ6		Ahnak2
-0.228323	-0.095767	-0.0301924	0.254481	-0.216311	-0.0630093	0.147018	-0.279072	11	11	11	22.7	22.7	22.7	71.2	11	F7DCF0;Q8K2Q9;Q8K2Q9-2	F7DCF0;Q8K2Q9;Q8K2Q9-2	Shootin-1	Kiaa1598
-0.420253	-0.116784	-0.122868	0.0638819	-0.136386	-0.148674	-0.00200462	-0.415741	15	15	15	14.5	14.5	14.5	173.94	18	F8VPK0;F6YRS9;F7B8H5	F8VPK0		Ttc37
-0.379101	-0.020155	-0.0222378	0.199629	-0.177565	-0.160265	0.10227	-0.259399	24	24	24	38.5	38.5	38.5	84.999	38	Q00PI9;F8VPM4	Q00PI9;F8VPM4	Heterogeneous nuclear ribonucleoprotein U-like protein 2	Hnrnpul2
-0.29442	0.0911322	-0.0515823	0.138847	-0.296472	-0.148787	0.0175638	-0.306832	11	11	11	14.1	14.1	14.1	174.29	14	F8VPN4;F7CSZ6;F6XXE6;E0CYU6	F8VPN4		Agl
-0.468879	0.0394258	0.161875	0.260793	-0.307864	-0.00808525	-0.0307589	-0.382298	6	6	6	7	7	7	110.29	7	F8VPP8;E9Q1Z4	F8VPP8;E9Q1Z4		Zc3h7b
-0.409951	-0.115706	0.112478	0.286933	-0.351309	-0.0709648	-0.129383	-0.294785	11	5	5	5.6	2.9	2.9	265.56	5	F8VPR5;P45481	F8VPR5;P45481	CREB-binding protein	Crebbp
-0.372354	-0.12299	-0.027606	0.287826	-0.21061	-0.129457	0.0946598	-0.19274	14	14	14	20.2	20.2	20.2	118.87	19	F8VPU2;E9Q805	F8VPU2	FERM, RhoGEF and pleckstrin domain-containing protein 1	Farp1
-0.272365	0.290186	0.0359936	0.248159	-0.912116	-0.0755939	-0.0797768	-0.161725	1	1	1	1.6	1.6	1.6	57.919	1	F8VPU7;Q6PFY2	F8VPU7;Q6PFY2		Gm10778;EG210583
-0.614934	-0.0569668	-0.00679874	-0.0719728	-0.0419493	-0.0693722	0.0776529	-0.4164	5	5	5	1.9	1.9	1.9	331.33	5	F8VPV0;P48725-2;P48725;P48725-3	F8VPV0;P48725-2;P48725;P48725-3	Pericentrin	Pcnt
-0.0745177	0.37678	-2.0114	0.101927	-0.205229	0.0584898	0.154577	-0.541502	1	1	1	3.6	3.6	3.6	86.951	1	F8VPY2;Q8C092	F8VPY2;Q8C092	Transcription initiation factor TFIID subunit 5	Taf5
-0.404317	-0.127618	-0.0684395	0.0543184	-0.168228	-0.153564	0.0388031	-0.405149	8	8	8	3.6	3.6	3.6	337.82	10	F8VQ05	F8VQ05		Fryl
-0.412259	-0.24455	-0.100299	0.202438	-0.269577	-0.266964	-0.132355	-0.301273	13	13	13	33.2	33.2	33.2	64.506	18	F8VQ28;Q8VI36-2;Q8VI36	F8VQ28;Q8VI36-2;Q8VI36	Paxillin	Pxn
-0.300262	-0.0343275	-0.131293	-0.10161	-0.220316	-0.0422707	0.110521	-0.371782	18	18	18	17.3	17.3	17.3	185.35	22	F8VQ29;Q3UQP1	F8VQ29		Iqgap3
-0.237652	0.0217409	-0.0584478	0.200648	-0.133842	0.130703	0.298644	-0.123743	2	2	2	2.9	2.9	2.9	130.64	2	F8VQ52;Q01341	F8VQ52;Q01341	Adenylate cyclase type 6	Adcy6
-0.389205	-0.0416613	-0.00316048	0.202187	-0.238541	-0.124859	0.231569	-0.214788	9	9	9	7.3	7.3	7.3	194.76	10	F8VQ87;P97789-3;P97789-2;P97789	F8VQ87;P97789-3;P97789-2;P97789	5-3 exoribonuclease 1	Xrn1
-0.275653	-0.0545464	-0.146218	0.00208282	-0.281708	-0.168794	-0.0031395	-0.313276	7	7	7	5.2	5.2	5.2	206.72	7	F8VQ93;Q8VDD9;E9Q2R2;Q32NY1	F8VQ93;Q8VDD9	PH-interacting protein	Phip
-0.552291	-0.0652533	-0.0612516	0.230886	-0.303692	-0.0552311	0.233378	0.284413	8	7	7	5.1	4.8	4.8	237.32	8	F8VQB6;D3YXU7;E9Q5G1	F8VQB6;D3YXU7;E9Q5G1	Unconventional myosin-X	Myo10
-0.37495	-0.067234	-0.153912	0.0821171	-0.195312	-0.143524	0.039711	-0.370203	16	16	16	30.4	30.4	30.4	74.656	26	F8VQC1;E9Q740	F8VQC1;E9Q740	Signal recognition particle subunit SRP72	Srp72
-0.612635	-0.210424	-0.227004	0.170891	-0.109975	-0.149368	-0.120893	-0.343888	2	1	1	3.1	1.3	1.3	97.694	1	F8VQE9;Q8VHH5	F8VQE9;Q8VHH5	Arf-GAP with GTPase, ANK repeat and PH domain-containing protein 3	Agap3
-0.387464	0.173577	0.0561762	0.00239372	-0.149962	-0.0211563	0.185474	-0.41898	21	21	21	17.4	17.4	17.4	177.19	24	F8VQJ3;P02468;F6TLW1;F6SFQ3	F8VQJ3;P02468	Laminin subunit gamma-1	Lamc1
-0.271885	0.0316582	-0.00509644	0.142446	-0.146153	0.102073	-0.0294571	-0.258621	9	8	8	8.7	8.1	8.1	153.54	11	F8VQL0;P16056;D3YVY2;F6X333	F8VQL0;P16056	Receptor protein-tyrosine kinase;Hepatocyte growth factor receptor	Met
-0.381572	-0.124312	0.0429945	0.409174	-0.055006	-0.115028	0.0884953	-0.222939	3	3	3	2.4	2.4	2.4	172.47	3	F8VQN6;Q8R4H2	F8VQN6;Q8R4H2	Rho guanine nucleotide exchange factor 12	Arhgef12
-0.267308	-0.100817	-0.2953	-0.00998306	0.00748825	-0.0308113	0.0207748	-0.225409	5	5	5	14.6	14.6	14.6	48.39	6	F8WGB0;Q8K2C8;E9Q4Z4;Q8C0N2	F8WGB0;Q8K2C8;E9Q4Z4	Glycerol-3-phosphate acyltransferase 4	Agpat6
-0.501649	-0.171808	-0.216669	0.0550137	-0.249369	-0.240025	-0.00816727	-0.406937	13	13	13	30.7	30.7	30.7	52.27	25	F8WGC2;Q07076	F8WGC2;Q07076	Annexin A7	Anxa7
-0.393618	-0.202187	-0.340057	-0.113886	-0.253054	-0.212996	-0.103111	-0.475422	23	23	23	40.4	40.4	40.4	69.436	37	F8WGD1;P46061;E9Q757;E9Q2J7	F8WGD1;P46061;E9Q757;E9Q2J7	Ran GTPase-activating protein 1	Rangap1
-0.49869	-0.0902109	0.0901928	0.253968	-0.128088	-0.155201	0.0290174	-0.305963	4	4	4	12.4	12.4	12.4	56.663	4	F8WGF6;Q9D0C4;Q9D0C4-2	F8WGF6;Q9D0C4;Q9D0C4-2	tRNA (guanine(37)-N1)-methyltransferase	Trmt5
-0.426807	-0.0504246	0.0230217	0.396034	-0.289021	-0.0671415	0.0371122	-0.331399	7	7	7	10.8	10.8	10.8	105.18	10	F8WGK4;O70589-4;O70589-5;O70589;B9EJ23;O70589-3;B1AUH6;F7CD87;E9QM23;O70589-2;F6ZQR2;F6Y9I5	F8WGK4;O70589-4;O70589-5;O70589;B9EJ23;O70589-3	Peripheral plasma membrane protein CASK	Cask
-0.366722	-0.0420065	-0.146557	0.206436	-0.190796	-0.170566	0.147881	-0.278006	16	16	15	36.9	36.9	35.8	66.357	24	Q548T0;F8WGM5;Q64324	Q548T0;F8WGM5;Q64324	Syntaxin-binding protein 2	Stxbp2
0.0856667	0.122791	-0.531498	0.0020771	-0.190934	-0.461806	-0.174785	-0.477476	2	2	2	1.5	1.5	1.5	219.85	2	F8WGQ6;Q9WUU9	F8WGQ6;Q9WUU9	Germinal-center associated nuclear protein	Mcm3ap
-0.494985	0.00922203	-0.120308	0.230064	-0.18095	-0.104231	0.126877	-0.239651	11	11	11	32.5	32.5	32.5	73.163	16	F8WHZ9;F8WGR0;Q9QYC0-2;Q9QYC0;E9Q1K3;F6V4G5;D3Z0T1;F6RDR0	F8WHZ9;F8WGR0;Q9QYC0-2;Q9QYC0;E9Q1K3	Alpha-adducin	Add1
-0.36458	-0.119089	-0.246189	0.0367355	-0.238594	-0.230873	-0.0364742	-0.458315	122	122	107	61.4	61.4	56.6	272.1	290	F8WGT0;P26039;A2AIM2;F6S1V7;F6SX70	F8WGT0;P26039	Talin-1	Tln1
-0.351392	-0.132527	0.0337925	0.107973	-0.13792	-0.224244	0.173886	-0.23001	18	7	7	33.2	15.4	15.4	66.771	8	F8WGT1;E9PV16;Q68FL4;F8WI65;Q68FL4-2;H3BKT5;F6WEW4;H3BL31;D3YYM7;D3YX97;E9PX77	F8WGT1;E9PV16;Q68FL4;F8WI65;Q68FL4-2;H3BKT5	Adenosylhomocysteinase;Putative adenosylhomocysteinase 3	Ahcyl2
-0.438611	-0.0514612	-0.00704288	0.0922308	-0.199016	0.187474	0.220028	-0.343061	11	11	9	17.2	17.2	15.6	94.326	12	F8WGU1;Q99KG3-2;Q99KG3-3;Q99KG3	F8WGU1;Q99KG3-2;Q99KG3-3;Q99KG3	RNA-binding protein 10	Rbm10
-0.254932	-0.100756	-0.262014	0.0319748	-0.209998	0.0585337	0.150182	-0.484488	9	9	9	13.3	13.3	13.3	110.19	11	F8WGW3;Q497V5;Q497V5-2;B7ZWI7;B7ZWI4;Q8CHZ0	F8WGW3;Q497V5;Q497V5-2	S1 RNA-binding domain-containing protein 1	Srbd1
-0.351935	-0.0954342	0.110928	0.0923023	-0.191686	-0.179914	0.106696	-0.350249	2	2	2	2.7	2.7	2.7	69.119	2	F8WH41;O55106	F8WH41;O55106	Striatin	Strn
-0.440086	-0.110273	-0.1817	0.0146103	-0.204544	-0.175903	-0.0436649	-0.482393	42	42	42	41.2	41.2	41.2	134.19	96	Q7TSZ3;F8WH45;Q8BMJ2	Q7TSZ3;F8WH45;Q8BMJ2	Leucine--tRNA ligase, cytoplasmic	Lars
-0.337815	-0.174662	-0.157591	0.0583553	-0.248718	-0.183941	-0.0623188	-0.306324	8	8	7	31.5	31.5	31.5	27.377	21	Q3THA6;F8WH59;Q8BL97-3;Q8BL97-4;Q8BL97-2;Q8BL97	Q3THA6;F8WH59;Q8BL97-3;Q8BL97-4;Q8BL97-2;Q8BL97	Serine/arginine-rich splicing factor 7	Srsf7
-0.515452	-0.229602	-0.32292	-0.102365	-0.290542	-0.384733	-0.136531	-0.612435	1	1	1	8.4	8.4	8.4	11.75	2	F8WH78;Q3U3F7;Q9ER63	F8WH78;Q3U3F7;Q9ER63	Tumor necrosis factor receptor superfamily member 23	Tnfrsf23
0.139118	-0.0445242	-0.220775	-0.141408	-0.40667	-0.324681	0.026557	-0.614	4	4	4	30.5	30.5	30.5	25.061	4	Q3U489;F8WH88;Q9WUR9;F6TEU8;A2ARF6	Q3U489;F8WH88;Q9WUR9;F6TEU8	Adenylate kinase 4, mitochondrial	Ak4
-0.345576	-0.00131607	0.023941	0.188141	-0.199692	-0.131754	0.113802	-0.385117	18	18	18	20.3	20.3	20.3	132.35	20	F8WHM5;Q53WR6;Q61543;F6RSH1;E9PWD8	F8WHM5;Q53WR6;Q61543	Golgi apparatus protein 1	Glg1
-0.34989	-0.100349	-0.221819	-0.051775	-0.229763	-0.229059	-0.0515976	-0.422432	25	25	22	12.4	12.4	11	225.5	32	F8WHP4;P83741-4;P83741-5;P83741;P83741-2;P83741-3;P83741-6;F7CZC4;F7CC62;F6TAR7;F6U2S8;F6SRP4	F8WHP4;P83741-4;P83741-5;P83741;P83741-2;P83741-3	Serine/threonine-protein kinase WNK1	Wnk1
-0.357176	-0.0636339	-0.00900459	0.402029	-0.235206	-0.0556316	0.153397	-0.299829	4	4	4	14.3	14.3	14.3	63.078	5	Q3UF10;F8WHQ2;Q99PG2-2;Q99PG2	Q3UF10;F8WHQ2;Q99PG2-2;Q99PG2	Opioid growth factor receptor	Ogfr
-0.336063	-0.0946484	-0.114367	0.0643244	-0.170924	-0.170125	0.0315857	-0.363164	14	14	14	24.5	24.5	24.5	82.298	18	F8WHQ6;Q61183;E9PWC8;E9PZR3;E9QAN2;Q61183-4;Q61183-3;Q61183-2;F6VTN8;E9QAY4;F7CXD5;A1L349;Q9WVP6;E9Q5Z1;E9PVN7;F7DC29;Q8BY05;Q6PCL9	F8WHQ6;Q61183;E9PWC8;E9PZR3;E9QAN2;Q61183-4;Q61183-3;Q61183-2	Poly(A) polymerase alpha	Papola
-0.452658	-0.135153	-0.24417	0.0806274	-0.22513	-0.183859	0.0445328	-0.314266	19	18	18	12.6	12.2	12.2	243.12	24	F8WHT3;Q7TPM1;F7AYW2;A2AN33;Q7TPM1-2;F6Q3E1;F6V431;REV__D3YY58;REV__Q8C1S9;REV__D3YZ69;REV__Q3UHD3-3;REV__Q3UHD3-2;REV__Q3UHD3	F8WHT3;Q7TPM1;F7AYW2	Protein PRRC2B	Prrc2b
-0.332941	-0.0802803	-0.129063	0.0811596	-0.216095	-0.130924	0.0992165	-0.207546	21	21	17	15.6	15.6	13.2	164.76	25	F8WHU5;Q4VA53-3;Q4VA53;Q4VA53-2	F8WHU5;Q4VA53-3;Q4VA53	Sister chromatid cohesion protein PDS5 homolog B	Pds5b
-0.328076	-0.113192	-0.146827	0.0361853	-0.0623512	-0.0484533	0.232763	-0.233791	9	5	5	10.2	7.1	7.1	140.13	6	F8WHU7;Q9D3E6;D6REF2;F6XQW1;F6TNY1	F8WHU7;Q9D3E6;D6REF2	Cohesin subunit SA-1	Stag1
-0.508537	-0.00740814	-0.219717	0.22367	-0.0118237	-0.120777	-0.0308876	-0.378484	2	2	2	39.2	39.2	39.2	11.444	3	F8WHU8;Q14AR0;Q9D8T7;Q9D8T7-2	F8WHU8;Q14AR0;Q9D8T7;Q9D8T7-2	SRA stem-loop-interacting RNA-binding protein, mitochondrial	Slirp
-0.597829	-0.0709906	-0.205596	0.246337	-0.169162	-0.151537	0.216967	-0.372965	1	1	1	16.2	16.2	16.2	15.003	1	F8WHV1;Q9D187	F8WHV1;Q9D187	Mitotic spindle-associated MMXD complex subunit MIP18	Fam96b
-0.314313	-0.0211058	-0.134568	0.109211	-0.187665	-0.240939	0.0296898	-0.423897	20	16	14	37.1	31.5	28.8	79.189	18	F8WHY8;Q8K4B0;E9PX23;Q3TY62;H3BLE1	F8WHY8;Q8K4B0;E9PX23	Metastasis-associated protein MTA1	Mta1
-0.534789	0.0256109	-0.126748	0.206719	-0.190191	-0.106054	0.111957	-0.179034	8	8	8	10.5	10.5	10.5	86.105	9	F8WI17;Q91X43;Q91X43-2	F8WI17;Q91X43;Q91X43-2	SH3 domain-containing protein 19	Sh3d19
-0.369772	-0.0865135	-0.25465	0.0531578	-0.246488	-0.293794	0.0483046	-0.312773	13	13	13	15.4	15.4	15.4	100.28	18	F8WI22;Q8K019-2;Q8K019;H7BX81;Q8K019-3;E9Q5V0	F8WI22;Q8K019-2;Q8K019;H7BX81;Q8K019-3	Bcl-2-associated transcription factor 1	Bclaf1
-0.225547	-0.382383	-0.0949278	0.130063	-0.279469	-0.224654	0.000483513	-0.439088	1	1	1	1.7	1.7	1.7	51.524	1	F8WIB9;Q3UDP0	F8WIB9;Q3UDP0	WD repeat-containing protein 41	Wdr41
-0.31654	-0.113911	-0.187372	-0.0671444	-0.254863	-0.211823	-0.158016	-0.522856	26	26	26	15.1	15.1	15.1	289.23	31	F8WIE5;Q69ZR2	F8WIE5;Q69ZR2	E3 ubiquitin-protein ligase HECTD1	Hectd1
-0.708583	-0.0767269	0.149721	0.248438	-0.0862236	-0.0719585	-0.000751495	-0.211226	5	1	1	12.4	2.3	2.3	38.25	1	F8WIF1;Q8C181-3;Q8C181-2;Q8C181;Q8C181-4	F8WIF1;Q8C181-3;Q8C181-2;Q8C181;Q8C181-4	Muscleblind-like protein 2	Mbnl2
-0.33085	-0.119799	-0.129869	0.0163918	0.0339928	-0.217259	0.0813837	-0.358814	6	6	6	6.5	6.5	6.5	135.45	7	F8WIG5;Q9Z207;E9PV50;E9Q9L9;F6QRM7;Q3TLZ9	F8WIG5;Q9Z207;E9PV50;E9Q9L9	Protein diaphanous homolog 3	Diap3;Diaph3
-0.473494	-0.148808	-0.0179596	0.104531	-0.167273	-0.0834513	0.102611	-0.074975	4	4	4	7.3	7.3	7.3	94.157	9	F8WII1;Q9DBH0;Q3TXI7	F8WII1;Q9DBH0;Q3TXI7	NEDD4-like E3 ubiquitin-protein ligase WWP2	Wwp2
-0.400944	-0.190392	-0.212822	-0.01754	-0.259371	-0.271263	-0.0311041	-0.340207	7	7	7	10.4	10.4	10.4	114.4	9	F8WIJ0;Q3TWZ6;Q9JIS8;F6TQE2	F8WIJ0;Q3TWZ6;Q9JIS8	Solute carrier family 12 member 4	Slc12a4
-0.388142	-0.157072	-0.312529	-0.0492373	-0.220782	-0.27862	-0.0669069	-0.507441	17	17	17	29.2	29.2	29.2	100.73	22	F8WIL7;Q8K4L0	F8WIL7;Q8K4L0	ATP-dependent RNA helicase DDX54	Ddx54
-0.260221	-0.0516281	-0.241807	-0.0737009	-0.0741816	-0.103341	-0.0174255	-0.429088	3	3	3	12.4	12.4	12.4	38.158	3	F8WIQ6;Q9ER41	F8WIQ6;Q9ER41	Torsin-1B	Tor1b
0.525543	1.23066	0.201529	1.05878	-0.0501909	0.135999	0.109883	-0.526235	2	2	2	0.5	0.5	0.5	1010	2	F8WIS7;Q6ZWR6-4;Q6ZWR6;Q6ZWR6-5	F8WIS7;Q6ZWR6-4;Q6ZWR6;Q6ZWR6-5	Nesprin-1	Syne1
-0.463929	-0.143746	0.158033	0.0502129	-0.289324	-0.226995	0.0931063	-0.396576	5	5	5	40.1	40.1	40.1	19.811	5	F8WIU1;Q9D1K7;H7BXB9	F8WIU1;Q9D1K7;H7BXB9	UPF0687 protein C20orf27 homolog	1700037H04Rik
-0.398518	0.00593948	0.187735	0.400797	-0.226688	-0.108585	0.270367	-0.231281	23	23	23	65.6	65.6	65.6	47.474	55	F8WIY0;O88844;D3YVY3	F8WIY0;O88844	Isocitrate dehydrogenase [NADP] cytoplasmic	Idh1
-0.272038	0.129736	-0.115261	0.175578	-0.203115	-0.140812	0.108112	-0.333816	9	9	9	10.1	10.1	10.1	146.05	9	F8WJ61;Q60520;Q60520-1;E9PXF9	F8WJ61;Q60520;Q60520-1	Paired amphipathic helix protein Sin3a	Sin3a
-0.341132	-0.060627	-0.184141	-0.00601768	-0.125078	-0.182165	0.161783	-0.391548	16	16	16	20.1	20.1	20.1	109.97	20	F8WJ93;Q3UMY5;Q3UMY5-3;Q3UMY5-2;Q3UMY5-4	F8WJ93;Q3UMY5;Q3UMY5-3;Q3UMY5-2;Q3UMY5-4	Echinoderm microtubule-associated protein-like 4	Eml4
-0.395123	-0.253401	-0.362345	-0.121987	-0.223532	-0.317606	-0.145358	-0.441072	13	13	13	21.7	21.7	21.7	101.37	15	F8WJA0;Q9ESV0	F8WJA0;Q9ESV0	ATP-dependent RNA helicase DDX24	Ddx24
-0.292317	-0.111619	-0.16493	0.0683804	-0.241447	-0.169609	-0.00324821	-0.471558	5	5	5	24.9	24.9	24.9	23.478	15	F8WJD9;P19157;P46425;F6RWR5	F8WJD9;P19157;P46425	Glutathione S-transferase P 1;Glutathione S-transferase P 2	Gstp1;Gstp2
-0.248857	-0.0492039	0.039156	0.285758	-0.186264	-0.0813484	0.132048	-0.177835	17	17	17	37.5	37.5	37.5	75.892	28	F8WJE0;Q60710;E9PYG9;F6TVP2;E9Q0K6;Q6ZQM3;E0CXZ5	F8WJE0;Q60710;E9PYG9;F6TVP2;E9Q0K6;Q6ZQM3	Deoxynucleoside triphosphate triphosphohydrolase SAMHD1	Samhd1
-0.330942	-0.112934	0.10893	-0.0537987	-0.28977	-0.15745	0.0521564	-0.202127	4	4	4	1.1	1.1	1.1	519.07	4	F8WJE1;Q4U2R1-2;Q4U2R1	F8WJE1;Q4U2R1-2;Q4U2R1	E3 ubiquitin-protein ligase HERC2	Herc2
-0.358727	-0.0909481	-0.182776	0.0750761	-0.190806	-0.193221	0.230543	-0.325289	4	4	4	41.8	41.8	41.8	18.566	4	Q3U431;F8WJE2;P60605;G3UZX2	Q3U431;F8WJE2;P60605;G3UZX2	Ubiquitin-conjugating enzyme E2 G2	Ube2g2
-0.272278	-0.0566339	-0.182679	-0.0210886	-0.191515	-0.22443	-0.00329685	-0.44629	5	5	5	6.7	6.7	6.7	96.441	6	F8WJG8;Q80YR4-2;Q80YR4-3;Q80YR4	F8WJG8;Q80YR4-2;Q80YR4-3;Q80YR4	Zinc finger protein 598	Znf598
-0.182725	0.00468731	-0.186746	-0.0588846	-0.150233	-0.236746	0.161146	-0.351069	7	7	7	28.1	28.1	28.1	52.768	8	G1UCX4;Q9D2C2;Q9D2C2-2	G1UCX4;Q9D2C2;Q9D2C2-2	Protein SAAL1	Saal1
-0.439899	-0.148964	-0.229061	-0.105992	-0.232554	-0.274368	-0.0861835	-0.39653	10	10	10	39.7	39.7	39.7	45.971	16	Q8BIF7;Q810D6;G3UVT6;Q8K335;F7CPC6;D6REU5	Q8BIF7;Q810D6;G3UVT6;Q8K335	Glutamate-rich WD repeat-containing protein 1	Grwd1
-0.207387	0.178087	-0.124368	0.117297	-0.321129	-0.0720205	0.048049	-0.228858	3	3	3	5.3	5.3	5.3	71.056	3	G3UVU1;Q6PCN7;E9PVX5	G3UVU1;Q6PCN7;E9PVX5	Helicase-like transcription factor	Hltf
-0.437243	-0.088975	-0.178659	0.0995893	-0.225823	-0.233961	0.0581188	-0.384539	10	10	10	28.6	28.6	28.6	49.911	16	G5E834;G3UVU2;Q62203;D3YW09;D3Z5A6	G5E834;G3UVU2;Q62203;D3YW09	Splicing factor 3A subunit 2	Sf3a2
-0.12634	-0.00493622	-0.243873	0.071435	-0.247488	-0.274802	0.0210505	-0.410213	2	2	2	10.7	10.7	10.7	33.315	2	G3UVX3;P46737;H7BXB8;P46737-2	G3UVX3;P46737;H7BXB8;P46737-2	Lys-63-specific deubiquitinase BRCC36	Brcc3
-0.207857	-0.118917	-0.148809	-0.0626078	-0.26598	-0.111889	-0.0085392	-0.408812	6	6	2	63.7	63.7	29.2	12.746	9	Q4V9T8;G3UW42;P48024;D3YXK8	Q4V9T8;G3UW42;P48024;D3YXK8	Eukaryotic translation initiation factor 1	Eif1
-0.333872	-0.0825195	-0.118433	0.11853	-0.207537	-0.144352	0.114656	-0.304407	66	66	64	52.9	52.9	51.9	188.75	172	Q9JKF1;G3UW45;F6ZJB0	Q9JKF1;G3UW45;F6ZJB0	Ras GTPase-activating-like protein IQGAP1	Iqgap1
-0.300348	-0.026453	0.090641	0.430998	-0.240261	-0.080225	0.177286	-0.0807705	15	15	1	47.2	47.2	6	35.745	46	G3UW73;D3YVJ7;F8WJG5	G3UW73;D3YVJ7;F8WJG5		Akr1b3
-0.189752	-0.0152473	-0.134309	-0.0149546	-0.19521	-0.0175495	0.112669	-0.250443	10	10	10	14.8	14.8	14.8	66.505	14	G3UY19;G3UW86;G3UWQ7;Q99K43;G3XA79;E9PYJ3;G3UYX6;G3UYZ3;G3UXB1;G3UZL8;G3UXT4	G3UY19;G3UW86;G3UWQ7;Q99K43;G3XA79;E9PYJ3	Protein regulator of cytokinesis 1	Prc1
-0.355332	-0.100109	-0.307985	-0.105498	-0.198999	-0.195467	-0.159496	-0.546547	11	11	11	29.7	29.7	29.7	58.336	20	P10852;G3UWA6	P10852;G3UWA6	4F2 cell-surface antigen heavy chain	Slc3a2
-0.580677	-0.141057	-0.198569	0.0496454	-0.228336	-0.157799	0.00518227	-0.367998	15	15	15	40.4	40.4	40.4	66.876	32	G3UWB1;Q9JMH6-2;Q9JMH6	G3UWB1;Q9JMH6-2;Q9JMH6	Thioredoxin reductase 1, cytoplasmic	Txnrd1
-0.359885	0.0533266	-0.233296	0.370635	-0.239333	-0.251163	0.13137	-0.471032	1	1	1	21	21	21	10.942	1	Q9D6T9;G3UWB2;Q9CQX8	Q9D6T9;G3UWB2;Q9CQX8	28S ribosomal protein S36, mitochondrial	Mrps36
-0.230971	-0.0296803	-0.178664	0.0881586	-0.250424	-0.0846596	0.227602	-0.332699	5	5	5	10.9	10.9	10.9	34.244	6	G3UWE1;Q52L67;Q9CY27	G3UWE1;Q52L67;Q9CY27	Very-long-chain enoyl-CoA reductase	Tecr
-0.458145	-0.0121641	-0.218296	0.142443	-0.171282	-0.179908	0.0382595	-0.240156	4	4	4	25.1	25.1	25.1	19.779	6	G3UWG7;Q9CR27;E9PW36	G3UWG7;Q9CR27;E9PW36	WASH complex subunit CCDC53	Ccdc53
-0.120113	0.0299397	0.0387316	-0.0292158	-0.165634	0.0433369	0.149469	-0.164123	3	3	3	4.6	4.6	4.6	86.212	3	G3UWH9;Q8R1U1;G3UYW8;Q7TSQ9;G3UX78;G3UZ15;G3UWY4;G3UWX2	G3UWH9;Q8R1U1;G3UYW8;Q7TSQ9	Conserved oligomeric Golgi complex subunit 4	Cog4
0.495574	-0.0372362	-0.080575	-0.100917	-0.180987	-0.142345	0.121836	-0.325596	7	7	7	8.4	8.4	8.4	125.86	9	G3UWX1;G3X8Z6;Q5U4B1;G3UXL4;P35601-2;P35601;E9PX26	G3UWX1;G3X8Z6;Q5U4B1;G3UXL4;P35601-2;P35601;E9PX26	Replication factor C subunit 1	Rfc1
-0.32351	-0.0484571	-0.274863	-0.0234394	-0.302884	-0.160554	0.0213203	-0.33754	12	12	12	10	10	10	178.17	13	G3UWZ0;O88379;G3UWK3;G3UZD1;G3UXR5;G3UYS9;G3UZ82	G3UWZ0;O88379	Bromodomain adjacent to zinc finger domain protein 1A	Baz1a
-0.12763	-0.0342379	-0.11479	-0.116177	-0.192858	-0.179971	0.11076	-0.27037	3	3	3	8.4	8.4	8.4	53.415	4	G3UYD5;G3UX23;Q3TCI8;Q3UW64;Q91WG8;F6SHH4;G3UWV5;F6WD11;G3UZ98;G3UX49;F7BWW0	G3UYD5;G3UX23;Q3TCI8;Q3UW64;Q91WG8;F6SHH4;G3UWV5;F6WD11;G3UZ98	Bifunctional UDP-N-acetylglucosamine 2-epimerase/N-acetylmannosamine kinase;UDP-N-acetylglucosamine 2-epimerase (hydrolyzing);N-acetylmannosamine kinase	Gne
-0.421293	-0.111153	-0.0726509	0.252935	-0.238642	-0.217054	0.019413	-0.284496	14	14	14	65.7	65.7	65.7	30.446	35	G3UX26;Q60930;D3YZT5;D3YUN8	G3UX26;Q60930;D3YZT5	Voltage-dependent anion-selective channel protein 2	Vdac2
-0.292567	0.232315	-0.0750704	0.290762	-0.566267	-0.25655	0.00583744	-0.369093	1	1	1	9.8	9.8	9.8	23.985	1	G3UX44;P50171;P50171-2	G3UX44;P50171;P50171-2	Estradiol 17-beta-dehydrogenase 8	H2-Ke6;Hsd17b8
-0.528618	-0.0977745	0.133947	0.0910635	-0.123154	-0.251593	0.274454	-0.249921	4	4	4	7.4	7.4	7.4	77.208	4	G3UX50;Q3UKR0;O35613;G3UWJ9;G3UWI4	G3UX50;Q3UKR0;O35613;G3UWJ9;G3UWI4	Death domain-associated protein 6	Daxx
-0.476898	-0.134362	0.0272455	0.157154	-0.177409	-0.108444	0.0161629	-0.240505	8	6	6	20	16.9	16.9	59.465	7	G8JL74;G3UXA6;Q8BHD7-2;Q8BHD7;G3UZ01;G3UY95;G3UXZ8;G3UXZ6	G8JL74;G3UXA6;Q8BHD7-2;Q8BHD7;G3UZ01	Polypyrimidine tract-binding protein 3	Ptbp3
-0.465245	-0.197913	-0.157384	0.0523834	-0.284845	-0.228968	0.0218506	-0.5028	13	13	4	49.1	49.1	21.1	34.824	27	G3UXL2;Q9D7G0	G3UXL2;Q9D7G0	Ribose-phosphate pyrophosphokinase 1	Prps1l3;Prps1
-0.320682	-0.211781	0.00709438	0.00725651	-0.0452166	-0.127354	-0.0233459	-0.407714	3	3	3	8.5	8.5	8.5	44.839	3	Q8VCR0;G3UXP8;Q3TWJ1;P28704-2;P28704;G3UZ09;A2AJP2;E9Q9V9;Q6LC96;A2AJP1;P28705;P28700	Q8VCR0;G3UXP8;Q3TWJ1;P28704-2;P28704;G3UZ09	Retinoic acid receptor RXR-beta	Rxrb
-0.41284	-0.0392075	-0.140448	0.0646629	-0.239098	-0.186424	0.0255718	-0.369257	17	17	17	35.9	35.9	35.9	58.86	24	G3UXW9;Q3MIA8;Q99LD4;B1ATU4;Q99LD4-2	G3UXW9;Q3MIA8;Q99LD4;B1ATU4;Q99LD4-2	COP9 signalosome complex subunit 1	Gps1
-0.311337	0.0286922	-0.175129	0.106613	-0.223152	-0.225115	0.0263157	-0.385841	11	11	11	70.3	70.3	70.3	23.357	19	G3UXX3;Q91XH5;Q64105;G3UZ79;F6SZQ1	G3UXX3;Q91XH5;Q64105	Sepiapterin reductase	Spr
0.0527697	0.180551	-0.23296	-0.523874	-0.187528	-0.0915308	0.206889	-0.201922	5	5	5	23.5	23.5	23.5	26.092	5	G3UXY0;G3UXZ5;Q5HZK3;P97371;G3X9K9;G3UWN9;G3UXR1	G3UXY0;G3UXZ5;Q5HZK3;P97371;G3X9K9	Proteasome activator complex subunit 1	Psme1
-0.321265	-0.00757504	-0.173748	0.0390978	-0.35882	-0.0251627	-0.0572176	-0.264165	7	7	7	24.8	24.8	24.8	34.003	8	G3UY42;Q8CCS6-2;Q8CCS6;D3YUB9;D3Z055;G3UWS5;D3Z5F7;G3UWY6;G3UX74	G3UY42;Q8CCS6-2;Q8CCS6;D3YUB9;D3Z055;G3UWS5;D3Z5F7	Polyadenylate-binding protein 2	Pabpn1;Gm20521
-0.356465	-0.15026	-0.352192	-0.21642	-0.266515	-0.306609	0.0388403	-0.485237	7	7	7	20.6	20.6	20.6	43.869	7	G3UY65;Q3TQW9;P24860;Q68EM3	G3UY65;Q3TQW9;P24860;Q68EM3	G2/mitotic-specific cyclin-B1	Ccnb1
-0.309498	-0.0232525	-0.0836411	0.0118008	-0.149625	-0.110593	0.118557	-0.310604	20	20	20	32.4	32.4	32.4	103.08	30	G3UYD0;Q3UHU8;Q9ESZ8-5;Q9ESZ8-4;Q9ESZ8-3;Q9ESZ8-6;Q9ESZ8-2;Q9ESZ8;G3UYJ6;G3UWV2;G3UYD7;G3UZU4;G3UY14;G3UX27	G3UYD0;Q3UHU8;Q9ESZ8-5;Q9ESZ8-4;Q9ESZ8-3;Q9ESZ8-6;Q9ESZ8-2;Q9ESZ8	General transcription factor II-I	Gtf2i
-0.399759	-0.0944576	-0.227344	0.00111008	-0.237968	-0.170671	0.0373096	-0.301859	27	27	27	22.9	22.9	22.9	148.58	35	G3UYG6;Q6Y7W8;G3UWR2;Q6Y7W8-2;G3UZX7;G3UYR9;E9Q2M5;G3UZW5;G3UWT6;G3UYH4;G3UZS9;E9Q295	G3UYG6;Q6Y7W8;G3UWR2;Q6Y7W8-2	PERQ amino acid-rich with GYF domain-containing protein 2	Gigyf2
-0.350468	-0.179316	-0.114656	0.17094	-0.24276	-0.149788	-0.125851	-0.425385	3	3	3	57.1	57.1	57.1	6.3442	30	G3UYV7;Q059I1;P62858;D3YVD9	G3UYV7;Q059I1;P62858;D3YVD9	40S ribosomal protein S28	Rps28
-1.05723	0.396131	0.116289	0.450647	-0.0431728	0.0780163	0.766602	-0.187099	1	1	1	0.4	0.4	0.4	394.29	1	G3UYW1;Q6VNB8	G3UYW1;Q6VNB8	WD repeat and FYVE domain-containing protein 3	Wdfy3
-0.64636	-0.0289631	-0.168755	0.0362654	-0.0490608	0.244387	-0.12537	-0.238529	3	3	3	8.6	8.6	8.6	58.131	3	G3UYZ1;Q8R366	G3UYZ1;Q8R366	Immunoglobulin superfamily member 8	Igsf8
-0.274145	-0.216959	-0.371254	-0.22224	-0.189472	-0.151661	-0.0658226	-0.599501	15	14	14	51.9	48.7	48.7	48.334	18	G3UZ26;P50431;G3UYY1;G3UZZ9	G3UZ26;P50431;G3UYY1	Serine hydroxymethyltransferase;Serine hydroxymethyltransferase, cytosolic	Shmt1
-0.537269	-0.056016	-0.00457573	0.0879211	-0.317663	-0.145946	0.132177	-0.637684	2	2	2	2.8	2.8	2.8	58.569	2	G3UZG5;G3X961;Q921I2;G3UZ63	G3UZG5;G3X961;Q921I2;G3UZ63	Kelch domain-containing protein 4	Klhdc4
-0.138773	-0.106921	-0.00247383	0.043335	-0.317272	-0.120653	0.117412	-0.317295	5	5	5	5.9	5.9	5.9	117.99	5	G3UZT5;P14404;O35700;G3UWT0;Q8C763;G3UZ13;Q8CCA6;G3UWJ0;G3UYK2;G3UYY9;E9PYH5;A2A934;A2A930;A2A931;A2A933;A2A935-2;A2A935;A2A935-3;E9PW58;E9PVS4	G3UZT5;P14404;O35700;G3UWT0;Q8C763;G3UZ13;Q8CCA6;G3UWJ0;G3UYK2	MDS1 and EVI1 complex locus protein EVI1	Mecom
-0.289061	-0.274978	0.0391445	0.201067	-0.214423	-0.189489	-0.0254574	-0.355624	4	4	4	52.3	52.3	52.3	14.099	14	G3UZY2;P97493;G3UX99;A2A439	G3UZY2;P97493	Thioredoxin, mitochondrial	Txn2
-0.294298	-0.0801945	0.0119667	0.0847826	-0.0668211	-0.141184	-0.03475	-0.444919	7	7	7	12.8	12.8	12.8	80.443	9	G3X8Q0;O89090;O89090-2;E9Q2V3;E9Q113	G3X8Q0;O89090;O89090-2	Transcription factor Sp1	Sp1
-0.313787	-0.102141	0.0276737	0.181785	-0.284783	-0.166759	-0.0017662	-0.294228	4	4	4	15.9	15.9	15.9	21.447	7	G3X8R0;Q60870	G3X8R0;Q60870	Receptor expression-enhancing protein;Receptor expression-enhancing protein 5	Reep5
-0.30669	-0.0671082	-0.318518	-0.018199	-0.26263	-0.189586	-0.0790911	-0.349031	7	7	7	10.8	10.8	10.8	86.528	8	G3X8R5;Q3UA37	G3X8R5;Q3UA37	Glutamine-rich protein 1	Qrich1
-0.522687	0.175966	0.826205	1.10248	-0.302815	0.162436	0.465962	0.330075	2	2	2	1.8	1.8	1.8	102.2	2	G3X8S6;Q99MQ1-2;Q99MQ1	G3X8S6;Q99MQ1-2;Q99MQ1	Protein bicaudal C homolog 1	Bicc1
-0.393723	-0.0954399	-0.183385	0.0349026	-0.270902	-0.119226	0.0374069	-0.339508	13	13	13	17.5	17.5	17.5	106.14	16	H3BIW0;G3X8T2;Q0P678;H3BJN4;H3BJJ9	H3BIW0;G3X8T2;Q0P678	Zinc finger CCCH domain-containing protein 18	Zc3h18
-0.46459	-0.0846424	0.0778704	0.647525	-0.209331	-0.140286	0.116323	0.0670385	6	6	6	16.9	16.9	16.9	53.844	8	Q544R6;G3X8T3;P16675;A2A5J9;A2A5J8	Q544R6;G3X8T3;P16675	Carboxypeptidase;Lysosomal protective protein;Lysosomal protective protein 32 kDa chain;Lysosomal protective protein 20 kDa chain	Ctsa
-0.170305	-0.0678225	-0.121258	0.169546	-0.19118	-0.0705671	0.172635	-0.382246	5	5	5	16.9	16.9	16.9	38.615	6	G3X8U3	G3X8U3		2210016F16Rik
-0.403296	-0.128561	-0.355708	-0.49538	-0.315181	-0.270997	-0.267896	-1.02014	8	8	8	24.7	24.7	24.7	44.31	9	Q91XA2;G3X8U4	Q91XA2;G3X8U4	Golgi membrane protein 1	Golm1
-0.749384	0.0281954	0.0385914	0.15525	-0.113215	-0.0783339	0.170619	-0.295551	3	3	3	2.9	2.9	2.9	108.55	3	G3X8U8;O88622-2;O88622;E9Q954	G3X8U8;O88622-2;O88622	Poly(ADP-ribose) glycohydrolase	Parg
-0.140356	-0.021821	-0.176394	0.260612	-0.220754	-0.280424	0.206902	-0.182641	4	4	4	25.1	25.1	25.1	29.884	4	G3X8V7;Q99LB2	G3X8V7;Q99LB2	Dehydrogenase/reductase SDR family member 4	Dhrs4
-0.43939	0.186223	-0.084362	-0.09869	-0.093462	-0.0628462	0.132139	-0.330759	5	5	5	15.9	15.9	15.9	65.877	6	G3X8W7;Q8BGZ4;Q8BGZ4-2;F6R0E6	G3X8W7;Q8BGZ4;Q8BGZ4-2	Cell division cycle protein 23 homolog	Cdc23
-0.538797	-0.205338	-0.415904	0.0742006	-0.191898	-0.203674	0.107107	-0.349534	3	3	3	3.9	3.9	3.9	122.35	3	Q3U2B2;G3X8W9;O35604	Q3U2B2;G3X8W9;O35604	Niemann-Pick C1 protein	Npc1
-0.296373	-0.116154	-0.20297	0.0804977	-0.190154	-0.136769	-0.0350046	-0.297884	7	6	6	8.6	7.8	7.8	119.07	6	G3X8X0;Q05BH3;G3UXT5	G3X8X0;Q05BH3		Dhx16
-0.552006	-0.0195065	-0.00170612	0.0206032	-0.316363	-0.233584	0.0646372	-0.0764494	4	4	4	9.3	9.3	9.3	94.825	6	G3X8X7;Q920Q4;Q920Q4-2;E9Q2I5;A2BI90	G3X8X7;Q920Q4;Q920Q4-2;E9Q2I5	Vacuolar protein sorting-associated protein 16 homolog	Vps16
-0.401361	-0.138367	-0.255594	-0.0202427	-0.22751	-0.166027	-0.0204487	-0.429689	34	34	32	46.7	46.7	44.7	101.09	83	G3X8Y3;Q80UM3	G3X8Y3;Q80UM3	N-alpha-acetyltransferase 15, NatA auxiliary subunit	Naa15
-0.297156	-0.159838	-0.219404	0.0467186	-0.19427	-0.218554	-0.0367641	-0.430445	23	23	23	31.2	31.2	31.2	113.88	27	Q8VHK9;G3X8Y4	Q8VHK9;G3X8Y4	ATP-dependent RNA helicase DHX36	Dhx36
-0.23221	-0.0326862	-0.0707026	-0.200716	-0.0653467	-0.0168228	0.0714445	0.0975361	3	3	3	11.1	11.1	11.1	39.873	3	G3X8Z9;Q80UQ2-2;Q80UQ2	G3X8Z9;Q80UQ2-2;Q80UQ2	Ras association domain-containing protein 6	Rassf6
-0.525608	-0.0760555	-0.146985	0.0623074	-0.0559168	-0.251141	-0.049386	-0.43122	5	5	5	10.1	10.1	10.1	75.401	6	G3X920;Q9DBR3;Q9DBR3-2;Q9DBR3-3	G3X920;Q9DBR3;Q9DBR3-2;Q9DBR3-3	Armadillo repeat-containing protein 8	Armc8
-0.55788	-0.278899	-0.409653	-0.145212	-0.169467	-0.217712	-0.152573	-0.430944	9	9	9	40.3	40.3	40.3	31.471	12	G3X926;Q9JJ80	G3X926;Q9JJ80	Ribosome production factor 2 homolog	Rpf2
-0.364083	-0.126142	-0.162411	0.194406	-0.204441	-0.162664	0.118631	-0.229717	9	9	9	11.1	11.1	11.1	110.76	10	G3X928;Q6NZC7	G3X928;Q6NZC7	SEC23-interacting protein	Sec23ip
-0.44761	-0.0911303	-0.169049	0.135587	-0.21558	-0.213731	0.0338392	-0.24084	10	10	10	22.1	22.1	22.1	73.06	11	G3X934;Q3TWF6	G3X934;Q3TWF6	WD repeat-containing protein 70	Wdr70
-0.38924	-0.102018	-0.225651	-0.0253429	-0.215322	-0.184444	-0.00631142	-0.392467	37	37	37	42.3	42.3	42.3	119.84	59	G3X956;Q920B9	G3X956;Q920B9	FACT complex subunit SPT16	Supt16;Supt16h
-0.421424	0.11115	-0.170012	0.316582	-0.00568962	-0.0872574	0.0183697	-0.204945	1	1	1	0.9	0.9	0.9	144.87	1	Q8CG73;G3X958	Q8CG73;G3X958	Protein fantom	Rpgrip1l
-0.385766	-0.16318	-0.369281	-0.102041	-0.288239	-0.215246	-0.0112076	-0.454346	3	3	3	11.3	11.3	11.3	43.807	4	G3X959;Q8K2H1;G3UWD4;Q3UBL8	G3X959;Q8K2H1	Periphilin-1	Pphln1
-0.268576	-0.0526705	-0.174282	0.00601959	-0.125997	-0.158571	0.0565891	-0.433544	14	14	14	14.8	14.8	14.8	155.28	16	G3X963;Q8CDM1;Q8CDM1-2	G3X963;Q8CDM1	ATPase family AAA domain-containing protein 2	Atad2
-0.334065	-0.0198584	-0.152297	0.111477	-0.0987949	-0.134295	0.12134	-0.312565	11	11	11	15.3	15.3	15.3	112.44	14	Q80U83;G3X972	Q80U83;G3X972		Sec24c
-0.0485249	-0.108884	-0.154283	-0.0958595	0.0571594	-0.0431995	0.538867	-0.340637	2	2	2	6.3	6.3	6.3	61.342	2	G3X975;Q8BYM8;Q9CWJ0;Q8BY51	G3X975;Q8BYM8;Q9CWJ0;Q8BY51	Probable cysteine--tRNA ligase, mitochondrial	Cars2
-0.0286207	-0.0359621	-0.146962	0.504467	-0.243766	-0.250339	0.191495	-0.629045	10	1	1	11.6	3.5	3.5	106.36	4	G3X977;Q61703	G3X977;Q61703	Inter-alpha-trypsin inhibitor heavy chain H2	Itih2
-0.288181	-0.129072	-0.196831	-0.027977	-0.227283	-0.185049	-0.0145493	-0.438416	33	33	33	18.1	18.1	18.1	242.07	40	G3X9B1	G3X9B1		Heatr1
-0.323925	-0.0484753	-0.0697765	0.305531	-0.194847	-0.192461	0.100605	-0.268665	31	31	28	40.2	40.2	37.6	109.83	41	O70318;G3X9B8;Q80UE5;Q80UE4;Q811B2;G3X991;E9Q4H2;E9Q4W4;Q3V048;E9Q621;F7CR30;F7BUB8;Q8BT38;E9PWN5;F6S4K9	O70318;G3X9B8;Q80UE5;Q80UE4;Q811B2;G3X991;E9Q4H2	Band 4.1-like protein 2	Epb41l2;Epb4.1l2
-0.144362	-0.154492	-0.23918	-0.201016	-0.0109606	-0.0345287	0.0946169	-0.417353	5	5	5	20.5	20.5	20.5	49.904	6	G3X9G1;O54804-2;O54804;G5E853;Q5J2U5;F7AYX1;F6S062	G3X9G1;O54804-2;O54804;G5E853;Q5J2U5	Choline kinase alpha	Chka
-0.238413	-0.158476	0.0849724	-0.0715809	-0.1863	-0.180479	0.0486317	-0.329531	18	1	0	31.8	1.7	0	97.986	2	Q3TCR7;G3X9G4;F8WIV5;Q91Z39;G3UXX2;G3UY64	Q3TCR7;G3X9G4;F8WIV5		Dnm2
-0.381999	-0.130278	-0.113126	0.145685	-0.233382	-0.153058	0.11316	-0.343592	14	13	13	24.7	23.6	23.6	103.72	16	G3X9H2;P35123	G3X9H2;P35123	Ubiquitin carboxyl-terminal hydrolase 4	Usp4
-0.374108	-0.01299	-0.0676003	0.285189	-0.135748	-0.157373	0.104338	-0.280392	17	17	17	37.2	37.2	37.2	81.58	21	G3X9I2;Q8R146-2;Q8R146	G3X9I2;Q8R146-2;Q8R146	Acylamino-acid-releasing enzyme	Apeh
-0.327386	-0.0216818	-0.056428	0.0338345	-0.0966597	-0.136681	-0.101365	-0.316401	2	2	2	2.3	2.3	2.3	134.57	2	G3X9J4;Q148V7;Q9D743;E9QM90;Q148V7-3;Q148V7-2	G3X9J4;Q148V7;Q9D743;E9QM90;Q148V7-3;Q148V7-2	LisH domain and HEAT repeat-containing protein KIAA1468	2310035C23Rik;Kiaa1468
-0.385266	-0.0671425	0.10755	0.200423	-0.351816	-0.026618	0.17098	-0.201546	14	14	11	8.3	8.3	7	208.5	17	G3X9K3;D3YYK9	G3X9K3;D3YYK9	Brefeldin A-inhibited guanine nucleotide-exchange protein 1	Arfgef1
-0.404019	-0.0655136	-0.156711	0.0955315	-0.20102	-0.261944	0.0132236	-0.300383	9	9	9	30.3	30.3	30.3	45.287	14	G3X9M0;Q9ER88;Q9ER88-2;G3UWZ6;G3UWM7;G3UWJ4;G3UZC0;G3UYM6;G3UWR5	G3X9M0;Q9ER88;Q9ER88-2;G3UWZ6;G3UWM7	28S ribosomal protein S29, mitochondrial	Dap3
-0.339132	-0.0655823	-0.170197	0.07967	-0.0862236	-0.0719585	-0.000751495	-0.211226	7	7	3	14.4	14.4	5	40.894	7	G3X9Q0;Q9JKP5;Q8CHF5;Q3U570;Q3U581;Q542D8;Q8R003;Q8BYC7;Q3TJQ3	G3X9Q0;Q9JKP5;Q8CHF5	Muscleblind-like protein 1	Mbnl1
-0.427936	-0.175816	-0.333368	-0.192686	-0.209261	-0.306679	-0.13751	-0.511911	18	18	18	33.4	33.4	33.4	79.762	32	G3X9Q6;Q8BWW4;F6YE50;E9Q066	G3X9Q6;Q8BWW4;F6YE50;E9Q066	La-related protein 4	Larp4
-0.395481	-0.0230598	0.0219593	-0.014472	-0.25776	-0.128273	0.0455513	-0.539463	10	10	10	17.8	17.8	17.8	103.03	13	G3X9S2;P06802-2;P06802;E9QQ26	G3X9S2;P06802-2;P06802	Ectonucleotide pyrophosphatase/phosphodiesterase family member 1;Alkaline phosphodiesterase I;Nucleotide pyrophosphatase	Enpp1
-0.695491	-0.187777	0.0779572	0.224825	-0.172008	0.0444221	-0.0294533	-0.138088	3	2	2	3.4	2.4	2.4	133.88	2	G3X9T2;Q8BUQ3;E9PZ68;E9Q980;F6YL11;E9Q0T3;G3X9I0;B2RX31;Q8BSL0;A2A4U6;Q66L36;Q5STS8;E9PYM8;Q5STS9;B2RR24;Q8BU00-2;Q8BU00;Q9QYE3-10;Q9QYE3-16;Q99PV8-3;Q9QYE3;Q99PV8-2;Q6A085;Q99PV8	G3X9T2;Q8BUQ3;E9PZ68;E9Q980		Zfp619;Zfp788
-0.320066	-0.153023	-0.0406284	0.275837	-0.235723	-0.1507	0.159714	-0.15402	34	34	1	49.5	49.5	1.3	104.1	62	G3X9V2;P30999;E9Q8Z6;E9Q8Z8;E9Q8Z4;E9Q8Z9;D3Z2H2;E9Q901;E9Q904;D3Z7H6;E9Q986;E9Q907;E9Q905;D3Z2H7	G3X9V2;P30999;E9Q8Z6;E9Q8Z8;E9Q8Z4;E9Q8Z9;D3Z2H2;E9Q901;E9Q904;D3Z7H6;E9Q986;E9Q907;E9Q905;D3Z2H7	Catenin delta-1	Ctnnd1
-0.626614	-0.238384	-0.476885	-0.00849247	-0.0574541	-0.101695	-0.0152636	-0.427543	3	3	3	6.1	6.1	6.1	71.285	3	G3X9X1	G3X9X1		Kbtbd2
-0.400004	0.107327	0.112367	0.414483	-0.000465393	-0.211459	0.22742	-0.127355	7	5	5	5.9	4.7	4.7	210.54	5	G5E8G6;G3X9Y9;P21271;P21271-3;D3Z135	G5E8G6;G3X9Y9;P21271;P21271-3	Unconventional myosin-Vb	Myo5b
-0.393144	-0.0616856	-0.0443935	0.00364685	-0.18037	-0.210242	0.018445	-0.505975	7	7	7	12.8	12.8	12.8	67.45	7	G3X9Z0;Q8R060;H3BKZ0;H3BJ52;H3BKB9;H3BJF6;H3BIZ1;D3Z6K4	G3X9Z0;Q8R060;H3BKZ0;H3BJ52	Protein zwilch homolog	Zwilch
-0.200517	-0.00823116	-0.0190258	0.30493	-0.24626	-0.169683	0.152003	-0.176362	3	3	3	2.5	2.5	2.5	139.92	4	G3XA09;O88879-2;O88879;Q80VR5	G3XA09;O88879-2;O88879	Apoptotic protease-activating factor 1	Apaf1
-0.335262	-0.0759869	-0.254272	0.0108299	-0.193846	-0.149944	0.0583019	-0.393446	28	28	28	36.8	36.8	36.8	102.1	39	G3XA17;F7CBP1;Q62448;Q62448-2;F6TW20;F7DAB1;F7CHS2;F6UU81	G3XA17;F7CBP1;Q62448;Q62448-2	Eukaryotic translation initiation factor 4 gamma 2	Eif4g2
-0.631231	0.000612259	0.183734	0.641317	-0.13263	-0.254642	0.370296	0.051734	1	1	1	7.8	7.8	7.8	24.65	1	H3BL13;G3XA18;Q9D7V9	H3BL13;G3XA18;Q9D7V9	N-acylethanolamine-hydrolyzing acid amidase;N-acylethanolamine-hydrolyzing acid amidase subunit alpha;N-acylethanolamine-hydrolyzing acid amidase subunit beta	Naaa
0.117921	-0.0374355	-0.268984	-0.0553856	-0.490688	-0.312965	-0.160895	-0.445185	1	1	1	6.8	6.8	6.8	24.693	2	G3XA61;Q9DAX2	G3XA61;Q9DAX2	Lipid phosphate phosphohydrolase 2	Ppap2c
-0.153427	0.0506153	0.207671	0.527637	-0.22097	-0.105269	0.159523	0.0206919	2	2	2	23.8	23.8	23.8	15.115	3	G5E814;Q9D8B4	G5E814;Q9D8B4	NADH dehydrogenase [ubiquinone] 1 alpha subcomplex subunit 11	Ndufa11
-0.338516	-0.0681686	-0.128418	0.0267315	-0.273207	-0.157509	0.0227051	-0.348272	21	21	13	23.2	23.2	13.6	134.75	31	G5E829;Q05CJ5	G5E829	Plasma membrane calcium-transporting ATPase 1	Atp2b1
-0.182635	-0.0431147	-0.162364	0.0994024	-0.174033	-0.205606	-0.188852	-0.356758	8	8	8	23	23	23	37.794	10	P29268;G5E830;H3BJW0;H3BK14	P29268;G5E830;H3BJW0	Connective tissue growth factor	Ctgf
-0.13261	0.00966072	-0.142603	0.0205336	-0.0601721	-0.177055	0.271612	-0.332949	2	2	2	7.2	7.2	7.2	45.518	2	G5E831;Q6P4T3;P97480-2;P97480;G5E8I5	G5E831;Q6P4T3;P97480-2;P97480;G5E8I5	Eyes absent homolog;Eyes absent homolog 3	Eya3
0.534644	-0.318949	0.059845	-0.420213	-0.227652	-0.173847	0.0194263	-0.312696	1	1	1	1.2	1.2	1.2	79.434	1	G5E837	G5E837		Hcfc2
-0.443921	-0.013545	0.259192	0.487473	-0.264776	-0.109165	0.293543	-0.0903282	5	5	5	65.3	65.3	65.3	11.142	9	G5E850;Q544Z9;P56395;E0CY88	G5E850;Q544Z9;P56395	Cytochrome b5	Cyb5a
-0.37211	-0.0624027	-0.105661	0.12639	-0.064292	-0.192715	-0.0318289	-0.302025	7	7	7	12.2	12.2	12.2	93.405	7	Q99LG0;G5E860;D3YVU1;D6RHQ6;D3Z6E6	Q99LG0;G5E860;D3YVU1	Ubiquitin carboxyl-terminal hydrolase 16;Ubiquitinyl hydrolase 1	Usp16
-0.53448	-0.238565	-0.197112	-0.0625906	-0.249864	-0.179273	-0.0075655	-0.365198	3	3	3	17	17	17	28.713	4	G5E865;Q62347;Q543W0;Q547S9;Q01147-2;Q01147;D3Z7P7;D3Z326;Q78Z98;D3Z6A5;F6U9F5;P27699-10;P27699-2;E9QLF2;P27699-8;F6Q346;P27699-7;F6W4F5;E9PWV9;P27699-6;D3Z7M6;F6QKL8;D3Z2U7;P27699-5;Q99JF1;P81269	G5E865;Q62347;Q543W0;Q547S9;Q01147-2;Q01147;D3Z7P7;D3Z326;Q78Z98;D3Z6A5;F6U9F5;P27699-10;P27699-2;E9QLF2;P27699-8;F6Q346;P27699-7;F6W4F5;E9PWV9;P27699-6;D3Z7M6;F6QKL8;D3Z2U7;P27699-5;Q99JF1;P81269	Cyclic AMP-responsive element-binding protein 1;cAMP-responsive element modulator;Cyclic AMP-dependent transcription factor ATF-1	Creb1;Crem;Atf1
-0.373711	-0.0997658	-0.186012	0.0127888	-0.225386	-0.167213	0.0297546	-0.358429	41	41	41	41	41	41	145.83	73	G5E866;Q99NB9	G5E866;Q99NB9	Splicing factor 3B subunit 1	Sf3b1
-0.418158	-0.104517	-0.159206	0.0877209	-0.267368	-0.17137	0.0581722	-0.308208	34	34	34	22.2	22.2	22.2	224.13	45	G5E870	G5E870	E3 ubiquitin-protein ligase TRIP12	Trip12
-0.477639	-0.149776	-0.179397	-0.0816402	-0.686543	-0.368373	0.113394	-0.501496	2	2	2	2.3	2.3	2.3	130.34	3	G5E874;Q61092	G5E874;Q61092	Laminin subunit gamma-2	Lamc2
-0.206666	0.0936632	-0.143998	0.168723	-0.153113	-0.00724602	0.0237026	0.0361099	5	5	5	21.7	21.7	21.7	37.896	5	G5E881;Q3TUH1;G3UYJ1;D6RGT1;G3UWL8;Q3TUH1-2	G5E881;Q3TUH1	Phosphatidate cytidylyltransferase, mitochondrial	Tamm41
-0.522693	0.0759211	-0.10934	0.264792	-0.147893	-0.196505	0.0730324	-0.371134	6	3	3	13.2	5.5	5.5	60.607	3	G5E884;O88643	G5E884;O88643	Non-specific serine/threonine protein kinase;Serine/threonine-protein kinase PAK 1	Pak1
-0.143494	0.0325842	-0.0547714	0.166954	0.255871	0.247535	-0.00130177	-0.331485	2	2	2	5.2	5.2	5.2	74.345	2	G5E889;Q923Z3	G5E889;Q923Z3	Protein MTO1 homolog, mitochondrial	Mto1
-0.312893	-0.111065	-0.164203	0.125157	-0.145187	-0.189007	0.103336	-0.343531	23	23	23	28.9	28.9	28.9	152.48	27	G5E896;Q3UJB9;Q3UJB9-2;D6RE33;F6ZJ27;F6V5I7	G5E896;Q3UJB9;Q3UJB9-2;D6RE33	Enhancer of mRNA-decapping protein 4	Edc4
-0.356241	-0.0919628	-0.226088	-0.0685787	-0.213867	-0.177021	-0.0438576	-0.510126	48	48	48	31.8	31.8	31.8	203.78	51	G5E898;Q9R269	G5E898;Q9R269	Periplakin	Ppl
-0.297877	-0.166535	0.125188	0.648144	-0.182734	-0.139928	0.205896	-0.179064	9	9	9	29.4	29.4	29.4	45.043	12	G5E899;P22777	G5E899;P22777	Plasminogen activator inhibitor 1	Serpine1
-0.461371	-0.211631	0.0454082	0.231947	-1.13887	-0.41152	0.173159	0.0330653	5	5	5	8.7	8.7	8.7	84.332	5	G5E8A0;Q8CI95	G5E8A0;Q8CI95	Oxysterol-binding protein;Oxysterol-binding protein-related protein 11	Osbpl11
-0.484087	-0.174479	0.06005	0.0501852	-0.169585	-0.155132	0.218411	-0.141215	3	3	3	3.4	3.4	3.4	132.36	3	Q68FE6;G5E8A2	Q68FE6;G5E8A2	Protein FAM65A	Fam65a
-0.251184	-0.0428801	0.239985	1.03405	-0.048584	-0.208878	0.339408	-0.0232916	6	6	6	5.8	5.8	5.8	126.5	6	Q3TGL4;P37889-2;P37889;G5E8B3	Q3TGL4;P37889-2;P37889;G5E8B3	Fibulin-2	Fbln2
-0.161625	0.103731	0.167662	0.617229	-0.161081	-0.0576267	0.300303	-0.191696	33	33	33	19.2	19.2	19.2	262.84	39	G5E8M2;G5E8B8;G3X9J7;P11276	G5E8M2;G5E8B8;G3X9J7;P11276	Fibronectin;Anastellin	Fn1
-0.705468	-0.0205994	-0.35766	0.191243	-0.225787	-0.674497	0.263268	0.24318	1	1	1	0.9	0.9	0.9	118.56	1	G5E8B9	G5E8B9		Zbtb11
-0.516787	-0.463011	-0.58531	-0.473824	-0.377975	-0.449595	-0.489157	-0.955054	5	5	5	23.9	23.9	23.9	40.095	19	G5E8C3;Q8BHL4	G5E8C3;Q8BHL4	Retinoic acid-induced protein 3	Gprc5a
-0.163278	-0.0721035	-0.329544	0.0237207	-0.112359	-0.267148	0.0529718	-0.598761	4	4	4	4.7	4.7	4.7	104.21	6	G5E8C4;Q8BRH0;Q8BRH0-2	G5E8C4;Q8BRH0;Q8BRH0-2	Transmembrane and TPR repeat-containing protein 3	Tmtc3
-0.315018	-0.0176191	-0.104196	0.241368	-0.135439	-0.11369	0.139707	-0.248278	10	10	10	5.4	5.4	5.4	209.67	11	G5E8C5;G5E8K2;G5E8K3;G5E8K5;G3X971;G5E8K4;F6Z2A0;F7AM67;F6S5N7;E9Q2E1;F7CK09;E9PW46;Q8C8R3-3;Q8C8R3-5;Q8C8R3;Q8C8R3-2;Q8C8R3-4	G5E8C5;G5E8K2;G5E8K3;G5E8K5;G3X971;G5E8K4	Ankyrin-3	Ank3
-0.310371	0.107635	0.102024	0.332295	-0.167632	-0.153151	0.212564	-0.164368	10	10	10	21	21	21	86.908	12	G5E8H0;G5E8C6;Q91YD6-2;Q91YD6;D3Z669;Q91YD6-3;D3YWZ2;D3YZN9	G5E8H0;G5E8C6;Q91YD6-2;Q91YD6	Villin-like protein	Vill
-0.289803	-0.205901	-0.0638609	0.0240259	-0.212885	-0.187925	-0.0552711	-0.426056	10	3	1	24.1	6.5	3	48.918	3	G5E8E1	G5E8E1		Lrrfip1
-0.428095	-0.121682	-0.20771	-0.125355	-0.127051	-0.162395	-0.0647058	-0.386083	7	7	7	43.6	43.6	43.6	22.168	9	G5E8F7;Q9CXL3	G5E8F7;Q9CXL3	Uncharacterized protein C7orf50 homolog
-0.764732	0.04739	0.0850096	0.403247	-0.125424	0.0240564	0.162848	-0.158578	1	1	1	2.6	2.6	2.6	88.051	1	Q6PE70;G5E8F8;O70309;O70309-2	Q6PE70;G5E8F8;O70309;O70309-2	Integrin beta;Integrin beta-5	Itgb5
-0.275433	-0.102825	-0.207252	-0.0312157	-0.166925	-0.206	0.115396	-0.330746	7	7	7	10.4	10.4	10.4	106.41	10	G5E8I8;Q8CGZ0	G5E8I8;Q8CGZ0	Calcium homeostasis endoplasmic reticulum protein	Cherp
-0.278412	-0.044775	-0.113861	0.147138	-0.160931	-0.0350609	0.205447	-0.313586	12	12	12	14.8	14.8	14.8	135.97	14	G5E8J3;Q8K1X1	G5E8J3;Q8K1X1	WD repeat-containing protein 11	Wdr11
-0.254442	-0.165642	-0.122349	0.142564	-0.229346	-0.0905542	0.198046	-0.228446	10	10	9	12	12	10.9	133.53	11	G5E8J4;Q62136;E9PZ70	G5E8J4;Q62136	Protein-tyrosine-phosphatase;Tyrosine-protein phosphatase non-receptor type 21	Ptpn21
0.295315	-0.29294	-0.653876	-0.572339	-0.0684128	0.037879	0.106131	-0.19811	8	1	1	12.8	1.1	1.1	103.19	1	G5E8J9;Q8CFE4-2	G5E8J9		Scyl2
-0.402596	-0.187664	-0.192307	0.074152	-0.128723	-0.220068	-0.0786943	-0.598462	3	3	3	5.8	5.8	5.8	69.683	3	G5E8L8;Q61083	G5E8L8;Q61083	Mitogen-activated protein kinase kinase kinase 2	Map3k2
0.154694	0.666207	1.65586	-0.0881071	-0.229346	-0.0905542	0.198046	-0.228446	2	1	1	2.9	1.9	1.9	135.03	1	Q62130;G5E8M1	Q62130;G5E8M1	Tyrosine-protein phosphatase non-receptor type 14	Ptpn14
-0.155383	-0.205478	-0.144971	0.05229	-0.173769	-0.226886	-0.0238037	-0.404445	28	4	0	73.4	10.9	0	28.556	5	G5E8R1;G5E8R0;E9Q455	G5E8R1;G5E8R0;E9Q455		Tpm1
-0.483822	-0.0837984	-0.114346	0.124703	-0.248014	-0.1127	0.108717	-0.431581	11	11	11	18.1	18.1	18.1	97.862	20	G5E8R4;Q922D4-2;Q922D4;Q922D4-3;Q922D4-4	G5E8R4;Q922D4-2;Q922D4;Q922D4-3;Q922D4-4	Serine/threonine-protein phosphatase 6 regulatory subunit 3	Ppp6r3
-0.231541	0.0597057	-0.176415	0.138869	-0.226047	-0.0713873	0.0786524	-0.394348	4	4	4	11.9	11.9	11.9	54.812	4	G5E8R8;Q6P5G6	G5E8R8;Q6P5G6	UBX domain-containing protein 7	Ubxn7
-0.151834	0.017725	-0.0545425	0.250165	-0.205043	-0.0901728	0.174061	-0.171779	5	5	5	5.2	5.2	5.2	99.09	5	G5E8S0;Q9D4H9-3;Q9D4H9;Q9D4H9-2;F6TN92	G5E8S0;Q9D4H9-3;Q9D4H9;Q9D4H9-2	PHD finger protein 14	Phf14
-0.278168	-0.0684853	-0.0423622	0.200365	-0.275068	-0.0144072	0.264231	-0.140957	8	8	8	20.3	20.3	20.3	65.54	10	G5E8S8;Q8BVD5;F8WGQ7;Q8BVD5-5;Q8BVD5-4;Q8BVD5-2;Q8BVD5-3	G5E8S8;Q8BVD5	MAGUK p55 subfamily member 7	Mpp7
-0.261583	0.0793619	0.0952892	0.137297	-0.0842495	0.0142832	0.251169	-0.185912	2	2	2	1.2	1.2	1.2	161.62	2	G5E8T6;Q9EQJ9-2;Q9EQJ9	G5E8T6;Q9EQJ9-2;Q9EQJ9	Membrane-associated guanylate kinase, WW and PDZ domain-containing protein 3	Magi3
-0.302797	-0.0491104	-0.315238	-0.0499392	-0.241046	-0.0681076	0.0411224	-0.361985	4	4	4	12.7	12.7	12.7	40.866	5	G5E8V8;Q9JJT9;F6RPD4	G5E8V8;Q9JJT9;F6RPD4	Phosphorylated adapter RNA export protein	Phax
-0.16264	-0.100704	-0.038559	0.158455	-0.13415	-0.154566	0.0594368	-0.367916	14	14	1	47.2	47.2	4.3	41.518	21	G5E8V9	G5E8V9		Arfip1
-0.425398	-0.0695143	-0.190161	0.015625	-0.201632	-0.165194	0.0772514	-0.269544	6	6	6	46.3	46.3	46.3	22.199	10	G5E8X1;Q9DCS2;E9Q7K5;E9Q5B2;D3YZM4	G5E8X1;Q9DCS2;E9Q7K5;E9Q5B2	UPF0585 protein C16orf13 homolog	0610011F06Rik
-0.486034	-0.123285	-0.178419	0.0811558	-0.239752	-0.167414	0.00980186	-0.322933	11	11	11	31.8	31.8	31.8	39.736	91	G5E902;Q8VEM8	G5E902;Q8VEM8	Phosphate carrier protein, mitochondrial	Slc25a3
-0.566324	0.0366411	-0.197758	0.142921	-0.133218	-0.141226	0.27532	-0.0628586	9	8	8	40.5	37	37	23.01	10	Q544R9;G5E920;O54879;A2AP78	Q544R9;G5E920;O54879;A2AP78	High mobility group protein B3	Hmgb3
0.120636	0.207769	-0.298712	-0.67649	-0.248538	-0.377886	-0.0298491	-0.297118	1	1	1	2.8	2.8	2.8	82.844	1	G8JL45;Q9D486-3;Q9D486-2;Q9D486	G8JL45;Q9D486-3;Q9D486-2;Q9D486	C-Maf-inducing protein	Cmip
0.150338	-0.27742	-0.241331	-0.217191	-0.349546	0.0686646	0.391193	-0.414104	1	1	1	2.7	2.7	2.7	67.895	1	H3BIX9;H3BLL3;Q921G6	H3BIX9;H3BLL3;Q921G6	Leucine-rich repeat and calponin homology domain-containing protein 4	Lrch4
-0.0903778	-0.169014	-0.718494	-0.224053	-0.0255537	-0.000657082	0.0650597	-0.451269	3	3	3	6.8	6.8	6.8	80.788	3	Q3TB04;H3BIZ7;Q8BIE6;Q8BIE6-2;H3BJN6;H3BK97;H3BL79	Q3TB04;H3BIZ7;Q8BIE6;Q8BIE6-2	FERM domain-containing protein 4A	Frmd4a
-0.244396	-0.150579	-0.0539455	0.173599	-0.207186	0.0956411	0.252487	-0.390552	3	3	3	18.1	18.1	18.1	29.376	4	H3BJ02;H3BJE3;I1E4X1;Q8K1E0-2;Q8K1E0;H3BKJ7;H3BKP0	H3BJ02;H3BJE3;I1E4X1;Q8K1E0-2;Q8K1E0;H3BKJ7	Syntaxin-5	Stx5a;Stx5
-0.392065	-0.110977	-0.237604	0.044487	-0.255291	-0.180616	0.0589924	-0.292776	13	13	13	27.4	27.4	27.4	59.308	28	H3BJ30;H3BJW3;Q6NVF9;H3BKW0;H3BLM9	H3BJ30;H3BJW3;Q6NVF9	Cleavage and polyadenylation specificity factor subunit 6	Cpsf6
-0.404532	-0.132272	-0.00304127	-0.0198822	-0.350212	-0.203369	0.00530052	-0.355825	3	3	3	6.1	6.1	6.1	89.516	3	H3BJH7;Q80WT5-2;Q80WT5;H3BKM5	H3BJH7;Q80WT5-2;Q80WT5;H3BKM5	Aftiphilin	Aftph
0.0981846	-0.240975	-0.174654	0.0108261	-0.286723	-0.238145	-0.0760422	-0.41875	1	1	1	22.7	22.7	22.7	5.0345	1	H3BJI4;H3BJN8;Q9CPR1	H3BJI4;H3BJN8;Q9CPR1	RWD domain-containing protein 4	Rwdd4a;Rwdd4
-0.0886164	-0.0380392	-0.487086	-0.18858	-0.366543	-0.20214	-0.00596142	-0.346951	5	5	5	10.9	10.9	10.9	65.205	5	H3BJR2;H3BK01;Q8R2K4-2;Q8R2K4	H3BJR2;H3BK01;Q8R2K4-2;Q8R2K4	TAF6-like RNA polymerase II p300/CBP-associated factor-associated factor 65 kDa subunit 6L	Taf6l
-0.287206	-0.100152	-0.385106	-0.245282	-0.299286	-0.198476	-0.0161018	-0.533734	2	2	2	18	18	18	13.582	2	H3BJT2;H3BLB7;P47879	H3BJT2;H3BLB7;P47879	Insulin-like growth factor-binding protein 4	Igfbp4
-0.284487	0.0219431	-0.198213	0.106686	-0.498415	-0.0973043	0.0926752	-0.42741	11	11	11	19.7	19.7	19.7	98.47	13	Q80ZL3;H3BK65;P42567;F6W2Q5;Q5JC28;P42567-2;H3BJB8;H3BLE4	Q80ZL3;H3BK65;P42567;F6W2Q5;Q5JC28;P42567-2	Epidermal growth factor receptor substrate 15	Eps15
-0.458645	-0.0906658	-0.146826	0.110464	-0.280418	-0.18495	-0.0213871	-0.431059	12	12	12	55.9	55.9	55.9	32.829	51	H3BKH6;Q9R0P3;H3BJP2;H3BLJ9;H3BJL6;H3BK43;H3BJC6;H3BL99	H3BKH6;Q9R0P3;H3BJP2;H3BLJ9;H3BJL6;H3BK43;H3BJC6	S-formylglutathione hydrolase	Esd
-0.430815	-0.0931511	-0.0699482	0.216562	-0.181322	-0.129801	0.146841	-0.251266	30	30	30	38.5	38.5	38.5	111.82	37	H3BKH9;Q60875;H3BJU7;H3BJX8;H3BJ45;H3BJ40;Q60875-5;Q60875-4;Q60875-2;Q60875-3;H3BL15;H3BLJ1;H3BIX8;H3BLF9;H3BJ59;H3BJM4;H3BJ48	H3BKH9;Q60875;H3BJU7;H3BJX8;H3BJ45;H3BJ40;Q60875-5;Q60875-4;Q60875-2;Q60875-3	Rho guanine nucleotide exchange factor 2	Arhgef2
-0.354675	-0.194734	-0.149824	0.00330925	-0.219002	-0.107041	-0.0611162	-0.422491	4	4	1	3	3	0.4	187.11	4	H3BKK4;E0CY47;E0CZ95	H3BKK4;E0CY47	Phosphoinositide phospholipase C	Plch1
-0.496095	-0.0435581	-0.103345	0.0475483	-0.109318	-0.02073	0.240804	-0.340618	4	4	4	9.8	9.8	9.8	50.513	4	H3BKM2;Q80YV2-2;Q80YV2;D3Z3D0;D3Z5A4;D3Z0B2	H3BKM2;Q80YV2-2;Q80YV2;D3Z3D0	Nuclear-interacting partner of ALK	Zc3hc1
-0.235488	-0.270947	-0.126096	0.116818	-0.0156908	0.0324936	0.113884	-0.193076	2	2	2	9.1	9.1	9.1	34.764	4	H3BKY1;H9H9R4;Q9JHJ3	H3BKY1;H9H9R4;Q9JHJ3	Glycosylated lysosomal membrane protein	Glmp
-0.446688	-0.142719	-0.240194	-0.0422668	-0.259657	-0.213999	-0.0675468	-0.394581	34	34	34	26.2	26.2	26.2	138.55	49	H3BL37;O08784;E9PYV2;H3BIX0;Q05CS0;F8WIZ3;H3BK88	H3BL37;O08784;E9PYV2;H3BIX0;Q05CS0;F8WIZ3	Treacle protein	Tcof1
-0.328279	0.0265436	0.0472755	0.352513	-0.141175	-0.109048	0.198898	-0.192393	2	2	2	12	12	12	20.211	2	H3BL62;Q3UGC8;Q91ZA3	H3BL62;Q3UGC8;Q91ZA3	Propionyl-CoA carboxylase alpha chain, mitochondrial	Pcca
-0.992788	-0.386108	-0.863894	0.144099	-0.24542	0.0402298	0.00603294	-0.265185	1	1	1	16.2	16.2	16.2	17.885	3	H3BLF0;Q91YY4	H3BLF0;Q91YY4	ATP synthase mitochondrial F1 complex assembly factor 2	Atpaf2
-0.449185	-0.106709	-0.188198	-0.129939	-0.213399	-0.259092	-0.0712471	-0.436054	5	5	5	18.3	18.3	18.3	27.033	6	H3BLI5;Q8R0K4;H3BJB7	H3BLI5;Q8R0K4;H3BJB7	Coiled-coil domain-containing protein 137	Ccdc137
-0.408183	-0.0373716	-0.189262	0.0220604	-0.202297	-0.179274	0.0302753	-0.346664	14	9	9	30.6	19.2	19.2	61.048	10	H3BLQ0;Q7TNP2;Q3TTF6;H3BKU1;G3UWS4;H3BLE7;H3BIV7;H3BK50;H3BJ83	H3BLQ0;Q7TNP2;Q3TTF6;H3BKU1;G3UWS4;H3BLE7;H3BIV7	Serine/threonine-protein phosphatase 2A 65 kDa regulatory subunit A beta isoform	Ppp2r1b
-0.43659	-0.241331	-0.0150061	0.0854082	-0.253555	-0.166541	0.0535574	-0.344923	5	4	4	47.5	41.8	41.8	13.608	5	H3BLR8;I1E4X7;Q9JI46;B2KF67;H3BJY4;B1B0E7;P0C028;P0C027	H3BLR8;I1E4X7;Q9JI46	Diphosphoinositol polyphosphate phosphohydrolase 1	Nudt3
-0.109926	0.147025	-0.17027	-0.195207	-0.150001	-0.286305	0.0268831	-0.647159	4	4	4	27.8	27.8	27.8	28.405	8	H7BWY6;Q00724	H7BWY6;Q00724	Retinol-binding protein 4	Rbp4
-0.149717	-0.165941	-0.0865717	0.088439	-0.202445	-0.280449	0.0228281	-0.397924	3	3	3	14.6	14.6	14.6	31.869	4	Q3UIR2;H7BWZ8;Q9D902	Q3UIR2;H7BWZ8;Q9D902	General transcription factor IIE subunit 2	Gtf2e2
-0.351547	0.334849	0.0627613	0.643967	-0.0280743	-0.173465	0.198092	-0.574689	2	2	2	2.8	2.8	2.8	124.4	3	H7BX02;Q4VGL6;A2AVP4;P0C090	H7BX02;Q4VGL6;A2AVP4;P0C090	Roquin-1;Roquin-2	Rc3h1;Rc3h2
-0.339885	0.00102043	-0.280427	0.00672913	-0.222734	-0.165541	0.0420332	-0.406011	8	7	7	35.9	33.7	33.7	33.828	10	H7BX14;Q8BMZ5;Q8BMZ5-2;D3YY06;D3YWG5;D6RH65;D3YZ84	H7BX14;Q8BMZ5;Q8BMZ5-2;D3YY06;D3YWG5;D6RH65;D3YZ84	tRNA-splicing endonuclease subunit Sen34	Tsen34
-0.275258	-0.18663	-0.170467	0.0936604	-0.294764	-0.197428	0.0558453	-0.463963	22	22	21	16.9	16.9	16.4	173.94	24	H7BX26;Q6A065;Q6A065-2;Q6A065-3	H7BX26;Q6A065	Centrosomal protein of 170 kDa	Cep170
-0.462462	-0.194818	0.0598173	0.131282	-0.279496	-0.136356	-0.0502357	-0.335343	4	4	4	3.8	3.8	3.8	120.9	4	H7BX32;Q3U425;Q8K3Z9	H7BX32;Q3U425;Q8K3Z9	Nuclear envelope pore membrane protein POM 121	Pom121
-0.407879	-0.172832	-0.20551	-0.0218859	-0.136197	-0.216599	-0.130055	-0.411697	9	9	9	27.7	27.7	27.7	49.646	9	H7BX59;Q9WU56-2;Q9WU56-3;Q9WU56;Q9WU56-4;D3YWU8;D3Z092	H7BX59;Q9WU56-2;Q9WU56-3;Q9WU56;Q9WU56-4	tRNA pseudouridine synthase;tRNA pseudouridine synthase A, mitochondrial	Pus1
-0.505386	-0.0613518	0.0271349	0.284867	-0.0955267	-0.125118	0.140514	-0.25281	5	5	5	8.4	8.4	8.4	68.644	7	H7BX88;P47934	H7BX88;P47934	Carnitine O-acetyltransferase	Crat
-0.416269	-0.139872	-0.158806	0.0313034	-0.249985	-0.173246	0.0195427	-0.303059	14	14	14	52.2	52.2	52.2	28.329	47	H7BX95;Q6PDM2;Q6PDM2-3;Q6PDM2-2;F7AI47;F6QXN3	H7BX95;Q6PDM2;Q6PDM2-3;Q6PDM2-2	Serine/arginine-rich splicing factor 1	Srsf1
-0.356821	-0.0512676	-0.13483	0.0221958	-0.214771	-0.161514	0.0164719	-0.365641	43	43	43	12.7	12.7	12.7	529.41	52	H9KUX8;O88738-3;O88738-2;O88738	H9KUX8;O88738-3;O88738-2;O88738	Baculoviral IAP repeat-containing protein 6	Birc6
-0.351533	-0.296768	-0.166674	0.24256	-0.135163	-0.110443	0.14828	-0.327263	2	2	2	8.9	8.9	8.9	31.551	2	H9KV18;H9KUZ8;Q99NF3	H9KV18;H9KUZ8;Q99NF3	Centrosomal protein of 41 kDa	Cep41
-0.298388	-0.113956	-0.166029	0.115896	-0.211051	-0.0814066	0.0945988	-0.160051	24	24	24	13.1	13.1	13.1	268.82	26	H9KV00;Q9QX47-3;Q9QX47;H9KV01;H9KV15;Q9QX47-4;H9KUX7;Q9QX47-2;H9KV02;Q8BM30;F7CU80	H9KV00;Q9QX47-3;Q9QX47;H9KV01;H9KV15;Q9QX47-4;H9KUX7;Q9QX47-2	Protein SON	Son
-0.340737	-0.113423	-0.213852	-0.0435343	-0.334759	-0.187164	-0.0650902	-0.45435	13	13	13	34.2	34.2	34.2	74.575	17	H9KV04;Q8R3C0	H9KV04;Q8R3C0	Mini-chromosome maintenance complex-binding protein	Mcmbp
-0.390747	-0.238125	-0.342772	-0.0702381	-0.26009	-0.283775	-0.085928	-0.475466	25	22	20	35.2	31.8	28.4	102.53	32	O08528;E9Q5B5;E9Q9M6;E9Q3Z4;E9Q8S8;Q3TRM8	O08528;E9Q5B5	Hexokinase-2;Hexokinase	Hk2
-0.424526	-0.134584	-0.155113	0.0798912	-0.231903	-0.16715	0.0336227	-0.322191	29	29	29	56	56	56	79.871	89	O08529;E9PWN1	O08529;E9PWN1	Calpain-2 catalytic subunit	Capn2
-0.110298	0.0429506	-0.0613966	0.296281	-0.452107	-0.261687	0.163694	-0.0634604	5	5	5	5.4	5.4	5.4	121.96	5	O08532-3;O08532-2;O08532;Q14BH8;O08532-4;O08532-5;E9Q1X8;E9Q683;E9Q5D2;Q6PHS9-4;Q6PHS9-2;Q6PHS9-5;Q6PHS9;Q6PHS9-3;Q6PHS9-6	O08532-3;O08532-2;O08532;Q14BH8;O08532-4;O08532-5;E9Q1X8	Voltage-dependent calcium channel subunit alpha-2/delta-1;Voltage-dependent calcium channel subunit alpha-2-1;Voltage-dependent calcium channel subunit delta-1	Cacna2d1
-0.136127	-0.156372	-0.267214	-0.110981	-0.213074	-0.319426	-0.0819683	-0.555824	16	16	16	41.3	41.3	41.3	52.763	29	Q6P1B9;O08539-2;O08539;D3Z6Q9;Q7TQF7	Q6P1B9;O08539-2;O08539	Myc box-dependent-interacting protein 1	Bin1
-0.473805	-0.127008	-0.117264	0.216656	-0.261168	-0.162495	0.0766029	-0.298359	9	9	9	41.9	41.9	41.9	24.74	19	O08547;E9Q6R3	O08547;E9Q6R3	Vesicle-trafficking protein SEC22b	Sec22b
-0.373264	-0.0651798	-0.133051	0.159346	-0.20969	-0.159042	0.0799656	-0.298141	23	19	19	59.8	50.9	50.9	62.277	40	O08553;Q6P1J1;P97427;E9Q756	O08553	Dihydropyrimidinase-related protein 2	Dpysl2
-0.405093	-0.0409679	-0.123896	0.0227871	-0.257727	-0.0869732	0.0606461	-0.316422	10	10	10	61	61	61	29.435	16	Q3UJP3;O08579;Q3THM8;B7FAU5;D6RFS0	Q3UJP3;O08579;Q3THM8;B7FAU5	Emerin	Emd
-0.422196	-0.122309	-0.103406	0.0856695	-0.238665	-0.0755463	0.0999088	-0.33787	14	14	14	29.6	29.6	29.6	72.3	16	O08582	O08582	GTP-binding protein 1	Gtpbp1
-0.249307	-0.0198736	-0.193453	-0.140499	-0.25843	-0.200092	0.0154362	-0.345808	9	9	8	51	51	49.8	26.94	16	O08583;O08583-2;Q9JJW6-2;G3X9I4;Q9JJW6	O08583;O08583-2;Q9JJW6-2	THO complex subunit 4;Aly/REF export factor 2	Alyref;Alyref2
-0.372311	-0.160904	-0.0147972	0.168336	-0.324079	-0.111867	0.10711	-0.301085	10	9	9	22.7	21.5	21.5	67.568	9	O08599;O08599-2	O08599;O08599-2	Syntaxin-binding protein 1	Stxbp1
-0.618711	-0.133739	-0.389223	-0.462611	-0.191387	-0.257735	-0.185189	-0.399796	2	2	2	8.7	8.7	8.7	28.616	2	O08602;D7F2B6;Q9JI58;Q9CZQ6;O08604;O08603	O08602;D7F2B6;Q9JI58;Q9CZQ6;O08604;O08603	Retinoic acid early-inducible protein 1-alpha;Retinoic acid early-inducible protein 1-delta;Retinoic acid early-inducible protein 1-epsilon;Retinoic acid early-inducible protein 1-gamma;Retinoic acid early-inducible protein 1-beta	Raet1a;Raet1e;Raet1d;Raet1c;Raet1b
-0.589461	-0.000812531	-0.628218	0.0551834	-0.120682	-0.282067	0.145857	-0.385423	4	4	4	3.6	3.6	3.6	175.07	4	O08648-2;O08648	O08648-2;O08648	Mitogen-activated protein kinase kinase kinase 4	Map3k4
-0.466189	-0.160848	-0.067605	0.00973415	-0.247181	-0.153671	0.0656796	-0.336395	13	13	13	36.2	36.2	36.2	52.921	27	Q58E65;O08663	Q58E65;O08663	Methionine aminopeptidase 2	Metap2
-0.454616	-0.0535097	-0.190905	0.0120783	-0.20999	-0.175447	0.214422	-0.521877	9	9	9	15.9	15.9	15.9	72.954	10	Q3TPL4;O08688;D3YU84;D3Z432	Q3TPL4;O08688	Calpain-5	Capn5
-0.431412	-0.228456	-0.100988	0.129962	-0.547466	-0.31297	0.281784	0.0295134	12	1	1	57.6	10.7	10.7	24.87	4	O08709;Q8BG37	O08709	Peroxiredoxin-6	Prdx6
-0.387283	-0.101818	-0.323154	-0.0426979	-0.336697	-0.198095	-0.152607	-0.544931	12	12	12	26.6	26.6	26.6	92.194	14	O08715;O08715-4;O08715-2;O08715-5;O08715-3;O08715-6	O08715;O08715-4;O08715-2;O08715-5;O08715-3;O08715-6	A-kinase anchor protein 1, mitochondrial	Akap1
-0.337629	0.0328484	0.00387669	0.210322	-0.204046	-0.0633812	0.30026	-0.0970364	3	3	3	10.5	10.5	10.5	31.595	3	Q3TPJ9;O08738	Q3TPJ9;O08738	Caspase-6;Caspase-6 subunit p18;Caspase-6 subunit p11	Casp6
-0.439731	-0.0939693	-0.00323296	0.249779	-0.281603	-0.152184	0.0878162	-0.226688	12	12	12	37.3	37.3	37.3	54.272	23	O08749;Q3TIE8	O08749;Q3TIE8	Dihydrolipoyl dehydrogenase, mitochondrial;Dihydrolipoyl dehydrogenase	Dld
-0.0101175	-0.552825	0.569469	0.538345	0.207831	0.0410013	0.311176	-0.218422	1	1	1	1.7	1.7	1.7	63.273	1	O08789	O08789	Max-binding protein MNT	Mnt
-0.416113	-0.089241	-0.101875	0.186867	-0.199278	-0.18503	0.0278759	-0.391001	14	14	14	25.9	25.9	25.9	58.792	24	Q3U518;O08795;O08795-2	Q3U518;O08795;O08795-2	Glucosidase 2 subunit beta	Prkcsh
-0.450877	-0.0591536	0.393541	1.13679	-0.223162	-0.0435791	0.568882	0.601057	9	9	7	28.6	28.6	23.8	42.259	16	O08797	O08797		Serpinb9
-0.555228	-0.131523	0.149899	0.742643	-0.215805	-0.107422	0.356359	0.272999	14	14	10	49.1	49.1	37.1	42.535	24	O08804;F7B9A0	O08804;F7B9A0		Serpinb6b
-0.356135	-0.0277748	-0.205721	0.0314846	-0.245138	-0.210674	-0.0117931	-0.42626	9	8	8	49.3	46.4	46.4	31.052	20	O08807;B1AZS9	O08807;B1AZS9	Peroxiredoxin-4	Prdx4
-0.252332	-0.129375	-0.161201	0.0933113	-0.25899	-0.21817	0.0672092	-0.34387	8	8	8	19.7	19.7	19.7	60.123	11	Q3TJ75;O08848	Q3TJ75;O08848	60 kDa SS-A/Ro ribonucleoprotein	Trove2
-0.395234	-0.218266	-0.446053	-0.287784	-0.354471	-0.3692	-0.157037	-0.564599	2	2	2	3.3	3.3	3.3	67.146	2	O08856	O08856	RNA polymerase II elongation factor ELL	Ell
-0.0281658	-0.353228	-0.320284	-0.150832	-0.446991	-0.151865	0.193031	-0.333737	1	1	1	2.9	2.9	2.9	81.265	1	O08908	O08908	Phosphatidylinositol 3-kinase regulatory subunit beta	Pik3r2
-0.417717	-0.133956	-0.135584	0.187036	-0.256415	-0.146579	-0.0660439	-0.372849	6	6	6	14.1	14.1	14.1	64.254	6	O08912;A2RRI8;B1AY78;Q8CF93;Q8CF93-2	O08912	Polypeptide N-acetylgalactosaminyltransferase 1;Polypeptide N-acetylgalactosaminyltransferase 1 soluble form	Galnt1
-0.336268	-0.0926657	-0.0153828	0.239313	-0.136347	-0.0846291	0.130131	-0.295244	8	8	8	37.3	37.3	37.3	37.605	11	O08915;D3YW40	O08915	AH receptor-interacting protein	Aip
-0.30919	-0.0425978	-0.166886	0.170826	-0.209622	-0.0674849	0.063365	-0.291326	10	10	10	27.6	27.6	27.6	47.513	10	Q540I4;O08917;G3UYU4;G3UZZ5;G3UWW8	Q540I4;O08917;G3UYU4	Flotillin-1	Flot1
-0.288051	-0.107724	-0.0412283	0.179804	-0.02812	-0.365298	-0.147997	-0.339129	4	4	4	17.1	17.1	17.1	32.251	6	Q3TMX0;O08992;H3BLG5;A2AKJ9;A2AKJ6;A2AKJ5	Q3TMX0;O08992;H3BLG5;A2AKJ9;A2AKJ6	Syntenin-1	Sdcbp
-0.753431	-0.0840712	-0.143787	0.189646	-0.297033	-0.0703974	-0.0235653	-0.320312	4	4	4	86.8	86.8	86.8	7.3384	8	O08997	O08997	Copper transport protein ATOX1	Atox1
-0.24711	-0.0979443	-0.287784	0.129938	-0.246509	-0.243087	0.0724897	-0.401568	4	4	4	16.1	16.1	16.1	38.241	6	O09005	O09005	Sphingolipid delta(4)-desaturase DES1	Degs1
-0.316142	-0.0739937	-0.234259	0.0463772	-0.188524	-0.154928	0.114086	-0.32552	12	12	12	52.9	52.9	52.9	26.372	25	Q6RI64;O09061	Q6RI64;O09061	Proteasome subunit beta type;Proteasome subunit beta type-1	Psmb1
-0.439342	-0.0677948	-0.128214	0.0231438	-0.240164	-0.199924	0.0522079	-0.402906	19	19	15	50.2	50.2	41.9	55.074	32	Q58E49;O09106;D3YYI8	Q58E49;O09106;D3YYI8	Histone deacetylase;Histone deacetylase 1	Hdac1;Gm10093
-0.525899	-0.164125	-0.291847	-0.0134497	-0.255329	-0.230373	-0.0446415	-0.434151	14	14	10	54.5	54.5	40.3	39.296	26	Q5SWN9;O09110-2;O09110	Q5SWN9;O09110-2;O09110	Dual specificity mitogen-activated protein kinase kinase 3	Map2k3
-0.404356	-0.0645123	-0.0659981	0.206724	-0.20046	-0.131552	0.142649	-0.236544	15	15	15	66.2	66.2	66.2	27.497	47	O09131;D3Z1Q9;E9Q299;Q8K2Q2	O09131	Glutathione S-transferase omega-1	Gsto1
-0.014986	0.0708685	-0.00422573	0.406637	-0.240938	-0.253971	0.209371	0.065568	4	4	4	4.9	4.9	4.9	114.65	4	O09159	O09159	Lysosomal alpha-mannosidase	Man2b1
-0.386595	-0.1508	0.0568523	0.274051	-0.284861	-0.172915	0.159655	-0.162489	6	6	6	27.7	27.7	27.7	30.534	15	Q4FJZ6;O09172;H3BJA3;F6VNW5	Q4FJZ6;O09172;H3BJA3	Glutamate--cysteine ligase regulatory subunit	Gclm
-0.206621	-0.0656471	-0.032733	0.407681	-0.152514	-0.0722895	0.231347	-0.060256	2	2	2	9.7	9.7	9.7	41.704	2	O09174	O09174	Alpha-methylacyl-CoA racemase	Amacr
-0.576266	0.552581	-0.616072	0.0665932	-0.171052	-0.154302	0.156506	-0.105924	2	2	2	5.2	5.2	5.2	54.043	2	O35114	O35114	Lysosome membrane protein 2	Scarb2
-0.346652	-0.110858	0.10246	0.211813	-0.334518	-0.0562067	0.0989637	-0.491342	4	4	4	42.1	42.1	42.1	13.194	4	O35127	O35127	Protein C10	Grcc10
-0.25411	-0.0753841	-0.200497	0.0190086	-0.170767	-0.176769	-0.0161591	-0.319685	21	21	21	67.9	67.9	67.9	33.296	62	Q3V235;O35129;F6QPR1;E9Q313;F6Q8V7	Q3V235;O35129;F6QPR1	Prohibitin-2	Phb2
-0.418869	-0.185906	-0.335901	-0.0164194	-0.274304	-0.204561	-0.0293121	-0.436827	6	6	6	30.7	30.7	30.7	26.974	7	Q542P8;O35130	Q542P8;O35130	Ribosomal RNA small subunit methyltransferase NEP1	Emg1
-0.390613	-0.119837	-0.224425	-0.0259018	-0.279227	-0.236914	-0.046896	-0.430622	18	18	18	16.8	16.8	16.8	194.11	25	O35134;E9PYK9	O35134;E9PYK9	DNA-directed RNA polymerase I subunit RPA1	Polr1a
-0.213433	-0.0825405	0.159679	0.387437	-0.185598	-0.026783	0.301401	-0.21291	4	4	4	48.3	48.3	48.3	13.077	10	Q3UNI8;O35215;G3UZN1;G3UYJ7	Q3UNI8;O35215;G3UZN1;G3UYJ7	D-dopachrome decarboxylase	Ddt;Gm20441
-0.657182	-0.212067	-0.160469	0.0100279	0.00093174	-0.0778046	-0.24195	-0.167156	1	1	1	8.2	8.2	8.2	15.509	1	O35216	O35216	Histone H3-like centromeric protein A	Cenpa
-0.373373	-0.131281	-0.160181	0.0334587	-0.23559	-0.203104	0.0202332	-0.370415	14	14	14	25.3	25.3	25.3	88.382	18	O35218	O35218	Cleavage and polyadenylation specificity factor subunit 2	Cpsf2
-0.142022	-0.12524	-0.084424	0.0791216	-0.213908	-0.184692	0.0247993	-0.340036	10	10	1	36.2	36.2	6.6	40.703	25	O35226;O35226-4;O35226-5	O35226;O35226-4;O35226-5	26S proteasome non-ATPase regulatory subunit 4	Psmd4
-0.350005	-0.319776	-0.000662804	0.255535	-0.216059	-0.262806	-0.0221825	-0.335577	10	1	1	36.7	7.4	7.4	41.046	2	Q3ULG4;O35226-2;O35226-3;F7AI87	Q3ULG4;O35226-2;O35226-3	26S proteasome non-ATPase regulatory subunit 4	Psmd4
-0.41991	-0.142096	-0.172218	0.0684738	-0.209719	-0.199371	-0.00771904	-0.351734	31	31	30	43.1	43.1	42	91.006	52	Q3UKJ6;O35286	Q3UKJ6;O35286	Pre-mRNA-splicing factor ATP-dependent RNA helicase DHX15	Dhx15
-0.380578	-0.0874643	0.0315666	0.387446	-0.258777	-0.169729	0.23147	-0.147068	10	10	10	57.1	57.1	57.1	33.901	20	O35295;Q8R4E6-2;Q8R4E6	O35295	Transcriptional activator protein Pur-beta	Purb
-0.67093	-0.105637	0.29355	0.569076	-0.221576	-0.0556736	0.385662	-0.175963	1	1	1	2.9	2.9	2.9	35.235	1	Q3UJ82;O35309	Q3UJ82;O35309	N-myc-interactor	Nmi
-0.0359411	-0.0272131	-0.101274	0.0705605	-0.222045	-0.216215	-0.00310135	-0.50545	4	4	4	6.9	6.9	6.9	69.855	5	Q3UPI8;O35316	Q3UPI8;O35316	Transporter;Sodium- and chloride-dependent taurine transporter	Slc6a6
-0.410878	-0.115687	-0.196228	-0.00178528	-0.0851669	-0.0939388	0.0998745	-0.248913	12	7	7	46.8	34.4	34.4	57.772	10	Q543M7;O35344;E9Q1R3	Q543M7;O35344;E9Q1R3	Importin subunit alpha;Importin subunit alpha-4	Kpna3
-0.240647	-0.0312128	-0.135098	-0.00630093	-0.0443773	-0.101481	0.131749	-0.244746	11	11	8	28.9	28.9	24	59.602	15	Q4FJZ2;Q8BH30;O35345;A2ADZ6	Q4FJZ2;Q8BH30;O35345	Importin subunit alpha;Importin subunit alpha-7	Kpna6
-0.307057	-0.0278549	-0.0368233	0.143923	-0.166546	-0.119072	0.116037	-0.321129	22	22	22	41.7	41.7	41.7	82.105	30	Q3TI07;O35350	Q3TI07;O35350	Calpain-1 catalytic subunit	Capn1
-0.281369	-0.102353	-0.128575	0.177039	-0.167858	-0.076539	0.12772	-0.222508	9	9	9	12.1	12.1	12.1	110.54	10	O35382;Q69ZD1;Q8C391;Q9CXE1	O35382;Q69ZD1	Exocyst complex component 4	Exoc4
-0.817522	-0.142363	-0.24501	-0.100874	0.21391	-0.284491	0.272681	-0.532426	1	1	1	10.1	10.1	10.1	16.683	1	O35427	O35427	DNA-directed RNA polymerase III subunit RPC9	Crcp
-0.425392	0.0695009	0.243218	0.294612	-0.199351	-0.0802135	0.138294	-0.288456	9	9	9	39.4	39.4	39.4	36.118	15	O35459;F7B227	O35459;F7B227	Delta(3,5)-Delta(2,4)-dienoyl-CoA isomerase, mitochondrial	Ech1
-0.3714	-0.261292	-0.146328	0.268168	-0.340652	-0.0733566	0.0534067	-0.267383	4	4	4	13.4	13.4	13.4	28.246	6	O35566	O35566	CD151 antigen	Cd151
-0.405405	-0.158975	0.218643	0.430114	-0.0676346	-0.204224	0.10051	-0.276544	7	7	7	13.9	13.9	13.9	83.967	7	O35598;E9PYF2;E9Q162;D3Z1E6	O35598;E9PYF2	Disintegrin and metalloproteinase domain-containing protein 10	Adam10
-0.585952	-0.105572	-0.170314	-0.22523	-0.166868	-0.0578308	0.0762672	-0.239827	5	4	4	40.1	36.6	36.6	23.103	4	Q91W01;Q545Q8;O35621	Q91W01;Q545Q8;O35621	Phosphomannomutase;Phosphomannomutase 1	Pmm1
-0.437883	-0.117922	-0.189949	0.0897865	-0.240322	-0.149889	0.00702286	-0.375425	34	34	34	79.3	79.3	79.3	36.384	107	O35639	O35639	Annexin A3	Anxa3
-0.424609	0.0348473	0.0391407	0.200729	-0.192078	0.0165539	0.227943	-0.29022	16	16	16	59.9	59.9	59.9	36.724	36	O35640;Q921D0	O35640;Q921D0	Annexin A8;Annexin	Anxa8
-0.255756	-0.110084	-0.073245	0.15854	-0.196911	-0.189808	0.0686855	-0.318113	23	11	11	35.2	21.4	21.4	101.19	22	Q5SVG5;Q5SVG4;O35643;Q8CC13;Q5SWR0	Q5SVG5;Q5SVG4;O35643;Q8CC13	AP-1 complex subunit beta-1;AP complex subunit beta	Ap1b1
-0.780865	-0.466463	0.0435963	-0.627085	-0.263697	-0.103613	-0.0157099	-0.569343	1	1	1	15	15	15	19.519	1	Q545L8;O35648	Q545L8;O35648	Centrin-3	Cetn3
-0.40689	-0.113561	-0.268413	-0.300465	-0.114788	-0.201859	0.0141964	-0.324961	5	5	5	16.8	16.8	16.8	51.354	5	O35654;A8Y5G7	O35654;A8Y5G7	DNA polymerase delta subunit 2	Pold2
-0.164074	0.0389853	-0.00625324	-0.0107641	-0.373558	-0.244964	-0.108672	-0.488995	3	3	3	16.1	16.1	16.1	44.591	5	Q3UL64;O35657	Q3UL64;O35657	Sialidase-1	Neu1
-0.553316	0.0356712	-0.0464725	0.0654764	-0.123965	-0.155144	0.0970716	-0.179379	1	1	1	7.2	7.2	7.2	15.437	1	O35680	O35680	28S ribosomal protein S12, mitochondrial	Mrps12
-0.639551	-0.166769	-0.0183659	0.330399	-0.220416	-0.303771	-0.107987	-0.291427	5	5	5	27.5	27.5	27.5	35.284	14	Q0VE46;O35682	Q0VE46;O35682	Myeloid-associated differentiation marker	Myadm
-0.356481	-0.00104618	-0.166992	0.0471888	-0.186445	-0.146263	-0.00370216	-0.273575	12	12	12	16.1	16.1	16.1	82.504	16	Q3TUQ5;O35691	Q3TUQ5;O35691	Pinin	Pnn
-0.357968	-0.187795	-0.0486383	0.213827	-0.289783	-0.192654	-0.00696754	-0.43367	6	6	6	18.6	18.6	18.6	52.534	8	O35704;F6XPH5	O35704;F6XPH5	Serine palmitoyltransferase 1	Sptlc1
-0.281112	-0.132357	-0.383573	-0.104905	-0.156684	-0.173142	0.0332623	-0.385337	2	1	1	13.7	6	6	20.8	1	O35730-3;O35730	O35730-3;O35730	E3 ubiquitin-protein ligase RING1	Ring1
-0.368776	-0.0672264	-0.047596	0.187401	-0.206827	-0.201033	0.0628262	-0.267572	17	15	8	59	53	33.4	49.199	46	Q811L7;Q8C2Q7;O35737	Q811L7;Q8C2Q7;O35737	Heterogeneous nuclear ribonucleoprotein H;Heterogeneous nuclear ribonucleoprotein H, N-terminally processed	Hnrnph1
-0.39115	-0.0547009	-0.200516	0.0913162	-0.224627	-0.175669	0.0385437	-0.383255	14	14	14	33.9	33.9	33.9	56.784	31	O35841	O35841	Apoptosis inhibitor 5	Api5
-0.398464	-0.100909	-0.111874	0.179901	-0.186161	-0.129721	0.129829	-0.243135	14	14	14	37.2	37.2	37.2	51.091	17	O35857;F7C189	O35857	Mitochondrial import inner membrane translocase subunit TIM44	Timm44
-0.430408	-0.0849056	-0.173488	0.161092	-0.218765	-0.205671	0.00266838	-0.367666	9	9	9	45.5	45.5	45.5	37.548	21	O35864	O35864	COP9 signalosome complex subunit 5	Cops5
-0.45553	-0.0886593	-0.0644035	0.0932789	-0.271061	-0.106489	0.0364628	-0.405241	13	13	3	56.8	56.8	12.4	37.063	27	Q3TUF3;O35887;G3UWR0;G3UWV3;G3V004;G3UY49;G3UXA8;G3UXA3	Q3TUF3;O35887;G3UWR0;G3UWV3;G3V004	Calumenin	Calu
-0.23161	-0.177732	-0.163748	0.147028	-0.28074	-0.0847778	0.104753	-0.311167	4	4	4	54.7	54.7	54.7	10.834	6	Q3U9X2;O35901;O35900;Q9EP83;G3UZ96	Q3U9X2;O35901;O35900;Q9EP83	U6 snRNA-associated Sm-like protein LSm2	Lsm2
-0.131364	-0.0787048	-0.0687075	0.198358	-0.203449	-0.205496	0.0258436	-0.196263	2	2	2	14	14	14	22.924	3	Q3TV21;O35943	Q3TV21;O35943	Frataxin, mitochondrial;Frataxin intermediate form;Frataxin mature form	Fxn
-0.491032	0.0137777	-0.0738821	0.203492	-0.159579	-0.0492191	0.217582	-0.265783	7	7	7	54.2	54.2	54.2	26.336	9	O35969;O35969-2	O35969;O35969-2	Guanidinoacetate N-methyltransferase	Gamt
-0.675629	-0.0512409	-0.335996	0.0585728	-0.29642	-0.251845	0.000322342	-0.508886	1	1	1	8.1	8.1	8.1	21.482	3	Q3U5S6;O35988	Q3U5S6;O35988	Syndecan;Syndecan-4	Sdc4
-0.430944	-0.13949	-0.164697	0.0950699	-0.205486	-0.148736	0.0842943	-0.40684	11	11	11	22.2	22.2	22.2	88.062	13	O54692	O54692	Centromere/kinetochore protein zw10 homolog	Zw10
-0.396782	-0.0436249	-0.240376	-0.0728016	-0.199579	-0.177402	-0.0214081	-0.523619	16	16	16	46.7	46.7	46.7	43.953	34	O54724;Q3U4N4;Q3TER0	O54724;Q3U4N4	Polymerase I and transcript release factor	Ptrf
-0.413418	-0.0773697	-0.13324	0.0653229	-0.239464	-0.130798	0.0853348	-0.376907	11	11	11	26.3	26.3	26.3	49.027	22	O54734	O54734	Dolichyl-diphosphooligosaccharide--protein glycosyltransferase 48 kDa subunit	Ddost
-0.426259	-0.0306091	-0.0642681	0.136251	-0.252792	-0.167686	0.115364	-0.299826	18	18	18	22.4	22.4	22.4	135.08	22	O54774	O54774	AP-3 complex subunit delta-1	Ap3d1
-0.265906	-0.178657	-0.0268612	0.0622196	-0.266842	0.0869694	0.194598	-0.23804	4	3	3	5.9	4.1	4.1	76.756	3	O54781;E9Q5S4;Q6P5E1	O54781;E9Q5S4	SRSF protein kinase 2;SRSF protein kinase 2 N-terminal;SRSF protein kinase 2 C-terminal	Srpk2
-0.298832	-0.0992908	0.146869	0.271034	-0.134466	0.00146961	0.503353	-0.0977402	2	2	2	5.6	5.6	5.6	51.421	2	Q05A21;O54784	Q05A21;O54784	Death-associated protein kinase 3	Dapk3
-0.444792	-0.33567	-0.143506	0.16242	-0.247896	0.0613842	0.177197	-0.337396	2	2	2	3.4	3.4	3.4	72.201	2	Q5NBZ8;O54785;Q5NC04;Q5NC02;Q5NC03;O54785-3;O54785-2	Q5NBZ8;O54785;Q5NC04;Q5NC02;Q5NC03;O54785-3;O54785-2	LIM domain kinase 2	Limk2
-0.490841	-0.618442	-0.138194	-0.203367	-0.23864	-0.176497	0.190717	-0.458675	4	2	2	27.6	18.6	18.6	16.954	2	Q3U0G5;O54791	Q3U0G5;O54791	Transcription factor MafF	Maff
-0.393609	-0.0612841	-0.28753	-0.0485382	-0.287119	-0.206331	-0.168556	-0.489261	7	7	7	25.2	25.2	25.2	49.783	12	O54825	O54825	Bystin	Bysl
-0.210844	0.0232763	-0.156733	0.0822773	-0.100135	-0.106718	-0.0224276	-0.303239	8	8	8	34.3	34.3	34.3	41.215	9	Q545V8;O54833;E9Q578	Q545V8;O54833;E9Q578	Casein kinase II subunit alpha	Csnk2a2
-0.512439	-0.046277	-0.188695	-0.176376	-0.207347	-0.174621	-0.0426035	-0.384446	5	5	5	11.9	11.9	11.9	47.754	6	O54864;A2AC19;O54864-3;O54864-2	O54864;A2AC19;O54864-3;O54864-2	Histone-lysine N-methyltransferase SUV39H1	Suv39h1
-0.284913	-0.0838833	-0.0635147	0.0654898	-0.27001	0.00615311	0.148844	-0.218925	7	7	7	32.6	32.6	32.6	26.977	8	O54946-2;O54946;G3X8S5;F6YRQ2;Q3TB24;Q9QYI5-2;Q9QYI5;Q9QYI8	O54946-2;O54946;G3X8S5	DnaJ homolog subfamily B member 6	Dnajb6
-0.32142	0.00810528	-0.172527	-0.0839853	-0.22701	-0.187222	-0.0796452	-0.541971	7	7	7	23	23	23	37.52	9	Q3TWR3;O54950;D3YUS1;Q3TMN8;Q8BIQ9;Q91WG5-2;Q91WG5	Q3TWR3;O54950	5-AMP-activated protein kinase subunit gamma-1	Prkag1
-0.497732	-0.180967	-0.0295305	-0.130296	-0.345603	-0.146424	-0.0426331	-0.59181	4	4	4	17.3	17.3	17.3	59.386	5	O54956	O54956	DNA polymerase epsilon subunit 2	Pole2
-0.458835	-0.251022	0.0412655	0.2454	-0.192417	-0.0828362	0.00435829	-0.4368	5	5	5	37.1	37.1	37.1	10.102	9	O54962	O54962	Barrier-to-autointegration factor;Barrier-to-autointegration factor, N-terminally processed	Banf1
-0.303789	-0.0721416	-0.0744238	0.180956	-0.187639	-0.142866	0.0210571	-0.303144	10	10	10	46.3	46.3	46.3	38.822	20	O54984	O54984	ATPase Asna1	Asna1
-0.164323	-0.0167265	0.00174618	0.302464	-0.173429	-0.147253	0.194721	-0.266254	3	3	3	20	20	20	20.302	3	Q3U9K9;O55013	Q3U9K9;O55013	Trafficking protein particle complex subunit 3	Trappc3
-0.320511	0.0197973	0.0429354	0.241642	-0.213425	-0.055933	0.183718	-0.19709	8	8	7	41.7	41.7	36.6	19.746	12	Q3TFP8;Q3TXU8;O55022	Q3TFP8;Q3TXU8;O55022	Membrane-associated progesterone receptor component 1	Pgrmc1
-0.409861	-0.133261	-0.0967598	0.219103	-0.268801	-0.174625	0.0468826	-0.328569	37	37	36	56	56	55.1	102.45	51	O55029	O55029	Coatomer subunit beta	Copb2
-0.303886	0.00370789	-0.0760679	-0.0407076	-0.166537	-0.0944357	0.0266714	-0.41983	3	3	3	16.8	16.8	16.8	42.879	4	O55033	O55033	Cytoplasmic protein NCK2	Nck2
-0.437168	0.0297022	-0.0585928	0.0454617	-0.0900412	-0.255646	0.0419512	-0.263907	2	2	2	20.7	20.7	20.7	17.348	2	Q3TDQ8;O55057	Q3TDQ8;O55057	Retinal rod rhodopsin-sensitive cGMP 3,5-cyclic phosphodiesterase subunit delta	Pde6d
-0.316277	-0.0828848	-0.0329561	0.242733	-0.155208	-0.104096	0.173934	-0.209714	5	5	5	25.4	25.4	25.4	27.585	8	O55060;D3Z217;D3YWK6;D3Z380;D6RIK3;D3Z0R1	O55060;D3Z217;D3YWK6;D3Z380	Thiopurine S-methyltransferase	Tpmt
-0.244117	0.242973	0.685751	0.776831	-0.0877037	-0.003932	0.453306	0.0284815	4	4	4	4.7	4.7	4.7	122.38	4	O55111;Q8VCE3;Q811I1	O55111	Desmoglein-2	Dsg2
-0.328232	-0.0129271	0.0450811	0.380359	-0.0210791	-0.159268	0.110297	-0.347043	6	6	6	31	31	31	32.898	7	Q7TMG8;O55126	Q7TMG8;O55126	Protein NipSnap homolog 2	Gbas
-0.653426	-0.235132	-0.0393982	0.182641	-0.320004	-0.246931	-0.0559177	-0.282654	10	10	10	90.2	90.2	90.2	26.511	36	Q545K4;O55135;A6PWZ2;D6RJJ3;B1AZQ4;D6RG53	Q545K4;O55135	Eukaryotic translation initiation factor 6	Eif6
-0.467609	0.0415401	0.191614	0.576554	-0.156165	0.0501451	0.229507	0.0657158	6	6	1	19.3	19.3	2.9	46.135	8	O55137;H7BX55;D3Z4I9;B2RTE4;Q14DI6;Q53YL1;Q32Q92-2;Q32Q92;Q9QYR7-2;Q8BWN8;Q9QYR7	O55137;H7BX55	Acyl-coenzyme A thioesterase 1	Acot1
-0.49157	-0.188053	-0.23588	-0.00247383	-0.310993	-0.230305	-0.136541	-0.355844	7	7	7	47.3	47.3	47.3	12.554	55	Q6ZWX1;O55142;D3Z2T7;E9PXU5;F8VQL4	Q6ZWX1;O55142;D3Z2T7;E9PXU5;F8VQL4	60S ribosomal protein L35a	Rpl35a
-0.436377	-0.132561	-0.190931	-0.0346432	-0.271317	-0.184593	-0.0552635	-0.568165	38	38	38	46	46	46	114.86	102	O55143;F8WI94;O55143-2;Q8R429;B1ATS4;Q8R0X5;B1ATS5;E9Q559;Q64518-2;Q64518-3;Q64518	O55143;F8WI94;O55143-2	Sarcoplasmic/endoplasmic reticulum calcium ATPase 2	Atp2a2
-0.36444	-0.0876503	-0.182285	0.151928	-0.218922	-0.176374	0.039299	-0.309711	22	22	22	30.6	30.6	30.6	120.66	34	O55201;O55201-2	O55201;O55201-2	Transcription elongation factor SPT5	Supt5h
-0.505893	-0.185742	-0.129549	0.309437	-0.195271	-0.222755	0.105993	-0.129759	8	8	8	21.9	21.9	21.9	51.373	13	O55222;F6Q5Z1;D3YZA5	O55222;F6Q5Z1	Integrin-linked protein kinase	Ilk
0.40547	0.0853167	-0.00857544	0.0521612	-0.222692	-0.134533	0.21559	-0.364243	2	2	2	5.6	5.6	5.6	45.126	3	Q54AG5;O55229;F6RRT7	Q54AG5;O55229;F6RRT7	Choline/ethanolamine kinase	Chkb
-0.38184	-0.0705404	-0.154786	0.0480919	-0.198227	-0.159534	0.0818348	-0.342197	18	18	18	66.7	66.7	66.7	28.532	30	O55234;D3Z2T2	O55234;D3Z2T2	Proteasome subunit beta type-5	Psmb5
-0.0951099	-0.458991	-0.12247	-0.180045	-0.203234	-0.154433	0.147568	-0.400998	3	3	3	24.2	24.2	24.2	25.25	3	O55242;B7ZJH9;A2AMS0;O55242-2	O55242;B7ZJH9;A2AMS0;O55242-2	Sigma non-opioid intracellular receptor 1	Sigmar1
-0.481361	-0.0893192	-0.402186	-0.307392	-0.142111	0.473602	-0.255203	-0.544191	6	5	5	20	17.7	17.7	39.384	7	O70126	O70126	Aurora kinase B	Aurkb
-0.0115042	0.475219	-0.207824	0.330026	-0.209528	-0.0425539	0.296786	-0.620995	43	1	1	37.4	1.6	1.6	149.47	1	O70133	O70133	ATP-dependent RNA helicase A	Dhx9
-0.426109	-0.185806	-0.231194	-0.0197124	-0.206934	-0.252813	-0.0819435	-0.385862	21	21	21	52	52	52	63.988	53	O70194	O70194	Eukaryotic translation initiation factor 3 subunit D	Eif3d
-0.405012	-0.18907	-0.191219	-0.0313931	-0.243536	-0.18491	-0.0655689	-0.504274	9	9	9	50.7	50.7	50.7	24.693	39	O70251;G3UX43;G3UZ47	O70251	Elongation factor 1-beta	Eef1b
-0.401544	-0.0604115	-0.126872	0.0543413	-0.200009	-0.192027	-0.0426445	-0.401364	10	10	10	43.8	43.8	43.8	35.738	12	Q544R7;O70252;D3YX62;D3Z4A2;D3YXN4	Q544R7;O70252;D3YX62	Heme oxygenase 2	Hmox2
-0.29883	-0.182695	-0.277231	0.148641	0.00658512	-0.0874615	0.151331	-0.436562	3	3	3	10.6	10.6	10.6	52.674	3	Q3UFM6;O70279	Q3UFM6;O70279	Protein DGCR14	Dgcr14
-0.29366	-0.186046	-0.324437	0.0328579	-0.0888586	-0.132814	0.223427	-0.308377	3	3	3	7.1	7.1	7.1	64.281	4	Q9EP84;O70293;O70293-2;Q3TST4;Q8VEB1	Q9EP84;O70293;O70293-2	G protein-coupled receptor kinase 6	Grk6
-0.416928	-0.0679522	-0.121642	0.0872555	-0.230087	-0.147615	0.0485668	-0.310453	16	13	13	42.3	33.5	33.5	56.888	20	Q3UJC3;O70310	Q3UJC3;O70310	Glycylpeptide N-tetradecanoyltransferase;Glycylpeptide N-tetradecanoyltransferase 1	Nmt1
-0.233494	-0.119958	-0.266769	-0.151725	-0.253775	-0.234142	-0.073431	-0.596261	18	18	15	49.3	49.3	41	60.484	28	Q3THR4;O70311;A2AJH3;Q8CFK1	Q3THR4;O70311;A2AJH3;Q8CFK1	Glycylpeptide N-tetradecanoyltransferase;Glycylpeptide N-tetradecanoyltransferase 2	Nmt2
-0.34322	-0.0980654	-0.178969	0.174617	-0.221786	-0.103468	0.0572872	-0.211987	5	5	5	17.8	17.8	17.8	29.193	6	Q76LV0;O70325-2;O70325;Q91XR9	Q76LV0;O70325-2;O70325;Q91XR9	Glutathione peroxidase;Phospholipid hydroperoxide glutathione peroxidase, mitochondrial;Phospholipid hydroperoxide glutathione peroxidase, nuclear	Gpx4
-0.394161	-0.210257	-0.119698	0.146677	-0.281067	-0.193983	-0.0542259	-0.417227	9	9	9	47.3	47.3	47.3	23.348	13	Q3TPU5;O70378	Q3TPU5;O70378	ER membrane protein complex subunit 8	Emc8
-0.585228	-0.0412979	-0.00612068	0.267351	-0.227875	-0.105425	0.135832	-0.225479	18	18	18	77.4	77.4	77.4	35.774	39	O70400	O70400	PDZ and LIM domain protein 1	Pdlim1
-0.537905	-0.110718	0.123244	0.386247	-0.26162	-0.105782	0.0429783	-0.211674	4	4	4	40.6	40.6	40.6	11.451	8	O70404	O70404	Vesicle-associated membrane protein 8	Vamp8
-0.480447	-0.152847	0.182312	0.589804	-0.299971	-0.164358	0.118635	-0.0351238	12	12	12	48.4	48.4	48.4	32.072	17	Q543D7;O70433	Q543D7;O70433	Four and a half LIM domains protein 2	Fhl2
-0.311623	-0.132404	-0.140886	0.0888367	-0.200123	-0.13677	0.0448036	-0.325289	14	14	14	51.8	51.8	51.8	28.405	34	Q58EV4;O70435;E0CZ34;F8WH02;E0CYL6	Q58EV4;O70435	Proteasome subunit alpha type;Proteasome subunit alpha type-3	Psma3
-0.506185	-0.113969	-0.101683	0.18435	-0.239275	-0.188597	0.0868149	-0.304976	7	7	7	36.8	36.8	36.8	29.736	15	Q8BH40;O70439	Q8BH40;O70439	Syntaxin-7	Stx7
-0.525857	-0.141944	-0.13622	0.200497	-0.25684	-0.206022	-0.0551224	-0.38184	5	1	1	16.1	3.2	3.2	27.706	6	O70456	O70456	14-3-3 protein sigma	Sfn
-0.371626	0.00260162	0.0579662	0.125187	-0.225275	-0.0350304	0.146278	-0.432632	26	26	26	71	71	71	54.831	90	Q3TS38;O70475;D3Z3F7;D3YXP9;F6ZQT4	Q3TS38;O70475;D3Z3F7	UDP-glucose 6-dehydrogenase	Ugdh
-0.264513	-0.011796	-0.183841	0.185367	-0.22361	-0.194693	0.143768	-0.313846	2	2	2	1.2	1.2	1.2	200.24	2	O70481	O70481	E3 ubiquitin-protein ligase UBR1	Ubr1
-0.488024	-0.161602	-0.20686	-0.137306	-0.199902	-0.182087	-0.0186443	-0.481234	8	8	8	33.3	33.3	33.3	34.741	19	Q0VGQ1;O70503;O70503-2	Q0VGQ1;O70503	Very-long-chain 3-oxoacyl-CoA reductase	Hsd17b12
-0.236176	-0.101897	-0.242298	0.010417	-0.277593	-0.154131	-0.107661	-0.453546	8	8	7	17.3	17.3	15.4	73.088	11	Q3UB06;O70551;F8WGJ7;Q0VAW8;Q9Z0G2	Q3UB06;O70551	SRSF protein kinase 1	Srpk1
-0.254757	0.0208302	0.149539	0.30664	-0.233641	-0.0681915	0.466611	-0.458566	2	2	2	7.9	7.9	7.9	47.466	2	O70572	O70572	Sphingomyelin phosphodiesterase 2	Smpd2
-0.373683	-0.113591	-0.145267	0.132711	-0.227011	-0.161804	0.084425	-0.40542	7	7	7	53.2	53.2	53.2	16.534	13	O70591;F8WJ30	O70591;F8WJ30	Prefoldin subunit 2	Pfdn2
-0.34478	-0.211695	-0.294684	-0.0969048	-0.194652	-0.127291	-0.0167389	-0.493863	6	6	6	21	21	21	32.921	8	O88271	O88271	Craniofacial development protein 1	Cfdp1
-0.365801	-0.0855522	0.125094	0.288231	-0.308224	-0.0339966	0.151455	-0.0948801	6	6	6	14.3	14.3	14.3	65.225	7	O88291;E9Q662;D3YXQ7;O88291-2	O88291;E9Q662	DBIRD complex subunit ZNF326	Znf326
-0.42787	-0.152861	-0.140266	0.242186	-0.233311	-0.20339	0.112265	-0.212292	31	31	31	65.8	65.8	65.8	66.406	64	Q3TJY2;O88342	Q3TJY2;O88342	WD repeat-containing protein 1	Wdr1
-0.0593052	-0.150633	-0.00724983	0.253287	0.0300531	0.0356188	0.181394	-0.188918	6	5	5	9.4	8.3	8.3	86.785	5	Q5D0E0;O88351;E9Q037	Q5D0E0;O88351	Inhibitor of nuclear factor kappa-B kinase subunit beta	Ikbkb
-0.601903	-0.261237	-0.512217	-0.0271568	-0.191298	-0.171259	-0.0250692	-0.277347	2	2	2	10.3	10.3	10.3	25.029	3	Q0VB85;O88396	Q0VB85;O88396	GrpE protein homolog;GrpE protein homolog 2, mitochondrial	Grpel2
-0.36751	-0.0729809	-0.104567	0.178926	-0.192688	-0.145214	0.113598	-0.396719	30	28	28	49	47.9	47.9	92.031	52	O88398;D3Z3N6;D3YXP4	O88398	Advillin	Avil
-0.651628	-0.0921564	-0.202709	-0.104598	-0.311957	-0.572823	0.530484	-0.854778	3	3	3	7	7	7	51.23	3	O88413;Q4VA41;P50586-2;P50586	O88413	Tubby-related protein 3	Tulp3
0.0469885	-0.123967	-0.00963116	0.174777	-0.140577	-0.27774	0.036643	-0.221408	5	2	2	11.9	6.4	6.4	70.35	2	O88428	O88428	Bifunctional 3-phosphoadenosine 5-phosphosulfate synthase 2;Sulfate adenylyltransferase;Adenylyl-sulfate kinase	Papss2
-0.407378	0.0206661	-0.191928	0.0619555	-0.256241	-0.285502	0.10498	-0.471056	4	4	4	7.9	7.9	7.9	53.918	5	O88455;D3Z7G1;D3YXR4;Q711T1	O88455;D3Z7G1;D3YXR4	7-dehydrocholesterol reductase	Dhcr7
-0.487421	-0.219835	-0.271132	-0.0251751	-0.195717	-0.221027	-0.070694	-0.403379	21	21	21	44.9	44.9	44.9	63.45	30	O88477	O88477	Insulin-like growth factor 2 mRNA-binding protein 1	Igf2bp1
-0.10171	-0.108522	-0.107342	0.342062	-0.314045	-0.127192	0.195461	-0.00980282	1	1	1	2.3	2.3	2.3	87.862	1	O88512	O88512	AP-1 complex subunit gamma-like 2	Ap1g2
-0.264703	0.0814037	-0.153623	0.104028	-0.255128	-0.292634	0.0896921	-0.23233	4	4	4	11.3	11.3	11.3	64.892	4	O88520	O88520	Leucine-rich repeat protein SHOC-2	Shoc2
-0.291878	-0.124609	-0.155191	0.0949936	-0.214783	-0.144966	-0.0107899	-0.35434	13	13	13	43.5	43.5	43.5	47.832	28	Q3UQL2;O88543;Q8BX58;D3Z036;F6YCA7	Q3UQL2;O88543;Q8BX58	COP9 signalosome complex subunit 3	Cops3
-0.402836	-0.0538979	-0.141724	0.0327148	-0.225571	-0.146944	0.034441	-0.412523	14	14	14	42.6	42.6	42.6	46.284	22	Q14AI7;O88544;D3YV99;D3Z1R9;F6QTS1;D6RG47	Q14AI7;O88544;D3YV99;D3Z1R9;F6QTS1	COP9 signalosome complex subunit 4	Cops4
-0.452798	0.0766983	-0.485271	-0.275138	-0.237783	-0.336184	0.0719881	-0.191045	2	2	2	4.8	4.8	4.8	63.396	2	O88554	O88554	Poly [ADP-ribose] polymerase 2	Parp2
-0.2655	0.0310106	-0.367268	0.111707	-0.253779	-0.112341	0.133658	-0.257459	6	6	6	49.5	49.5	49.5	24.717	13	O88587-2;Q91XH4;O88587;D3Z227	O88587-2;Q91XH4;O88587	Catechol O-methyltransferase	Comt
-0.471357	-0.0767298	-0.143888	0.402682	-0.125115	-0.164862	0.113657	-0.278269	6	6	6	26	26	26	28.489	7	Q91VU9;O88630	Q91VU9;O88630	Golgi SNAP receptor complex member 1	Gosr1
-0.14841	-0.217639	-0.440177	0.0829554	-0.24201	-0.0656176	0.190051	-0.197747	3	3	3	37.1	37.1	37.1	13.553	7	Q542I7;O88653	Q542I7;O88653	Ragulator complex protein LAMTOR3	Lamtor3
-0.429218	-0.115374	-0.199619	0.111544	-0.262186	-0.205452	-0.0170937	-0.386808	22	22	22	62.2	62.2	62.2	49.548	61	O88685;B7ZCF1;A2AGN7;F6Q2E3	O88685;B7ZCF1;A2AGN7	26S protease regulatory subunit 6A	Psmc3
-0.0177841	-0.156923	-0.907473	-0.0714922	0.38975	-0.677423	0.161226	-0.422984	2	2	2	9.1	9.1	9.1	44.838	2	O88693	O88693	Ceramide glucosyltransferase	Ugcg
-0.416595	-0.11457	-0.175085	0.140497	-0.200355	-0.187017	0.0489597	-0.279472	7	7	7	31.6	31.6	31.6	29.8	10	O88696	O88696	ATP-dependent Clp protease proteolytic subunit, mitochondrial	Clpp
-0.436823	-0.194423	-0.278987	-0.127236	-0.262883	-0.184686	-0.0326214	-0.444339	6	6	6	15.5	15.5	15.5	49.981	9	O88708;A2AI40;Q9CZF7;A2AI43;CON__Q2YDI2;A2AI42	O88708;A2AI40;Q9CZF7	Origin recognition complex subunit 4	Orc4
-0.323337	-0.130886	-0.0873146	0.253497	-0.266531	-0.0427752	0.109786	-0.279262	10	5	5	30.2	20.9	20.9	46.614	10	O88712-2;O88712;O88712-3	O88712-2;O88712;O88712-3	C-terminal-binding protein 1	Ctbp1
-0.516396	-0.0587158	0.062542	0.162014	-0.191542	-0.176479	-0.0368032	-0.441544	4	4	4	15.3	15.3	15.3	37.316	4	O88736;Q8C5N9	O88736;Q8C5N9	3-keto-steroid reductase	Hsd17b7
-0.430172	-0.0103569	0.22603	0.539825	-0.161648	0.015461	0.123847	-0.119236	7	7	7	21.3	21.3	21.3	54.325	8	Q561M4;Q3UDC3;O88746;O88746-2	Q561M4;Q3UDC3;O88746	Target of Myb protein 1	Tom1
-0.473414	-0.132884	0.102532	0.544061	-0.225607	-0.198891	0.251482	0.0331593	8	8	8	32.7	32.7	32.7	32.423	16	Q8VC39;O88792	Q8VC39;O88792	Junctional adhesion molecule A	F11r
-0.483723	-0.108134	-0.145773	0.0122252	-0.123283	-0.116847	-0.101149	-0.354432	6	6	6	25.7	25.7	25.7	29.473	8	O88796	O88796	Ribonuclease P protein subunit p30	Rpp30
-0.354647	-0.0922041	-0.177909	0.104635	-0.196791	-0.217815	0.0329952	-0.321297	13	13	11	32.7	32.7	29.1	57.454	19	Q3TGH8;O88811;O88811-2;B0R0N7	Q3TGH8;O88811;O88811-2	Signal transducing adapter molecule 2	Stam2
-0.376399	-0.0345097	0.0397577	0.0924921	-0.0648079	-0.00659561	0.108761	-0.300995	4	4	4	25.3	25.3	25.3	20.959	4	Q3TUM2;O88848;O88848-2;E9PZG3;D3Z067	Q3TUM2;O88848;O88848-2;E9PZG3;D3Z067	ADP-ribosylation factor-like protein 6	Arl6
-0.206811	-0.113369	-0.176702	0.248336	-0.14198	-0.0662546	0.0265722	-0.272218	4	4	4	12.7	12.7	12.7	64.349	5	Q3U3M5;O88874;E9PXL8	Q3U3M5;O88874;E9PXL8	Cyclin-K	Ccnk
-0.478621	0.108849	-0.00956821	0.171898	0.307028	-1.48471	0.367411	0.909761	6	5	5	26.2	24.3	24.3	48.82	6	Q3UM33;O88895	Q3UM33;O88895	Histone deacetylase;Histone deacetylase 3	Hdac3
-0.333027	-0.00609303	-0.114271	-0.0851374	-0.110992	0.0316391	0.0145121	-0.517355	7	7	7	22.1	22.1	22.1	59.778	7	O88939-2;O88939;D3Z4C3;D3YVF8;D3YZI8	O88939-2;O88939;D3Z4C3	Zinc finger and BTB domain-containing protein 7A	Zbtb7a
-0.410233	0.167248	0.124579	0.638222	-0.17215	-0.0515966	0.227125	0.0502548	7	7	7	32.5	32.5	32.5	32.549	11	Q91WJ4;O88958;D3YWR1;Q9CRC9-2;Q9CRC9;D3Z0R5;G3UXF5	Q91WJ4;O88958	Glucosamine-6-phosphate isomerase 1	Gnpda1
-0.140912	0.14403	-0.195521	0.0810709	-0.179031	-0.0368624	0.0755816	-0.168158	1	1	1	7.6	7.6	7.6	26.925	2	Q5F234;O88983	Q5F234;O88983	Syntaxin-8	Stx8
-0.289779	-0.0212555	-0.0742502	0.0672264	-0.168646	-0.0598993	0.0485744	-0.364051	7	7	7	8.2	8.2	8.2	152.4	8	O89001	O89001	Carboxypeptidase D	Cpd
-0.44693	0.0053215	-0.0635166	0.537189	-0.100576	-0.0773525	0.249658	0.0421696	4	4	4	8.2	8.2	8.2	61.341	5	O89023	O89023	Tripeptidyl-peptidase 1	Tpp1
-0.483343	-0.0769033	-0.3462	-0.1083	-0.257682	-0.221547	0.0486679	-0.195311	7	7	7	15	15	15	84.877	7	O89050;F6UW85	O89050	Muskelin	Mkln1
-0.269421	-0.0277939	-0.0874062	0.0527687	-0.221319	-0.278899	0.142011	-0.373456	8	8	8	45.9	45.9	45.9	30.26	10	O89051	O89051	Integral membrane protein 2B;BRI2, membrane form;BRI2 intracellular domain;BRI2C, soluble form;Bri23 peptide	Itm2b
-0.407354	-0.135131	-0.100248	0.148396	-0.129814	-0.108143	0.0978165	-0.357584	11	11	11	53.2	53.2	53.2	34.567	30	O89079;D3Z315;F6YFR7;F6XIG5;E9Q6I5	O89079;D3Z315;F6YFR7	Coatomer subunit epsilon	Cope
-0.441958	-0.0942307	-0.144997	0.0370827	-0.239597	-0.237341	-0.106747	-0.319345	8	8	1	65.4	65.4	7.2	16.604	30	Q545K5;O89086	Q545K5;O89086	RNA-binding protein 3	Rbm3
-0.422926	-0.15847	-0.0804291	0.105993	-0.225285	-0.162004	0.0278206	-0.393677	16	16	16	41.2	41.2	41.2	55.356	25	Q3U607;O89110	Q3U607;O89110	Caspase-8;Caspase-8 subunit p18;Caspase-8 subunit p10	Casp8
-0.359793	-0.189652	0.16353	0.322676	-0.139651	-0.173402	0.0700893	-0.22148	4	4	4	15.8	15.8	15.8	45.341	5	O89112;B2KGR2	O89112	LanC-like protein 1	Lancl1
-1.70174	-0.505369	0.634691	0.198471	-0.14106	-0.143216	0.0217505	-0.327921	2	2	2	12.9	12.9	12.9	25.868	5	Q5FWJ7;O89116;Q8CET6;E9Q908	Q5FWJ7;O89116;Q8CET6;E9Q908	Vesicle transport through interaction with t-SNAREs homolog 1A	Vti1a
-0.491863	-0.125187	-0.188313	-0.0245533	-0.211647	-0.171661	-0.0163689	-0.482409	11	11	11	65.8	65.8	65.8	21.606	20	Q544T5;P00375	Q544T5;P00375	Dihydrofolate reductase	Dhfr
-0.357155	0.0452042	0.0462303	0.374577	-0.290202	-0.0680733	0.236497	-0.158764	6	6	6	30.8	30.8	30.8	25.976	16	Q7JCZ1;P00405	Q7JCZ1;P00405	Cytochrome c oxidase subunit 2	mt-Co2;Mtco2
-0.117763	0.133406	-0.0676651	0.00116348	-0.281783	-0.0673981	0.256609	-0.126482	1	1	1	5.4	5.4	5.4	29.922	1	Q7JCX7;Q7JCA9;P00416	Q7JCX7;Q7JCA9;P00416	Cytochrome c oxidase subunit 3	mt-Co3;COX3
-0.774262	-0.542955	-0.61886	-0.349295	-0.242789	-0.318954	-0.0324764	-0.212792	2	2	2	6.3	6.3	6.3	51.177	2	P00860;Q8CIC5	P00860;Q8CIC5	Ornithine decarboxylase	Odc1
-0.386446	-0.123012	-0.0805492	0.140276	-0.323276	-0.181851	0.060442	-0.322773	3	3	3	12.3	12.3	12.3	29.032	3	P00920	P00920	Carbonic anhydrase 2	Ca2
-0.581658	-0.0882416	-0.032815	0.375391	-0.333865	0.0238485	0.244745	-0.0433998	3	3	3	35.3	35.3	35.3	13.823	4	P01887;Q91XJ8	P01887;Q91XJ8	Beta-2-microglobulin	B2m
-0.466207	0.0789108	0.291574	0.192478	-0.0520802	-0.0986004	0.22531	-0.24806	5	1	1	19.5	5.1	5.1	41.301	1	Q7JJ15;P01901;Q3TH01;P14428;P04223;E9Q5B3;G3UXW2;P04223-2;P14426;P01902	Q7JJ15;P01901;Q3TH01;P14428;P04223;E9Q5B3;G3UXW2;P04223-2	H-2 class I histocompatibility antigen, K-B alpha chain;H-2 class I histocompatibility antigen, K-Q alpha chain;H-2 class I histocompatibility antigen, K-K alpha chain	H2-K1;Gm7030
-0.363665	0.119572	-0.0698595	0.114528	-0.219946	-0.127525	0.0335388	-0.328876	4	4	4	3.5	3.5	3.5	160.68	5	P02463;Q80V57;F7CK55;E9Q510;Q63ZW6	P02463;Q80V57;F7CK55;E9Q510;Q63ZW6	Collagen alpha-1(IV) chain;Arresten	Col4a1;Col4a5
-0.725262	0.358171	0.712918	0.966677	-0.514561	0.298355	0.140121	0.403944	4	4	2	67.2	67.2	45.9	6.1153	7	P02798	P02798	Metallothionein-2	Mt2
-1.12041	0.133081	0.613275	1.09408	-0.0630903	0.215498	0.387438	0.333888	3	2	2	34.4	21.3	21.3	6.0181	3	P02802	P02802	Metallothionein-1	Mt1
-0.307118	0.145552	0.203025	-0.0669107	-0.146916	-0.225989	0.0904722	-0.299985	1	1	1	1.5	1.5	1.5	51.881	1	Q7JCY6;P03911	Q7JCY6;P03911	NADH-ubiquinone oxidoreductase chain 4	mt-Nd4;Mtnd4
-0.631052	-0.401075	0.0941572	-0.09725	-0.0742826	-0.160579	-0.0765038	-0.377122	1	1	1	14.9	14.9	14.9	7.7662	2	Q7JCZ0;P03930	Q7JCZ0;P03930	ATP synthase protein 8	mt-Atp8;Mtatp8
-0.282397	0.0349703	-0.112557	0.196428	-0.0990648	-0.160572	0.419544	0.00544167	5	4	1	18.2	15.8	3.8	41.103	5	P03991	P03991	H-2 class I histocompatibility antigen, K-W28 alpha chain	H2-K1
-0.139605	-0.0125599	-0.65789	-0.0756521	-0.102402	-0.288365	-0.211022	-0.388955	2	2	2	12.8	12.8	12.8	21.212	3	P04095-2;P04768;P04095;Q5SVM1;Q5SVM0;Q5SVL9	P04095-2;P04768;P04095;Q5SVM1;Q5SVM0;Q5SVL9	Prolactin-2C2;Prolactin-2C3	Prl2c2;Prl2c3;Prl2c1
-0.406178	-0.0470467	-0.0177832	-0.00467205	-0.260518	-0.105184	0.0618782	-0.36451	7	7	5	14.2	14.2	10.6	67.581	9	P04627;E9Q0P8;Q8CAD1;B1AUN8	P04627	Serine/threonine-protein kinase A-Raf	Araf
-0.684214	-0.204947	0.210789	0.527716	-0.356234	0.0436821	-0.0131721	0.054719	1	1	1	3.5	3.5	3.5	27.977	1	Q4FJQ7;P04925	Q4FJQ7;P04925	Major prion protein	Prnp
-0.42795	-0.138163	-0.182878	-0.00863266	-0.257683	-0.201246	-0.00136757	-0.53359	30	30	23	82.4	82.4	68.7	39.355	130	Q5FWB7;P05064;A6ZI44;D3YWI1;Q9CPQ9;D3Z510;D3YV98;A6ZI47;Q3UER1;Q91Y97	Q5FWB7;P05064;A6ZI44;D3YWI1;Q9CPQ9	Fructose-bisphosphate aldolase;Fructose-bisphosphate aldolase A	Aldoa;Aldoart1
-0.540097	0.00290585	-0.0986404	-0.0623817	-0.17906	-0.152856	0.034565	-0.450332	6	6	4	21.7	21.7	13.7	40.57	8	P05132;P05132-2	P05132;P05132-2	cAMP-dependent protein kinase catalytic subunit alpha	Prkaca
-0.351765	-0.0810833	-0.209351	0.0276566	-0.228365	-0.204193	-0.0083847	-0.441654	22	22	22	63.9	63.9	63.9	46.247	47	P05201;F7ALS6	P05201	Aspartate aminotransferase, cytoplasmic	Got1
-0.356035	-0.127249	-0.0701408	0.137682	-0.24365	-0.181625	-0.011898	-0.286104	20	20	20	50.7	50.7	50.7	47.411	63	P05202	P05202	Aspartate aminotransferase, mitochondrial	Got2
-0.38946	-0.0939751	-0.199886	0.0353489	-0.198166	-0.171482	0.053236	-0.357843	27	27	0	65.9	65.9	0	50.151	248	P05213;Q3UX10	P05213	Tubulin alpha-1B chain	Tuba1b
-0.198491	0.0187168	-0.249518	0.0366163	-0.27297	-0.221931	0.0589886	-0.253403	11	11	7	30.8	30.8	23.9	59.89	13	Q80XU2;P05480;D3YZ57;P39688-2;P39688;Q3U6Q5;A2AMC5;Q0VBH4;B2KG64;Q3TCS3;E9Q696;F6UND7;P25911-2;Q62270;P08103-2;P06240;P25911;P08103;Q62190	Q80XU2;P05480	Non-specific protein-tyrosine kinase;Neuronal proto-oncogene tyrosine-protein kinase Src	Src
-0.391737	-0.112242	-0.192024	-0.0480022	-0.229424	-0.166332	0.0891647	-0.551188	20	20	19	58.7	58.7	55.1	36.498	155	Q564E2;P06151;G5E8N5;D3Z736;D3YZQ9;Q6NXW3;D3YVR7;D3YZE4;Q548Z6;P00342	Q564E2;P06151;G5E8N5;D3Z736;D3YZQ9	L-lactate dehydrogenase;L-lactate dehydrogenase A chain	Ldha
-0.423084	-0.0909081	-0.210232	-0.000743866	-0.229979	-0.136084	-0.00317955	-0.46199	18	18	18	25.8	25.8	25.8	62.766	36	P06745;F6SAC3;CON__Q3ZBD7	P06745;F6SAC3	Glucose-6-phosphate isomerase	Gpi;Gm1840
-0.595092	-0.211429	-0.0433035	0.223141	-0.338039	-0.186462	0.0970268	-0.298999	5	5	5	22.8	22.8	22.8	37.547	6	Q543M3;P06797;E9Q6H1;Q9JI81	Q543M3;P06797;E9Q6H1	Cathepsin L1;Cathepsin L1 heavy chain;Cathepsin L1 light chain	Ctsl
-0.381924	-0.0626774	-0.0647507	0.242277	-0.212559	-0.0731659	0.173717	-0.332724	21	21	21	42	42	42	63.953	54	P06801;Q3TQP6	P06801;Q3TQP6	NADP-dependent malic enzyme;Malic enzyme	Me1
-0.313084	-0.207564	-0.04603	0.213372	-0.669857	-0.210679	-0.130431	-0.436769	4	4	4	12.9	12.9	12.9	48.267	6	Q0VBA8;P06869;Q543E3;P56677	Q0VBA8;P06869	Urokinase-type plasminogen activator;Urokinase-type plasminogen activator long chain A;Urokinase-type plasminogen activator short chain A;Urokinase-type plasminogen activator chain B	Plau
-0.313615	0.0928469	0.0910978	0.0907841	-0.0976334	0.00282574	0.194333	-0.332191	8	7	7	59.4	59.4	59.4	11.721	15	Q545V2;P07091;D3YUT9	Q545V2;P07091;D3YUT9	Protein S100;Protein S100-A4	S100a4
-0.328074	-0.105066	-0.294165	-0.129786	-0.180826	-0.164665	-0.031023	-0.538176	37	37	37	79.1	79.1	79.1	38.676	214	Q542G9;P07356;B0V2N5;B0V2N7;B0V2N8;REV__F6WNG1;REV__Q8BND4	Q542G9;P07356;B0V2N5;B0V2N7;B0V2N8	Annexin;Annexin A2	Anxa2
-0.41327	-0.103193	-0.22818	-0.0989161	-0.173328	-0.167301	-0.0362206	-0.483715	8	8	8	28.3	28.3	28.3	34.958	15	Q544L2;P07607;D6RCW9	Q544L2;P07607	Thymidylate synthase	Tyms
-0.258646	0.0508747	-0.0187473	0.0674725	-0.185869	-0.0412273	0.0936794	-0.347822	28	28	28	43.9	43.9	43.9	90.209	47	P07742	P07742	Ribonucleoside-diphosphate reductase large subunit	Rrm1
-0.454229	-0.152237	-0.238163	-0.014595	-0.220949	-0.211784	-0.0825119	-0.490421	55	35	35	71.6	48.8	48.8	84.787	194	Q80Y52;P07901;B7ZC50;A2A6A2;B7ZC49;REV__Q8BL66	Q80Y52;P07901	Heat shock protein HSP 90-alpha	Hsp90aa1
-0.42787	-0.0554485	-0.154179	0.115753	-0.192928	-0.163065	0.0623474	-0.373756	34	34	34	58.2	58.2	58.2	71.982	60	P08003	P08003	Protein disulfide-isomerase A4	Pdia4
-0.466339	-0.135559	-0.284417	-0.0159359	-0.213181	-0.168486	-0.041214	-0.438919	8	8	8	48.9	48.9	48.9	19.724	26	Q6PK77;P08030	Q6PK77;P08030	Adenine phosphoribosyltransferase	Aprt
[truncated: 3,137 more rows]

## Sheet: Dataset legend
TMT timecourse analysis of Kras G12D removal impact on the proteme of iKras PDAC cells. IKras PDAC cells grown in prsence of Dox were subjected to Dox removal (KRAS OFF) for 12, 24, 36 hrs, and 48 hrs, or left with Dox for the same period as a paired control (Kras ON). Median subtracted Log2 of KRAS OFF/KRAS ON corrected TMT reporter intensities for each timepoint, from two independent biological…
