# Supplementary material for: An ERK1/2‐driven RNA‐binding switch in nucleolin drives ribosome biogenesis and pancreatic tumorigenesis downstream of RAS oncogene
Source: EMBO J. 2023 Apr 11;42(11):e110902. doi: 10.15252/embj.2022110902 (PMC10233377; doi:10.15252/embj.2022110902)
Supplement: Supplementary file 13 — Dataset EV12 [file EMBJ-42-e110902-s006.xlsx]

## Sheet: EV12
KRAS OFF/ON (48HRS) Enrichment score Rep1	KRAS OFF/ON (48HRS) Enrichment score Rep2	Category Database	Category Names	Category Size	Uncorrected value	Benj. Hochberg FDR	(-Log10 uncorrected p-value)	(-Log10 Benj. Hochberg FDR)
-0.637011	-0.532369	GOCC	preribosome	43	5.94e-08	3.66e-06	7.22621	5.43652
-0.633475	-0.418393	GOCC	cytosolic large ribosomal subunit	37	1.9e-06	7.27e-05	5.72125	4.13847
-0.595498	-0.481579	GOCC	small-subunit processome	33	1.11e-05	0.000363083	4.95468	3.43999
-0.58974	-0.543087	GOBP	maturation of SSU-rRNA	32	7.4e-06	0.00226042	5.13077	2.64581
-0.580635	-0.794002	KEGG	One carbon pool by folate	11	0.000939917	0.0153324	3.02691	1.81439
-0.567436	-0.406263	GOBP	ribonucleoprotein complex biogenesis	51	4.15e-07	0.000164996	6.38195	3.78253
-0.557749	-0.415247	GOBP	cellular component biogenesis at cellular level	54	2.52e-07	0.000111218	6.5986	3.95382
-0.553923	-0.419543	GOBP	rRNA processing	114	9.06e-14	1.8e-10	13.0429	9.74473
-0.55322	-0.391414	KEGG	Ribosome	81	5.64e-10	7.36e-08	9.24872	7.13312
-0.531513	-0.417109	GOBP	rRNA metabolic process	117	2.84e-13	4.52e-10	12.5467	9.34486
-0.515481	-0.380116	KEGG	Nucleotide excision repair	30	0.000390595	0.00849543	3.40827	2.07081
-0.492335	-0.331893	GOCC	nucleolar part	51	1.37e-05	0.000422365	4.86328	3.37431
-0.467472	-0.394426	KEGG	DNA replication	32	0.000588664	0.0118186	3.23013	1.92743
-0.448228	-0.332862	KEGG	Ribosome biogenesis in eukaryotes	65	5.77e-06	0.000214983	5.23882	3.6676
-0.433776	-0.355991	GOBP	DNA replication	64	8.09e-06	0.00237885	5.09205	2.62363
-0.426679	-0.164066	GOCC	large ribosomal subunit	62	3.07e-05	0.000812697	4.51286	3.09007
-0.417999	-0.288087	GOBP	cellular component biogenesis	65	3e-05	0.00793537	4.52288	2.10043
-0.415935	-0.235939	KEGG	Pyrimidine metabolism	62	6.43e-05	0.00209775	4.19179	2.67825
-0.369177	-0.299092	GOBP	ncRNA processing	175	5.5e-10	4.85e-07	9.25964	6.31426
-0.354663	-0.31119	KEGG	Cell cycle - yeast	49	0.00110007	0.015951	2.95858	1.79721
-0.326205	-0.276982	GOBP	ncRNA metabolic process	215	8.4e-10	6.67e-07	9.07572	6.17587
-0.308992	-0.230695	GOCC	nucleolus	498	0	0	NaN	NaN
-0.300452	-0.147394	GOBP	DNA repair	156	5.51e-06	0.00190366	5.25885	2.72041
-0.297644	-0.143359	GOMF	structural constituent of ribosome	131	3.52e-05	0.00761034	4.45346	2.1186
-0.28247	-0.179341	GOBP	DNA metabolic process	278	1.46e-08	7.72e-06	7.83565	5.11238
-0.28138	-0.136564	GOBP	translation	142	4.8e-05	0.011208	4.31876	1.95047
-0.274923	-0.240515	KEGG	RNA transport	113	0.000136094	0.00355206	3.86616	2.44952
-0.273405	-0.211487	GOBP	cell cycle phase	142	4.31e-05	0.0110324	4.36552	1.95733
-0.249499	-0.0356703	GOCC	nuclear chromosome part	178	9.03e-06	0.000303971	5.04431	3.51717
-0.234116	-0.177575	GOBP	cell division	197	4.43e-05	0.0109926	4.3536	1.9589
-0.23273	-0.0858934	GOBP	RNA processing	423	8.87e-09	5.03e-06	8.05208	5.29843
-0.225706	-0.0748572	GOCC	chromosomal part	356	2.01e-07	8.92e-06	6.6968	5.04964
-0.217455	-0.136861	GOMF	RNA binding	439	7.38e-08	5.84e-05	7.13194	4.23359
-0.215871	-0.0888192	GOBP	nucleic acid metabolic process	1109	2.22e-15	8.82e-12	14.6536	11.0545
-0.21504	-0.10676	GOCC	nuclear part	1762	0	0	NaN	NaN
-0.21403	-0.161516	GOBP	cell cycle process	296	5.99e-06	0.00198172	5.22257	2.70296
-0.210467	-0.0930079	GOCC	ribonucleoprotein complex	503	2.95e-08	1.93e-06	7.53018	5.71444
-0.196096	-0.113251	GOBP	cellular macromolecule metabolic process	1921	0	0	NaN	NaN
-0.189281	-0.0565853	GOBP	cellular macromolecule biosynthetic process	670	5.27e-09	3.49e-06	8.27819	5.45717
-0.189151	0.00101076	GOCC	chromatin	167	0.000442539	0.00877966	3.35405	2.05652
-0.188188	-0.0576066	GOBP	macromolecule biosynthetic process	675	6.26e-09	3.83e-06	8.20343	5.4168
-0.185264	0.0740614	GOCC	nuclear body	184	5.58e-06	0.000193849	5.25337	3.71254
-0.185233	-0.0771722	GOBP	nucleobase-containing compound metabolic process	1267	1.18e-12	1.56e-09	11.9281	8.80688
-0.183142	-0.051006	GOBP	RNA metabolic process	931	7.66e-11	8.69e-08	10.1158	7.06098
-0.181697	0.0996188	GOCC	nuclear speck	116	0.00010421	0.00246334	3.98209	2.60848
-0.180268	-0.105837	GOBP	macromolecule metabolic process	1994	1.07e-14	2.82e-11	13.9706	10.5498
-0.174029	-0.0732371	GOMF	nucleic acid binding	906	3.76e-09	8.94e-06	8.42481	5.04866
-0.160397	-0.0732483	GOBP	cellular nitrogen compound metabolic process	1400	2.84e-10	2.82e-07	9.54668	6.54975
-0.157791	-0.0910338	GOCC	intracellular non-membrane-bounded organelle	1202	4.19e-09	3.58e-07	8.37779	6.44612
-0.157791	-0.0910338	GOCC	non-membrane-bounded organelle	1202	4.19e-09	3.32e-07	8.37779	6.47886
-0.154203	0.0196715	GOCC	nucleoplasm part	410	2.7e-06	0.000100122	5.56864	3.99947
-0.153113	-0.070905	GOBP	nitrogen compound metabolic process	1421	1.53e-09	1.11e-06	8.81531	5.95468
-0.148327	-0.064964	GOBP	cellular biosynthetic process	1023	1.59e-07	7.41e-05	6.7986	4.13018
-0.143273	-0.0690305	GOBP	biosynthetic process	1053	3.55e-07	0.000148369	6.44977	3.82866
-0.122019	-0.0805123	GOBP	primary metabolic process	2437	8.07e-08	4e-05	7.09313	4.39794
-0.12176	-0.0556498	GOCC	nucleoplasm	1021	1.84e-05	0.000510365	4.73518	3.29212
-0.114515	-0.0609624	GOCC	nucleus	1785	1.83e-06	7.27e-05	5.73755	4.13847
-0.112933	-0.0628847	GOBP	cellular metabolic process	2524	8.82e-07	0.000333685	6.05453	3.47666
0.0731701	0.00903364	GOCC	membrane	2091	0.000468782	0.00913713	3.32903	2.03919
0.104099	0.0761482	GOCC	membrane-bounded organelle	3532	2.24e-05	0.000607522	4.64975	3.21644
0.119135	0.0139164	GOCC	intrinsic to membrane	685	6.87e-05	0.00169663	4.16304	2.77041
0.121001	0.0100538	GOCC	integral to membrane	671	4.6e-05	0.00118931	4.33724	2.9247
0.127219	0.048493	GOCC	plasma membrane	732	7.1e-05	0.00171423	4.14874	2.76593
0.139539	0.0235567	GOCC	plasma membrane part	365	0.000578219	0.0110759	3.23791	1.95562
0.152583	0.10046	GOCC	Golgi apparatus	324	0.00100389	0.0171589	2.99831	1.76551
0.154251	0.109441	GOCC	organelle membrane	912	1.26e-07	7.38e-06	6.89963	5.13194
0.154271	0.0483833	GOCC	extracellular region part	1412	3.67e-10	4.07e-08	9.43533	7.39041
0.156037	0.0519986	GOCC	membrane part	1200	2.28e-09	2.3e-07	8.64207	6.63827
0.161199	0.0904924	GOCC	cytoplasmic part	2691	2.12e-12	4.72e-10	11.6737	9.32606
0.164667	0.163364	GOCC	mitochondrion	787	3.11e-09	2.88e-07	8.50724	6.54061
0.164768	0.0568792	GOCC	extracellular membrane-bounded organelle	1315	8.5e-11	1.57e-08	10.0706	7.8041
0.164768	0.0568792	GOCC	extracellular organelle	1315	8.5e-11	1.35e-08	10.0706	7.86967
0.164768	0.0568792	GOCC	extracellular vesicular exosome	1315	8.5e-11	1.18e-08	10.0706	7.92812
0.172945	0.0554038	GOCC	membrane-bounded vesicle	1428	1.83e-12	5.07e-10	11.7375	9.29499
0.175147	0.126332	GOCC	cell projection	434	1.19e-05	0.000376815	4.92445	3.42387
0.177135	0.0474603	GOCC	cytoplasmic membrane-bounded vesicle	272	0.000248896	0.00553047	3.60398	2.25724
0.178537	0.0597487	GOCC	vesicle	1453	3.17e-13	1.17e-10	12.4989	9.93181
0.17903	0.0593164	GOCC	cytoplasmic vesicle	303	0.000133958	0.00310056	3.87303	2.50856
0.187035	0.115925	GOCC	Golgi apparatus part	229	0.000658582	0.0124014	3.18139	1.90653
0.205918	0.245919	GOCC	mitochondrial part	430	1.9e-10	2.34e-08	9.72125	7.63078
0.206987	0.161791	GOCC	membrane-enclosed lumen	191	0.000343077	0.00732997	3.46461	2.1349
0.208915	0.147731	GOBP	vesicle-mediated transport	380	9.37e-07	0.000338294	6.02826	3.47071
0.217238	0.117186	GOBP	locomotion	241	5.38e-05	0.0122147	4.26922	1.91312
0.222082	0.31225	GOCC	vacuole	110	4.99e-05	0.00125885	4.3019	2.90003
0.22632	0.108343	GOCC	cell-cell junction	148	0.00085222	0.0152712	3.06945	1.81613
0.233976	0.23944	GOCC	actin cytoskeleton	101	0.0009972	0.0173108	3.00122	1.76168
0.241909	0.245598	GOCC	mitochondrial membrane	246	1.76e-07	8.15e-06	6.75449	5.08884
0.242288	0.130549	GOCC	myelin sheath	128	0.000905162	0.0159625	3.04327	1.7969
0.250555	0.198259	GOBP	oxidation-reduction process	176	2.88e-05	0.00789475	4.54061	2.10266
0.255102	0.365126	GOCC	lytic vacuole	91	1.62e-05	0.000461477	4.79048	3.33585
0.255427	0.160295	GOBP	actin cytoskeleton organization	173	4.63e-05	0.0111493	4.33442	1.95275
0.256703	0.36712	GOCC	lysosome	90	1.62e-05	0.000472277	4.79048	3.3258
0.266241	0.234111	GOCC	vacuolar part	104	0.000380512	0.00768633	3.41963	2.11428
0.269984	0.188088	GOBP	actin filament-based process	187	6.04e-06	0.00192017	5.21896	2.71666
0.272281	0.168346	GOMF	oxidoreductase activity	276	5.62e-08	6.67e-05	7.25026	4.17587
0.275314	0.314696	GOCC	organelle inner membrane	195	1.17e-08	8.67e-07	7.93181	6.06198
0.293631	0.219537	GOCC	lysosomal membrane	84	0.000749917	0.0136583	3.12499	1.8646
0.297761	0.315312	GOCC	mitochondrial inner membrane	178	1.72e-08	1.2e-06	7.76447	5.92082
0.313202	0.236583	GOCC	lamellipodium	82	0.000368938	0.00773378	3.43305	2.11161
0.333417	0.407093	GOCC	mitochondrial membrane part	102	1.36e-07	6.58e-06	6.86646	5.18177
0.347476	0.192747	GOCC	contractile fiber part	74	0.00027236	0.00593318	3.56486	2.22671
0.356962	0.260183	GOBP	actin filament organization	79	7.54e-05	0.0166343	4.12263	1.779
0.371044	0.29476	GOMF	actin binding	93	5.42e-06	0.00183996	5.266	2.73519
0.372256	0.377617	KEGG	Huntington's disease	112	3.82e-08	2e-06	7.41794	5.69897
0.372423	0.41267	GOCC	late endosome membrane	42	0.000375796	0.00773166	3.42505	2.11173
0.415043	0.462154	KEGG	Parkinson's disease	83	2.39e-08	1.56e-06	7.6216	5.80688
0.416137	0.294544	GOCC	Z disc	43	0.000679524	0.0125825	3.1678	1.90023
0.416759	0.408322	GOMF	monovalent inorganic cation transmembrane transporter activity	48	6.94e-05	0.0137288	4.15864	1.86237
0.437654	0.407871	KEGG	Alzheimer's disease	93	1.4e-08	1.22e-06	7.85387	5.91364
0.444846	0.3896	GOMF	actin filament binding	46	7.26e-05	0.013255	4.13906	1.87762
0.449133	0.424634	GOBP	cellular lipid catabolic process	42	7.89e-05	0.0169324	4.10292	1.77128
0.48247	0.482492	KEGG	Lysosome	55	6.26e-07	2.72e-05	6.20343	4.56543
0.50855	0.555454	GOMF	hydrogen ion transmembrane transporter activity	41	1.89e-06	0.000749538	5.72354	3.12521
0.509281	0.467491	KEGG	Cardiac muscle contraction	33	8.78e-05	0.0025452	4.05651	2.59428
0.516251	0.577187	KEGG	Oxidative phosphorylation	82	4.06e-12	1.06e-09	11.3915	8.97469
0.528437	0.469267	GOCC	actomyosin	45	2.73e-06	9.78e-05	5.56384	4.00966
0.539701	0.589211	GOCC	proton-transporting two-sector ATPase complex	23	0.000151743	0.00344055	3.81889	2.46337
0.548511	0.563541	GOMF	oxidoreductase activity, acting on NADH or NADPH	38	1.74e-06	0.00103326	5.75945	2.98579
0.556691	0.349081	KEGG	Fatty acid metabolism	30	0.000177166	0.00420367	3.75162	2.37637
0.572323	0.51979	GOCC	stress fiber	41	9.87e-07	4.06e-05	6.00568	4.39147
0.578542	0.728632	GOCC	mitochondrial respiratory chain complex I	32	1.32e-07	7.34e-06	6.87943	5.1343
0.578542	0.728632	GOCC	NADH dehydrogenase complex	32	1.32e-07	6.99e-06	6.87943	5.15552
0.578542	0.728632	GOCC	respiratory chain complex I	32	1.32e-07	6.68e-06	6.87943	5.17522
0.589822	0.515075	GOCC	actin filament bundle	44	2.62e-07	1.12e-05	6.5817	4.95078
0.602186	0.760627	GOMF	oxidoreductase activity, acting on NADH or NADPH, quinone or similar compound as acceptor	24	1.88e-06	0.000891823	5.72584	3.04972
0.611074	0.785116	GOMF	NADH dehydrogenase (quinone) activity	19	1.31e-05	0.00345697	4.88273	2.4613
0.611074	0.785116	GOMF	NADH dehydrogenase (ubiquinone) activity	19	1.31e-05	0.00311128	4.88273	2.50706
0.617226	0.652185	GOCC	myosin complex	24	1.39e-05	0.000417579	4.85699	3.37926
0.625425	0.792719	GOMF	NADH dehydrogenase activity	20	5.88e-06	0.00174452	5.23062	2.75832
0.626443	0.49522	GOBP	fatty acid catabolic process	24	8.87e-05	0.0185434	4.05208	1.73181
0.628963	0.425482	KEGG	Metabolism of xenobiotics by cytochrome P450	18	0.000936164	0.0162892	3.02865	1.7881
0.629407	0.430725	KEGG	Drug metabolism - cytochrome P450	18	0.000911808	0.0169987	3.0401	1.76958
0.663438	0.691432	KEGG	Collecting duct acid secretion	12	0.00104691	0.0160732	2.98009	1.7939
0.688358	0.653521	GOBP	fatty acid beta-oxidation	20	2.75e-05	0.00779486	4.56067	2.10819

## Sheet: Dataset legend
2D-annotation enrichment analysis of changes in the proteome of iKras PDAC cells upon Kras G12D removal for 48 hrs. Proteomic dataset from EV11 was annotated with protein categories from GO and KEGG databases, and the 48hrs timepoint replicates were subjected to 2D-annotation enrichment analysis using Perseus (version 1.6.2.3). A Benjamini-hochberg FDR cut-off of < 0.02 was applied for selection …
