# Supplementary material for: An ERK1/2‐driven RNA‐binding switch in nucleolin drives ribosome biogenesis and pancreatic tumorigenesis downstream of RAS oncogene
Source: EMBO J. 2023 Apr 11;42(11):e110902. doi: 10.15252/embj.2022110902 (PMC10233377; doi:10.15252/embj.2022110902)
Supplement: Supplementary file 14 — Dataset EV13 [file EMBJ-42-e110902-s016.xlsx]

## Sheet: EV13
Log2 (CX-5461/CTRL) Rep1	Log2 (CX-5461/CTRL) Rep2	Peptides	Razor + unique peptides	Unique peptides	Sequence coverage [%]	Unique + razor sequence coverage [%]	Unique sequence coverage [%]	Mol. weight [kDa]	MS/MS count	Uniprot Protein IDs	Majority Uniprot protein IDs	Protein names	Gene names
-1.75319	-1.9059	4	4	3	70.5	70.5	57.4	6.0181	13	P02802;Q8R074	P02802;Q8R074	Metallothionein-1;Metallothionein	Mt1
-1.65009	-0.941521	3	3	3	9.6	9.6	9.6	41.046	6	P13516;Q8BNZ5;Q99PL7;P13011;Q6T707	P13516;Q8BNZ5;Q99PL7;P13011	Acyl-CoA desaturase 1;Acyl-CoA desaturase 2	Scd1;Scd3;Scd2
-1.52561	-2.01034	12	1	0	74.6	7.1	0	13.92	2	Q8CGP1	Q8CGP1	Histone H2B type 1-K	Hist1h2bk
-1.46753	-0.590443	6	6	6	24.9	24.9	24.9	25.776	13	P04184	P04184	Thymidine kinase, cytosolic	Tk1
-1.41804	-1.23407	10	7	7	40.4	32.9	32.9	21.785	31	P43275	P43275	Histone H1.1	Hist1h1a
-1.39588	-1.57757	20	6	5	56.1	24.1	21.7	21.266	37	P15864;Q07133	P15864	Histone H1.2	Hist1h1c
-1.39512	-1.20818	6	6	6	36.7	36.7	36.7	20.151	15	Q80ZM5	Q80ZM5		H1fx
-1.33922	-1.13097	7	2	1	46.9	19.5	5.5	13.95	5	Q8CGP6;Q8BFU2;P22752;Q8CGP7;Q8CGP5;Q8CGP4	Q8CGP6;Q8BFU2;P22752;Q8CGP7;Q8CGP5;Q8CGP4	Histone H2A type 1-H;Histone H2A type 3;Histone H2A type 1;Histone H2A type 1-K;Histone H2A type 1-F;Histone H2A	Hist1h2ah;Hist3h2a;Hist1h2ab;Hist1h2ak;Hist1h2af;Hist1h2aa
-1.33569	0.151587	2	2	2	2.6	2.6	2.6	105.31	4	E9QAP7;E9Q2V4;F6W8W7	E9QAP7;E9Q2V4;F6W8W7		Taf4a
-1.30411	-1.21507	6	6	6	14.6	14.6	14.6	52.387	11	Q9Z0R9	Q9Z0R9	Fatty acid desaturase 2	Fads2
-1.2261	-1.41042	1	1	1	7	7	7	21.227	2	Q9Z0G9-2;Q9Z0G9	Q9Z0G9-2;Q9Z0G9	Claudin-3	Cldn3
-1.21237	0.0875187	9	5	5	16.6	9.5	9.5	81.399	7	Q03141-2;Q03141-3;Q03141	Q03141-2;Q03141-3;Q03141	MAP/microtubule affinity-regulating kinase 3	Mark3
-1.19661	-1.19133	10	1	1	51.9	3.8	3.8	24.152	2	G3XA55	G3XA55
-1.19648	-1.20465	7	3	3	52.9	30.9	30.9	15.328	9	P84244;E0CZ27;F8WI35;E9PV77;E0CYN1;E0CYR7;E9PZA5;P02301	P84244;E0CZ27;F8WI35;E9PV77	Histone H3.3;Histone H3	H3f3a
-1.14405	-1.26014	1	1	1	7.7	7.7	7.7	26.225	2	B1AX39-3;B1AX39	B1AX39-3;B1AX39	Zinc finger CCHC domain-containing protein 7	Zcchc7
-1.12953	-1.31596	21	21	2	55.7	55.7	10.9	22.099	145	P43277	P43277	Histone H1.3	Hist1h1d
-1.12301	-1.49634	7	4	1	48	35.2	8.8	13.607	55	F8WIX8;Q6GSS7;Q64523	F8WIX8;Q6GSS7;Q64523	Histone H2A;Histone H2A type 2-A;Histone H2A type 2-C	Hist1h2al;Hist2h2aa1;Hist2h2ac
-1.11339	-1.69038	4	4	4	24.7	24.7	24.7	11.078	16	Q9D823;D3Z6Z1	Q9D823	60S ribosomal protein L37	Rpl37
-1.08417	-0.350779	3	3	3	7	7	7	46.486	4	Q9JJ89	Q9JJ89	Coiled-coil domain-containing protein 86	Ccdc86
-1.06137	-0.538113	1	1	1	2.8	2.8	2.8	49.206	2	Q6PDM1-4;Q6PDM1-2;Q6PDM1	Q6PDM1-4;Q6PDM1-2;Q6PDM1	Male-specific lethal 1 homolog	Msl1
-1.04836	NaN	3	1	1	63.6	31.8	31.8	5.0256	1	Q6ZWY8	Q6ZWY8	Thymosin beta-10	Tmsb10
-1.02689	-1.11147	6	6	6	39	39	39	14.552	23	Q6ZWV7;G3UWD7;F6XS56;F6YXU0;Q3U1U4	Q6ZWV7;G3UWD7	60S ribosomal protein L35	Rpl35;Gm10269
-1.02581	-0.76931	5	5	5	62.7	62.7	62.7	11.993	10	Q9CQX4	Q9CQX4	PCNA-associated factor	Paf
-1.02037	-0.793949	3	3	3	35.5	35.5	35.5	14.339	12	Q9D7S7-2;Q9D7S7	Q9D7S7-2;Q9D7S7	60S ribosomal protein L22-like 1	Rpl22l1
-1.01917	-0.792652	1	1	1	8.3	8.3	8.3	19.238	3	Q64364	Q64364	Tumor suppressor ARF	Cdkn2a
-1.01379	-1.08192	9	9	5	49	49	16.8	15.142	64	P27661;G3UWL7	P27661	Histone H2AX	H2afx
-1.00893	-0.812005	7	1	1	52.9	23.5	23.5	15.404	11	P68433	P68433	Histone H3.1	Hist1h3a
-0.99607	-1.01999	7	7	1	52.9	52.9	23.5	15.388	74	P84228	P84228	Histone H3.2	Hist1h3b
-0.981182	-0.757993	1	1	1	5.8	5.8	5.8	25.912	2	B1AUB6;B1AUB8;Q3TYK3;Q05B39;B1AUB9;D3YZ00;F8WIY8;E9Q7H3;E9PUH7;B1AUC0;F6VBN9;F8WH09;Q02780-6;P70257-2;P70257-1;Q02780-2;Q02780-5;P70257;Q02780-3;Q02780-7;Q02780-4;Q02780	B1AUB6;B1AUB8;Q3TYK3;Q05B39;B1AUB9;D3YZ00;F8WIY8;E9Q7H3;E9PUH7;B1AUC0;F6VBN9;F8WH09;Q02780-6;P70257-2;P70257-1;Q02780-2;Q02780-5;P70257;Q02780-3;Q02780-7;Q02780-4;Q02780	Nuclear factor 1;Nuclear factor 1 A-type;Nuclear factor 1 X-type	Nfia;Nfix
-0.975604	-0.518354	2	2	2	0.3	0.3	0.3	516.31	6	E9Q7N9	E9Q7N9		Dnah11
-0.973414	NaN	2	2	2	35.1	35.1	35.1	7.7983	2	A2A5G4;A2A5G5;Q9DAU7	A2A5G4;A2A5G5;Q9DAU7	WAP four-disulfide core domain protein 2	Wfdc2
-0.9657	-0.767447	1	1	1	1.3	1.3	1.3	104.01	2	Q8BM75-2;Q8BM75	Q8BM75-2;Q8BM75	AT-rich interactive domain-containing protein 5B	Arid5b
-0.951905	-1.07447	17	11	11	47.5	32.3	32.3	22.576	60	P43276	P43276	Histone H1.5	Hist1h1b
-0.943964	-0.910714	1	1	1	20.8	20.8	20.8	5.192	3	D3Z116;D3Z513;D3Z4N2;F8WIP8;P10923	D3Z116;D3Z513;D3Z4N2;F8WIP8;P10923	Osteopontin	Spp1
-0.939393	-0.955341	1	1	1	1.4	1.4	1.4	55.676	5	G3UYX3;D3YVV7	G3UYX3;D3YVV7		Nova2
-0.935679	-0.807468	3	3	3	18.3	18.3	18.3	21.919	7	E9Q186;Q9CTH6	E9Q186;Q9CTH6	rRNA-processing protein FCF1 homolog	Fcf1
-0.935519	-0.94463	21	6	6	55.7	20.5	20.5	21.977	38	P43274	P43274	Histone H1.4	Hist1h1e
-0.929448	NaN	3	3	3	16.7	16.7	16.7	26.342	4	F8WII5;F8WH23;E9Q5D9;Q61581	F8WII5;F8WH23;E9Q5D9;Q61581	Insulin-like growth factor-binding protein 7	Igfbp7
-0.927436	-0.49814	2	2	2	7.4	7.4	7.4	26.306	6	Q3UBX0;D3Z7P2;D3Z3Z2;D3YX08;D3Z0I8	Q3UBX0;D3Z7P2;D3Z3Z2;D3YX08;D3Z0I8	Transmembrane protein 109	Tmem109
-0.927425	-0.323824	1	1	1	0.6	0.6	0.6	137.61	2	Q8K010	Q8K010	5-oxoprolinase	Oplah
-0.917621	-0.464694	5	5	5	18.9	18.9	18.9	33.111	6	O54864-3;O54864;A2AC19;O54864-2	O54864-3;O54864;A2AC19;O54864-2	Histone-lysine N-methyltransferase SUV39H1	Suv39h1
-0.899966	NaN	1	1	1	1.5	1.5	1.5	104.46	1	D2EAC2-2;D2EAC2	D2EAC2-2;D2EAC2	Zinc finger BED domain-containing protein 6	Zbed6
-0.886699	-0.457903	4	4	4	64.3	64.3	64.3	6.3442	27	G3UYV7;P62858;D3YVD9	G3UYV7;P62858;D3YVD9	40S ribosomal protein S28	Rps28
-0.883789	-0.412828	6	3	3	9.8	6.1	6.1	79.761	3	Q8K2F0;A2AKA9;Q8K2F0-2	Q8K2F0;A2AKA9;Q8K2F0-2	Bromodomain-containing protein 3	Brd3
-0.877044	-1.01841	7	7	7	30.9	30.9	30.9	20.861	33	P10922	P10922	Histone H1.0;Histone H1.0, N-terminally processed	H1f0
-0.876902	NaN	1	1	1	6	6	6	30.999	1	P52946	P52946	Pancreas/duodenum homeobox protein 1	Pdx1
-0.876481	0.484968	2	2	2	8.7	8.7	8.7	34.627	2	E9Q811;Q9WTK7;F6WNS2;F8WJM6;Q9WTK7-2	E9Q811;Q9WTK7;F6WNS2;F8WJM6;Q9WTK7-2	Serine/threonine-protein kinase STK11	Stk11
-0.874539	-0.925969	3	3	3	32.2	32.2	32.2	6.6478	9	P62862;Q642K5	P62862;Q642K5	40S ribosomal protein S30	Fau
-0.87044	-0.406528	3	1	1	12.9	4.8	4.8	23.823	7	Q9CZ46;P55821	Q9CZ46;P55821	Stathmin-2	Stmn2
-0.869544	-1.05436	2	2	2	5.7	5.7	5.7	88.179	4	Q8K1C9	Q8K1C9	Leucine-rich repeat-containing protein 41	Lrrc41
-0.851668	-0.92536	9	9	9	63.1	63.1	63.1	11.367	155	P62806	P62806	Histone H4	Hist1h4a
-0.850814	-0.472771	14	14	14	34	34	34	56.775	33	Q8K0C4	Q8K0C4	Lanosterol 14-alpha demethylase	Cyp51a1
-0.849782	-1.03309	7	7	7	42.7	42.7	42.7	13.293	51	Q9D1R9;D3Z4H3;D3YZW2;D3YWC0	Q9D1R9;D3Z4H3;D3YZW2	60S ribosomal protein L34	Rpl34
-0.836724	-0.995384	10	10	10	40.3	40.3	40.3	16.966	49	F6QL70;P47915;G3UWG9;F6WZ54;D3Z1N9;F6YH22;D3YTZ1;D3YU65;F6VZG1;D3Z102	F6QL70;P47915;G3UWG9;F6WZ54;D3Z1N9;F6YH22;D3YTZ1;D3YU65	60S ribosomal protein L29	Gm17669;Rpl29;Gm10709;Gm5218
-0.83508	-0.960208	1	1	1	4.4	4.4	4.4	45.544	2	F8WIX3;F8WHI4;P97863-3;P97863-2;P97863	F8WIX3;F8WHI4;P97863-3;P97863-2;P97863	Nuclear factor 1 B-type	Nfib
-0.831698	-1.04667	10	10	10	46.7	46.7	46.7	15.86	45	P62911;A2AD25;F6WJV0;P17932	P62911	60S ribosomal protein L32	Rpl32
-0.829174	-0.85326	2	2	2	36.7	36.7	36.7	12.873	3	D3Z458;Q9CRA4;D3YTN3	D3Z458;Q9CRA4;D3YTN3	Methylsterol monooxygenase 1	Msmo1
-0.819249	-0.794981	1	1	1	9.5	9.5	9.5	17.053	3	Q149L6-3;Q149L6-2;Q149L6	Q149L6-3;Q149L6-2;Q149L6	DnaJ homolog subfamily B member 14	Dnajb14
-0.819034	-0.812574	12	12	12	27.9	27.9	27.9	57.568	36	Q8JZK9;P54869	Q8JZK9	Hydroxymethylglutaryl-CoA synthase, cytoplasmic	Hmgcs1
-0.817466	-0.833641	7	7	7	36.2	36.2	36.2	21.644	33	P35980;G3UZJ6;G3UZK4;G3UX28;G3UYV6	P35980;G3UZJ6;G3UZK4	60S ribosomal protein L18	Rpl18
-0.8147	-1.36642	1	1	1	6.6	6.6	6.6	22.193	2	Q8BG74;P46414	Q8BG74;P46414	Cyclin-dependent kinase inhibitor 1B	Cdkn1b
-0.809479	NaN	1	1	1	1.8	1.8	1.8	59.867	2	Q8R2T8-2;Q8R2T8	Q8R2T8-2;Q8R2T8	General transcription factor 3C polypeptide 5	Gtf3c5
-0.805582	NaN	1	1	1	7.4	7.4	7.4	56.782	2	Q9CZN8	Q9CZN8	Glutamyl-tRNA(Gln) amidotransferase subunit A, mitochondrial	Qrsl1
-0.798522	NaN	1	1	1	9	9	9	37.022	1	Q64191	Q64191	N(4)-(beta-N-acetylglucosaminyl)-L-asparaginase;Glycosylasparaginase alpha chain;Glycosylasparaginase beta chain	Aga
-0.797412	-0.346796	3	3	3	2.2	2.2	2.2	141.6	3	Q80TE0-2;Q80TE0	Q80TE0-2;Q80TE0	RNA polymerase II-associated protein 1	Rpap1
-0.795712	-0.804379	1	1	1	4.5	4.5	4.5	22.131	2	P43407	P43407	Syndecan-2	Sdc2
-0.790473	-0.323916	1	1	1	6.4	6.4	6.4	14.194	2	Q9CQL7	Q9CQL7	MORF4 family-associated protein 1	Mrfap1
-0.786153	-0.851186	4	4	4	21.8	21.8	21.8	26.313	10	Q80XU3	Q80XU3	Nuclear ubiquitous casein and cyclin-dependent kinase substrate 1	Nucks1
-0.779654	-0.675765	1	1	1	1.5	1.5	1.5	133.66	2	Q5DU37-2;Q5DU37	Q5DU37-2;Q5DU37	Zinc finger FYVE domain-containing protein 26	Zfyve26
-0.779164	-0.664484	3	3	3	11.9	11.9	11.9	30.55	6	Q9CZJ1	Q9CZJ1	Probable U3 small nucleolar RNA-associated protein 11	Utp11l
-0.777355	-0.524215	4	4	4	8.8	8.8	8.8	51.456	6	Q6PAC3	Q6PAC3	DDB1- and CUL4-associated factor 13	Dcaf13
-0.777022	NaN	1	1	1	6.1	6.1	6.1	42.966	1	Q3TYM2;E9Q3N4;B1AWK4;Q60954-3;Q60954;P97367-3;P97367-2;Q60954-2;P97367-4;P97367	Q3TYM2;E9Q3N4;B1AWK4;Q60954-3;Q60954;P97367-3;P97367-2;Q60954-2;P97367-4;P97367	Homeobox protein Meis1;Homeobox protein Meis2	Meis2;Meis1
-0.775622	-0.376883	3	3	3	58.4	58.4	58.4	8.5497	13	P63254	P63254	Cysteine-rich protein 1	Crip1
-0.761818	0.00864887	4	4	1	11.5	11.5	4	49.656	5	Q9QYR9	Q9QYR9	Acyl-coenzyme A thioesterase 2, mitochondrial	Acot2
-0.758985	-0.579067	7	6	6	32	28.5	28.5	23.038	10	G5E920;O54879;A2AP78	G5E920;O54879;A2AP78	High mobility group protein B3	Hmgb3
-0.756373	-0.26545	6	6	6	21.7	21.7	21.7	37.23	13	P60762-2;P60762	P60762-2;P60762	Mortality factor 4-like protein 1	Morf4l1
-0.75426	-0.725546	8	8	8	38.7	38.7	38.7	24.162	33	F8WI79;E9QAZ2;E9PWH9;Q9CZM2;D3Z0H4;B8JKK2;E9Q1X1	F8WI79;E9QAZ2;E9PWH9;Q9CZM2;D3Z0H4;B8JKK2;E9Q1X1	Ribosomal protein L15;60S ribosomal protein L15	Gm10020;Rpl15
-0.753116	-0.793407	9	9	9	35.9	35.9	35.9	34.702	23	Q9D903;A2ACZ1	Q9D903;A2ACZ1	Probable rRNA-processing protein EBP2	Ebna1bp2
-0.751239	-0.670977	3	3	3	2.5	2.5	2.5	133.84	4	Q5U4C3	Q5U4C3	Splicing factor, arginine/serine-rich 19	Scaf1
-0.746505	-0.824308	1	1	1	1.9	1.9	1.9	68.844	3	G3X9W4;P49117	G3X9W4;P49117	Nuclear receptor subfamily 2 group C member 2	Nr2c2
-0.744995	-0.773819	3	3	3	23.6	23.6	23.6	11.912	8	F6TQQ9;O70333	F6TQQ9;O70333	Cysteine-rich PDZ-binding protein	Cript
-0.740857	-0.698673	4	4	4	79.8	79.8	79.8	11.475	39	P47955;E9Q3T0	P47955	60S acidic ribosomal protein P1	Rplp1
-0.740731	-0.892027	4	4	4	44.3	44.3	44.3	13.015	27	P62855	P62855	40S ribosomal protein S26	Rps26
-0.738976	-0.358128	7	7	5	77.3	77.3	77.3	5.0526	23	P20065-2;P20065;CON__P21752;Q9D2R9;A2AEH9	P20065-2;P20065	Thymosin beta-4;Hematopoietic system regulatory peptide	Tmsb4x
-0.738404	-0.31893	3	3	2	12.4	12.4	8.2	26.649	3	D6RG49;Q80XP8	D6RG49;Q80XP8	Protein FAM76B	Fam76b
-0.722488	-0.636074	2	2	2	5.6	5.6	5.6	67.496	3	Q64701-2;Q64701	Q64701-2;Q64701	Retinoblastoma-like protein 1	Rbl1
-0.720918	-0.824766	25	25	25	52.7	52.7	52.7	47.153	118	Q9D8E6	Q9D8E6	60S ribosomal protein L4	Rpl4
-0.719804	-0.733476	3	1	1	15.3	6.4	6.4	22.77	3	Q9DD03;D3YUS4	Q9DD03;D3YUS4	Ras-related protein Rab-13	Rab13
-0.711627	-0.697191	14	14	14	55.1	55.1	55.1	17.698	74	D3YWP3;P62751;F8WH61;D3Z1D6;D3Z5J9;D3Z5J8;D3YU45;D3YU46;D3YTY6;D3YW68;D3YW72;D3YTY5;D3Z2I1	D3YWP3;P62751;F8WH61;D3Z1D6;D3Z5J9;D3Z5J8;D3YU45;D3YU46	60S ribosomal protein L23a	Rpl23a
-0.709193	-0.793993	12	12	6	56.4	56.4	36.8	15.347	70	E9Q132;E9QNJ0;Q8BP67	E9Q132;E9QNJ0;Q8BP67	60S ribosomal protein L24	Rpl24
-0.709029	-0.528278	10	10	10	5.7	5.7	5.7	218.44	14	E9QAU4;A2AQ25-2;A2AQ25;D3Z781;A2AQ25-8;A2AQ25-4;A2AQ25-3;F8WHU1;A2AQ25-9;A2AQ25-6;A2AQ25-5;Q8BHR1	E9QAU4;A2AQ25-2;A2AQ25;D3Z781;A2AQ25-8;A2AQ25-4;A2AQ25-3	Sickle tail protein	Etl4;Skt
-0.705932	-0.65252	1	1	1	2.1	2.1	2.1	46.325	2	Q9JHI5	Q9JHI5	Isovaleryl-CoA dehydrogenase, mitochondrial	Ivd
-0.703479	-0.778378	19	19	19	51.5	51.5	51.5	29.964	87	D3Z3R0;F6TJZ4;P12970;D3YVE6;D3YXT4;D3YU93;F6U2H0;F6ZVW4;F6YI27;F6TIC7;F6VBB8;F6SSI5;F7AMA9	D3Z3R0;F6TJZ4;P12970;D3YVE6;D3YXT4;D3YU93;F6U2H0;F6ZVW4;F6YI27	60S ribosomal protein L7a	Rpl7a
-0.702039	-0.794638	7	7	7	46.4	46.4	46.4	12.554	22	O55142;E9PXU5;D3Z2T7;F8VQL4	O55142;E9PXU5;D3Z2T7	60S ribosomal protein L35a	Rpl35a
-0.701579	-0.493034	1	1	1	2.1	2.1	2.1	54.158	2	Q8C5L6	Q8C5L6	Inositol polyphosphate 5-phosphatase K	Inpp5k
-0.701407	-0.208294	2	2	2	8.7	8.7	8.7	57.236	2	Q8R3P6	Q8R3P6	von Willebrand factor A domain-containing protein 9	Vwa9
-0.68795	-0.308229	2	2	2	5	5	5	51.557	3	E9QAJ3;E9Q1I0;E9Q212;E9Q0Y0;E9Q3N6	E9QAJ3;E9Q1I0;E9Q212;E9Q0Y0;E9Q3N6
-0.687613	-0.439115	4	4	4	3.9	3.9	3.9	164.99	8	A2A6A1	A2A6A1	G patch domain-containing protein 8	Gpatch8
-0.684257	-0.522289	5	3	3	31.2	24.2	24.2	13.509	24	Q3THW5;P0C0S6;Q8R029;Q5NC91;Q3UA95	Q3THW5;P0C0S6;Q8R029;Q5NC91;Q3UA95	Histone H2A.V;Histone H2A.Z;Histone H2A	H2afv;H2afz
-0.680415	-0.746824	17	17	15	71.4	71.4	62.4	24.162	53	P30681	P30681	High mobility group protein B2	Hmgb2
-0.680042	-0.752562	1	1	1	5.2	5.2	5.2	20.891	2	Q8C8T8	Q8C8T8	Pre-rRNA-processing protein TSR2 homolog	Tsr2
-0.679871	NaN	21	1	1	55.7	2.4	2.4	64.062	1	E9Q8W8;G3UY38;G3UY56;G3UYY3	E9Q8W8;G3UY38		Hnrnpl
-0.679214	NaN	1	1	1	0.3	0.3	0.3	487.32	2	B1ART1;B1ART2	B1ART1;B1ART2		Vps13d
-0.67821	-0.811836	23	23	23	38.8	38.8	38.8	90.209	52	P07742	P07742	Ribonucleoside-diphosphate reductase large subunit	Rrm1
-0.677587	-0.691626	12	12	12	33.7	33.7	33.7	41.241	25	Q9DCA5;F6WEP7;E9Q2V8;F6QAG4	Q9DCA5;F6WEP7;E9Q2V8	Ribosome biogenesis protein BRX1 homolog	Brix1
-0.672339	-0.756424	29	29	29	63.3	63.3	63.3	46.109	147	P27659;D3YZ47;Q9CQ09;E9PWZ3	P27659;D3YZ47	60S ribosomal protein L3	Rpl3
-0.663413	-0.621163	4	4	4	10.7	10.7	10.7	32.918	7	Q8R0K4	Q8R0K4	Coiled-coil domain-containing protein 137	Ccdc137
-0.663138	-0.846957	2	2	2	8.8	8.8	8.8	45.325	5	Q9Z0M5	Q9Z0M5	Lysosomal acid lipase/cholesteryl ester hydrolase	Lipa
-0.659049	-0.288252	5	5	5	63.6	63.6	63.6	11.213	7	Q99LT0	Q99LT0	Protein dpy-30 homolog	Dpy30
-0.655144	0.511094	2	2	2	3.3	3.3	3.3	79.83	2	Q5U3K5	Q5U3K5	Rab-like protein 6	Rabl6
-0.654202	-0.749933	11	11	11	68.8	68.8	68.8	21.881	67	P51410;G3UW34;D3YYQ0;D3Z629;D3YZT0	P51410;G3UW34;D3YYQ0;D3Z629	60S ribosomal protein L9	Rpl9
-0.652704	-0.0569077	3	3	3	12.6	12.6	12.6	32.905	3	Q8R088;Q8R088-3;Q8R088-2	Q8R088;Q8R088-3	Golgi phosphoprotein 3-like	Golph3l
-0.651633	-0.842556	10	10	10	40.8	40.8	40.8	24.305	68	P47963;D3YX54;E9PZ94	P47963;D3YX54;E9PZ94	60S ribosomal protein L13	Rpl13
-0.646272	-0.784311	12	12	0	74.6	74.6	0	13.936	252	P10853;Q8CBB6;Q921L4;Q6ZWY9;Q64478;Q8CGP2;Q64475;Q8CGP2-2;Q64525;P10854;P70696;G3X9D5	P10853;Q8CBB6;Q921L4;Q6ZWY9;Q64478;Q8CGP2;Q64475;Q8CGP2-2;Q64525;P10854;P70696	Histone H2B type 1-F/J/L;Histone H2B;Histone H2B type 1-C/E/G;Histone H2B type 1-H;Histone H2B type 1-P;Histone H2B type 1-B;Histone H2B type 2-B;Histone H2B type 1-M;Histone H2B type 1-A	Hist1h2bf;Hist1h2br;LOC665622;Hist1h2bc;Hist1h2bh;Hist1h2bp;Hist1h2bb;Hist2h2bb;Hist1h2bm;Hist1h2ba
-0.64517	NaN	24	1	1	34.8	3.7	3.7	102.29	3	P37913;F6RQT5;E9PV36;D3YUW4	P37913	DNA ligase 1	Lig1
-0.645141	-0.92687	4	4	4	42.4	42.4	42.4	6.8998	9	P84102;A2ARQ2;D6RCY2;D6RIP7;A2ARQ4;B2KF73;O88892	P84102;A2ARQ2;D6RCY2;D6RIP7;A2ARQ4	Small EDRK-rich factor 2	Serf2
-0.644897	-0.644801	2	2	2	6.9	6.9	6.9	29.298	5	Q99LX5	Q99LX5	Multiple myeloma tumor-associated protein 2 homolog	Mmtag2
-0.643874	-0.58252	2	1	1	31	14.1	14.1	8.1111	2	D3Z794;P61957	D3Z794;P61957	Small ubiquitin-related modifier 2	Sumo2
-0.639882	-0.288877	3	3	3	1.5	1.5	1.5	227.47	3	E9QPL3;G3UZM1;Q69ZK6;G3UYW3	E9QPL3;G3UZM1;Q69ZK6;G3UYW3	Probable JmjC domain-containing histone demethylation protein 2C	Jmjd1c
-0.634511	-0.535248	4	4	4	5.2	5.2	5.2	127.2	8	Q924W5	Q924W5	Structural maintenance of chromosomes protein 6	Smc6
-0.633953	-0.837201	1	1	1	13	13	13	19.618	2	A2A6P4	A2A6P4		Fam104a
-0.633895	-0.632137	17	17	17	60.7	60.7	60.7	28.024	81	P62918	P62918	60S ribosomal protein L8	Rpl8
-0.6319	-0.536444	9	9	9	45	45	45	12.254	55	P26350	P26350	Prothymosin alpha;Prothymosin alpha, N-terminally processed;Thymosin alpha	Ptma
-0.631385	-0.501933	3	3	3	2.7	2.7	2.7	136.63	7	Q5DW34-3;Q5DW34;Q8BRN2;Q5DW34-2;A2AIS5	Q5DW34-3;Q5DW34;Q8BRN2;Q5DW34-2	Histone-lysine N-methyltransferase EHMT1	Ehmt1
-0.626356	0.0877638	3	3	3	13.3	13.3	13.3	42.779	5	Q9D818;Q9D818-2;Q9D818-3	Q9D818;Q9D818-2;Q9D818-3	Suppressor APC domain-containing protein 2	Sapcd2
-0.624314	-0.513169	3	3	3	6.4	6.4	6.4	101.92	5	E0CYM1;E0CYH7;Q6P6L0-3;Q6P6L0	E0CYM1;E0CYH7;Q6P6L0-3;Q6P6L0	Filamin A-interacting protein 1-like	Filip1l
-0.623247	0.662119	2	2	2	3.8	3.8	3.8	65.46	2	Q9DC48;Q6P8J8	Q9DC48;Q6P8J8	Pre-mRNA-processing factor 17	Cdc40
-0.623162	-0.0911388	2	2	2	8.4	8.4	8.4	45.908	3	Q4G5Y1	Q4G5Y1	Kelch domain-containing protein 2	Klhdc2
-0.610781	-0.513282	1	1	1	1.8	1.8	1.8	74.564	2	Q80U38	Q80U38	Protein KHNYN	Khnyn
-0.607621	-0.735226	6	6	6	58.7	58.7	58.7	10.275	37	P61514;E9Q2Z2	P61514;E9Q2Z2	60S ribosomal protein L37a	Rpl37a
-0.606489	-0.607765	3	3	3	39.5	39.5	39.5	8.4977	9	Q9D115	Q9D115	Zinc finger protein 706	Znf706
-0.604997	-0.542664	25	25	25	72	72	72	29.824	159	D3Z6C3;P97351;D3Z7W7	D3Z6C3;P97351;D3Z7W7	40S ribosomal protein S3a	Rps3a
-0.60384	-0.581203	1	1	1	3.7	3.7	3.7	30.488	2	E9QQ14;Q8R1J3	E9QQ14;Q8R1J3	Zinc finger CCHC domain-containing protein 9	Zcchc9
-0.602971	-0.856283	6	6	6	33	33	33	12.441	28	P83882	P83882	60S ribosomal protein L36a	Rpl36a
-0.60017	NaN	1	1	1	0.7	0.7	0.7	119.4	1	Q9WVQ0	Q9WVQ0	Polyamine-modulated factor 1-binding protein 1	Pmfbp1
-0.598496	-0.586515	16	16	14	59.2	59.2	53.5	27.504	85	Q545F8;P62702;Q3V1Z5	Q545F8;P62702;Q3V1Z5	40S ribosomal protein S4;40S ribosomal protein S4, X isoform	Rps4x;Rps4l
-0.596662	-0.875515	11	11	2	51.9	51.9	9.1	24.205	70	P62242;Q5SZV3;D3YW44	P62242;Q5SZV3;D3YW44	40S ribosomal protein S8	Rps8
-0.596621	-0.419281	2	2	2	3.4	3.4	3.4	56.157	3	Q8BSK8-2;Q8BSK8;Q5SWG2;D6RH86;E9PUN3;Q8C3J7;D3YWB8;Q9Z1M4	Q8BSK8-2;Q8BSK8;Q5SWG2;D6RH86;E9PUN3;Q8C3J7;D3YWB8;Q9Z1M4	Ribosomal protein S6 kinase beta-1;Ribosomal protein S6 kinase beta-2	Rps6kb1;Rps6kb2
-0.595859	-0.618978	5	5	5	8.2	8.2	8.2	80.443	10	G3X8Q0;O89090;O89090-2	G3X8Q0;O89090;O89090-2	Transcription factor Sp1	Sp1
-0.595794	-0.499981	6	4	4	19.5	14	14	32.773	7	A2AGS2;P70236	A2AGS2;P70236	Dual specificity mitogen-activated protein kinase kinase 6	Map2k6
-0.592873	-0.594645	35	1	1	47.1	1.2	1.2	101.74	2	P30999-2;P30999-3;E9Q8Z5;E9Q903;E9Q906	P30999-2;P30999-3;E9Q8Z5;E9Q903;E9Q906	Catenin delta-1	Ctnnd1
-0.590299	NaN	1	1	1	3.2	3.2	3.2	32.617	1	D3Z376;D3Z119;D3Z118;P97411-2;P97411	D3Z376;D3Z119;D3Z118;P97411-2;P97411	Islet cell autoantigen 1	Ica1
-0.590106	-0.708153	4	4	4	18.5	18.5	18.5	28.97	10	Q9D7Z3;Q9D7Z3-2	Q9D7Z3;Q9D7Z3-2	Nucleolar protein 7	Nol7
-0.589244	-0.58556	3	3	3	58.8	58.8	58.8	7.3384	9	O08997	O08997	Copper transport protein ATOX1	Atox1
-0.586976	-0.780193	8	8	8	47.3	47.3	47.3	15.168	35	E9Q3V8;Q9D7P1;P62849-2;P62849-3;P62849	E9Q3V8;Q9D7P1;P62849-2;P62849-3;P62849	40S ribosomal protein S24	Rps24
-0.586549	-0.569323	19	19	19	65.2	65.2	65.2	31.169	115	E9PV46;P25444;D3YVC1;D3YWJ3;D3Z659;E9Q1N8;D3YWA0;F6YTZ4;F8VQ36;D3Z536	E9PV46;P25444;D3YVC1;D3YWJ3;D3Z659;E9Q1N8;D3YWA0;F6YTZ4;F8VQ36	40S ribosomal protein S2	Rps2;Gm18025;Gm6576
-0.586081	-0.638148	1	1	1	1.3	1.3	1.3	121.71	2	D3Z2Q2;D3Z079;D3Z6W8;Q8K400	D3Z2Q2;D3Z079;D3Z6W8;Q8K400	Syntaxin-binding protein 5	Stxbp5
-0.580777	-0.548286	13	13	13	65.1	65.1	65.1	16.445	59	P14131	P14131	40S ribosomal protein S16	Rps16
-0.58052	-0.598093	9	9	9	70.8	70.8	70.8	14.839	31	P62245;F8WJ41;D3Z712;D3YVB4;D3YXU0;D3Z7W9	P62245;F8WJ41;D3Z712;D3YVB4	40S ribosomal protein S15a	Rps15a
-0.579219	-0.762749	16	16	16	42.6	42.6	42.6	28.68	82	P62754;D3Z6N6;D3YX41	P62754;D3Z6N6;D3YX41	40S ribosomal protein S6	Rps6
-0.577102	-0.679189	1	1	1	4	4	4	29.618	2	G3UYH0;G5E8P5;P35583	G3UYH0;G5E8P5;P35583	Hepatocyte nuclear factor 3-beta	Foxa2
-0.570691	-0.372923	2	2	2	17.1	17.1	17.1	17.555	5	Q60829-2;Q60829	Q60829-2;Q60829	Protein phosphatase 1 regulatory subunit 1B	Ppp1r1b
-0.568793	-0.61684	10	10	10	51.1	51.1	51.1	21.397	60	Q6ZWZ7;D3Z3R2;F8VQL2;Q9CPR4;F6VWT4;B2RY53;F8VQM6;F6YKV1	Q6ZWZ7;D3Z3R2;F8VQL2;Q9CPR4;F6VWT4	60S ribosomal protein L17	Rpl17
-0.567582	-0.460575	4	4	4	3.7	3.7	3.7	132.67	6	G3X9Y0;F6YRW4;P59997;E9PWL8	G3X9Y0;F6YRW4;P59997;E9PWL8	Lysine-specific demethylase 2A	Kdm2a
-0.566897	-0.517574	1	1	1	16.7	16.7	16.7	11.553	3	Q3UNC9;P61025	Q3UNC9;P61025	Cyclin-dependent kinases regulatory subunit;Cyclin-dependent kinases regulatory subunit 1	Cks1brt;Cks1b
-0.566577	-0.51025	13	13	13	51.2	51.2	51.2	24.831	69	Q5XJF6;P53026;D3YXT2;D6RE43	Q5XJF6;P53026	Ribosomal protein;60S ribosomal protein L10a	Rpl10a
-0.56572	0.399904	4	4	4	12.9	12.9	12.9	45.336	5	Q4VC33;Q4VC33-2;F6YBM2	Q4VC33;Q4VC33-2;F6YBM2	Macrophage erythroblast attacher	Maea
-0.56301	-0.282053	12	12	12	61.6	61.6	61.6	17.222	77	P62301;Q921R2	P62301;Q921R2	40S ribosomal protein S13	Rps13
-0.560605	-1.25341	2	2	2	27.1	27.1	27.1	9.9583	3	Q9CQS8;F6Y8B3;E9PW43	Q9CQS8;F6Y8B3;E9PW43	Protein transport protein Sec61 subunit beta	Sec61b;Gm10320
-0.55964	-0.68189	9	9	9	55.2	55.2	55.2	16.017	63	Q9CZI5;P62267;D3YXF9	Q9CZI5;P62267	40S ribosomal protein S23	Rps23
-0.558846	-0.529627	6	6	6	60.7	60.7	60.7	17.04	44	P62843;D3YTQ9;Q3UXS6;F7ANJ3	P62843;D3YTQ9;Q3UXS6	40S ribosomal protein S15	Rps15
-0.558787	-0.80743	9	9	8	53.6	53.6	45.6	14.463	44	P62900;D3YVU2;D3YY62;E9Q4I3	P62900;D3YVU2;D3YY62	60S ribosomal protein L31	Rpl31
-0.557399	-0.699692	11	11	11	47.5	47.5	47.5	18.579	52	Q9CQM8;O09167;D3Z422;D3Z3K3;D3YWP4;D3YWQ7;D3YVN8;D3Z1Q1;D3YZW4;D3YX83;D3YX47;D3Z4H4;D3YY19;D3Z5J6;D3Z248;D3Z4H9;D3Z4H7;D3Z3D4;F8VQF1	Q9CQM8;O09167;D3Z422;D3Z3K3;D3YWP4;D3YWQ7;D3YVN8;D3Z1Q1;D3YZW4;D3YX83;D3YX47;D3Z4H4;D3YY19;D3Z5J6;D3Z248;D3Z4H9	60S ribosomal protein L21	Rpl21
-0.556846	-0.426878	10	10	10	69.1	69.1	69.1	17.804	54	P35979;D3YX33;F8VQK7	P35979;D3YX33;F8VQK7	60S ribosomal protein L12	Rpl12;Gm16519
-0.556773	-0.518915	9	9	9	35.6	35.6	35.6	23.247	40	A2A547;P84099	A2A547;P84099	Ribosomal protein L19;60S ribosomal protein L19	Rpl19
-0.556641	0.303611	3	3	3	1	1	1	429.36	4	P55200-2;P55200	P55200-2;P55200	Histone-lysine N-methyltransferase 2A;MLL cleavage product N320;MLL cleavage product C180	Kmt2a
-0.554658	-0.648267	1	1	1	7.7	7.7	7.7	15.586	2	Q69ZP3-2	Q69ZP3-2
-0.554193	-0.0302525	6	6	6	5.3	5.3	5.3	198.67	7	P48754;A2A4Q4	P48754;A2A4Q4	Breast cancer type 1 susceptibility protein homolog	Brca1
-0.553615	-0.602623	10	10	10	49.5	49.5	49.5	24.604	62	Q6ZWV3;P86048;B7FAU6	Q6ZWV3;P86048	60S ribosomal protein L10;60S ribosomal protein L10-like	Rpl10;Rpl10l
-0.553614	-0.360674	1	1	1	53.8	53.8	53.8	4.3286	2	D3YVP1;Q91VN1	D3YVP1;Q91VN1	Zinc finger protein 24	Zfp191;Znf24
-0.552814	-0.738693	4	4	4	48.2	48.2	48.2	6.6767	17	P62274;D3YYL7	P62274;D3YYL7	40S ribosomal protein S29	Rps29;Gm10126
-0.552485	-0.484842	12	12	12	62.8	62.8	62.8	16.369	40	Q9JMG1	Q9JMG1	Endothelial differentiation-related factor 1	Edf1
-0.550248	-0.513756	15	15	15	38.3	38.3	38.3	61.211	31	Q9D0R4;Q5SVX2	Q9D0R4;Q5SVX2	Probable ATP-dependent RNA helicase DDX56	Ddx56
-0.548909	-0.723738	12	12	10	61.1	61.1	49.7	17.274	38	P54227;D3Z5N2;D3Z1Z8;Q05DI3;D3Z4C2;G3X9Z6;P63042	P54227;D3Z5N2;D3Z1Z8	Stathmin	Stmn1
-0.548583	-0.627455	2	2	2	4.9	4.9	4.9	40.783	4	Q62481	Q62481	Vacuolar protein sorting-associated protein 72 homolog	Vps72
-0.548289	-0.560661	4	4	4	13.3	13.3	13.3	41.019	7	Q3U1G5;E9PUT3	Q3U1G5;E9PUT3	Interferon-stimulated 20 kDa exonuclease-like 2	Isg20l2
-0.543782	-0.504837	15	15	15	49.3	49.3	49.3	40.581	93	Q920E5	Q920E5	Farnesyl pyrophosphate synthase	Fdps
-0.543616	-0.493202	4	4	4	9.6	9.6	9.6	31.058	9	Q9CYX7	Q9CYX7	RRP15-like protein	Rrp15
-0.542722	-0.349108	10	10	9	71.2	71.2	71.2	14.515	111	Q6ZWZ6;P63323;D3Z1P4;D3Z6B6	Q6ZWZ6;P63323;D3Z1P4;D3Z6B6	40S ribosomal protein S12	Rps12
-0.542066	0.186368	2	2	2	2.8	2.8	2.8	103.48	2	E9PUS6;A2ASQ1-3;A2ASQ1-2;A2ASQ1	E9PUS6;A2ASQ1-3;A2ASQ1-2;A2ASQ1	Agrin;Agrin N-terminal 110 kDa subunit;Agrin C-terminal 110 kDa subunit;Agrin C-terminal 90 kDa fragment;Agrin C-terminal 22 kDa fragment	Agrn
-0.539237	-0.344353	11	11	11	61.2	61.2	61.2	20.252	70	Q9CXW4;E9PYL9;A2BH06;D3Z3K1;E9PZB3;D3YW69;E9Q0L4	Q9CXW4;E9PYL9;A2BH06;D3Z3K1	60S ribosomal protein L11	Rpl11;Gm10036
-0.539039	-0.616302	13	13	13	57	57	57	19.316	59	E9PXE7;P62281;D3Z3M6	E9PXE7;P62281;D3Z3M6	40S ribosomal protein S11	Rps11
-0.536944	-0.455259	7	7	7	5.4	5.4	5.4	182.29	15	E9QPX1;P39061-2;P39061-1;P39061	E9QPX1;P39061-2;P39061-1;P39061	Collagen alpha-1(XVIII) chain;Endostatin	Col18a1
-0.536927	-0.309286	37	37	37	41.7	41.7	41.7	112.72	82	Q921K2;P11103;P11103-2	Q921K2;P11103	Poly [ADP-ribose] polymerase 1	Parp1
-0.533079	-0.360296	2	2	2	2.1	2.1	2.1	102.39	4	E9QAN0;Q3UR85-2;F8WJJ9;Q3UR85	E9QAN0;Q3UR85-2;F8WJJ9;Q3UR85	Myelin regulatory factor;Myelin regulatory factor, N-terminal;Myelin regulatory factor, C-terminal	Myrf
-0.532481	-0.473646	7	7	7	40.8	40.8	40.8	29.661	25	P26645	P26645	Myristoylated alanine-rich C-kinase substrate	Marcks
-0.532202	-0.139037	5	5	5	9.1	9.1	9.1	75.406	6	Q9QYB5-2;Q9QYB5	Q9QYB5-2;Q9QYB5	Gamma-adducin	Add3
-0.532166	-0.627386	2	2	2	2.4	2.4	2.4	81.316	4	Q3UPN1;P29533-2;P29533	Q3UPN1;P29533-2;P29533	Vascular cell adhesion protein 1	Vcam1
-0.531524	-0.427269	5	5	5	11.3	11.3	11.3	53.102	9	Q3UIX4;E9Q6E5;B7ZNC5;Q8BV04;D3Z4B0;F6TN80;D6RE22;F7B0U9;F6XR65	Q3UIX4;E9Q6E5;B7ZNC5;Q8BV04		Srsf11
-0.530196	-0.480194	3	3	3	16	16	16	27.229	4	Q8VE10;Q8VE10-2	Q8VE10	N-alpha-acetyltransferase 40	Naa40
-0.529073	-0.195078	3	3	3	14.6	14.6	14.6	40.036	6	Q7TND5	Q7TND5	Ribosome production factor 1	Rpf1
-0.527616	-0.573572	13	12	12	44.7	39.1	39.1	24.893	65	P63158;D3Z351;D3YZ18;D3YVC6;E9PYZ6	P63158;D3Z351;D3YZ18	High mobility group protein B1	Hmgb1
-0.526443	-0.463675	3	3	3	47.7	47.7	47.7	12.584	9	D3YZ20;Q6PI63;O08740;D3YZ19	D3YZ20;Q6PI63;O08740	DNA-directed RNA polymerase II subunit RPB11	Polr2j
-0.525824	-0.503788	3	3	3	13.5	13.5	13.5	48.154	6	P53798	P53798	Squalene synthase	Fdft1
-0.524768	-0.254375	1	1	1	1.8	1.8	1.8	60.186	2	Q9JLZ6-2;Q9JLZ6	Q9JLZ6-2;Q9JLZ6	Hypermethylated in cancer 2 protein	Hic2
-0.524568	-0.649132	9	9	9	45.5	45.5	45.5	17.258	41	P61255;B1ARA3;B1ARA5;D3Z3Q9;G3UW96	P61255;B1ARA3;B1ARA5	60S ribosomal protein L26	Rpl26
-0.518628	-0.548101	13	13	13	57.9	57.9	57.9	17.671	53	F5H8M6;P62270;G3UZW2;D3YWV7;F6YVP7	F5H8M6;P62270;G3UZW2	40S ribosomal protein S18	Rps18
-0.518029	-0.630625	25	25	25	60.4	60.4	60.4	31.419	113	P14148;F6XI62;D3Z6N4;F6ZA13	P14148;F6XI62;D3Z6N4	60S ribosomal protein L7	Rpl7
-0.51728	-0.554283	5	5	5	25	25	25	30.036	11	Q9CR47	Q9CR47	Ribosome biogenesis protein NSA2 homolog	Nsa2
-0.516707	-0.612957	10	10	10	53.3	53.3	53.3	15.733	49	P41105;F6Z0X0	P41105	60S ribosomal protein L28	Rpl28
-0.516321	-0.5662	7	7	7	8.1	8.1	8.1	155.28	11	G3X963;Q8CDM1;Q8CDM1-2	G3X963;Q8CDM1;Q8CDM1-2	ATPase family AAA domain-containing protein 2	Atad2
-0.514087	-0.329367	19	19	19	26.6	26.6	26.6	95.125	52	Q60848;Q60848-2;D3Z414	Q60848;Q60848-2	Lymphocyte-specific helicase	Hells
-0.511788	-0.805281	6	6	6	28.1	28.1	28.1	35.274	9	Q9D0D4	Q9D0D4	Probable dimethyladenosine transferase	Dimt1
-0.511785	-0.309389	2	2	2	5.7	5.7	5.7	28.367	6	Q9R1Q6;F8WI44	Q9R1Q6;F8WI44	Transmembrane protein 176B	Tmem176b
-0.510086	-0.688635	1	1	1	3.3	3.3	3.3	27.964	3	Q61334	Q61334	B-cell receptor-associated protein 29	Bcap29
-0.509791	-0.107441	5	5	5	10.9	10.9	10.9	80.292	7	E9PW15;Q80U70	E9PW15;Q80U70	Polycomb protein Suz12	Suz12
-0.509294	-0.650126	10	10	10	13.1	13.1	13.1	98.768	24	Q8R3N1	Q8R3N1	Nucleolar protein 14	Nop14
-0.509242	-0.52949	8	8	8	44.8	44.8	44.8	13.742	41	P62852;D3YXG3;E9Q7H0	P62852;D3YXG3	40S ribosomal protein S25	Rps25
-0.508992	-0.530458	13	13	11	80.9	80.9	76.5	17.699	95	Q64152-2;Q64152	Q64152-2;Q64152	Transcription factor BTF3	Btf3
-0.507846	-0.721611	13	13	13	58.3	58.3	58.3	22.876	104	Q91V55;P97461;D3YYM6	Q91V55;P97461;D3YYM6	40S ribosomal protein S5;40S ribosomal protein S5, N-terminally processed	Rps5
-0.507837	-0.0924072	2	2	2	26.3	26.3	26.3	6.3804	4	Q8BH51	Q8BH51	Cytochrome c oxidase assembly protein COX14	Cox14
-0.506482	-0.515767	6	6	6	22.1	22.1	22.1	33.934	12	Q99K95	Q99K95	Protein RTF2 homolog	Rtfdc1
-0.504586	-0.560417	10	10	10	73.5	73.5	73.5	17.384	46	Q9CQ43;Q8VCG1	Q9CQ43;Q8VCG1		Dut
-0.504504	-0.0157042	2	2	2	4.9	4.9	4.9	42.581	3	Q3V1E0;P52800	Q3V1E0;P52800	Ephrin-B2	Efnb2
-0.503444	-0.517958	20	20	20	46.3	46.3	46.3	60.786	62	Q8CI11;Q8CI11-2	Q8CI11;Q8CI11-2	Guanine nucleotide-binding protein-like 3	Gnl3
-0.501197	-0.541864	12	12	12	61.9	61.9	61.9	22.127	93	P62082;F6SVV1	P62082;F6SVV1	40S ribosomal protein S7	Rps7;Gm9493
-0.499862	-0.571606	8	8	8	49.3	49.3	49.3	15.798	43	P61358;G3UWF4;E9PV49;A2A4Q0	P61358;G3UWF4;E9PV49	60S ribosomal protein L27	Rpl27
-0.499652	-0.510069	7	7	7	32.1	32.1	32.1	28.543	12	Q9D8M4;Q9D9F1	Q9D8M4	60S ribosomal protein L7-like 1	Rpl7l1
-0.499646	-0.452864	3	3	1	38.1	38.1	13.1	9.4771	18	Q6ZWY3;D6RH49;D3YYB0	Q6ZWY3;D6RH49;D3YYB0	40S ribosomal protein S27-like;40S ribosomal protein S27	Rps27l
-0.49961	-0.713165	3	3	3	1.5	1.5	1.5	213.61	6	B1B1A8;Q6PDN3-3;Q6PDN3;Q6PDN3-2	B1B1A8;Q6PDN3-3;Q6PDN3;Q6PDN3-2	Myosin light chain kinase, smooth muscle;Myosin light chain kinase, smooth muscle, deglutamylated form	Mylk
-0.498382	-0.277636	2	2	2	4.2	4.2	4.2	48.219	3	Q8BGA9	Q8BGA9	Mitochondrial inner membrane protein OXA1L	Oxa1l
-0.494587	0.733083	3	3	3	2.9	2.9	2.9	102.58	3	Q99MU3-5;Q99MU3-2;Q99MU3;Q99MU3-3;Q99MU3-4	Q99MU3-5;Q99MU3-2;Q99MU3;Q99MU3-3;Q99MU3-4	Double-stranded RNA-specific adenosine deaminase	Adar
-0.493854	-0.0755196	1	1	1	7.4	7.4	7.4	30.76	2	Q9CPQ5	Q9CPQ5	Centromere protein Q	Cenpq
-0.492559	-0.113775	2	2	2	13	13	13	24.275	4	Q9WVL0	Q9WVL0	Maleylacetoacetate isomerase	Gstz1
-0.492522	-0.0378723	7	7	7	19.4	19.4	19.4	51.409	10	P98083-2;P98083;D3YXZ9;D3Z2I8;D3Z5U6;P98083-3;D3YZV5;Q61120	P98083-2;P98083;D3YXZ9;D3Z2I8;D3Z5U6;P98083-3	SHC-transforming protein 1	Shc1
-0.491878	0.220147	1	1	1	4.5	4.5	4.5	60.015	2	Q8BMQ8	Q8BMQ8	Vacuolar fusion protein MON1 homolog B	Mon1b
-0.490785	-0.551163	3	3	2	33.3	33.3	17.3	8.6017	9	G3UZ60;G3UWI9;G3UWX9;Q9Z172;G3UZA7;Q9Z172-2;G3UZX6	G3UZ60;G3UWI9;G3UWX9;Q9Z172;G3UZA7;Q9Z172-2	Small ubiquitin-related modifier 3;Small ubiquitin-related modifier	Sumo3
-0.490663	-0.55052	8	8	8	37.1	37.1	37.1	28.245	45	P97822-2;P97822;E9Q5H2;E9PZF5;E9Q0X5;E9Q2G1;E9Q5H9	P97822-2;P97822;E9Q5H2;E9PZF5	Acidic leucine-rich nuclear phosphoprotein 32 family member E	Anp32e
-0.490063	-0.325044	4	4	4	10.1	10.1	10.1	69.552	6	Q9Z2X8	Q9Z2X8	Kelch-like ECH-associated protein 1	Keap1
-0.489936	-0.475248	26	26	26	26.9	26.9	26.9	143.13	60	Q6P5B0	Q6P5B0	RRP12-like protein	Rrp12
-0.488108	-0.536489	3	3	3	33.5	33.5	33.5	19.519	4	O35648	O35648	Centrin-3	Cetn3
-0.488041	-0.388485	1	1	1	1.8	1.8	1.8	73.853	3	Q8K3G9	Q8K3G9	DCC-interacting protein 13-beta	Appl2
-0.487112	-0.384235	1	1	1	4.9	4.9	4.9	23.82	2	B1AS34;B1AS37;Q9D032-2;Q9D032	B1AS34;B1AS37;Q9D032-2;Q9D032	Single-stranded DNA-binding protein 3	Ssbp3
-0.486669	0.307274	3	3	3	12	12	12	49.566	3	Q8R5A0	Q8R5A0	N-lysine methyltransferase SMYD2	Smyd2
-0.485835	-0.430923	12	12	1	62.1	62.1	6.9	16.085	95	Q9CZX8;F8VQH5	Q9CZX8;F8VQH5	40S ribosomal protein S19	Rps19
-0.485632	NaN	2	2	2	13.6	13.6	13.6	20.951	2	A2CG18;A2CG17;Q9QXS6-2;Q9QXS6-3;Q9QXS6	A2CG18;A2CG17;Q9QXS6-2;Q9QXS6-3;Q9QXS6	Drebrin	Dbn1
-0.485431	NaN	1	1	1	5.2	5.2	5.2	37.859	2	P52795	P52795	Ephrin-B1	Efnb1
-0.485148	-0.150623	8	8	8	23.6	23.6	23.6	52.768	19	Q9D2C2;Q9D2C2-2	Q9D2C2;Q9D2C2-2	Protein SAAL1	Saal1
-0.484969	-0.391588	5	5	5	4.7	4.7	4.7	112.71	6	Q3UC82;Q80ZH7;P97386;B1AT03;P97386-2;Q3TJN5;G3UYI8;Q3U0I5	Q3UC82;Q80ZH7;P97386;B1AT03;P97386-2;Q3TJN5	DNA ligase;DNA ligase 3	Lig3
-0.484742	-0.482935	20	20	20	28.9	28.9	28.9	85.938	39	Q921N6;Q921N6-2	Q921N6	Probable ATP-dependent RNA helicase DDX27	Ddx27
-0.481153	-0.311811	3	3	3	3.6	3.6	3.6	95.306	5	Q8BZQ7;A2AI11	Q8BZQ7	Anaphase-promoting complex subunit 2	Anapc2
-0.480977	-0.797081	5	5	5	37.5	37.5	37.5	12.129	29	D3Z3R1;Q6ZWZ4;D3YW41;D3Z7M8;P47964;D3YX71	D3Z3R1;Q6ZWZ4;D3YW41;D3Z7M8;P47964	60S ribosomal protein L36	Rpl36
-0.480668	-0.585226	10	10	10	25.2	25.2	25.2	45.465	15	A2ALB2;Q6PAQ4;A2ALB1	A2ALB2;Q6PAQ4;A2ALB1	RNA exonuclease 4	Rexo4
-0.479712	NaN	1	1	1	2.6	2.6	2.6	57.133	1	Q80X40	Q80X40		Myo15b
-0.478532	-0.766245	18	18	18	53.7	53.7	53.7	33.509	94	P47911;E9PUX4;D3Z4I7	P47911;E9PUX4;D3Z4I7	60S ribosomal protein L6	Rpl6;Gm5428
-0.477777	-0.359365	6	6	6	36.1	36.1	36.1	13.373	41	P60867	P60867	40S ribosomal protein S20	Rps20
-0.477071	-0.536783	4	4	4	18.8	18.8	18.8	35.152	5	Q8BJH1;Q8BJH1-2	Q8BJH1;Q8BJH1-2	Zinc finger C2HC domain-containing protein 1A	Zc2hc1a
-0.475885	-0.296906	2	2	2	6.1	6.1	6.1	30.608	3	Q3UFS4;E9QM27	Q3UFS4;E9QM27	G patch domain-containing protein 11	Gpatch11
-0.474919	-0.442163	6	6	6	48.2	48.2	48.2	12.51	16	P16254;A2AUM6	P16254;A2AUM6	Signal recognition particle 14 kDa protein;Signal recognition particle 14 kDa protein, N-terminally processed	Srp14
-0.474309	-0.188506	5	5	5	11.2	11.2	11.2	63.131	10	Q9D0N7;D3Z616;D3YTP6	Q9D0N7	Chromatin assembly factor 1 subunit B	Chaf1b
-0.474059	-0.0742693	4	4	4	4.2	4.2	4.2	161.62	5	G5E8T6;Q9EQJ9-2;Q9EQJ9	G5E8T6;Q9EQJ9-2;Q9EQJ9	Membrane-associated guanylate kinase, WW and PDZ domain-containing protein 3	Magi3
-0.471951	-0.503763	11	11	11	61.7	61.7	61.7	26.289	39	P58044;G3XA48	P58044;G3XA48	Isopentenyl-diphosphate Delta-isomerase 1	Idi1
-0.471265	0.0707684	2	2	2	7.8	7.8	7.8	42.78	2	Q0VAW6;Q8BH50-2;Q8BH50	Q0VAW6;Q8BH50-2;Q8BH50	Uncharacterized protein C18orf25 homolog	8030462N17Rik
-0.470019	-0.716307	7	7	7	38.5	38.5	38.5	16.605	25	P14115;D3Z6J9;E9QP28;D3YZN6	P14115;D3Z6J9;E9QP28;D3YZN6	60S ribosomal protein L27a	Rpl27a
-0.469845	0.194461	2	2	2	0.7	0.7	0.7	292.79	2	E9Q4F8;E9Q4F7;E9PXS7	E9Q4F8;E9Q4F7;E9PXS7		Ankrd11
-0.469332	-0.609289	4	4	4	10	10	10	54.022	8	Q6NSQ7	Q6NSQ7	Protein LTV1 homolog	Ltv1
-0.469237	-0.578529	16	16	16	53.6	53.6	53.6	22.591	71	Q6ZWN5;F7CJS8;D3YWH9;Q9CXW7;D3Z673;D3YUV6	Q6ZWN5;F7CJS8;D3YWH9;Q9CXW7	40S ribosomal protein S9	Rps9
-0.468514	-0.506687	6	6	6	58.5	58.5	58.5	15.957	22	Q62084	Q62084	Protein phosphatase 1 regulatory subunit 14B	Ppp1r14b
-0.467155	-0.162613	11	11	7	30	30	19.1	59.291	22	E9Q1P8	E9Q1P8	Interferon regulatory factor 2-binding protein 2	Irf2bp2
-0.466304	-0.369017	6	5	5	43.5	43.5	43.5	14.203	23	P84104-2;P84104;A2A4X6	P84104-2;P84104;A2A4X6	Serine/arginine-rich splicing factor 3	Srsf3;Gm12355
-0.466216	-0.401011	9	9	9	55.4	55.4	55.4	20.926	22	P97314;Q6QMT3	P97314;Q6QMT3	Cysteine and glycine-rich protein 2	Csrp2
-0.465924	-0.513506	9	9	9	51.1	51.1	51.1	25.921	24	Q7TNE3;Q5SX56	Q7TNE3;Q5SX56	Sperm-associated antigen 7	Spag7
-0.464854	-0.393492	6	5	5	23.9	21.5	21.5	37.028	12	Q64261	Q64261	Cyclin-dependent kinase 6	Cdk6
-0.464645	0.100801	2	2	2	3.1	3.1	3.1	85.651	4	Q9Z2B9	Q9Z2B9	Ribosomal protein S6 kinase alpha-4	Rps6ka4
-0.464021	-0.469955	16	16	16	88.1	88.1	88.1	28.785	82	P17918;E9Q7Z3	P17918;E9Q7Z3	Proliferating cell nuclear antigen	Pcna
-0.463669	-0.0925837	2	2	1	17.5	17.5	6.8	24.131	3	Q9CY25;A3QK67	Q9CY25;A3QK67	Protein MIS12 homolog	Mis12
-0.463632	-0.703991	6	6	6	8.1	8.1	8.1	95.959	13	Q3UFM5	Q3UFM5	Nucleolar MIF4G domain-containing protein 1	Nom1
-0.463426	-0.558563	3	3	3	8	8	8	50.748	11	Q8BH76;Q9EQ28;D6RG54	Q8BH76;Q9EQ28	DNA polymerase delta subunit 3	Pold3
-0.462449	-0.491769	2	2	2	1.5	1.5	1.5	152.25	2	Q8BVE8;Q8BVE8-2;F6Y765;D3Z3E4;B2RY48;D3Z3E0;Q8BVE8-3	Q8BVE8;Q8BVE8-2;F6Y765;D3Z3E4;B2RY48;D3Z3E0;Q8BVE8-3	Histone-lysine N-methyltransferase NSD2	Whsc1
-0.462213	-0.213463	6	6	6	13.9	13.9	13.9	60.435	18	D3YYT1;Q922P9	D3YYT1;Q922P9	Putative oxidoreductase GLYR1	Glyr1
-0.461287	-0.429935	31	3	0	72.5	9.9	0	32.848	9	E9Q450;E9Q448	E9Q450;E9Q448		Tpm1
-0.460694	-0.499548	2	2	2	3.6	3.6	3.6	126.26	5	Q8BYR2	Q8BYR2	Serine/threonine-protein kinase LATS1	Lats1
-0.460618	-0.459895	2	2	2	7.3	7.3	7.3	68.969	3	G3UYY9;G3UZ13;Q8CCA6;G3UWJ0;O35700;G3UZT5;P14404;G3UYK2;G3UWT0	G3UYY9;G3UZ13;Q8CCA6;G3UWJ0;O35700;G3UZT5;P14404;G3UYK2;G3UWT0	MDS1 and EVI1 complex locus protein EVI1	Mecom
-0.460444	-0.540106	14	14	13	30.2	30.2	28.6	87.264	34	Q640M1;Q640M1-2	Q640M1	U3 small nucleolar RNA-associated protein 14 homolog A	Utp14a
-0.457494	-0.568047	11	11	11	63.1	63.1	63.1	16.173	88	F7BBI3;P63276;D3Z173	F7BBI3;P63276	40S ribosomal protein S17	Rps17
-0.457293	-0.69484	2	2	2	17.4	17.4	17.4	18.885	3	Q8K194;Q8K194-2	Q8K194;Q8K194-2	U4/U6.U5 small nuclear ribonucleoprotein 27 kDa protein	Snrnp27
-0.457156	-0.45467	74	74	74	33.8	33.8	33.8	350.86	177	E9PVX6	E9PVX6		Mki67
-0.456653	-0.176237	7	7	7	49	49	49	17.8	14	P21126;F8WHM4	P21126	Ubiquitin-like protein 4A	Ubl4a
-0.454988	-0.500334	17	17	17	31.2	31.2	31.2	59.548	38	Q3TEA8-2;Q3TEA8;Q3TEA8-3;A2AM65;A2AM63;A2AM70;A2AM69;A2AM62	Q3TEA8-2;Q3TEA8;Q3TEA8-3;A2AM65	Heterochromatin protein 1-binding protein 3	Hp1bp3
-0.454589	-0.625641	7	7	2	63.6	63.6	23.4	11.614	27	P17095	P17095	High mobility group protein HMG-I/HMG-Y	Hmga1
-0.452593	0.0711565	2	2	2	8.3	8.3	8.3	42.196	3	Q8BFT2	Q8BFT2	HAUS augmin-like complex subunit 4	Haus4
-0.452506	NaN	5	1	1	10.3	3.2	3.2	83.1	1	Q9WVD4	Q9WVD4	H(+)/Cl(-) exchange transporter 5	Clcn5
-0.451915	-0.45075	16	16	16	35.7	35.7	35.7	50.966	41	Q64378;B8JJC2	Q64378	Peptidyl-prolyl cis-trans isomerase FKBP5;Peptidyl-prolyl cis-trans isomerase FKBP5, N-terminally processed	Fkbp5
-0.451868	-0.684419	4	3	3	17.6	12.8	12.8	37.623	4	Q9CQJ4	Q9CQJ4	E3 ubiquitin-protein ligase RING2	Rnf2
-0.451595	-0.561693	4	4	4	11.5	11.5	11.5	76.941	6	P59113;E9Q7J9	P59113;E9Q7J9	Fermitin family homolog 1	Fermt1
-0.451284	-0.231188	1	1	1	4.3	4.3	4.3	31.589	3	A3KMP2-2;A3KMP2	A3KMP2-2;A3KMP2	Tetratricopeptide repeat protein 38	Ttc38
-0.451236	-0.558685	4	4	4	6.4	6.4	6.4	72.561	8	E9Q7H6;Q3UQ84;Q3TP97;Q922A3	E9Q7H6;Q3UQ84;Q3TP97;Q922A3	Threonine--tRNA ligase, mitochondrial	Tars2
-0.449628	-0.421253	8	8	8	20.4	20.4	20.4	49.783	16	O54825	O54825	Bystin	Bysl
-0.449254	NaN	1	1	1	7.6	7.6	7.6	22.393	1	Q99LE1	Q99LE1	RILP-like protein 2	Rilpl2
-0.448548	-0.349148	2	2	2	3.6	3.6	3.6	58.061	9	E9PUM8;E9PXK5;Q9ESU7;F7CEQ5;P51912	E9PUM8;E9PXK5;Q9ESU7;F7CEQ5;P51912	Amino acid transporter;Neutral amino acid transporter B(0)	Slc1a5
-0.44769	-0.386962	7	7	7	4.5	4.5	4.5	247.17	9	Q8C9B9;Q8C9B9-3;Q8C9B9-2	Q8C9B9;Q8C9B9-3	Death-inducer obliterator 1	Dido1
-0.44505	-0.353647	29	17	17	18.5	11.8	11.8	181.91	33	Q64511;F6XX57;F6U5K2;F6V2E8	Q64511	DNA topoisomerase 2-beta	Top2b
-0.444734	-0.135834	8	8	8	12.7	12.7	12.7	87.142	14	Q99KC8;F6TIL5	Q99KC8	von Willebrand factor A domain-containing protein 5A	Vwa5a
-0.441711	-0.277411	4	4	4	17.1	17.1	17.1	47.214	8	D3YYW8;Q91V81;Q91V81-2	D3YYW8;Q91V81;Q91V81-2	RNA-binding protein 42	Rbm42
-0.441144	-0.459454	46	46	46	34.9	34.9	34.9	183.19	107	P13864;P13864-2	P13864;P13864-2	DNA (cytosine-5)-methyltransferase 1	Dnmt1
-0.440402	-0.507847	8	8	8	67	67	67	12.784	54	P62889;F7CZ57;D3YU37;D3Z2H8;D3YU72	P62889;F7CZ57	60S ribosomal protein L30	Rpl30
-0.440343	-0.515529	2	2	2	7.9	7.9	7.9	52.573	4	Q9D1P2	Q9D1P2	Histone acetyltransferase KAT8	Kat8
-0.439293	-0.0982046	2	2	2	6.5	6.5	6.5	71.309	2	Q8BKL6;Q8BYN2;Q9D4F8	Q8BKL6;Q8BYN2;Q9D4F8	Gamma-tubulin complex component 4	Tubgcp4
-0.439151	-0.369379	14	14	14	57.6	57.6	57.6	32.838	103	P14206;D3YTT7	P14206;D3YTT7	40S ribosomal protein SA	Rpsa
-0.438563	-0.570785	5	5	5	15.3	15.3	15.3	32.991	5	Q8C6B5;Q00899;Q3TTC2;E9QK22;P22227	Q8C6B5;Q00899;Q3TTC2	Transcriptional repressor protein YY1;Transcription factor YY2	Yy1;Yy2
-0.437991	-0.576069	12	12	12	16.7	16.7	16.7	129.23	24	Q8R5K4;Q8R5K4-2	Q8R5K4;Q8R5K4-2	Nucleolar protein 6	Nol6
-0.437903	-0.55596	4	4	4	19.1	19.1	19.1	25.582	17	Q8R3G9	Q8R3G9	Tetraspanin-8	Tspan8
-0.436692	-0.442198	21	21	21	39.1	39.1	39.1	72.799	68	Q8BKS9	Q8BKS9	Pumilio domain-containing protein KIAA0020	Kiaa0020
-0.436542	-0.551685	1	1	1	10.9	10.9	10.9	10.531	3	Q99N91	Q99N91	39S ribosomal protein L34, mitochondrial	Mrpl34
-0.436364	-0.454443	10	10	10	39.7	39.7	39.7	30.53	49	Q9CX86	Q9CX86	Heterogeneous nuclear ribonucleoprotein A0	Hnrnpa0
-0.435851	-0.317415	5	5	5	52.9	52.9	52.9	8.2038	26	Q9JJI8	Q9JJI8	60S ribosomal protein L38	Rpl38
-0.435719	-0.385254	10	10	10	29.1	29.1	29.1	52.755	23	Q91YU8	Q91YU8	Suppressor of SWI4 1 homolog	Ppan
-0.435668	-0.145304	4	4	4	6.6	6.6	6.6	94.422	8	Q8CCB4;E9PXG9;Q8CCB4-2;F6Z4G7;E9Q648;E9PYD3;E9Q3C3	Q8CCB4;E9PXG9;Q8CCB4-2;F6Z4G7;E9Q648;E9PYD3	Vacuolar protein sorting-associated protein 53 homolog	Vps53
-0.435563	-0.663841	6	6	6	7	7	7	125.86	13	G3UWX1;G3X8Z6;Q5U4B1;G3UXL4;P35601-2;P35601;E9PX26	G3UWX1;G3X8Z6;Q5U4B1;G3UXL4;P35601-2;P35601;E9PX26	Replication factor C subunit 1	Rfc1
-0.433639	-0.606318	9	9	9	92.2	92.2	92.2	11.651	61	P99027;G3UW69	P99027;G3UW69	60S acidic ribosomal protein P2	Rplp2
-0.433349	-0.306625	7	7	7	7.4	7.4	7.4	120.84	10	A2A485;Q3UH28;E9Q8D1;A2A483;A2A482;E9Q8D3;A2A484;A2A481;A2A480;A2A486	A2A485;Q3UH28;E9Q8D1;A2A483;A2A482;E9Q8D3;A2A484;A2A481;A2A480		Zmynd8
-0.433127	-0.420702	15	15	15	34.5	34.5	34.5	53.706	41	P28658;F8WGN7	P28658;F8WGN7	Ataxin-10	Atxn10
-0.432584	NaN	1	1	1	4.2	4.2	4.2	82.031	1	A2RSY1-3;A2RSY1-2;A2RSY1	A2RSY1-3;A2RSY1-2;A2RSY1	KAT8 regulatory NSL complex subunit 3	Kansl3
-0.431447	-0.386719	18	1	1	50.2	4.2	4.2	30.608	3	G5E8G0;G3X9W0	G5E8G0;G3X9W0		Hnrnpd
-0.431307	0.192901	3	3	3	5.4	5.4	5.4	83.594	3	Q9R0E2;E9PXE3;A8Y5E6	Q9R0E2	Procollagen-lysine,2-oxoglutarate 5-dioxygenase 1	Plod1
-0.430467	0.0381889	2	2	2	8.5	8.5	8.5	38.443	3	Q8R3P8	Q8R3P8		Rnf113a1
-0.428702	-0.418749	8	8	8	9.6	9.6	9.6	102.66	21	A2A8V8;A2A8V9;E9PUK6;Q52KI8;E9QKA4;Q52KI8-2;A2A983;F7BWM1;F6T4M4	A2A8V8;A2A8V9;E9PUK6;Q52KI8;E9QKA4;Q52KI8-2	Serine/arginine repetitive matrix protein 1	Srrm1
-0.428359	-0.150514	2	2	2	15.7	15.7	15.7	26.336	3	O35969;O35969-2	O35969;O35969-2	Guanidinoacetate N-methyltransferase	Gamt
-0.428226	-0.401434	6	6	6	37.1	37.1	37.1	21.139	12	Q9CPT5;D3Z7M5	Q9CPT5;D3Z7M5	Nucleolar protein 16	Nop16
-0.425827	-0.152006	3	3	3	21.5	21.5	21.5	35.217	6	P97287	P97287	Induced myeloid leukemia cell differentiation protein Mcl-1 homolog	Mcl1
-0.425826	-0.419588	4	4	4	57.7	57.7	57.7	5.8378	9	P56382	P56382	ATP synthase subunit epsilon, mitochondrial	Atp5e
-0.425294	-0.623121	17	17	17	28.1	28.1	28.1	71.439	43	Q3U9G9	Q3U9G9	Lamin-B receptor	Lbr
-0.424241	-0.311008	1	1	1	0.5	0.5	0.5	301.02	4	E9QPK4;Q9JKK8	E9QPK4;Q9JKK8	Serine/threonine-protein kinase ATR	Atr
-0.424161	-0.896671	4	4	4	26.7	26.7	26.7	22.168	7	G5E8F7;Q9CXL3	G5E8F7;Q9CXL3	Uncharacterized protein C7orf50 homolog
-0.423934	-0.538532	3	3	3	13	13	13	39.384	7	O70126	O70126	Aurora kinase B	Aurkb
-0.423664	-0.123692	2	2	2	15.2	15.2	15.2	15.783	3	A2A8E2;B7ZC72;B7ZC71;Q8BHG2;Q8BHG2-2;Q8BHG2-3	A2A8E2;B7ZC72;B7ZC71;Q8BHG2;Q8BHG2-2;Q8BHG2-3	UPF0587 protein C1orf123 homolog	0610037L13Rik
-0.42207	-0.368465	2	2	2	16.8	16.8	16.8	18.761	5	Q8BHG9	Q8BHG9	CGG triplet repeat-binding protein 1	Cggbp1
-0.421434	-0.512251	2	2	1	17.9	17.9	8.9	24.493	2	Q8R395	Q8R395	COMM domain-containing protein 5	Commd5
-0.418762	-0.538179	3	3	3	16.9	16.9	16.9	8.4545	5	Q9DCB1-2;Q9DCB1-3;Q9DCB1;E9QMW7	Q9DCB1-2;Q9DCB1-3;Q9DCB1	High mobility group nucleosome-binding domain-containing protein 3	Hmgn3
-0.418344	NaN	1	1	1	7.6	7.6	7.6	51.23	1	O88413	O88413	Tubby-related protein 3	Tulp3
-0.417639	-0.0587015	2	2	2	6	6	6	40.612	3	Q8CG76	Q8CG76	Aflatoxin B1 aldehyde reductase member 2	Akr7a2
-0.417396	-0.462061	4	4	4	10.4	10.4	10.4	47.899	8	E9QLF5;Q8BTJ4-2;Q8BTJ4;D3YYS8	E9QLF5;Q8BTJ4-2;Q8BTJ4;D3YYS8	Bis(5-adenosyl)-triphosphatase enpp4	Enpp4
-0.416604	-0.203514	6	6	6	38.2	38.2	38.2	18.376	10	Q9D735	Q9D735	Uncharacterized protein C19orf43 homolog
-0.415108	-0.459067	4	3	3	6.4	5.2	5.2	61.708	5	B1AVH5;Q8C0P5	B1AVH5;Q8C0P5	Coronin;Coronin-2A	Coro2a
-0.414062	-0.471209	20	20	20	24.1	24.1	24.1	89.478	45	A2AWT5;P25976;A2AWT6;A2AWT7;P25976-2;E9Q4A8;G3UZW9	A2AWT5;P25976;A2AWT6;A2AWT7;P25976-2	Nucleolar transcription factor 1	Ubtf
-0.413531	-0.270145	8	7	6	19.2	16.5	13	39.025	21	Q3TWW8	Q3TWW8	Serine/arginine-rich splicing factor 6	Srsf6
-0.413367	-0.245213	2	2	1	6.5	6.5	4.8	44.806	3	E9Q0F9;Q3TZR9;Q8R0S1	E9Q0F9;Q3TZR9;Q8R0S1	Cyclic AMP-dependent transcription factor ATF-7	Atf7
-0.412961	-0.435623	14	14	10	63.2	63.2	50	37.497	84	P60335;P57724	P60335	Poly(rC)-binding protein 1	Pcbp1
-0.412581	-0.432604	10	10	10	17	17	17	84.276	25	Q8R2M2	Q8R2M2	Deoxynucleotidyltransferase terminal-interacting protein 2	Dnttip2
-0.41254	-0.304832	3	3	3	13.9	13.9	13.9	39.282	6	P81069-2;P81069;E9Q615;Q8C2T8;A2AQ72;A2AQ71;F8WGH1;E9PX74;Q3UT69;Q00420-4;Q00420-2;Q00420-3;Q00420	P81069-2;P81069;E9Q615;Q8C2T8	GA-binding protein subunit beta-2	Gabpb2
-0.412267	-0.464277	11	10	10	47.3	43	43	18.916	76	P63325;Q3UW83	P63325;Q3UW83	40S ribosomal protein S10	Rps10
-0.411459	-0.362425	2	2	2	14.6	14.6	14.6	34.852	3	F7CXE4;E9PY48;Q8BSP2-3;Q8BSP2;Q8BSP2-2	F7CXE4;E9PY48;Q8BSP2-3;Q8BSP2;Q8BSP2-2	Condensin-2 complex subunit H2	Gm7535;Ncaph2
-0.411184	-0.108867	3	3	3	3.1	3.1	3.1	127.88	4	Q91Z58	Q91Z58	Uncharacterized protein C6orf132 homolog
-0.410262	-0.340509	11	11	11	8.4	8.4	8.4	162.1	28	E9PZM7;F7BGY9	E9PZM7;F7BGY9		Scaf11
-0.410228	-0.506979	15	15	15	59.7	59.7	59.7	31.69	52	A2AU62;Q64012-2;Q64012;A2AU61;A2AU60	A2AU62;Q64012-2;Q64012;A2AU61	RNA-binding protein Raly	Raly
-0.40993	-0.603989	6	6	6	57.8	57.8	57.8	9.4226	18	P09602;Q5XK38;B7ZCQ3;D3YUY4;A3KGL9;F6W687;E9Q2Z4	P09602;Q5XK38;B7ZCQ3;D3YUY4;A3KGL9;F6W687	Non-histone chromosomal protein HMG-17	Hmgn2
-0.40929	-0.30113	2	2	2	25.3	25.3	25.3	19.538	4	Q920D3;D3YWT4	Q920D3;D3YWT4	Mediator of RNA polymerase II transcription subunit 28	Med28
-0.408599	-0.355246	13	13	13	31.8	31.8	31.8	41.551	40	Q9CYH6	Q9CYH6	Ribosome biogenesis regulatory protein homolog	Rrs1
-0.408012	-0.00173569	3	1	1	38.1	13.1	13.1	9.461	7	Q6ZWU9;E9QAB4	Q6ZWU9;E9QAB4	40S ribosomal protein S27	Rps27
-0.406625	-0.574404	8	8	8	34	34	34	23.464	55	P19253;E9Q5A0;Q3TDS9;D3YY61	P19253;E9Q5A0;Q3TDS9	60S ribosomal protein L13a	Rpl13a
-0.406188	-0.476498	4	4	4	25.9	25.9	25.9	17.942	7	D3YXP6;Q9D1G2;Q9D1G2-2;Q9D1G2-3	D3YXP6;Q9D1G2;Q9D1G2-2	Phosphomevalonate kinase	Pmvk
-0.405992	0.306013	2	2	2	4.1	4.1	4.1	107.75	2	Q9EPL2-2;Q9EPL2	Q9EPL2-2;Q9EPL2	Calsyntenin-1;Soluble Alc-alpha;CTF1-alpha	Clstn1
-0.405499	-0.232649	3	3	3	21.8	21.8	21.8	19.048	10	Q9CQU0	Q9CQU0	Thioredoxin domain-containing protein 12	Txndc12
-0.405421	-0.527039	18	18	17	24.2	24.2	22.9	87.555	31	Q3UI74;Q8VDF2;E9Q5Y5	Q3UI74;Q8VDF2	E3 ubiquitin-protein ligase UHRF1	Uhrf1
-0.405252	-0.396392	2	2	2	4.7	4.7	4.7	78.257	4	A2A4U6	A2A4U6		Zfp334
-0.40522	NaN	3	3	2	11.2	11.2	6.4	52.966	2	Q8C5P5-2;Q8C5P5;E9QN01;Q8C5P5-3	Q8C5P5-2;Q8C5P5;E9QN01;Q8C5P5-3	5-nucleotidase domain-containing protein 1	Nt5dc1
-0.404676	-0.581295	1	1	1	2.7	2.7	2.7	29.371	2	Q9D6K7	Q9D6K7	Tetratricopeptide repeat protein 33	Ttc33
-0.404305	-0.626232	5	3	3	9.2	4.9	4.9	56.248	5	Q542V3;Q8VE97;E9Q4U8;A2A837	Q542V3;Q8VE97;E9Q4U8;A2A837	Serine/arginine-rich splicing factor 4	Srsf4
-0.404022	-0.248529	2	2	2	26.8	26.8	26.8	14.478	5	P61971	P61971	Nuclear transport factor 2	Nutf2
-0.403739	-0.313044	7	7	7	19.8	19.8	19.8	36.66	16	G3UZA0;Q8BGA5	G3UZA0;Q8BGA5	KRR1 small subunit processome component homolog	Krr1
-0.402591	0.0360708	1	1	1	3	3	3	54.712	2	E9Q5K5;E9Q1J7;Q99MN9	E9Q5K5;E9Q1J7;Q99MN9	Propionyl-CoA carboxylase beta chain, mitochondrial	Pccb
-0.401606	-0.297033	2	2	2	9.5	9.5	9.5	23.231	5	O88574	O88574	Histone deacetylase complex subunit SAP30	Sap30
-0.401299	-0.54995	5	5	5	18.5	18.5	18.5	40.84	10	Q9JJT0	Q9JJT0	RNA 3-terminal phosphate cyclase-like protein	Rcl1
-0.400515	-0.481386	3	3	3	9.8	9.8	9.8	37.794	5	P29268;G5E830	P29268;G5E830	Connective tissue growth factor	Ctgf
-0.399741	-0.362474	1	1	1	4.1	4.1	4.1	29.494	2	Q3TEW6	Q3TEW6	Myelin protein zero-like protein 1	Mpzl1
-0.39868	-0.23719	2	2	2	2.5	2.5	2.5	141.49	3	F8VQF9;Q3TLI0	F8VQF9;Q3TLI0	Trafficking protein particle complex subunit 10	Trappc10
-0.398187	-0.409517	21	21	21	80.4	80.4	80.4	35.076	119	P68040	P68040	Guanine nucleotide-binding protein subunit beta-2-like 1;Guanine nucleotide-binding protein subunit beta-2-like 1, N-terminally processed	Gnb2l1
-0.397599	-0.51556	24	24	1	34.2	34.2	3.6	104.09	55	Q3U4X8;D3YUC0	Q3U4X8;D3YUC0	DNA ligase	Lig1
-0.397557	0.0125999	7	7	7	5.2	5.2	5.2	195.31	9	P97868-2;P97868	P97868-2;P97868	E3 ubiquitin-protein ligase RBBP6	Rbbp6
-0.397165	-0.251336	3	3	3	11.6	11.6	11.6	48.004	6	Q5NCQ5;B1ARH1	Q5NCQ5	Diphthamide biosynthesis protein 1	Dph1
-0.396739	-0.177469	4	4	4	6.4	6.4	6.4	80.996	6	D3Z774;Q6AXH7;Q61188;Q61188-2;P70351;P70351-2	D3Z774;Q6AXH7;Q61188;Q61188-2;P70351	Histone-lysine N-methyltransferase EZH2;Histone-lysine N-methyltransferase EZH1	Ezh2;Ezh1
-0.395115	-0.283973	6	6	6	9.9	9.9	9.9	94.658	7	A3KG93;Q6ZQ88;G8JL40;F6Z4I3;F6ZC60	A3KG93;Q6ZQ88;G8JL40;F6Z4I3;F6ZC60	Lysine-specific histone demethylase 1A	Kdm1a
-0.39489	NaN	1	1	1	4.7	4.7	4.7	80.78	1	D3YXV8;D3YWS8;Q8CBY3	D3YXV8;D3YWS8;Q8CBY3	Leukocyte receptor cluster member 8 homolog	Leng8
-0.394403	-0.443779	1	1	1	0.9	0.9	0.9	175.07	2	O08648-2;O08648	O08648-2;O08648	Mitogen-activated protein kinase kinase kinase 4	Map3k4
-0.394137	-0.208483	10	10	8	62.8	62.8	47.5	20.811	56	Q9DCC5;P23198;D3Z313;D3YV86;D3Z1A9	Q9DCC5;P23198;D3Z313	Chromobox protein homolog 3	Cbx3
-0.391869	-0.2656	4	4	4	5.9	5.9	5.9	86.544	4	Q80U27;Q61771;Q6P1D3;Q571A6;O35066	Q80U27;Q61771;Q6P1D3	Kinesin-like protein;Kinesin-like protein KIF3B;Kinesin-like protein KIF3B, N-terminally processed	Kif3b
-0.391813	-0.279009	2	2	2	20	20	20	7.4158	2	Q9CQP0	Q9CQP0	39S ribosomal protein L33, mitochondrial	Mrpl33
-0.391572	-0.447943	9	9	9	11.6	11.6	11.6	136.02	14	E9Q8K8;Q6ZPZ3-2;Q6ZPZ3	E9Q8K8;Q6ZPZ3-2;Q6ZPZ3	Zinc finger CCCH domain-containing protein 4	Zc3h4
-0.389533	-0.596708	5	5	5	10.7	10.7	10.7	83.745	10	Q61164	Q61164	Transcriptional repressor CTCF	Ctcf
-0.389455	-0.304447	14	14	13	20.4	20.4	19.4	108.35	30	Q3UHU8;G3UYD0;Q9ESZ8-5;Q9ESZ8-4;Q9ESZ8-3;Q9ESZ8-6;Q9ESZ8-2;Q9ESZ8;G3UYJ6;G3UWV2	Q3UHU8;G3UYD0;Q9ESZ8-5;Q9ESZ8-4;Q9ESZ8-3;Q9ESZ8-6;Q9ESZ8-2;Q9ESZ8	General transcription factor II-I	Gtf2i
-0.389372	-0.0284138	4	4	4	16	16	16	42.291	10	D3Z6W2;Q06180-2;Q06180	D3Z6W2;Q06180-2;Q06180	Tyrosine-protein phosphatase non-receptor type;Tyrosine-protein phosphatase non-receptor type 2	Ptpn2
-0.389312	-0.291033	40	40	40	57.4	57.4	57.4	102.09	139	Q78PY7;Q3TJ56;E9Q3E9	Q78PY7;Q3TJ56	Staphylococcal nuclease domain-containing protein 1	Snd1
-0.389152	-0.207117	1	1	1	0.9	0.9	0.9	196.08	3	Q61818-2;Q61818	Q61818-2;Q61818	Retinoic acid-induced protein 1	Rai1
-0.388583	-0.351241	7	4	4	22.3	13.3	13.3	38.936	6	Q91X78;E9PUH5	Q91X78	Erlin-1	Erlin1
-0.388535	-0.379488	8	8	8	17.3	17.3	17.3	70.429	12	Q8VCY6	Q8VCY6	U3 small nucleolar RNA-associated protein 6 homolog	Utp6
-0.388408	-0.372673	3	3	3	11.9	11.9	11.9	27.942	6	A2AIH8;Q9D711	A2AIH8;Q9D711	Pirin	Pir
-0.386836	-0.388411	11	11	11	70.7	70.7	70.7	14.865	66	P62830;A2A6F8	P62830	60S ribosomal protein L23	Rpl23
-0.385386	0.0766582	3	3	3	21.4	21.4	21.4	25.745	4	Q9ET26;E9Q233	Q9ET26;E9Q233	E3 ubiquitin-protein ligase RNF114	Rnf114
-0.385299	-0.292163	9	9	9	18.5	18.5	18.5	74.522	15	A2RSY6-2;A2RSY6;A2RSY6-3	A2RSY6-2;A2RSY6	TRMT1-like protein	Trmt1l
-0.38468	-0.244085	3	3	3	56.3	56.3	56.3	11.636	11	Q9CQQ8;Q8VHK1	Q9CQQ8	U6 snRNA-associated Sm-like protein LSm7	Lsm7
-0.384062	0.218105	1	1	1	3.9	3.9	3.9	69.07	3	Q8JZN7	Q8JZN7	Mitochondrial Rho GTPase 2	Rhot2
-0.383712	-0.452448	19	19	19	48.1	48.1	48.1	34.4	111	P47962;D3YYV8	P47962;D3YYV8	60S ribosomal protein L5	Rpl5
-0.383327	0.0689735	4	4	4	9.9	9.9	9.9	67.926	9	Q3TW27;Q922L6	Q3TW27;Q922L6	Negative elongation factor D	Nelfcd
-0.383018	-0.523069	17	17	17	33	33	33	68.23	43	Q5SQ20;Q9EQ61	Q5SQ20;Q9EQ61	Pescadillo homolog	Pes1
-0.381952	0.0393953	2	2	2	1.5	1.5	1.5	160.68	3	P02463;Q80V57;F7CK55;E9Q510;Q63ZW6	P02463;Q80V57;F7CK55;E9Q510;Q63ZW6	Collagen alpha-1(IV) chain;Arresten	Col4a1;Col4a5
-0.38164	-0.442204	5	5	5	32.6	32.6	32.6	23.384	41	Q60817;P70670	Q60817;P70670	Nascent polypeptide-associated complex subunit alpha;Nascent polypeptide-associated complex subunit alpha, muscle-specific form	Naca
-0.380155	-0.392653	47	47	47	32.8	32.8	32.8	207.78	112	Q6NS46	Q6NS46	Protein RRP5 homolog	Pdcd11
-0.379994	-0.178363	2	2	2	5	5	5	43.81	2	Q8K4X7;E9Q2T9;E9Q6S5	Q8K4X7;E9Q2T9;E9Q6S5	1-acyl-sn-glycerol-3-phosphate acyltransferase delta	Agpat4
-0.379737	-0.258468	3	3	3	5.9	5.9	5.9	42.136	6	Q61048	Q61048	WW domain-binding protein 4	Wbp4
-0.379196	-0.0873518	23	1	1	79.3	5.1	5.1	35.812	3	E9QAC7	E9QAC7
-0.379043	-0.311978	7	5	5	14.9	12.2	12.2	54.911	10	E9Q6D4;Q8BQ46;F6QCI0	E9Q6D4;Q8BQ46;F6QCI0		Taf15
-0.377576	-0.0651951	3	3	3	4.6	4.6	4.6	89.514	4	Q8C050-2;Q8C050	Q8C050-2;Q8C050	Ribosomal protein S6 kinase alpha-5	Rps6ka5
-0.376593	-0.187318	2	2	2	6.9	6.9	6.9	64.622	4	Q8BTW9	Q8BTW9	Serine/threonine-protein kinase PAK 4	Pak4
-0.376187	-0.379932	35	35	27	36.3	36.3	29.7	121.63	85	Q91ZW3	Q91ZW3	SWI/SNF-related matrix-associated actin-dependent regulator of chromatin subfamily A member 5	Smarca5
-0.376166	-0.0564194	15	15	15	35.5	35.5	35.5	64.282	62	Q61024;D3Z0C2;D3Z028;D3YYR0	Q61024	Asparagine synthetase [glutamine-hydrolyzing]	Asns
-0.375994	-0.377274	2	2	2	7.9	7.9	7.9	51.681	4	Q3U1V6;Q3U1V6-2	Q3U1V6;Q3U1V6-2	Ubiquitin-conjugating enzyme E2 variant 3	Uevld
-0.374522	-0.360092	22	22	20	41.3	41.3	38.4	59.696	48	Q99JF8;A2BI12;Q99JF8-2;F6RB63	Q99JF8;A2BI12;Q99JF8-2	PC4 and SFRS1-interacting protein	Psip1
-0.374017	-0.559387	18	18	18	29.8	29.8	29.8	78.168	94	Q60865;F6YLI0;A2BH47;F6YP03	Q60865	Caprin-1	Caprin1
-0.373337	-0.114922	9	9	6	6.4	6.4	4.5	156.05	13	Q3UH70;Q9ESU6;B0V2V7;B0V2V8;Q9ESU6-2;B0V2V6;D6RGP2;Q91Y44;G3X8Z8	Q3UH70;Q9ESU6;B0V2V7;B0V2V8;Q9ESU6-2	Bromodomain-containing protein 4	Brd4
-0.372872	-0.137568	5	5	5	37.3	37.3	37.3	19.208	9	Q9D868-2;A2BGI8;Q9D868;A2BGI9	Q9D868-2;A2BGI8;Q9D868;A2BGI9	Peptidyl-prolyl cis-trans isomerase H;Peptidyl-prolyl cis-trans isomerase	Ppih
-0.371354	-0.0664301	3	3	3	6.6	6.6	6.6	100.77	7	Q9WU62-2;Q9WU62	Q9WU62-2;Q9WU62	Inner centromere protein	Incenp
-0.370179	-0.270401	4	4	4	15.6	15.6	15.6	36.588	7	P61965;F6Q3W0	P61965;F6Q3W0	WD repeat-containing protein 5	Wdr5
-0.369496	0.133787	5	2	2	12.4	3.5	3.5	48.157	3	Q9Z2W1;D3Z359	Q9Z2W1;D3Z359	Serine/threonine-protein kinase 25	Stk25
-0.368684	-0.583933	6	6	6	12.8	12.8	12.8	65.214	9	Q8BLH7;D3YWU7	Q8BLH7	HIRA-interacting protein 3	Hirip3
-0.367347	-0.196167	2	2	2	9.3	9.3	9.3	27.355	4	A2AFM5;F7CPY7;A2AFM3;A2AFM4;Q68G58-3;Q68G58-5;Q68G58-4;Q68G58;Q68G58-2	A2AFM5;F7CPY7;A2AFM3;A2AFM4;Q68G58-3;Q68G58-5;Q68G58-4;Q68G58;Q68G58-2	DNA-(apurinic or apyrimidinic site) lyase 2	Apex2
-0.36724	0.0174847	8	2	2	10.5	2.2	2.2	92.906	4	E9PWS1;E9QLL2;Q8BZ98-2;Q8BZ98;F2Z460;E0CXZ8	E9PWS1;E9QLL2;Q8BZ98-2;Q8BZ98	Dynamin-3	Dnm3
-0.366244	-0.0275955	3	3	3	40.4	40.4	40.4	5.4004	5	E0CY91;E0CYW1;E0CY38;E9QJZ1;E9Q068;E0CXL7;E0CZB3;Q9EPV8;G3UWR6	E0CY91;E0CYW1;E0CY38;E9QJZ1;E9Q068;E0CXL7;E0CZB3;Q9EPV8;G3UWR6	Ubiquitin-like protein 5	Ubl5;Gm16381
-0.366023	-0.578823	7	7	7	36.7	36.7	36.7	27.453	14	Q9CPS7	Q9CPS7	RNA-binding protein PNO1	Pno1
-0.365551	-0.609515	1	1	1	6.1	6.1	6.1	38.146	2	Q6P6J9	Q6P6J9	Thioredoxin domain-containing protein 15	Txndc15
-0.365005	-0.271589	16	16	16	24.9	24.9	24.9	84.213	36	Q8CGC6;F6SB18	Q8CGC6	RNA-binding protein 28	Rbm28
-0.364146	-0.449856	20	20	20	77.8	77.8	77.8	26.674	129	P62908;D3YV43	P62908;D3YV43	40S ribosomal protein S3	Rps3
-0.363788	-0.408794	5	5	5	14.2	14.2	14.2	37.961	10	Q3UHX9-2;Q3UHX9	Q3UHX9-2;Q3UHX9	Putative methyltransferase C9orf114 homolog	D2Wsu81e
-0.363544	-0.296717	11	1	1	47	4.1	4.1	34.216	18	P14869	P14869	60S acidic ribosomal protein P0	Rplp0
-0.363039	0.0333176	2	2	2	5.5	5.5	5.5	34.113	2	Q3TVC7-2;Q3TVC7;Q3TVC7-3	Q3TVC7-2;Q3TVC7;Q3TVC7-3	Cyclin-D1-binding protein 1	Ccndbp1
-0.362857	-0.224428	3	3	3	35.1	35.1	35.1	12.123	25	Q9D809	Q9D809		2200002D01Rik
-0.362798	-0.470449	7	7	7	41.7	41.7	41.7	17	20	E0CX20;Q6PGH1	E0CX20;Q6PGH1	Protein BUD31 homolog	Bud31
-0.362779	-0.363556	6	6	6	3.2	3.2	3.2	202.35	10	F8WHX8;Q80WE4-2;Q80WE4-3;Q80WE4-4;Q80WE4	F8WHX8;Q80WE4-2;Q80WE4-3;Q80WE4-4;Q80WE4	Kinesin-like protein KIF20B	Kif20b
-0.362522	NaN	1	1	1	2.1	2.1	2.1	55.652	1	E9Q599;E9Q0A3;Q68FM7	E9Q599;E9Q0A3;Q68FM7		Arhgef11
-0.362456	-0.584082	5	5	5	39	39	39	14.098	15	Q9D937	Q9D937	Uncharacterized protein C11orf98 homolog
-0.361705	-0.616895	2	1	1	16.8	8.8	8.8	14.323	2	D3YWP7	D3YWP7
-0.360997	-0.327209	7	7	6	38.4	38.4	34.9	32.265	11	E9Q6X0;Q8R001-2;Q8R001;D3YYK8;Q3TG90	E9Q6X0;Q8R001-2;Q8R001;D3YYK8	Microtubule-associated protein RP/EB family member 2	Mapre2
-0.36079	-0.298266	1	1	1	14.2	14.2	14.2	12.014	2	Q61025-2;Q61025	Q61025-2;Q61025	Intraflagellar transport protein 20 homolog	Ift20
-0.360498	-0.108389	5	5	5	14.9	14.9	14.9	71.051	8	Q6ZPU9;E0CXJ9;Q6ZPU9-2;E0CXN7;Q6ZPU9-3	Q6ZPU9;E0CXJ9;Q6ZPU9-2;E0CXN7	KIF1-binding protein	Kbp;2510003E04Rik
-0.360488	-0.25012	14	14	14	32.3	32.3	32.3	55.72	33	P14576;E9PXC0;E9PZR5;P14576-2	P14576;E9PXC0;E9PZR5	Signal recognition particle 54 kDa protein	Srp54;Srp54c
-0.35893	-0.205194	21	21	21	13.4	13.4	13.4	217.17	30	P08775	P08775	DNA-directed RNA polymerase II subunit RPB1	Polr2a
-0.358836	-0.349257	5	5	5	5.4	5.4	5.4	154.64	10	Q9CU65;E9QP61;Q3U2E2	Q9CU65	Zinc finger MYM-type protein 2	Zmym2
-0.358203	-0.535186	4	4	4	41.9	41.9	41.9	10.194	8	P49962;D3YZX8	P49962;D3YZX8	Signal recognition particle 9 kDa protein	Srp9
-0.357873	-0.159393	4	4	4	16.8	16.8	16.8	20.699	13	Q9DCF9-2;Q9DCF9	Q9DCF9-2;Q9DCF9	Translocon-associated protein subunit gamma	Ssr3
-0.357553	-0.470363	3	3	3	5.6	5.6	5.6	88.817	5	Q8BTT6	Q8BTT6	Digestive organ expansion factor homolog	Diexf
-0.357295	-0.142797	10	10	10	10.5	10.5	10.5	124.38	19	E9QPB3;P59328-3;P59328;P59328-2	E9QPB3;P59328-3;P59328	WD repeat and HMG-box DNA-binding protein 1	Wdhd1
-0.355741	-0.73724	11	11	11	44.2	44.2	44.2	23.564	43	Q9CR57;Q9CWK0	Q9CR57	60S ribosomal protein L14	Rpl14
-0.355235	-0.229109	2	2	2	0.9	0.9	0.9	182.04	2	A2AAU3;Q6DFV5-2;Q6DFV5;Q6DFV5-3	A2AAU3;Q6DFV5-2;Q6DFV5;Q6DFV5-3	Probable helicase with zinc finger domain	Helz
-0.35501	-0.459806	15	15	15	60.6	60.6	60.6	36.265	30	Q91VE6;Q91VE6-2;E0CXU3	Q91VE6;Q91VE6-2	MKI67 FHA domain-interacting nucleolar phosphoprotein	Nifk
-0.354877	-0.328856	18	18	17	51.7	51.7	49	33.056	88	Q9Z204-2;Q3U6P5;Q9Z204-4;Q9Z204-3;Q9Z204;Q9Z204-5	Q9Z204-2;Q3U6P5;Q9Z204-4;Q9Z204-3;Q9Z204;Q9Z204-5	Heterogeneous nuclear ribonucleoproteins C1/C2	Hnrnpc
-0.354615	-0.0131702	6	6	6	4.6	4.6	4.6	182.12	9	E9Q7L3;D3Z1W6;E9Q7L2;D3Z1N4;E9Q4Y5;F8VQD1;Q8BSQ9-2;Q8BSQ9;D3YYF2;D6RIL0;D6RI94;D3Z3R4;F6THL5;Q9D7L7	E9Q7L3;D3Z1W6;E9Q7L2;D3Z1N4;E9Q4Y5;F8VQD1;Q8BSQ9-2;Q8BSQ9;D3YYF2;D6RIL0;D6RI94;D3Z3R4;F6THL5	Protein polybromo-1	Pbrm1
-0.354529	-0.225212	4	4	4	35	35	35	9.1275	8	P62313	P62313	U6 snRNA-associated Sm-like protein LSm6	Lsm6
-0.353484	-0.0808954	7	4	4	25.9	18.1	18.1	42.024	9	P21278;P30677	P21278	Guanine nucleotide-binding protein subunit alpha-11	Gna11
-0.353061	-0.281143	21	21	3	62.6	62.6	9.7	34.476	124	A2AL12;Q8BG05;F8VPW0;A2AL13	A2AL12;Q8BG05	Heterogeneous nuclear ribonucleoprotein A3	Hnrnpa3
-0.352867	-0.295341	5	3	3	6.7	4.4	4.4	87.046	5	Q920A7;Q920A7-2	Q920A7;Q920A7-2	AFG3-like protein 1	Afg3l1
-0.351352	-0.0785046	11	11	11	8.8	8.8	8.8	152.01	20	E9Q3G8	E9Q3G8		Nup153
-0.350733	-0.178617	9	9	9	15.5	15.5	15.5	67.335	11	Q6P8N8;Q9JHS4;F7BB92	Q6P8N8;Q9JHS4	ATP-dependent Clp protease ATP-binding subunit clpX-like, mitochondrial	Clpx
-0.350278	-0.461636	2	2	2	2.9	2.9	2.9	74.817	3	Q68FG3	Q68FG3	Protein SPT2 homolog	Spty2d1
-0.349758	-0.3885	5	5	5	10.9	10.9	10.9	68.97	10	Q60596	Q60596	DNA repair protein XRCC1	Xrcc1
-0.34961	-0.442703	4	4	4	13.9	13.9	13.9	30.963	8	Q8BMZ5-2;Q8BMZ5;D3YY06;D3YWG5;D6RH65;D3YZ84	Q8BMZ5-2;Q8BMZ5;D3YY06;D3YWG5;D6RH65	tRNA-splicing endonuclease subunit Sen34	Tsen34
-0.349489	0.27453	6	6	6	3.8	3.8	3.8	262.1	9	Q9WVF7;E9QAP6	Q9WVF7	DNA polymerase epsilon catalytic subunit A	Pole
-0.348712	-0.280825	11	11	1	48.3	48.3	5.4	34.216	68	E9Q070;D3YVM5	E9Q070;D3YVM5		Gm8730;Rplp0
-0.348657	-0.0982418	2	2	2	0.8	0.8	0.8	316.55	4	E9QK10;E9Q3Y4;Q9ESE1-3;Q9ESE1-2;Q9ESE1	E9QK10;E9Q3Y4;Q9ESE1-3;Q9ESE1-2;Q9ESE1	Lipopolysaccharide-responsive and beige-like anchor protein	Lrba
-0.348584	-0.27426	34	34	34	51.1	51.1	51.1	102.08	104	P97310	P97310	DNA replication licensing factor MCM2	Mcm2
-0.348367	-0.242928	1	1	1	1	1	1	120.23	3	B1AXI9;Q62036	B1AXI9;Q62036	Centrosomal protein of 131 kDa	Cep131
-0.347026	-0.345392	18	18	1	49	49	5.9	32.754	67	Q60668-3;F6ZV59;Q60668-4;Q60668;Q60668-2;E9Q5B6;F6SHF3;F7A465	Q60668-3;F6ZV59;Q60668-4;Q60668;Q60668-2;E9Q5B6;F6SHF3	Heterogeneous nuclear ribonucleoprotein D0	Hnrnpd
-0.3467	-0.246	11	11	11	3.9	3.9	3.9	327.45	18	E9Q6J5;Q80TF0	E9Q6J5		Bod1l
-0.346459	NaN	2	2	2	13.9	13.9	13.9	23.121	2	Q9CPV5;E9Q5N1;Q9CPV5-2	Q9CPV5;E9Q5N1;Q9CPV5-2	Polyamine-modulated factor 1	Pmf1
-0.345784	0.227705	3	3	3	9.1	9.1	9.1	28.713	6	G5E865;Q62347;Q01147-2;Q01147;D3Z7P7;D3Z326;Q78Z98;D3Z6A5;F6U9F5;E9QLF2;F6Q346;F6W4F5;E9PWV9;D3Z7M6;F6QKL8;D3Z2U7;Q99JF1;P27699-10;P27699-2;P81269;P27699-8;P27699-7;P27699-6;P27699-5	G5E865;Q62347;Q01147-2;Q01147	Cyclic AMP-responsive element-binding protein 1	Creb1
-0.345779	-0.301893	4	4	4	24.7	24.7	24.7	33.831	9	A2ALH2;Q8JZY1;Q8CBC7;F6Q475	A2ALH2;Q8JZY1;Q8CBC7;F6Q475	Putative tRNA (cytidine(32)/guanosine(34)-2-O)-methyltransferase	Ftsj1
-0.345747	-0.31217	2	2	2	21.9	21.9	21.9	16.614	4	A2A7K5;Q9EQS3;Q8R048	A2A7K5;Q9EQS3;Q8R048	C-Myc-binding protein	Mycbp
-0.344895	NaN	1	1	1	5.2	5.2	5.2	47.416	1	Q922R1	Q922R1	UPF0183 protein C16orf70 homolog
-0.34444	-0.332865	19	19	16	19.5	19.5	18	174.06	46	Q80U72;Q80U72-4;Q80U72-2;Q80U72-3;Q6P9N3;F6RIN9;D3YU97	Q80U72;Q80U72-4;Q80U72-2;Q80U72-3;Q6P9N3	Protein scribble homolog	Scrib
-0.34423	-0.294336	13	13	13	21.7	21.7	21.7	103	26	Q8VDP4	Q8VDP4	Cell cycle and apoptosis regulator protein 2	Ccar2
-0.343673	0.0327969	2	2	2	10	10	10	32.118	4	Q5SUD5;Q5SUC9	Q5SUD5;Q5SUC9	Protein SCO1 homolog, mitochondrial	Sco1
-0.341889	-0.332966	4	4	4	28.3	28.3	28.3	17.982	12	Q9CPT4	Q9CPT4	Myeloid-derived growth factor	Mydgf
-0.341498	-0.388345	5	5	5	7.5	7.5	7.5	117.33	7	Q69ZX6;Q5QNQ8	Q69ZX6	MORC family CW-type zinc finger protein 2A	Morc2a
-0.340011	-0.367001	4	4	4	20.3	20.3	20.3	30.427	9	Q9D6T0-2;Q9D6T0;D3YV75	Q9D6T0-2;Q9D6T0;D3YV75	Nitric oxide synthase-interacting protein	Nosip
-0.339625	-0.395052	13	13	13	83.1	83.1	83.1	16.832	142	P63242;Q8BGY2	P63242	Eukaryotic translation initiation factor 5A-1	Eif5a
-0.339343	0.497855	3	3	3	4.9	4.9	4.9	82.27	6	Q9JK30-2;Q9JK30	Q9JK30-2;Q9JK30	Origin recognition complex subunit 3	Orc3
-0.338895	-0.247268	1	1	1	4.4	4.4	4.4	24.776	2	Q8CCI5	Q8CCI5	RING1 and YY1-binding protein	Rybp
-0.338719	-0.3675	59	59	38	70.3	70.3	49.6	83.28	608	P11499;E9Q3D6;E9PX27;E9Q0C3;D3Z1R1	P11499	Heat shock protein HSP 90-beta	Hsp90ab1
-0.338355	-0.46212	1	1	1	1.7	1.7	1.7	50.545	2	Q8K2F8	Q8K2F8	Protein LSM14 homolog A	Lsm14a
-0.338185	-0.208109	2	2	2	2.8	2.8	2.8	93.194	3	A2AJT5;A2AJT4;A2AJT3	A2AJT5;A2AJT4;A2AJT3	Arginine/serine-rich protein PNISR	Pnisr
-0.337919	NaN	1	1	1	9.1	9.1	9.1	16.229	1	G3XA22;Q9CX11	G3XA22;Q9CX11	rRNA-processing protein UTP23 homolog	Utp23
-0.337728	-0.383827	3	3	3	29.7	29.7	29.7	7.0662	10	Q8K003	Q8K003	Translation machinery-associated protein 7	Tma7
-0.33739	-0.0650969	7	3	3	4.6	2.1	2.1	265.56	5	F8VPR5;P45481	F8VPR5;P45481	CREB-binding protein	Crebbp
-0.337379	-0.3953	12	12	12	23.6	23.6	23.6	55.001	24	Q8CCF0-3;Q8CCF0;Q8CCF0-2;Q8CCF0-4;Q8CCF0-5	Q8CCF0-3;Q8CCF0;Q8CCF0-2	U4/U6 small nuclear ribonucleoprotein Prp31	Prpf31
-0.337319	-0.0838451	8	8	8	37.6	37.6	37.6	26.624	15	Q9JHS9	Q9JHS9	Spliceosome-associated protein CWC15 homolog	Cwc15
-0.337235	-0.424294	8	8	8	13.4	13.4	13.4	101.93	17	Q9QWF0	Q9QWF0	Chromatin assembly factor 1 subunit A	Chaf1a
-0.336642	-0.276075	24	24	23	53.1	53.1	51.8	55.814	92	P24547	P24547	Inosine-5-monophosphate dehydrogenase 2	Impdh2
-0.336581	-0.0942936	13	13	13	22.3	22.3	22.3	77.551	32	E9Q6M2;A2AL85;Q8BSY0;Q8CBM2;A2AL83;A2AL79;Q6P8S1;A2AL78;Q3TU40;A2AL81;A2AL71;A2AL77;E9Q513;Q9CR06;Q9D7J8;A2AL74;E9PWI0;A2AL76;A2AL75	E9Q6M2;A2AL85;Q8BSY0;Q8CBM2	Aspartyl/asparaginyl beta-hydroxylase	Asph
-0.335966	-0.0189991	5	5	5	11.7	11.7	11.7	68.59	7	B8JJC1;Q8BJ37;D3Z075	B8JJC1;Q8BJ37	Tyrosyl-DNA phosphodiesterase 1	Tdp1
-0.335896	-0.371914	10	10	10	36.6	36.6	36.6	33.526	27	Q8BP27-2;Q8BP27;Q8BP27-3	Q8BP27-2;Q8BP27;Q8BP27-3	Swi5-dependent recombination DNA repair protein 1 homolog	Sfr1
-0.334918	-0.117878	3	3	3	8.6	8.6	8.6	52.429	4	Q9EPK6	Q9EPK6	Nucleotide exchange factor SIL1	Sil1
-0.333855	-0.575113	2	2	2	19.4	19.4	19.4	20.251	5	Q3U8Y1;Q9DCA2	Q3U8Y1;Q9DCA2	28S ribosomal protein S11, mitochondrial	Mrps11
-0.333755	-0.0229664	1	1	1	1.3	1.3	1.3	144.8	2	Q5DTX6	Q5DTX6	Junctional protein associated with coronary artery disease	Jcad
-0.333748	-0.148559	2	2	2	13	13	13	22.649	3	F6TWX0;F7DFJ2;E0CYF3;Q9DBV7;P23708-2;P23708	F6TWX0;F7DFJ2;E0CYF3;Q9DBV7;P23708-2;P23708	Nuclear transcription factor Y subunit alpha	Nfya
-0.333476	-0.531557	13	13	13	8	8	8	225.54	20	B2RQG2;E9PXX1;F7AIS7	B2RQG2		Phf3
-0.333332	-0.227211	2	2	2	0.9	0.9	0.9	191.81	6	Q0P5X1;D3Z1J9;Q0P5X1-2	Q0P5X1;D3Z1J9;Q0P5X1-2	Leucine-rich repeat and IQ domain-containing protein 1	Lrriq1
-0.333312	-0.241564	15	15	14	43.9	43.9	41.3	51.828	63	P97855;Q3UR88	P97855;Q3UR88	Ras GTPase-activating protein-binding protein 1	G3bp1
-0.33213	-0.424056	5	5	5	9.9	9.9	9.9	60.17	7	E9PU93;Q91X20;D3YYA0	E9PU93;Q91X20;D3YYA0	Set1/Ash2 histone methyltransferase complex subunit ASH2	Ash2l
-0.331973	NaN	1	1	1	1.4	1.4	1.4	119.91	1	Q3U1N2-2;Q3U1N2	Q3U1N2-2;Q3U1N2	Sterol regulatory element-binding protein 2;Processed sterol regulatory element-binding protein 2	Srebf2
-0.330935	-0.227607	3	3	3	8.1	8.1	8.1	54.952	5	Q8BPB5;E9Q582;F6ZFS0	Q8BPB5;E9Q582	EGF-containing fibulin-like extracellular matrix protein 1	Efemp1
-0.330009	-0.166311	14	14	14	35	35	35	43.158	38	Q7TNV0;E9Q8Y1;E9Q8P4;D3YVJ6	Q7TNV0;E9Q8Y1;E9Q8P4;D3YVJ6	Protein DEK	Dek
-0.329458	0.110653	3	3	3	5.6	5.6	5.6	49.264	3	Q80X35;Q80ZL4;Q3TLQ0;P20357;G3UZJ2;G3UWW1;G3UZV6;E9Q8Y2;G3UZE9	Q80X35;Q80ZL4;Q3TLQ0;P20357;G3UZJ2;G3UWW1;G3UZV6	Microtubule-associated protein;Microtubule-associated protein 2	Map2
-0.32945	-0.106907	4	4	4	60.3	60.3	60.3	8.4556	5	D3Z2Y6;Q9D708	D3Z2Y6;Q9D708		S100a16
-0.329004	-0.175327	1	1	1	2.8	2.8	2.8	59.892	2	F6SDD7;Q9Z321	F6SDD7;Q9Z321	DNA topoisomerase;DNA topoisomerase 3-beta-1	Top3b
-0.328826	-0.42123	50	50	50	58.9	58.9	58.9	93.55	212	Q9JIK5	Q9JIK5	Nucleolar RNA helicase 2	Ddx21
-0.328493	-0.162581	2	1	1	4.4	2.6	2.6	85.927	2	Q6EJB6;E9Q9S3	Q6EJB6;E9Q9S3	U3 small nucleolar RNA-associated protein 14 homolog B	Utp14b
-0.328368	-0.614984	6	1	1	59.4	14.6	14.6	10.617	7	P17095-1	P17095-1	High mobility group protein HMG-I/HMG-Y	Hmga1
-0.32807	-0.288973	7	6	5	10.8	9.6	8.2	75.031	9	F8WIU6;Q7JJ13-2;Q7JJ13;G3UZR9	F8WIU6;Q7JJ13-2;Q7JJ13	Bromodomain-containing protein 2	Brd2
-0.327979	-0.300348	17	11	11	42.4	31.4	31.4	55.302	26	P70288;Q8BQ10;E9PXS3;Q3UM33;O88895	P70288;Q8BQ10;E9PXS3	Histone deacetylase 2	Hdac2
-0.327595	-0.345155	2	2	2	46.3	46.3	46.3	9.3544	3	Q78YZ6-2;Q78YZ6;Q78YZ6-3	Q78YZ6-2;Q78YZ6;Q78YZ6-3	Short coiled-coil protein	Scoc
-0.327071	-0.293119	7	4	4	20.3	15.2	15.2	35.796	19	E9QKP8;Q9EST5;Q9EST5-2	E9QKP8;Q9EST5;Q9EST5-2	Acidic leucine-rich nuclear phosphoprotein 32 family member B	Anp32b
-0.326677	-0.292654	3	3	3	11.6	11.6	11.6	41.984	6	Q8K0C9	Q8K0C9	GDP-mannose 4,6 dehydratase	Gmds
-0.326627	-0.224365	18	18	18	47.9	47.9	47.9	55.983	52	Q8BK67;A2AWQ2	Q8BK67	Protein RCC2	Rcc2
-0.32652	-0.135054	14	14	14	14.6	14.6	14.6	145.41	22	Q6PGF5	Q6PGF5		Bms1
-0.326497	-0.267226	8	8	8	4.6	4.6	4.6	303.76	10	Q6KCD5-2;Q6KCD5	Q6KCD5-2;Q6KCD5	Nipped-B-like protein	Nipbl
-0.326394	-0.480406	5	4	4	6.4	5.5	5.5	113.67	7	Q3ULB0;Q3TPF1	Q3ULB0;Q3TPF1		Rbm6
-0.326003	-0.188437	1	1	1	0.9	0.9	0.9	170.15	2	P41230-3;P41230-2;P41230	P41230-3;P41230-2;P41230	Lysine-specific demethylase 5C	Kdm5c
-0.325866	-0.136547	5	5	5	19.1	19.1	19.1	22.161	7	Q9CQD4;Q99LU0	Q9CQD4;Q99LU0	Charged multivesicular body protein 1b-2;Charged multivesicular body protein 1b-1	Chmp1b2;Chmp1b1
-0.325306	0.367714	2	2	2	4.7	4.7	4.7	43.367	4	B7ZMP1-2;B7ZMP1;E9Q1R1	B7ZMP1-2;B7ZMP1;E9Q1R1	Probable Xaa-Pro aminopeptidase 3	Xpnpep3
-0.324332	-0.453039	15	15	15	36.3	36.3	36.3	41.234	27	P70279;A2ALA0	P70279;A2ALA0	Surfeit locus protein 6	Surf6
-0.324035	0.0179825	3	3	3	5.6	5.6	5.6	83.967	9	O35598;E9PYF2;D3Z1E6;E9Q162	O35598;E9PYF2	Disintegrin and metalloproteinase domain-containing protein 10	Adam10
-0.323939	-0.370052	5	5	5	14.4	14.4	14.4	48.064	7	Q8BU04	Q8BU04	Putative E3 ubiquitin-protein ligase UBR7	Ubr7
-0.323777	-0.258184	10	10	10	17.1	17.1	17.1	67.461	17	E9QMN5;Q8CHY6	E9QMN5;Q8CHY6	Transcriptional repressor p66 alpha	Gatad2a
-0.323701	-0.2637	11	11	11	24.9	24.9	24.9	34.244	24	G3UWE1;Q52L67;Q9CY27	G3UWE1;Q52L67;Q9CY27	Very-long-chain enoyl-CoA reductase	Tecr
-0.322452	-0.309961	9	9	9	75.5	75.5	75.5	10.963	54	Q64433	Q64433	10 kDa heat shock protein, mitochondrial	Hspe1
-0.321639	NaN	1	1	1	6.2	6.2	6.2	19.106	1	Q61477	Q61477	Neuroblastoma suppressor of tumorigenicity 1	Nbl1
-0.321422	-0.375422	6	6	6	73	73	73	10.102	12	O54962	O54962	Barrier-to-autointegration factor;Barrier-to-autointegration factor, N-terminally processed	Banf1
-0.320601	-0.153343	3	3	3	9.7	9.7	9.7	34.171	5	Q3TPC9;Q9JJ48	Q3TPC9;Q9JJ48	Zinc finger CCCH domain-containing protein 8	Zc3h8
-0.320348	-0.42374	11	2	2	66.3	22.1	22.1	19.779	12	Q3THE2;Q9CQ19;D3Z249	Q3THE2;Q9CQ19	Myosin regulatory light chain 12B;Myosin regulatory light polypeptide 9	Myl12b;Myl9
-0.319833	-0.361115	6	6	6	37.4	37.4	37.4	24.814	17	P58468;Q3TVF6	P58468;Q3TVF6	Protein FAM207A	Fam207a
-0.319831	-0.310976	27	27	27	11.2	11.2	11.2	317.87	41	E9QK83;Q5XG71	E9QK83;Q5XG71	Small subunit processome component 20 homolog	Utp20
-0.319169	-0.459978	2	2	2	5.1	5.1	5.1	48.43	4	D3Z734;D3Z733;E9Q392;Q9QXK2;F6ZKR0;G3X9W1	D3Z734;D3Z733;E9Q392;Q9QXK2;F6ZKR0;G3X9W1	E3 ubiquitin-protein ligase RAD18	Rad18
-0.318757	0.411387	3	3	3	20.7	20.7	20.7	24.466	3	E9Q8H2;E9Q367;Q9EQH4-5;Q9EQH4-3;Q9EQH4-2;Q9EQH4;Q9EQH4-4	E9Q8H2;E9Q367;Q9EQH4-5;Q9EQH4-3;Q9EQH4-2;Q9EQH4;Q9EQH4-4	Transcription initiation factor TFIID subunit 8	Taf8
-0.317706	-0.340832	6	6	6	10.4	10.4	10.4	90.244	10	Q8BX02;Q8BX02-2	Q8BX02;Q8BX02-2	KN motif and ankyrin repeat domain-containing protein 2	Kank2
-0.317485	-0.319506	11	11	11	25.7	25.7	25.7	65.615	20	Q9Z1M8	Q9Z1M8	Protein Red	Ik
-0.317101	0.0022049	9	7	6	12.2	10.9	8.3	140.13	9	F8WHU7;Q9D3E6;F6XQW1;D6RHQ7;D6REF2;Q8C918;F6TNY1;D3YYD4;D3Z1T1;O70576	F8WHU7;Q9D3E6;F6XQW1	Cohesin subunit SA-1	Stag1
-0.316751	-0.230574	4	4	4	10.9	10.9	10.9	56.167	7	D3YU58;Q9WVM3	D3YU58;Q9WVM3	Anaphase-promoting complex subunit 7	Anapc7
-0.316598	-0.472648	6	6	6	8.5	8.5	8.5	94.154	10	Q6PAL0	Q6PAL0	BEN domain-containing protein 3	Bend3
-0.316039	-0.305513	18	18	18	37.5	37.5	37.5	61.249	55	Q60598;Q921L6	Q60598;Q921L6	Src substrate cortactin	Cttn
-0.315765	-0.159532	6	3	3	16.4	7.7	7.7	55.741	5	Q60823;F8WHG5;D3YXM7;D3Z3N2	Q60823;F8WHG5;D3YXM7;D3Z3N2	RAC-beta serine/threonine-protein kinase	Akt2
-0.314767	-0.394344	7	7	7	29.3	29.3	29.3	28.37	13	Q8BTW3	Q8BTW3	Exosome complex component MTR3	Exosc6
-0.314755	-0.474257	6	6	6	41.6	41.6	41.6	18.891	8	Q8R344	Q8R344	Coiled-coil domain-containing protein 12	Ccdc12
-0.314378	-0.220592	6	6	6	11.8	11.8	11.8	69.763	10	Q8K2C7-2;Q8K2C7	Q8K2C7-2;Q8K2C7	Protein OS-9	Os9
-0.313954	-0.437735	4	4	4	29.1	29.1	29.1	22.106	17	E9PW20;Q9CY57-5;Q9CY57-4;Q9CY57-3;Q9CY57-2;Q9CY57;D3YZA1;D3Z7T7	E9PW20;Q9CY57-5;Q9CY57-4;Q9CY57-3;Q9CY57-2;Q9CY57;D3YZA1;D3Z7T7	Chromatin target of PRMT1 protein	Chtop
-0.313953	-0.360308	3	3	3	18.8	18.8	18.8	15.674	5	Q9CR98;F7ATE7;E9Q5M2	Q9CR98	Protein FAM136A	Fam136a
-0.313619	-0.581921	8	8	8	39.8	39.8	39.8	20.732	44	P62717;F6YJW4;D3YVT7	P62717	60S ribosomal protein L18a	Rpl18a
-0.313305	-0.0432301	5	5	5	22.3	22.3	22.3	37.56	5	E9Q0E4;O55125;Q5SVG6	E9Q0E4;O55125;Q5SVG6	Protein NipSnap homolog 1	Nipsnap1
-0.312713	-0.288187	9	9	9	23.2	23.2	23.2	32.887	16	Q3UL36;Q3UL36-2	Q3UL36;Q3UL36-2	Arginine and glutamate-rich protein 1	Arglu1
-0.312655	-0.287567	14	14	14	33.1	33.1	33.1	57.543	35	Q3UKJ7;Q3UKJ7-2	Q3UKJ7;Q3UKJ7-2	WD40 repeat-containing protein SMU1;WD40 repeat-containing protein SMU1, N-terminally processed	Smu1
-0.312598	-0.352886	3	3	3	3.8	3.8	3.8	106.29	7	Q3U0M1-3;Q3U0M1-2;Q3U0M1;E9PZ41;E9Q3T8;E9QML9;Q3U0M1-5;Q3U0M1-4	Q3U0M1-3;Q3U0M1-2;Q3U0M1;E9PZ41;E9Q3T8	Trafficking protein particle complex subunit 9	Trappc9
-0.312546	-0.157679	1	1	1	6.3	6.3	6.3	34.51	4	Q8R2R3	Q8R2R3	Alpha- and gamma-adaptin-binding protein p34	Aagab
-0.312097	-0.424936	12	12	12	27.4	27.4	27.4	67.473	17	Q8K301	Q8K301	Probable ATP-dependent RNA helicase DDX52	Ddx52
-0.312025	NaN	5	1	1	13.2	2.4	2.4	48.08	1	Q8BUN5	Q8BUN5	Mothers against decapentaplegic homolog 3	Smad3
-0.31157	-0.571909	9	9	9	14.3	14.3	14.3	86.528	13	G3X8R5;Q3UA37	G3X8R5;Q3UA37	Glutamine-rich protein 1	Qrich1
-0.309819	-0.430082	7	7	7	65.7	65.7	65.7	11.675	48	P10639	P10639	Thioredoxin	Txn
-0.309657	-0.393129	13	13	13	42.6	42.6	42.6	50.638	28	Q9CWX9;F6QKD2;D3YWF9	Q9CWX9;F6QKD2	Probable ATP-dependent RNA helicase DDX47	Ddx47
-0.309409	-0.166658	7	7	7	15.7	15.7	15.7	62.811	14	Q8C2T6;P33611	Q8C2T6;P33611	DNA polymerase alpha subunit B	Pola2
-0.309385	-0.686589	3	3	3	8.3	8.3	8.3	60.683	4	E9Q2P8;E9Q9T6;Q6ZPL9	E9Q2P8;E9Q9T6;Q6ZPL9	ATP-dependent RNA helicase DDX55	Ddx55
-0.309324	-0.247978	1	1	1	6.9	6.9	6.9	26.901	2	Q6P4P1-2;Q6P4P1	Q6P4P1-2;Q6P4P1	Serine protease inhibitor A3A	Serpina3a
-0.309285	-0.481108	19	19	19	34.5	34.5	34.5	74.112	46	Q99ME9	Q99ME9	Nucleolar GTP-binding protein 1	Gtpbp4
-0.309137	-0.204779	4	4	4	13.5	13.5	13.5	44.31	6	Q91XA2;G3X8U4	Q91XA2;G3X8U4	Golgi membrane protein 1	Golm1
-0.307019	-0.293871	9	8	8	59.5	50.8	50.8	21.418	22	P83917;Q7TPM0;Q9CYJ8	P83917;Q7TPM0;Q9CYJ8	Chromobox protein homolog 1	Cbx1
-0.306875	-0.156989	2	2	2	10.7	10.7	10.7	58.016	3	F8WHS9;Q9JHW4	F8WHS9;Q9JHW4	Selenocysteine-specific elongation factor	Eefsec
-0.306694	NaN	1	1	1	1.8	1.8	1.8	84.299	1	Q9CW79-2;Q9CW79	Q9CW79-2;Q9CW79	Golgin subfamily A member 1	Golga1
-0.306273	-0.246748	7	7	7	38.8	38.8	38.8	31.825	21	Q4VBW5;Q9D0M0	Q4VBW5;Q9D0M0	Exosome complex exonuclease RRP42	Exosc7
-0.305801	-0.0908575	1	1	1	28.2	28.2	28.2	4.3019	2	D6RGB8;Q99LM9	D6RGB8;Q99LM9	Transcriptional adapter 1	Tada1
-0.305289	-0.248049	8	8	7	28.4	28.4	25	30.833	22	E9QKW3;Q9D8S5;Q640L9;O35326	E9QKW3;Q9D8S5;Q640L9;O35326	Serine/arginine-rich splicing factor 5	Srsf5
-0.305139	NaN	3	3	3	8.7	8.7	8.7	52.322	3	Q920L1	Q920L1	Fatty acid desaturase 1	Fads1
-0.304751	0.141859	5	5	5	13.1	13.1	13.1	40.213	6	F6U8P6;G8JL67;F8WIB6;G8JL50;Q8BP71-6;Q9JJ43-5;Q9JJ43-2;Q8BP71-7;Q9JJ43-4;Q8BP71-8;Q8BP71-3;Q9JJ43-6;Q9JJ43;Q9JJ43-3;Q8BP71-2;Q8BP71-5;Q8BP71;A2A4W7;B7ZC13;Q8BIF2-2;Q8BIF2;A2A4W9;G8JL79;Q8BIF2-3;Q8BP71-4;Q9JJ43-7;B7ZC11	F6U8P6;G8JL67;F8WIB6;G8JL50;Q8BP71-6;Q9JJ43-5;Q9JJ43-2;Q8BP71-7;Q9JJ43-4;Q8BP71-8;Q8BP71-3;Q9JJ43-6;Q9JJ43;Q9JJ43-3;Q8BP71-2;Q8BP71-5;Q8BP71;A2A4W7;B7ZC13;Q8BIF2-2;Q8BIF2;A2A4W9;G8JL79;Q8BIF2-3;Q8BP71-4;Q9JJ43-7	RNA binding protein fox-1 homolog 2;RNA binding protein fox-1 homolog 1;RNA binding protein fox-1 homolog 3	Rbfox2;Rbfox1;Rbfox3
-0.303907	-0.0482473	2	2	2	10.9	10.9	10.9	20.936	2	Q9D1I2	Q9D1I2	Bcl10-interacting CARD protein
-0.302632	-0.204238	2	2	2	5	5	5	63.95	4	Q99MP8-2;Q99MP8;Q99MP8-3	Q99MP8-2;Q99MP8;Q99MP8-3	BRCA1-associated protein	Brap
-0.302002	NaN	2	2	2	7.9	7.9	7.9	34.721	3	A2ATN9;Q9ES70;A2ATP1	A2ATN9;Q9ES70;A2ATP1	Serine/threonine-protein kinase Nek6	Nek6
-0.301813	0.0762005	7	7	7	48.9	48.9	48.9	20.747	12	Q9CQ80;A8XY17;A2A4K0;A2A4J8;Q9CQ80-2;E9PXS9	Q9CQ80;A8XY17;A2A4K0;A2A4J8;Q9CQ80-2	Vacuolar protein-sorting-associated protein 25	Vps25
-0.301235	-0.335928	4	4	4	16.7	16.7	16.7	41.598	7	Q8VCE2;D3Z3X7;D6RCY0	Q8VCE2;D3Z3X7	GPN-loop GTPase 1	Gpn1
-0.30112	-0.375321	3	3	3	5	5	5	133.9	7	Q5SUQ9-2;Q5SUQ9;E0CXT1;E0CXE7;Q5SUQ9-3	Q5SUQ9-2;Q5SUQ9	CST complex subunit CTC1	Ctc1
-0.29975	-0.168457	17	17	13	18.3	18.3	15	124.68	29	Q3UID0;Q6PDG5-2;Q6PDG5;REV__F6X7L8;REV__Q8VI63	Q3UID0;Q6PDG5-2;Q6PDG5	SWI/SNF complex subunit SMARCC2	Smarcc2
-0.298909	-0.0743494	3	3	3	10	10	10	60.25	13	Q5SVQ0-5;Q5SVQ0-4;Q5SVQ0-2;Q5SVQ0-3;Q5SVQ0	Q5SVQ0-5;Q5SVQ0-4;Q5SVQ0-2;Q5SVQ0-3;Q5SVQ0	Histone acetyltransferase KAT7	Kat7
-0.298909	-0.26088	17	17	17	17.6	17.6	17.6	160.12	32	Q6P9L6	Q6P9L6	Kinesin-like protein KIF15	Kif15
-0.297965	-0.0904942	7	1	1	13.3	2.3	2.3	42.854	2	F6V8M6	F6V8M6		Atxn2
-0.297815	-0.515248	2	2	2	1.9	1.9	1.9	98.634	3	Q6PCM2-2;Q6PCM2	Q6PCM2-2;Q6PCM2	Integrator complex subunit 6	Ints6
-0.296899	-0.323431	22	22	3	45.2	45.2	7.4	44.714	127	Q9CY58;Q9CY58-2;Q9CY58-4	Q9CY58;Q9CY58-2;Q9CY58-4	Plasminogen activator inhibitor 1 RNA-binding protein	Serbp1
-0.296714	-0.385246	62	62	62	54.2	54.2	54.2	152.04	295	Q7TPV4;Q3TLF6	Q7TPV4;Q3TLF6	Myb-binding protein 1A	Mybbp1a
-0.296443	-0.343313	8	8	8	35.6	35.6	35.6	22.919	19	A2AEB4;A2AEB3;E9PZV9;Q9R0Q4;A2AEB5;A2AEB8;A2AEB7;A2AEB6	A2AEB4;A2AEB3;E9PZV9;Q9R0Q4;A2AEB5	Mortality factor 4-like protein 2	Morf4l2
-0.296441	-0.626312	7	7	7	35.5	35.5	35.5	31.471	17	G3X926;Q9JJ80	G3X926;Q9JJ80	Ribosome production factor 2 homolog	Rpf2
-0.295791	-0.361428	4	4	4	10.7	10.7	10.7	50.069	15	B9EIF6;P23949	B9EIF6;P23949	Zinc finger protein 36, C3H1 type-like 2	Zfp36l2
-0.29553	NaN	1	1	1	13.4	13.4	13.4	20.814	1	Q9D0P8	Q9D0P8	Intraflagellar transport protein 27 homolog	Ift27
-0.29543	-0.339093	1	1	1	10.8	10.8	10.8	15.709	4	Q91VT1-2;Q91VT1	Q91VT1-2;Q91VT1	E3 SUMO-protein ligase NSE2	Nsmce2
-0.295127	NaN	1	1	1	10.5	10.5	10.5	24.165	1	D6RH89;D6RDR1;B8JJE7;Q8CEE0	D6RH89;D6RDR1;B8JJE7;Q8CEE0	Centrosomal protein of 57 kDa	Cep57
-0.295039	0.0442982	11	11	11	23.7	23.7	23.7	72.654	20	Q8R1X6;D3Z3F8;Q8R1X6-2	Q8R1X6;D3Z3F8;Q8R1X6-2	Spartin	Spg20
-0.294267	-0.283611	8	8	7	43.7	43.7	41	29.07	14	D3YTR5;Q9Z2D8-2;Q9Z2D8;F6WZH1;D3YTR4	D3YTR5;Q9Z2D8-2;Q9Z2D8;F6WZH1;D3YTR4	Methyl-CpG-binding domain protein 3	Mbd3
-0.293603	-0.481693	21	21	21	35.1	35.1	35.1	95.531	69	Q9DBE9	Q9DBE9	pre-rRNA processing protein FTSJ3	Ftsj3
-0.293525	0.0963764	11	7	7	8.9	5.5	5.5	158.04	15	P70335-2;P70335	P70335-2;P70335	Rho-associated protein kinase 1	Rock1
-0.293019	-0.385262	3	3	3	41.9	41.9	41.9	14.7	10	Q9D6V8	Q9D6V8	Polyadenylate-binding protein-interacting protein 2	Paip2
-0.292953	-0.247625	4	4	4	6.1	6.1	6.1	77.521	5	O55095;P35969;Q9DAV2	O55095;P35969;Q9DAV2	Vascular endothelial growth factor receptor 1	Flt1
-0.292882	-0.11232	2	2	2	4.1	4.1	4.1	68.997	3	A2AE98;Q80ZK9	A2AE98;Q80ZK9	WD and tetratricopeptide repeats protein 1	Wdtc1
-0.292878	-0.319183	28	28	28	47.1	47.1	47.1	68.839	134	Q8BGD9;Q3TDD8	Q8BGD9;Q3TDD8	Eukaryotic translation initiation factor 4B	Eif4b
-0.292716	-0.268675	7	7	7	27.8	27.8	27.8	40.243	17	Q8R409	Q8R409	Protein HEXIM1	Hexim1
-0.292707	-0.295983	2	2	2	7.3	7.3	7.3	60.518	4	Q8K2T8	Q8K2T8	RNA polymerase II-associated factor 1 homolog	Paf1
-0.292083	-0.27536	2	2	2	10.6	10.6	10.6	36.982	3	Q3TFD2-3;Q3TFD2-2;Q3TFD2	Q3TFD2-3;Q3TFD2-2;Q3TFD2	Lysophosphatidylcholine acyltransferase 1	Lpcat1
-0.291764	-0.311071	9	9	9	46.5	46.5	46.5	14.427	29	P11031	P11031	Activated RNA polymerase II transcriptional coactivator p15	Sub1
-0.290681	NaN	2	2	2	8.6	8.6	8.6	29.628	2	P40237;A2AIJ1	P40237;A2AIJ1	CD82 antigen;Tetraspanin	Cd82
-0.290511	0.101495	3	3	3	5.1	5.1	5.1	100.84	4	Q8BJL0;Q8BJL0-2;D3Z0J8;D3YUX5;Q8BJL0-4;Q8BJL0-3	Q8BJL0;Q8BJL0-2	SWI/SNF-related matrix-associated actin-dependent regulator of chromatin subfamily A-like protein 1	Smarcal1
-0.289889	-0.146191	9	9	9	16.2	16.2	16.2	87.577	27	A2BE28-2;A2BE28	A2BE28-2;A2BE28	Ribosomal biogenesis protein LAS1L	Las1l
-0.289726	-0.363009	2	2	2	8.4	8.4	8.4	43.616	2	F8WGC0;Q08639;Q9CYZ7	F8WGC0;Q08639;Q9CYZ7	Transcription factor Dp-1	Tfdp1
-0.289221	0.132057	5	5	5	21.6	21.6	21.6	36.129	8	Q9Z0G0	Q9Z0G0	PDZ domain-containing protein GIPC1	Gipc1
-0.289142	-0.150546	5	5	5	20.8	20.8	20.8	45.701	8	Q8VE62;G3UYE5;F6Y616;D3Z3J6;G3UZ67;G3UZH8;G3UZS6	Q8VE62;G3UYE5;F6Y616;D3Z3J6	Polyadenylate-binding protein-interacting protein 1	Paip1
-0.289031	-0.379143	3	3	3	9.6	9.6	9.6	39.493	3	Q7TMF2	Q7TMF2	3-5 exoribonuclease 1	Eri1
-0.287665	-0.362854	2	2	2	3	3	3	88.529	4	Q6PE54;Q5SXR4;E9Q3U3	Q6PE54;Q5SXR4;E9Q3U3	Probable ATP-dependent RNA helicase DHX40	Dhx40
-0.28683	-0.363371	23	23	23	38.3	38.3	38.3	74.18	83	Q8K363;F6ZX28	Q8K363	ATP-dependent RNA helicase DDX18	Ddx18
-0.286678	-0.0159082	3	3	3	4.2	4.2	4.2	93.496	4	P52633;D3YU28	P52633	Signal transducer and transcription activator 6	Stat6
-0.28659	-0.200923	5	5	5	8.3	8.3	8.3	116.45	7	Q04692;Q04692-2;Q3UGK6	Q04692;Q04692-2	SWI/SNF-related matrix-associated actin-dependent regulator of chromatin subfamily A containing DEAD/H box 1	Smarcad1
-0.286517	-0.143285	5	5	5	16.8	16.8	16.8	41.12	6	Q8R2W9;F6SCD6;Q3U4S0;F6VV40;F7A795;Q8K4K6-2;Q8K4K6	Q8R2W9	Pantothenate kinase 3	Pank3
-0.285384	-0.213322	18	17	17	18	17.4	17.4	185.35	32	F8VQ29;Q3UQP1	F8VQ29;Q3UQP1		Iqgap3
-0.28484	-0.0619564	3	3	3	3.7	3.7	3.7	70.222	5	Q9Z2G0	Q9Z2G0	Protein fem-1 homolog B	Fem1b
-0.284638	-0.206337	22	22	22	33.5	33.5	33.5	104.15	68	P43247;G3UXD8;G3UWZ8	P43247	DNA mismatch repair protein Msh2	Msh2
-0.284308	-0.161448	2	2	2	9.2	9.2	9.2	36.561	2	Q8BGU5-2;Q8BGU5	Q8BGU5-2;Q8BGU5	Cyclin-Y	Ccny
-0.284021	NaN	3	3	3	8.2	8.2	8.2	110.29	3	F8VPP8;E9Q1Z4	F8VPP8;E9Q1Z4		Zc3h7b
-0.282933	NaN	1	1	1	1.1	1.1	1.1	77.5	3	Q8VDZ4	Q8VDZ4	Palmitoyltransferase ZDHHC5	Zdhhc5
-0.282836	-0.114004	12	8	8	18.1	14.2	14.2	107.01	14	D3Z1X8;Q3UNN4;P97496-2;P97496;Q3UZD0	D3Z1X8;Q3UNN4;P97496-2;P97496	SWI/SNF complex subunit SMARCC1	Smarcc1
-0.282807	-0.266272	11	11	11	18	18	18	83.345	19	Q99LH1;B1ASC2	Q99LH1	Nucleolar GTP-binding protein 2	Gnl2
-0.282542	-0.242563	15	15	15	34.2	34.2	34.2	59.236	31	Q8BKX1;B1AZ46;Q8BKX1-4;Q8BKX1-3;Q8BKX1-2	Q8BKX1;B1AZ46;Q8BKX1-4;Q8BKX1-3;Q8BKX1-2	Brain-specific angiogenesis inhibitor 1-associated protein 2	Baiap2
-0.282014	NaN	1	1	1	2.4	2.4	2.4	55.24	1	E9Q8G1;Q3USH5	E9Q8G1;Q3USH5	Splicing factor, suppressor of white-apricot homolog	Sfswap
-0.281491	NaN	2	2	2	3.2	3.2	3.2	76.166	2	Q9CWW7	Q9CWW7	CXXC-type zinc finger protein 1	Cxxc1
-0.280933	NaN	24	1	1	30.2	1.5	1.5	116.95	2	Q8CGY8	Q8CGY8	UDP-N-acetylglucosamine--peptide N-acetylglucosaminyltransferase 110 kDa subunit	Ogt
-0.280709	-0.196363	9	9	9	9.7	9.7	9.7	130.66	15	E9QKD1;Q3UHX0	E9QKD1;Q3UHX0	Nucleolar protein 8	Nol8
-0.28059	-0.404673	44	2	2	31.1	1.1	1.1	194.74	4	P39447	P39447	Tight junction protein ZO-1	Tjp1
-0.280372	-0.385841	13	13	10	39.1	39.1	32.2	26.86	49	D3Z7M9;O35381;D3YYE1;F6UFG6;Q64G17;E9Q148	D3Z7M9;O35381;D3YYE1;F6UFG6	Acidic leucine-rich nuclear phosphoprotein 32 family member A	Anp32a
-0.279645	-0.406815	29	29	29	25.8	25.8	25.8	151.08	54	P54276	P54276	DNA mismatch repair protein Msh6	Msh6
-0.279532	-0.465679	7	7	7	32.5	32.5	32.5	33.428	16	P25322	P25322	G1/S-specific cyclin-D1	Ccnd1
-0.279422	-0.181189	13	13	13	49.2	49.2	49.2	20.605	49	Q3UHX2	Q3UHX2	28 kDa heat- and acid-stable phosphoprotein	Pdap1
-0.279347	-0.341576	20	20	20	62.2	62.2	62.2	40.472	94	Q99K85;Q3U6K9;E9Q6P1	Q99K85;Q3U6K9	Phosphoserine aminotransferase	Psat1
-0.279325	NaN	1	1	1	3.1	3.1	3.1	52.181	1	Q8K2C8	Q8K2C8	Glycerol-3-phosphate acyltransferase 4	Agpat6
-0.279305	-0.224088	2	2	2	19.1	19.1	19.1	15.051	4	D6RCW5;Q9D600	D6RCW5;Q9D600	DNA replication complex GINS protein PSF2	Gins2
-0.279246	0.0360222	7	7	7	9.7	9.7	9.7	121.77	12	E9Q6X7;Q99ME2	E9Q6X7;Q99ME2	WD repeat-containing protein 6	Wdr6
-0.278853	-0.153561	8	8	8	52.9	52.9	52.9	24.57	24	Q80UW8	Q80UW8	DNA-directed RNA polymerases I, II, and III subunit RPABC1	Polr2e
-0.278687	-0.104641	1	1	1	2.4	2.4	2.4	72.577	2	Q91YU6	Q91YU6	Leucine zipper putative tumor suppressor 2	Lzts2
-0.278428	-0.353743	4	4	4	21.1	21.1	21.1	28.598	10	Q9D1J1;D6RFU1;F6RCM5	Q9D1J1;D6RFU1;F6RCM5	Adaptin ear-binding coat-associated protein 2	Necap2
-0.278277	-0.360001	11	11	8	28.6	28.6	19.3	52.455	16	F8WJD0;P31750;D3Z783;D3YXX3;Q9WUA6-2;Q9WUA6;D3YYP9	F8WJD0;P31750;D3Z783	RAC-alpha serine/threonine-protein kinase	Akt1
-0.278169	-0.316843	12	12	12	28.1	28.1	28.1	70.527	32	Q8BH04;Q3UGF0	Q8BH04;Q3UGF0	Phosphoenolpyruvate carboxykinase [GTP], mitochondrial	Pck2
-0.277999	-0.315977	31	31	31	71.8	71.8	71.8	51.572	113	P30416;F6S2D5;D6RDE2;F7CAT1	P30416;F6S2D5	Peptidyl-prolyl cis-trans isomerase FKBP4;Peptidyl-prolyl cis-trans isomerase FKBP4, N-terminally processed;Peptidyl-prolyl cis-trans isomerase	Fkbp4
-0.277986	-0.030427	2	2	2	6.2	6.2	6.2	62.377	4	Q8CI08;Q8CI08-2	Q8CI08;Q8CI08-2	SLAIN motif-containing protein 2	Slain2
-0.277877	-0.325153	10	10	10	32.5	32.5	32.5	42.116	24	Q9DCE5	Q9DCE5	p21-activated protein kinase-interacting protein 1	Pak1ip1
-0.27768	-0.366999	11	11	11	20.3	20.3	20.3	100.74	23	Q80Y44;Q8CFS2	Q80Y44;Q8CFS2	Probable ATP-dependent RNA helicase DDX10	Ddx10
-0.276462	-0.347616	2	2	2	3.3	3.3	3.3	69.96	3	P31650	P31650	Sodium- and chloride-dependent GABA transporter 3	Slc6a11
-0.276329	-0.237895	5	5	1	9.6	9.6	3.1	90.705	11	B1ATV0;B1ATV1;Q3LRV6;Q99JZ2;Q8K4W8;Q61418;P51791-2;P51791	B1ATV0	Chloride channel protein	Clcn5
-0.276149	-0.283724	19	19	19	65.3	65.3	65.3	35.921	71	Q99JG3;F6ZSM3	Q99JG3;F6ZSM3	Annexin A13;Annexin	Anxa13
-0.27613	-0.771501	3	3	3	5.2	5.2	5.2	65.92	5	Q91UZ6	Q91UZ6		D17H6S56E-5
-0.275805	-0.316582	4	4	4	17.3	17.3	17.3	25.193	6	Q9D0A3	Q9D0A3	Arpin	Arpin
-0.274764	-0.20673	11	11	11	19.6	19.6	19.6	98.255	30	P09803;E9PYA8;P10287	P09803	Cadherin-1;E-Cad/CTF1;E-Cad/CTF2;E-Cad/CTF3	Cdh1
-0.274444	-0.441379	2	2	2	1	1	1	246.7	2	E9Q507;F8WGY9;Q9DB00;E9Q4Z3	E9Q507;F8WGY9;Q9DB00;E9Q4Z3	GON-4-like protein	Gon4l
-0.274364	NaN	1	1	1	6.8	6.8	6.8	21.649	1	Q2VPQ9;Q2VPQ9-2	Q2VPQ9;Q2VPQ9-2	Chromatin modification-related protein MEAF6	Meaf6
-0.273976	0.411252	2	2	2	2.8	2.8	2.8	107.79	3	Q91XL9;D3YZ66;Q8K2D2;E9QAU7;Q3V156	Q91XL9;D3YZ66;Q8K2D2;E9QAU7;Q3V156	Oxysterol-binding protein-related protein 1;Oxysterol-binding protein	Osbpl1a
-0.273694	-0.325157	3	3	3	22.7	22.7	22.7	23.437	6	Q9JKW0	Q9JKW0	ADP-ribosylation factor-like protein 6-interacting protein 1	Arl6ip1
-0.273078	-0.276211	22	22	2	52.8	52.8	1.5	66.821	81	G5E924;Q8R081	G5E924;Q8R081	Heterogeneous nuclear ribonucleoprotein L	Hnrnpl
-0.27305	-0.598002	3	3	3	8.6	8.6	8.6	28.235	6	P18828-2;P18828;E0CYT6	P18828-2;P18828	Syndecan-1	Sdc1
-0.272813	-0.160894	8	8	8	11.3	11.3	11.3	87.56	14	Q8K327	Q8K327	Chromosome alignment-maintaining phosphoprotein 1	Champ1
-0.272494	-0.192991	13	13	10	52.5	52.5	42.5	35.73	86	P62960;A2BGG7;B2RUF0;Q9Z2C8-2;Q9Z2C8;Q497N3	P62960;A2BGG7	Nuclease-sensitive element-binding protein 1	Ybx1
-0.271781	-0.221474	7	7	7	11.4	11.4	11.4	69.874	20	Q923D5	Q923D5	WW domain-binding protein 11	Wbp11
-0.271281	-0.247759	8	8	8	44.8	44.8	44.8	36.023	21	P10518	P10518	Delta-aminolevulinic acid dehydratase	Alad
-0.270905	0.14304	4	4	4	35.8	35.8	35.8	17.444	9	O09111	O09111	NADH dehydrogenase [ubiquinone] 1 beta subcomplex subunit 11, mitochondrial	Ndufb11
-0.270409	-0.257816	1	1	1	0.8	0.8	0.8	214.62	2	B1Q2W7;D3YZK4;Q80UV9-2;Q80UV9-3;Q80UV9	B1Q2W7;D3YZK4;Q80UV9-2;Q80UV9-3;Q80UV9	Transcription initiation factor TFIID subunit 1	Taf1
-0.270383	-0.191406	21	21	21	22.7	22.7	22.7	108.18	48	Q569Z6;Q8BZN7;F6YSQ2;F6YH92	Q569Z6;Q8BZN7	Thyroid hormone receptor-associated protein 3	Thrap3
-0.270359	-0.323824	4	4	4	4.1	4.1	4.1	139.08	11	Q80W41;Q6ZQK0	Q80W41;Q6ZQK0	Condensin-2 complex subunit D3	Ncapd3
-0.270313	-0.117904	2	2	2	2.9	2.9	2.9	130.64	8	F8VQ52;Q01341	F8VQ52;Q01341	Adenylate cyclase type 6	Adcy6
-0.270103	-0.228045	37	36	28	63.7	62	49.8	69.265	162	Q8BTS0;Q61656;B1ARB9;B1ARC0;B1ARB8	Q8BTS0;Q61656	Probable ATP-dependent RNA helicase DDX5	Ddx5
-0.269907	-0.227922	3	3	3	25.8	25.8	25.8	17.32	4	Q9D0S9	Q9D0S9	Histidine triad nucleotide-binding protein 2, mitochondrial	Hint2
-0.269874	-0.266449	7	7	7	52.9	52.9	52.9	16.542	36	E9PXA6;Q9R0Q7;D3Z7C6	E9PXA6;Q9R0Q7;D3Z7C6	Prostaglandin E synthase 3	Ptges3
-0.269867	-0.196718	5	5	5	14.4	14.4	14.4	61.847	9	Q8QZX2-2;Q8QZX2	Q8QZX2-2;Q8QZX2	HAUS augmin-like complex subunit 3	Haus3
-0.269275	-0.464137	11	6	6	8.2	5.3	5.3	174.82	8	A2AMI2;E9QNX3;Q80XI3-2;Q80XI3-4;Q80XI3;Q80XI3-3;A2AMI7	A2AMI2;E9QNX3;Q80XI3-2;Q80XI3-4;Q80XI3;Q80XI3-3;A2AMI7	Eukaryotic translation initiation factor 4 gamma 3	Eif4g3
-0.269038	-0.367801	3	3	3	4.8	4.8	4.8	91.83	6	Q80UM7	Q80UM7	Mannosyl-oligosaccharide glucosidase	Mogs
-0.269018	0.2033	3	2	2	6.9	5.3	5.3	61.035	3	P59108	P59108	Copine-2	Cpne2
-0.269011	0.230426	5	5	5	18.9	18.9	18.9	25.134	12	Q9DB34	Q9DB34	Charged multivesicular body protein 2a	Chmp2a
-0.268802	-0.0209045	7	7	5	3.5	3.5	2.7	270.78	8	Q5RIM6;E9Q2B2;Q60974-2;Q60974;F7C134;E9Q9Y2;Q8CHB6;E9Q2A9;Q05CF0;Q5RIN0;E9Q8K6;Q8BK32;E9PXQ0;Q3UV08;E9Q5F5;E0CYX5	Q5RIM6;E9Q2B2;Q60974-2;Q60974;F7C134;E9Q9Y2;Q8CHB6;E9Q2A9	Nuclear receptor corepressor 1	Ncor1
-0.268373	-0.292182	14	7	7	8.8	4.8	4.8	246.62	11	E9QKG6;Q99NH0;E9Q804;Q99NH0-2;Q99NH0-3;F7C545;F6SI14	E9QKG6;Q99NH0;E9Q804;Q99NH0-2;Q99NH0-3	Ankyrin repeat domain-containing protein 17	Ankrd17
-0.268355	-0.300419	12	12	12	42.7	42.7	42.7	45.031	28	Q80X41-2;Q80X41-5;Q80X41-3;Q80X41	Q80X41-2;Q80X41-5;Q80X41-3;Q80X41	Serine/threonine-protein kinase VRK1	Vrk1
-0.268325	-0.685111	4	4	4	5.7	5.7	5.7	65.893	6	Q60862;Q59IX1	Q60862;Q59IX1	Origin recognition complex subunit 2	Orc2
-0.267835	-0.442734	17	17	17	46.9	46.9	46.9	58.683	56	Q8VH51-2;Q8VH51;E9Q8F0;Q8VH51-3;B7ZD61;F7AA45;B7ZD63;B7ZD64;E9PZF9;D6RCZ8;E9Q999;D6RJ85	Q8VH51-2;Q8VH51;E9Q8F0;Q8VH51-3;B7ZD61	RNA-binding protein 39	Rbm39
-0.267828	-0.90879	2	2	2	26.8	26.8	26.8	19.655	6	Q99LW6	Q99LW6	YY1-associated factor 2	Yaf2
-0.267604	0.00933075	4	3	3	5.6	4.4	4.4	90.105	4	Q7TMI3;Q7TMI3-2;Q3T995;Q7TMI3-3	Q7TMI3;Q7TMI3-2	E3 ubiquitin-protein ligase UHRF2	Uhrf2
-0.267299	-0.00648117	6	6	6	14.1	14.1	14.1	64.988	29	Q5SUT0;Q5SUS9;Q61545;Q5SUS8	Q5SUT0;Q5SUS9;Q61545	RNA-binding protein EWS	Ewsr1
-0.267074	-0.118382	1	1	1	3.8	3.8	3.8	60.229	2	Q99N17	Q99N17		Cyp4f16
-0.266902	-0.0620842	6	6	6	37.4	37.4	37.4	29.44	9	Q3TE40;Q62193;F6V8R7	Q3TE40;Q62193	Replication protein A 32 kDa subunit	Rpa2
-0.266869	-0.313389	2	2	2	5.7	5.7	5.7	42.469	3	Q9D0R9	Q9D0R9	WD repeat-containing protein 89	Wdr89
-0.266809	-0.207966	17	17	3	38.7	38.7	6.7	42.161	53	Q91VM5;Q9DAE2	Q91VM5	RNA binding motif protein, X-linked-like-1	Rbmxl1
-0.265971	-0.242956	9	9	9	88.8	88.8	88.8	10.051	144	P14069	P14069	Protein S100-A6	S100a6
-0.265589	-0.454002	2	2	2	18.1	18.1	18.1	9.2864	3	P62077	P62077	Mitochondrial import inner membrane translocase subunit Tim8 B	Timm8b
-0.265574	-0.174568	4	4	4	50.8	50.8	50.8	14.759	38	P67984	P67984	60S ribosomal protein L22	Rpl22
-0.265255	-0.176254	3	3	3	39.3	39.3	39.3	10.435	11	P99028	P99028	Cytochrome b-c1 complex subunit 6, mitochondrial	Uqcrh
-0.26524	-0.232742	5	5	5	6.4	6.4	6.4	110.65	6	A2A7S8-2;A2A7S8-3;A2A7S8;A2A7S8-4	A2A7S8-2;A2A7S8-3;A2A7S8;A2A7S8-4	Uncharacterized protein KIAA1522	Kiaa1522
-0.264807	-0.238624	3	3	3	15.7	15.7	15.7	19.992	5	Q9DCJ5	Q9DCJ5	NADH dehydrogenase [ubiquinone] 1 alpha subcomplex subunit 8	Ndufa8
-0.264506	-0.328325	6	6	6	15.8	15.8	15.8	59.846	12	Q3TIR3	Q3TIR3	Synembryn-A	Ric8a
-0.264498	-0.313784	1	1	1	2.8	2.8	2.8	28.274	2	Q921N7	Q921N7	Transmembrane protein 70, mitochondrial	Tmem70
-0.264389	-0.158454	2	2	2	5.1	5.1	5.1	76.859	3	Q9CZT4-2;Q9CZT4	Q9CZT4-2;Q9CZT4	DNA-directed RNA polymerase III subunit RPC5	Polr3e
-0.264121	-0.0451775	12	12	12	12.8	12.8	12.8	167.34	26	P33609;B9EHJ9	P33609;B9EHJ9	DNA polymerase alpha catalytic subunit	Pola1
-0.263679	-0.194907	2	2	2	5	5	5	59.009	2	E9PZX0;Q9CQS5	E9PZX0;Q9CQS5	Serine/threonine-protein kinase RIO2	Riok2
-0.263602	-0.219667	14	14	14	75.1	75.1	75.1	20.021	54	Q99LX0;A2A813;A2A815;A2A817;A2A816	Q99LX0;A2A813;A2A815	Protein deglycase DJ-1	Park7
-0.262887	NaN	1	1	1	6.7	6.7	6.7	43.778	1	Q8C4N0;Q9JJK5	Q8C4N0;Q9JJK5	Homocysteine-responsive endoplasmic reticulum-resident ubiquitin-like domain member 1 protein	Herpud1
-0.262321	-0.297079	6	6	6	40.3	40.3	40.3	20.411	27	P61211;F8WIB1;Q4V9U3;E9Q006	P61211;F8WIB1;Q4V9U3	ADP-ribosylation factor-like protein 1	Arl1
-0.26183	-0.0782852	1	1	1	7.9	7.9	7.9	17.093	2	Q8R5F3;Q3U5M3	Q8R5F3;Q3U5M3	O-acetyl-ADP-ribose deacetylase 1	Oard1
-0.26093	NaN	2	2	2	4.8	4.8	4.8	77.187	3	Q9JI39	Q9JI39	ATP-binding cassette sub-family B member 10, mitochondrial	Abcb10
-0.260758	-0.183453	6	6	6	13.6	13.6	13.6	51.056	10	Q8BTV2-2;Q8BTV2;Q8BTV2-3	Q8BTV2-2;Q8BTV2	Cleavage and polyadenylation specificity factor subunit 7	Cpsf7
-0.260308	-0.294971	7	7	7	20.3	20.3	20.3	38.219	12	Q9CYA0	Q9CYA0	Cysteine-rich with EGF-like domain protein 2	Creld2
-0.259809	-0.00132656	1	1	1	3.6	3.6	3.6	42.966	4	E9Q3P6;Q9DBB1	E9Q3P6;Q9DBB1	Dual specificity protein phosphatase 6	Dusp6
-0.259536	-0.173227	17	17	17	42.1	42.1	42.1	63.845	39	Q80WJ7;F6QHD1;F6QFT1;E9PUX0;F6ZSG0;F6ZQL0	Q80WJ7;F6QHD1	Protein LYRIC	Mtdh
-0.259248	-0.34288	11	11	11	31.3	31.3	31.3	61.217	21	Q5SSI6;Q3TJX6	Q5SSI6;Q3TJX6	U3 small nucleolar RNA-associated protein 18 homolog	Utp18
-0.259122	-0.104912	22	18	18	39.5	34.8	34.8	81.8	47	Q02257	Q02257	Junction plakoglobin	Jup
-0.259012	-0.100794	7	7	6	10.1	10.1	8.5	85.669	13	Q9QYH6;F6YTL0	Q9QYH6;F6YTL0	Melanoma-associated antigen D1	Maged1
-0.258998	-0.535769	11	11	11	23.6	23.6	23.6	78.734	21	Q810V0;E9Q4C9	Q810V0;E9Q4C9	U3 small nucleolar ribonucleoprotein protein MPP10	Mphosph10
-0.257823	-0.143459	3	3	3	10.3	10.3	10.3	41.614	8	Q99PM3	Q99PM3	Transcription initiation factor IIA subunit 1;Transcription initiation factor IIA alpha chain;Transcription initiation factor IIA beta chain	Gtf2a1
-0.257263	-0.297395	4	3	3	14.1	10.6	10.6	34.634	3	Q3ULJ0-2;Q3ULJ0	Q3ULJ0-2;Q3ULJ0	Glycerol-3-phosphate dehydrogenase 1-like protein	Gpd1l
-0.257154	-0.280285	3	3	3	2.9	2.9	2.9	147.85	3	Q6PCM1;Q6PCM1-2	Q6PCM1	Lysine-specific demethylase 3A	Kdm3a
-0.257149	NaN	1	1	1	5.3	5.3	5.3	21.733	1	Q9DCI9	Q9DCI9	39S ribosomal protein L32, mitochondrial	Mrpl32
-0.256577	-0.489864	1	1	1	6.4	6.4	6.4	46.852	4	P70671	P70671	Interferon regulatory factor 3	Irf3
-0.256353	-0.0363321	1	1	1	0.5	0.5	0.5	186.06	2	E9PYH6	E9PYH6	Histone-lysine N-methyltransferase	Setd1a
-0.256304	-0.549331	2	2	2	15.7	15.7	15.7	17.998	3	Q3U6N9-2;Q3U6N9-3;Q3U6N9	Q3U6N9-2;Q3U6N9-3;Q3U6N9	UPF0488 protein C8orf33 homolog
-0.25549	-0.0757589	1	1	1	48.6	48.6	48.6	3.8163	2	D6RFQ5;D6RFC3;P59048	D6RFQ5;D6RFC3;P59048	p53 and DNA damage-regulated protein 1	Pdrg1
-0.254841	-0.0601921	3	3	3	31.4	31.4	31.4	25.75	6	Q8C4Q6-2;Q8C4Q6	Q8C4Q6-2;Q8C4Q6	Axin interactor, dorsalization-associated protein	Aida
-0.254468	0.384942	2	2	2	9.1	9.1	9.1	49.953	4	E9Q0V2;P49698-2;P49698;B9VVT7	E9Q0V2;P49698-2;P49698;B9VVT7	Hepatocyte nuclear factor 4-alpha	Hnf4a
-0.254459	0.103451	3	3	3	8	8	8	58.607	5	Q99KG5-3;Q99KG5-2;Q99KG5;D3YYU9	Q99KG5-3;Q99KG5-2;Q99KG5;D3YYU9	Lipolysis-stimulated lipoprotein receptor	Lsr
-0.253638	-0.286686	4	4	4	3.9	3.9	3.9	194.76	4	F8VQ87;P97789-3;P97789-2;P97789	F8VQ87;P97789-3;P97789-2;P97789	5-3 exoribonuclease 1	Xrn1
-0.253539	0.389027	2	2	2	14.5	14.5	14.5	18.977	4	Q80VJ3	Q80VJ3	2-deoxynucleoside 5-phosphate N-hydrolase 1	Dnph1
-0.253284	-1.02909	3	3	3	36.6	36.6	36.6	14.693	6	D3YXW1;Q9D945-2;Q9D945	D3YXW1;Q9D945-2;Q9D945	Protein LLP homolog	Llph
-0.252831	0.362185	4	4	4	20.5	20.5	20.5	26.974	8	O35130	O35130	Ribosomal RNA small subunit methyltransferase NEP1	Emg1
-0.25241	-0.413857	9	9	9	17.4	17.4	17.4	100.73	21	F8WIL7;Q8K4L0	F8WIL7;Q8K4L0	ATP-dependent RNA helicase DDX54	Ddx54
-0.252183	-0.329893	5	5	5	23.1	23.1	23.1	28.143	11	P56857-3;P56857;P56857-4	P56857-3;P56857	Claudin-18	Cldn18
-0.252151	-0.156246	20	20	18	24.4	24.4	22.8	84.059	40	Q9ERG0;Q9ERG0-2	Q9ERG0;Q9ERG0-2	LIM domain and actin-binding protein 1	Lima1
-0.251605	0.0560369	2	2	2	5.3	5.3	5.3	56.87	3	Q9D2E2;F6ZMT3;Q9D2E2-2	Q9D2E2;F6ZMT3;Q9D2E2-2	Target of EGR1 protein 1	Toe1
-0.251401	-0.0507088	5	5	5	9.9	9.9	9.9	70.367	9	Q6P9R1	Q6P9R1	ATP-dependent RNA helicase DDX51	Ddx51
-0.25137	-0.100368	15	15	14	42.5	42.5	40.2	59.795	26	P24270;A2AL20	P24270	Catalase	Cat
-0.251361	-0.426088	4	2	2	2.9	1.4	1.4	139.88	3	Q14AX6-2;Q14AX6-3;Q14AX6;E9Q3R7;Q8CCJ9-2;Q8CCJ9-3;Q8CCJ9-1;Q8CCJ9-4;Q8CCJ9	Q14AX6-2;Q14AX6-3;Q14AX6	Cyclin-dependent kinase 12	Cdk12
-0.250614	0.0437222	1	1	1	19.4	19.4	19.4	11.782	5	D3YU80;P60824	D3YU80;P60824	Cold-inducible RNA-binding protein	Cirbp
-0.250466	-0.0811443	4	4	4	8.3	8.3	8.3	71.078	6	Q91XI1;Q91XI1-2	Q91XI1;Q91XI1-2	tRNA-dihydrouridine(47) synthase [NAD(P)(+)]-like	Dus3l
-0.250445	-0.14625	5	5	5	21.3	21.3	21.3	27.385	13	Q9D1E6	Q9D1E6	Tubulin-folding cofactor B	Tbcb
-0.250361	-0.194887	3	3	3	18.2	18.2	18.2	24.351	7	D3Z7R0;O55028	D3Z7R0;O55028	[3-methyl-2-oxobutanoate dehydrogenase [lipoamide]] kinase, mitochondrial	Bckdk
-0.249806	-0.203638	24	24	24	18.4	18.4	18.4	181.43	55	Q3TKT4;Q3TKT4-2;Q3URH5;G3UX35;E9QAB8;F2Z4A9;Q6DIC0	Q3TKT4;Q3TKT4-2;Q3URH5;G3UX35	Transcription activator BRG1	Smarca4
-0.249728	-0.18556	9	9	2	70.8	70.8	16.7	16.46	43	Q8BMJ3	Q8BMJ3	Eukaryotic translation initiation factor 1A, X-chromosomal	Eif1ax
-0.249682	-0.236788	10	2	1	65.1	12.7	5.6	13.994	4	Q9D2U9;Q8CGP0	Q9D2U9;Q8CGP0	Histone H2B type 3-A;Histone H2B type 3-B	Hist3h2ba;Hist3h2bb
-0.248919	-0.115461	9	9	9	23.1	23.1	23.1	46.895	19	Q8BHS3	Q8BHS3	Pre-mRNA-splicing factor RBM22	Rbm22
-0.24885	-0.0692253	4	4	4	3.6	3.6	3.6	146.7	6	B2RQC7;D3Z5G8;Q3UH60-2;Q3UH60	B2RQC7;D3Z5G8;Q3UH60-2;Q3UH60	Disco-interacting protein 2 homolog B	Dip2b
-0.248824	-0.254423	29	29	29	43.2	43.2	43.2	88.846	109	Q62318;Q62318-2	Q62318;Q62318-2	Transcription intermediary factor 1-beta	Trim28
-0.248394	NaN	1	1	1	3.4	3.4	3.4	61.508	2	Q8R5H6	Q8R5H6	Wiskott-Aldrich syndrome protein family member 1	Wasf1
-0.248054	-0.364168	6	6	6	24.8	24.8	24.8	34.958	20	P07607;D6RCW9	P07607;D6RCW9	Thymidylate synthase	Tyms
-0.247264	-0.295103	33	33	33	45.8	45.8	45.8	92.866	106	P97311;Q3ULG5	P97311;Q3ULG5	DNA replication licensing factor MCM6;DNA helicase	Mcm6
-0.247031	0.0309105	12	12	11	15.1	15.1	13.3	146.05	21	F8WJ61;Q60520;Q60520-1;E9PXF9	F8WJ61;Q60520;Q60520-1	Paired amphipathic helix protein Sin3a	Sin3a
-0.246936	-0.235891	6	6	6	42.1	42.1	42.1	18.963	19	Q6P8I4;Q3TM89;F8WI88;D3YWA4;D6RGL8;D6RDQ3	Q6P8I4;Q3TM89;F8WI88;D3YWA4	PEST proteolytic signal-containing nuclear protein	Pcnp
-0.246625	-0.168623	17	15	15	43.1	40.1	40.1	61.174	48	Q8BH64;Q8R2X0;D3Z7U7	Q8BH64;Q8R2X0	EH domain-containing protein 2	Ehd2
-0.245709	-0.420002	14	12	12	54.7	48.2	48.2	45.729	82	Q9Z2X1;Q9Z2X1-2	Q9Z2X1;Q9Z2X1-2	Heterogeneous nuclear ribonucleoprotein F;Heterogeneous nuclear ribonucleoprotein F, N-terminally processed	Hnrnpf
-0.245683	-0.234049	6	6	6	54.4	54.4	54.4	18.007	27	P63280;Q8CFZ0;G3UYP0;G3UZL6	P63280;Q8CFZ0;G3UYP0	SUMO-conjugating enzyme UBC9	Ube2i
-0.244966	-0.372017	7	7	7	10.2	10.2	10.2	81.695	14	Q8BTZ4-2;Q8BTZ4	Q8BTZ4-2;Q8BTZ4	Anaphase-promoting complex subunit 5	Anapc5
-0.24405	-0.246433	33	33	33	45.1	45.1	45.1	105.73	93	Q3V3R1	Q3V3R1	Monofunctional C1-tetrahydrofolate synthase, mitochondrial	Mthfd1l
-0.243505	-0.232209	3	3	3	18.5	18.5	18.5	20.677	6	Q9D1P0;G5E909;Q05CB9;F7CXG9	Q9D1P0;G5E909	39S ribosomal protein L13, mitochondrial	Mrpl13
-0.243363	-0.113778	2	2	2	9	9	9	23.685	3	Q3TYA4;Q8R3T5;B8JJ84	Q3TYA4;Q8R3T5;B8JJ84	Syntaxin-binding protein 6	Stxbp6
-0.243081	-0.353485	2	2	2	9.4	9.4	9.4	43.813	3	Q9ER38	Q9ER38	Torsin-3A	Tor3a
-0.242957	-0.249228	8	8	8	13.3	13.3	13.3	75.943	14	Q3TZX8-2;Q3TZX8;Q3TZX8-3	Q3TZX8-2;Q3TZX8;Q3TZX8-3	Polynucleotide 5-hydroxyl-kinase NOL9	Nol9
-0.242612	-0.0152359	8	8	8	53.9	53.9	53.9	14.173	26	Q9D0T1;E9PZS4	Q9D0T1;E9PZS4	NHP2-like protein 1;NHP2-like protein 1, N-terminally processed	Nhp2l1
-0.242042	-0.220661	4	4	4	8.2	8.2	8.2	47.66	8	Q91VZ6;D3YVX4	Q91VZ6;D3YVX4	Stromal membrane-associated protein 1	Smap1
-0.241836	-0.160188	1	1	1	6.5	6.5	6.5	38.167	2	Q9CXR1	Q9CXR1	Dehydrogenase/reductase SDR family member 7	Dhrs7
-0.241598	-0.449563	3	3	3	4.1	4.1	4.1	82.752	6	B1AYU4;A2AK44;A2AK42;B1AYU7;Q8C5N3-2;Q8C5N3;B1AYU9;B1AYU8	B1AYU4;A2AK44;A2AK42;B1AYU7;Q8C5N3-2;Q8C5N3	Pre-mRNA-splicing factor CWC22 homolog	Cwc22;Gm13695;Gm13697
-0.241485	-0.225189	2	2	2	3.7	3.7	3.7	73.997	5	F8WIU0;Q99JN2;Q99JN2-2	F8WIU0;Q99JN2;Q99JN2-2	Kelch-like protein 22	Klhl22
-0.241475	-0.222319	4	4	4	20.7	20.7	20.7	20.448	14	D3YZ09;G5E8M6;Q9CY66-3;Q9CY66-2;Q9CY66;F6SL78	D3YZ09;G5E8M6;Q9CY66-3;Q9CY66-2;Q9CY66;F6SL78	H/ACA ribonucleoprotein complex subunit 1	Gar1
-0.241472	-0.792282	1	1	1	6.9	6.9	6.9	17.871	2	Q9CQB2	Q9CQB2	Protein FAM195A	Fam195a
-0.241439	-0.12125	5	5	5	22	22	22	28.918	25	E9Q975;Q62093;F7CZ20	E9Q975;Q62093	Serine/arginine-rich splicing factor 2	Srsf2
-0.241368	-0.282713	33	33	28	50.3	50.3	41.7	102.71	143	P46935	P46935	E3 ubiquitin-protein ligase NEDD4	Nedd4
-0.24087	-0.0763855	24	24	24	11.1	11.1	11.1	404.05	44	Q61001;E9Q6Y5	Q61001;E9Q6Y5	Laminin subunit alpha-5	Lama5
-0.240686	-0.273223	3	3	3	4.6	4.6	4.6	104.55	7	Q7TSG2;E9QNE3;E0CZ13;Q7TSG2-2	Q7TSG2	RNA polymerase II subunit A C-terminal domain phosphatase	Ctdp1
-0.240607	-0.240046	6	6	6	29.3	29.3	29.3	39.907	11	B1AQR8;G3X9T7;O08573-2;O08573	B1AQR8;G3X9T7;O08573-2;O08573	Galectin;Galectin-9	Lgals9
-0.240556	-0.260332	48	48	33	71.4	71.4	50.8	70.87	471	P63017;Q504P4;D3Z5E2;D3YW43	P63017;Q504P4	Heat shock cognate 71 kDa protein	Hspa8
-0.240338	-0.176575	13	13	13	61.3	61.3	61.3	29.812	33	Q6NZB0;A2ALF3;A2ALF0;F6TQL3;F7CXJ2;F6QIL6;D3Z4I5;E9PZT4	Q6NZB0;A2ALF3;A2ALF0;F6TQL3	DnaJ homolog subfamily C member 8	Dnajc8
-0.239838	-0.321631	3	3	3	25.4	25.4	25.4	22.748	4	Q8BTU1;Q8BTU1-2	Q8BTU1;Q8BTU1-2	Cilia- and flagella-associated protein 20	Cfap20
-0.239619	-0.0796452	1	1	1	12.6	12.6	12.6	23.641	3	F7B6A4;F7C1U0;E0CZ97;A6H697;E9Q6B4;E0CYD2;E0CYQ0	F7B6A4;F7C1U0;E0CZ97;A6H697;E9Q6B4;E0CYD2;E0CYQ0		Kctd17
-0.239264	-0.0788364	4	4	4	9	9	9	58.843	7	Q922K9	Q922K9	Tyrosine-protein kinase FRK	Frk
-0.239043	0.0360413	4	4	4	17.9	17.9	17.9	39.917	5	Q9DC33;Q9DC33-2;Q9DC33-4;Q9DC33-3	Q9DC33;Q9DC33-2	High mobility group protein 20A	Hmg20a
-0.239021	-0.156541	1	1	1	21	21	21	11.394	2	B0QZU2;Q9CYY7	B0QZU2;Q9CYY7	Protein slowmo homolog 2	Slmo2
-0.238864	-0.210518	14	14	14	40.9	40.9	40.9	58.841	30	Q9D554	Q9D554	Splicing factor 3A subunit 3	Sf3a3
-0.238601	-0.179701	12	12	4	72	72	24.9	21.782	51	Q9QUI0;Q9CR99	Q9QUI0	Transforming protein RhoA	Rhoa
-0.238553	-0.238573	16	16	16	35.6	35.6	35.6	43.735	34	Q08288;D3Z5X8;D3Z7N3;D3Z345;D3YU83	Q08288	Cell growth-regulating nucleolar protein	Lyar
-0.238549	-0.0487947	2	2	2	29.9	29.9	29.9	7.6441	3	E9Q3B5;P62876	E9Q3B5;P62876	DNA-directed RNA polymerases I, II, and III subunit RPABC5	Usp50;Polr2l
-0.238441	-0.0173645	3	3	3	6.1	6.1	6.1	69.855	5	O35316	O35316	Sodium- and chloride-dependent taurine transporter	Slc6a6
-0.236375	-0.535741	46	1	1	51.1	0.8	0.8	119.73	5	Q91V92	Q91V92	ATP-citrate synthase	Acly
-0.236	-0.0570431	5	5	5	7.8	7.8	7.8	94.118	10	Q80WG5	Q80WG5	Volume-regulated anion channel subunit LRRC8A	Lrrc8a
-0.235984	-0.131863	4	4	4	26.3	26.3	26.3	27.586	8	A2AER8;Q91VJ5;A2AER9	A2AER8;Q91VJ5	Polyglutamine-binding protein 1	Pqbp1
-0.235938	-0.328728	9	8	8	35.3	32.7	32.7	33.75	22	P30285;E9Q9E4;E9PZX7;D6RHS5;D3YWB0	P30285;E9Q9E4;E9PZX7	Cyclin-dependent kinase 4	Cdk4
-0.235719	-0.167171	22	20	20	22.6	21.2	21.2	150.22	47	E9QPI5;Q6A026	E9QPI5;Q6A026	Sister chromatid cohesion protein PDS5 homolog A	Pds5a
-0.235368	-0.579533	20	20	20	56.6	56.6	56.6	51.921	70	Q3UL54;Q8BVY0;E9Q0A1	Q3UL54;Q8BVY0;E9Q0A1	Ribosomal L1 domain-containing protein 1	Rsl1d1
-0.234332	-0.445024	2	2	2	2.1	2.1	2.1	93.343	3	E9QQ33;Q69ZI1-3;Q69ZI1-2;Q69ZI1;E9QM46;Q69ZI1-4	E9QQ33;Q69ZI1-3;Q69ZI1-2;Q69ZI1;E9QM46;Q69ZI1-4	E3 ubiquitin-protein ligase SH3RF1	Sh3rf1
-0.234244	-0.282166	6	6	6	67.5	67.5	67.5	9.1413	42	Q9CQR2	Q9CQR2	40S ribosomal protein S21	Rps21
-0.233905	-0.128599	3	3	3	10.1	10.1	10.1	24.56	7	Q99P58	Q99P58	Ras-related protein Rab-27B	Rab27b
-0.233893	-0.207436	16	16	16	22.3	22.3	22.3	100.94	30	P56960;Q9CYJ3;Q8K366;F6VYQ6	P56960;Q9CYJ3;Q8K366;F6VYQ6	Exosome component 10	Exosc10
-0.233456	-0.457111	2	2	2	3	3	3	80.757	3	F8VQE6;B7ZNL9;F6W3K2;F7CWI0	F8VQE6;B7ZNL9;F6W3K2;F7CWI0		Tatdn2
-0.233397	0.548051	3	3	3	25.1	25.1	25.1	20.156	4	Q8R2U6	Q8R2U6	Diphosphoinositol polyphosphate phosphohydrolase 2	Nudt4
-0.23312	-0.15891	2	2	2	3.7	3.7	3.7	75.59	3	Q8VDU0;A2AEL5;E9Q2Y2;Q6IR34-4;Q6IR34-2;Q6IR34-3;Q6IR34;Q6IR34-5	Q8VDU0;A2AEL5;E9Q2Y2;Q6IR34-4;Q6IR34-2;Q6IR34-3;Q6IR34;Q6IR34-5	G-protein-signaling modulator 2;G-protein-signaling modulator 1	Gpsm2;Gpsm1
-0.233012	-0.324553	4	4	4	7.9	7.9	7.9	52.711	8	D3YV79;Q0VEE6	D3YV79;Q0VEE6	Zinc finger protein 800	Zfp800;Znf800
-0.232528	-0.210592	5	5	5	45.2	45.2	45.2	12.259	27	P84089;G3UW85;Q9D9P6	P84089;G3UW85	Enhancer of rudimentary homolog	Erh
-0.232527	-0.31369	3	3	3	13.5	13.5	13.5	39.696	7	F6TCF9;Q60739-2;Q60739	F6TCF9;Q60739-2;Q60739	BAG family molecular chaperone regulator 1	Bag1
-0.232469	-0.0471525	5	5	5	13	13	13	62.253	9	Q8CHU3-2;Q8CHU3;Q5NCM6;Q5NCM5;F7CUV7	Q8CHU3-2;Q8CHU3;Q5NCM6;Q5NCM5	Epsin-2	Epn2
-0.231887	-0.476658	7	7	7	5.4	5.4	5.4	148.78	12	D3YX57;Q8K368;F7ALG5;Q8K368-4;Q8K368-2;D3YVC7;F2Z414	D3YX57;Q8K368;F7ALG5;Q8K368-4	Fanconi anemia group I protein homolog	Fanci
-0.231459	-0.393611	3	2	2	30.8	21.4	21.4	12.921	4	P60840-2;P60840;P60840-3	P60840-2;P60840	Alpha-endosulfine	Ensa
-0.231429	-0.318026	2	2	2	13.9	13.9	13.9	26.053	3	Q9DCK3;D3Z0B7;D3Z0T3	Q9DCK3;D3Z0B7;D3Z0T3	Tetraspanin-4;Tetraspanin	Tspan4
-0.231125	-0.110117	8	8	8	29.3	29.3	29.3	56.494	11	Q9CQF9;F7CIP8;D3Z275	Q9CQF9;F7CIP8	Prenylcysteine oxidase	Pcyox1
-0.231091	-0.12077	16	16	15	38.6	38.6	36.4	70.793	31	Q60967	Q60967	Bifunctional 3-phosphoadenosine 5-phosphosulfate synthase 1;Sulfate adenylyltransferase;Adenylyl-sulfate kinase	Papss1
-0.230868	-0.189543	7	7	6	46.3	46.3	41.5	21.935	27	F8WJG3;P62996	F8WJG3;P62996	Transformer-2 protein homolog beta	Tra2b
-0.230737	NaN	18	1	1	59.2	3.2	3.2	46.049	1	Q61029-3;Q61029-2;Q61029-4;Q3TXQ1	Q61029-3;Q61029-2;Q61029-4	Lamina-associated polypeptide 2, isoforms beta/delta/epsilon/gamma	Tmpo
-0.230664	-0.291542	17	17	17	20.3	20.3	20.3	114.03	34	Q9D4G5;Q8K205	Q9D4G5;Q8K205		Pop1
-0.230647	-0.0489902	2	2	2	8.8	8.8	8.8	26.59	4	A2A7G9;A2A7H1;Q9QZN4;A2A7H3	A2A7G9;A2A7H1;Q9QZN4;A2A7H3	F-box only protein 6	Fbxo6
-0.230616	-0.000621796	5	5	5	24.1	24.1	24.1	32.733	7	Q8VCI5;Q8VCI5-2	Q8VCI5;Q8VCI5-2	Peroxisomal biogenesis factor 19	Pex19
-0.230338	-0.189304	58	58	58	34.7	34.7	34.7	235.63	143	E9Q7G0;E9Q7Z9;E9QAZ0;F6ZQA3	E9Q7G0;E9Q7Z9		Numa1
-0.229514	NaN	1	1	1	2.8	2.8	2.8	35.592	1	Q8BPQ2;E9QNP6;O08584;Q99JB0;Q60843;P46099;Q9Z0Z7;Q60793	Q8BPQ2;E9QNP6;O08584;Q99JB0;Q60843;P46099;Q9Z0Z7;Q60793	Krueppel-like factor 6;Krueppel-like factor 7;Krueppel-like factor 2;Krueppel-like factor 1;Krueppel-like factor 5;Krueppel-like factor 4	Klf6;Klf1;Klf7;Klf2;Klf5;Klf4
-0.229062	-0.360273	42	42	42	46	46	46	86.805	222	G3XA10;Q8VEK3;REV__Q80W93	G3XA10;Q8VEK3	Heterogeneous nuclear ribonucleoprotein U	Gm28062;Hnrnpu
-0.229051	-0.255262	9	9	9	19.1	19.1	19.1	65.146	22	Q3TIX9	Q3TIX9	U4/U6.U5 tri-snRNP-associated protein 2	Usp39
-0.229039	0.428711	2	2	2	5.5	5.5	5.5	56.41	3	Q8VDM1	Q8VDM1	Zinc finger CCCH-type with G patch domain-containing protein	Zgpat
-0.229028	-0.126871	17	17	17	30.2	30.2	30.2	75.656	42	Q5F2E7;Q5F2E7-2	Q5F2E7;Q5F2E7-2	Nuclear fragile X mental retardation-interacting protein 2	Nufip2
-0.228109	-0.519258	2	2	2	10.4	10.4	10.4	32.399	4	Q9D1C9;D3YU43	Q9D1C9;D3YU43	Ribosomal RNA-processing protein 7 homolog A	Rrp7a
-0.228103	-0.191895	2	2	2	3.9	3.9	3.9	64.281	3	Q9EP84;O70293;O70293-2;Q8VEB1	Q9EP84;O70293;O70293-2;Q8VEB1	G protein-coupled receptor kinase 6;G protein-coupled receptor kinase 5	Grk6;Grk5
-0.227852	-0.498797	5	5	5	17.5	17.5	17.5	51.066	7	Q9DB85;E9PVA2	Q9DB85;E9PVA2	Ribosomal RNA-processing protein 8	Rrp8
-0.22766	-0.194172	29	29	28	27.4	27.4	26.5	139.52	50	P33174	P33174	Chromosome-associated kinesin KIF4	Kif4
-0.227336	-0.145327	4	4	4	41.9	41.9	41.9	13.996	14	Q9DAK9	Q9DAK9	14 kDa phosphohistidine phosphatase	Phpt1
-0.227277	-0.215118	20	20	20	61.1	61.1	61.1	37.27	129	F6U106;O88569;O88569-2;O88569-3	F6U106;O88569;O88569-2;O88569-3	Heterogeneous nuclear ribonucleoproteins A2/B1	Hnrnpa2b1
-0.226582	-0.182284	1	1	1	9.3	9.3	9.3	18.066	3	Q9D7K2	Q9D7K2	CST complex subunit TEN1	Ten1
-0.226363	-0.324404	11	11	11	9	9	9	177.19	22	F8VQJ3;P02468;F6SFQ3;F6TLW1	F8VQJ3;P02468	Laminin subunit gamma-1	Lamc1
-0.22635	-0.279982	13	13	13	44.4	44.4	44.4	27.744	56	Q6PDM2;Q6PDM2-3;Q6PDM2-2;F7AI47;F6QXN3	Q6PDM2;Q6PDM2-3;Q6PDM2-2	Serine/arginine-rich splicing factor 1	Srsf1
-0.226315	-0.532839	1	1	1	2	2	2	44.881	2	Q3UB74	Q3UB74	Transforming growth factor beta regulator 1	Tbrg1
-0.226151	-0.34145	4	4	3	8.1	8.1	7	90.001	7	P42232	P42232	Signal transducer and activator of transcription 5B	Stat5b
-0.226003	-0.303854	13	12	12	33.6	31.9	31.9	58.886	20	Q8C166;B7ZCP4;A3KGK7;B7ZCP6;B7ZCP5;E9Q806;B7ZCP7;B7ZCP8;F6R587	Q8C166;B7ZCP4;A3KGK7	Copine-1	Cpne1
-0.225701	-0.215185	39	39	39	53.7	53.7	53.7	101.2	142	Q922D8;F6YW06;Q8BXX7	Q922D8;F6YW06;Q8BXX7	C-1-tetrahydrofolate synthase, cytoplasmic;Methylenetetrahydrofolate dehydrogenase;Methenyltetrahydrofolate cyclohydrolase;Formyltetrahydrofolate synthetase;C-1-tetrahydrofolate synthase, cytoplasmic, N-terminally processed	Mthfd1
-0.225604	NaN	1	1	1	3.9	3.9	3.9	65.751	1	Q8BSI6	Q8BSI6	R3H and coiled-coil domain-containing protein 1	R3hcc1
-0.225585	-0.301752	9	9	9	14.3	14.3	14.3	82.408	17	Q8BJ05;Q8BJ05-2;Q8BJ05-3;Q8BJ05-4	Q8BJ05;Q8BJ05-2;Q8BJ05-3	Zinc finger CCCH domain-containing protein 14	Zc3h14
-0.225467	0.114895	4	4	4	9.1	9.1	9.1	72.954	8	O08688	O08688	Calpain-5	Capn5
-0.225205	-0.236677	9	9	9	12.2	12.2	12.2	93.092	11	Q91WG4;Q91WG4-2	Q91WG4;Q91WG4-2	Elongator complex protein 2	Elp2
-0.224963	-0.236256	2	2	2	22	22	22	13.077	5	O35215;G3UZN1;G3UYJ7	O35215;G3UZN1;G3UYJ7	D-dopachrome decarboxylase	Ddt;Gm20441
-0.224538	-0.289589	32	32	0	75	75	0	32.708	179	P58771-2;F8WID5;B7ZNL3	P58771-2;F8WID5;B7ZNL3	Tropomyosin alpha-1 chain	Tpm1
-0.224528	-0.204813	5	5	5	3.3	3.3	3.3	226.76	8	E9QLY6;Q8K284-2;Q8K284	E9QLY6;Q8K284-2;Q8K284	General transcription factor 3C polypeptide 1	Gtf3c1
-0.223884	-0.307217	2	2	2	13.7	13.7	13.7	19.029	3	Q9JI46;B2KF67	Q9JI46;B2KF67	Diphosphoinositol polyphosphate phosphohydrolase 1	Nudt3
-0.22305	-0.405012	4	4	4	12.3	12.3	12.3	49.791	10	Q99LA2;E9PW12;Q9JMD0;B1AQG7;Q8CCB2	Q99LA2;E9PW12;Q9JMD0;B1AQG7;Q8CCB2	BUB3-interacting and GLEBS motif-containing protein ZNF207	Znf207;Zfp207
-0.222308	-0.199055	18	18	18	25.4	25.4	25.4	95.493	48	D3Z0M9	D3Z0M9		Ddx23
-0.22226	-0.618252	2	2	2	10.1	10.1	10.1	19.477	2	E0CYP5;E0CY18;Q91X58	E0CYP5;E0CY18;Q91X58	AN1-type zinc finger protein 2B	Zfand2b
-0.222095	NaN	1	1	1	6.6	6.6	6.6	33.238	1	Q9QXW0-3;Q9QXW0-2;Q9QXW0	Q9QXW0-3;Q9QXW0-2;Q9QXW0	F-box/LRR-repeat protein 6	Fbxl6
-0.222042	0.185534	4	4	4	20.6	20.6	20.6	30.641	5	P48758	P48758	Carbonyl reductase [NADPH] 1	Cbr1
-0.221963	-0.276493	15	15	15	34.6	34.6	34.6	59.434	35	Q922J9;Q922J9-4;Q922J9-3;Q922J9-2;D3Z4N9;D3Z5W6;D3Z072	Q922J9;Q922J9-4;Q922J9-3;Q922J9-2;D3Z4N9	Fatty acyl-CoA reductase 1	Far1
-0.221707	-0.255682	16	16	16	33.9	33.9	33.9	70.158	31	Q9WVM1;E9Q9N9;E9Q851;F6WD40	Q9WVM1	Rac GTPase-activating protein 1	Racgap1
-0.221599	-0.299768	24	24	15	51.4	51.4	32.2	75.167	80	Q61033;Q61033-2	Q61033	Lamina-associated polypeptide 2, isoforms alpha/zeta	Tmpo
-0.219674	-0.393764	9	9	9	9.3	9.3	9.3	123.79	10	P52431;D6RFB8	P52431;D6RFB8	DNA polymerase delta catalytic subunit;DNA polymerase	Pold1
-0.219352	-0.302628	6	6	6	18.8	18.8	18.8	45.854	18	D3Z5N6;Q61103;F8WIP7	D3Z5N6;Q61103;F8WIP7	Zinc finger protein ubi-d4	Dpf2
-0.219064	-0.205602	6	6	6	11.9	11.9	11.9	56.99	8	Q99LM2;A2A6E1;A2A6D9;B0QZI8;D6RJ46;F2Z486;Q60636-2	Q99LM2;A2A6E1;A2A6D9;B0QZI8	CDK5 regulatory subunit-associated protein 3	Cdk5rap3
-0.218989	-0.241896	23	23	22	63.2	63.2	61	47.474	81	F8WIY0;O88844;D3YVY3	F8WIY0;O88844	Isocitrate dehydrogenase [NADP] cytoplasmic	Idh1
-0.21897	-0.358831	3	3	3	5.6	5.6	5.6	88.051	4	Q6PE70;O70309;G5E8F8;O70309-2	Q6PE70;O70309;G5E8F8;O70309-2	Integrin beta;Integrin beta-5	Itgb5
-0.218884	0.0667229	3	2	2	3.6	2.5	2.5	147.29	2	E9Q2Q5;Q5SXG1;Q5SXG3;F6SWJ2;G3X9G2;Q9JM52-2;Q9JM52;Q9JM52-3;F7AMS7	E9Q2Q5;Q5SXG1;Q5SXG3;F6SWJ2;G3X9G2;Q9JM52-2;Q9JM52;Q9JM52-3;F7AMS7	Misshapen-like kinase 1	Mink1
-0.218686	-0.366884	4	4	4	9.5	9.5	9.5	55.792	7	Q8BK35	Q8BK35		Gltscr2
-0.218526	-0.415419	9	9	9	13.2	13.2	13.2	102.93	15	E9PUI2;Q8BU03	E9PUI2;Q8BU03	Periodic tryptophan protein 2 homolog	Pwp2
-0.218223	-0.307058	11	11	11	14.2	14.2	14.2	127.72	13	Q6ZQB6-3;Q6ZQB6;E9Q9J4;Q6ZQB6-2;Q8BWK5	Q6ZQB6-3;Q6ZQB6;E9Q9J4;Q6ZQB6-2	Inositol hexakisphosphate and diphosphoinositol-pentakisphosphate kinase 2	Ppip5k2
-0.2179	-0.25094	5	5	5	53.1	53.1	53.1	10.152	14	P18608;D3Z607	P18608;D3Z607	Non-histone chromosomal protein HMG-14	Hmgn1
-0.21784	-0.403545	2	2	2	3	3	3	113.98	5	A2AWP6;A2AWP8-5;A2AWP8-3;A2AWP8-2;A2AWP8-4;A2AWP8;F6ZH54;F6S3V7	A2AWP6;A2AWP8-5;A2AWP8-3;A2AWP8-2;A2AWP8-4;A2AWP8;F6ZH54;F6S3V7	Rho guanine nucleotide exchange factor 10-like protein	Arhgef10l
-0.217515	-0.247537	3	3	3	8.9	8.9	8.9	30.658	5	Q9QYL7	Q9QYL7	Activator of basal transcription 1	Abt1
-0.217359	-0.193403	1	1	1	7.2	7.2	7.2	15.437	6	O35680	O35680	28S ribosomal protein S12, mitochondrial	Mrps12
-0.217301	-0.272453	7	7	7	28.4	28.4	28.4	31.794	16	A6H6N4;F2Z455;Q9R059;D6RJ68	A6H6N4;F2Z455;Q9R059	Four and a half LIM domains protein 3	Fhl3
-0.21725	-0.478737	55	55	55	52.6	52.6	52.6	76.722	384	P09405	P09405	Nucleolin	Ncl
-0.21675	0.180761	6	6	6	28.6	28.6	28.6	29.949	9	Q9D753;F6SGT4;D3YYN3	Q9D753;F6SGT4;D3YYN3	Exosome complex component RRP43	Exosc8
-0.216289	-0.231712	1	1	1	2.1	2.1	2.1	107.83	18	Q3TL44	Q3TL44	NLR family member X1	Nlrx1
-0.215943	-0.240219	28	25	25	27.7	26.6	26.6	723.3	50	Q8R0W0	Q8R0W0	Epiplakin	Eppk1
-0.215837	-0.12989	34	34	34	45.5	45.5	45.5	95.277	104	Q6ZQ61;Q8K310	Q6ZQ61;Q8K310	Matrin-3	Matr3
-0.215575	-0.379727	4	4	4	6.6	6.6	6.6	70.813	6	Q91WM1-2;Q91WM1;A2BH83;A2BH82	Q91WM1-2;Q91WM1;A2BH83;A2BH82	Spermatid perinuclear RNA-binding protein	Strbp
-0.215242	-0.0610437	2	2	2	10.2	10.2	10.2	21.491	4	Q9CWV6;D3YXD3	Q9CWV6;D3YXD3	PRKR-interacting protein 1	Prkrip1
-0.214726	-0.290228	3	3	3	28	28	28	18.127	7	Q9D6L8;Q9D6L8-2	Q9D6L8;Q9D6L8-2	Peptidyl-prolyl cis-trans isomerase-like 3	Ppil3
-0.214395	0.530932	2	2	2	6.1	6.1	6.1	76.69	2	F7AE15;O70494-3;O70494-2;O70494	F7AE15;O70494-3;O70494-2;O70494	Transcription factor Sp3	Sp3
-0.21436	-0.72316	1	1	1	20.6	20.6	20.6	6.784	3	P56394	P56394	Cytochrome c oxidase copper chaperone	Cox17
-0.214286	-0.108095	17	17	17	62.5	62.5	62.5	35.49	62	P28352;F6QA74;D3Z124;D3Z6R9	P28352;F6QA74;D3Z124	DNA-(apurinic or apyrimidinic site) lyase;DNA-(apurinic or apyrimidinic site) lyase, mitochondrial	Apex1
-0.213723	-0.260519	28	28	28	66.5	66.5	66.5	50.113	408	P10126;D3YZ68;D3Z3I8;P62631;B7ZBW3	P10126;D3YZ68	Elongation factor 1-alpha 1	Eef1a1
-0.213563	-0.16341	116	116	113	57.5	57.5	56.4	274.22	363	Q62261;Q62261-2;Q68FG2;E9Q5I4;E9Q397;Q3UGX2;P15508;D3YWH8	Q62261;Q62261-2	Spectrin beta chain, non-erythrocytic 1	Sptbn1
-0.213553	0.0735302	5	5	5	12.5	12.5	12.5	63.974	13	E9PUK3;E9PUI5;Q8K012-2;Q8K012;F6Q0N9	E9PUK3;E9PUI5;Q8K012-2;Q8K012;F6Q0N9	Formin-binding protein 1-like	Fnbp1l
-0.213373	0.105592	2	2	2	2.2	2.2	2.2	88.49	2	Q80Y56	Q80Y56	Rabenosyn-5	Rbsn
-0.213044	-0.34116	10	9	9	58.6	52.4	52.4	22.186	32	Q61686;D3Z0U2	Q61686	Chromobox protein homolog 5	Cbx5
-0.212809	-0.311674	2	2	2	8.2	8.2	8.2	27.873	4	Q9EQQ2	Q9EQQ2	Protein YIPF5	Yipf5
-0.212591	-0.063446	2	2	2	5.6	5.6	5.6	57.62	2	Q9DB90;D3Z719;Q9DB90-2	Q9DB90;D3Z719;Q9DB90-2	Protein SMG9	Smg9
-0.21248	0.00618553	1	1	1	4.6	4.6	4.6	34.498	2	Q91WT4;A3KGH2	Q91WT4;A3KGH2	DnaJ homolog subfamily C member 17	Dnajc17
-0.212413	-0.217091	24	24	24	31.1	31.1	31.1	103.99	53	B1ARD6;F6UG04;F8VQC3;Q571E8;B1ARD8;F6YLL5;F6RTS1	B1ARD6;F6UG04		Slfn9
-0.212214	-0.140215	7	5	5	7.1	5	5	113.97	7	Q3U319	Q3U319	E3 ubiquitin-protein ligase BRE1B	Rnf40
-0.212179	-0.111418	3	3	3	17.9	17.9	17.9	25.42	6	Q8R2U4;A2APZ3	Q8R2U4;A2APZ3	N-terminal Xaa-Pro-Lys N-methyltransferase 1;N-terminal Xaa-Pro-Lys N-methyltransferase 1, N-terminally processed	Ntmt1
-0.212069	-0.0519753	5	5	4	27.8	27.8	21.3	32.951	5	Q9JMD3;G3UYM0;G3UY59;G3UW37;E9PVT5;E9PVP0;G3V020;G3UY87;G3UZB9;G3UYN6	Q9JMD3;G3UYM0;G3UY59;G3UW37;E9PVT5;E9PVP0;G3V020;G3UY87	PCTP-like protein	Stard10
-0.211925	-0.214571	5	5	5	13.1	13.1	13.1	73.088	9	O70551;F8WGJ7	O70551;F8WGJ7	SRSF protein kinase 1	Srpk1
-0.211865	-0.000917435	8	8	8	22.3	22.3	22.3	61.359	13	Q9QZF2	Q9QZF2	Glypican-1;Secreted glypican-1	Gpc1
-0.211637	-0.332108	28	28	28	20.4	20.4	20.4	170.65	56	Q9Z277;Q9Z277-2	Q9Z277;Q9Z277-2	Tyrosine-protein kinase BAZ1B	Baz1b
-0.211539	-0.0882988	7	7	7	30.3	30.3	30.3	33.097	18	Q3UW66;Q99J99;D3YYT8	Q3UW66;Q99J99;D3YYT8	Sulfurtransferase;3-mercaptopyruvate sulfurtransferase	Mpst
-0.211484	-0.022295	11	3	3	15.3	4.1	4.1	87.752	6	Q3TCH7;E9PXT5;F6UV36	Q3TCH7	Cullin-4A	Cul4a
-0.211267	-0.382433	11	11	11	45.9	45.9	45.9	34.306	38	P35550;Q80WS3	P35550	rRNA 2-O-methyltransferase fibrillarin	Fbl
-0.211143	NaN	3	3	3	8.1	8.1	8.1	52.541	3	Q3TLZ6;Q8BW84;Q99JT1	Q3TLZ6;Q8BW84;Q99JT1	Glutamyl-tRNA(Gln) amidotransferase subunit B, mitochondrial	Gatb
-0.210664	-0.0207977	9	9	9	23.5	23.5	23.5	44.721	16	Q8K339	Q8K339	DNA/RNA-binding protein KIN17	Kin
-0.21037	-0.154119	1	1	1	2	2	2	54.11	2	E9Q5E0;Q921S6;Q63943	E9Q5E0;Q921S6;Q63943	Myocyte-specific enhancer factor 2D	Mef2d
-0.209805	-0.23771	4	1	1	15.4	4.1	4.1	34.82	3	Q8C5R8	Q8C5R8		Prps1l1
-0.209134	NaN	1	1	1	4.4	4.4	4.4	42.058	1	Q9Z0F6	Q9Z0F6	Cell cycle checkpoint control protein RAD9A	Rad9a
-0.209025	-0.543889	2	2	2	13.4	13.4	13.4	26.03	3	Q922M7	Q922M7	Ashwin
-0.208869	0.139103	3	3	3	8.1	8.1	8.1	46.172	3	Q7TSS2;Q7TSS2-2	Q7TSS2	Ubiquitin-conjugating enzyme E2 Q1	Ube2q1
-0.208783	-0.300821	16	16	16	26.2	26.2	26.2	84.999	39	Q00PI9;F8VPM4	Q00PI9;F8VPM4	Heterogeneous nuclear ribonucleoprotein U-like protein 2	Hnrnpul2
-0.208733	-0.301473	5	5	5	9	9	9	104.46	8	F6ZBR8;G5E8J8;D3Z195;E9QNI7;E9QLK4;O88286-2;O88286-3;O88286	F6ZBR8;G5E8J8;D3Z195;E9QNI7;E9QLK4;O88286-2;O88286-3;O88286	Protein Wiz	Wiz
-0.208499	-0.0847607	16	3	2	64.4	18	14.6	36.983	14	P63087;P63087-2	P63087;P63087-2	Serine/threonine-protein phosphatase PP1-gamma catalytic subunit	Ppp1cc
-0.208377	0.0837765	2	2	2	45.3	45.3	45.3	7.7059	11	Q9CQS2	Q9CQS2	H/ACA ribonucleoprotein complex subunit 3	Nop10
-0.208156	-0.11685	6	6	6	24.6	24.6	24.6	39.774	10	O88374;O35855;D3Z7C8;D3Z3D7	O88374;O35855;D3Z7C8	Branched-chain-amino-acid aminotransferase;Branched-chain-amino-acid aminotransferase, mitochondrial	Bcat2
-0.207891	-0.411854	2	2	2	5.5	5.5	5.5	43.082	7	Q76KJ5	Q76KJ5	DNA-directed RNA polymerase I subunit RPA34	Cd3eap
-0.207458	-0.267731	9	9	9	53.4	53.4	53.4	18.672	47	Q9WTX5;E9PUV4	Q9WTX5	S-phase kinase-associated protein 1	Skp1
-0.207356	-0.198168	30	30	30	50.6	50.6	50.6	91.545	114	P25206	P25206	DNA replication licensing factor MCM3	Mcm3
-0.206753	-0.369224	2	2	2	7.3	7.3	7.3	32.909	5	E0CX59;E0CXK9;Q9CQ73	E0CX59;E0CXK9;Q9CQ73		Pkp2
-0.206676	-0.277269	7	7	7	17.8	17.8	17.8	51.344	15	Q00422;E9Q6K9	Q00422	GA-binding protein alpha chain	Gabpa
-0.206653	-0.290941	11	11	11	50.5	50.5	50.5	23.713	37	P24369	P24369	Peptidyl-prolyl cis-trans isomerase B	Ppib
-0.206565	-0.18712	3	3	3	11.3	11.3	11.3	51.354	8	O35654;A8Y5G7	O35654	DNA polymerase delta subunit 2	Pold2
-0.206406	-0.0569105	4	4	4	3.9	3.9	3.9	125.38	5	Q4VGL6	Q4VGL6	Roquin-1	Rc3h1
-0.206113	-0.185558	4	4	4	14.8	14.8	14.8	33.656	7	Q8VHZ7;F6VY64;D6RCI8	Q8VHZ7;F6VY64	U3 small nucleolar ribonucleoprotein protein IMP4	Imp4
-0.206049	-0.365973	4	4	4	26	26	26	14.309	9	F6ZFT1;F8WJ64;Q9CR21	F6ZFT1;F8WJ64;Q9CR21	Acyl carrier protein;Acyl carrier protein, mitochondrial	Ndufab1
-0.205873	-0.350128	12	12	12	22	22	22	64.979	26	Q9CWL8	Q9CWL8	Beta-catenin-like protein 1	Ctnnbl1
-0.205743	-0.199837	19	19	19	53.4	53.4	53.4	48.1	86	Q922R8;Q3TML0	Q922R8;Q3TML0	Protein disulfide-isomerase A6	Pdia6
-0.20563	-0.0951214	14	4	4	15.2	3.2	3.2	124.8	12	Q6PFD9;E9PZU1;E9PYP6	Q6PFD9;E9PZU1;E9PYP6	Nuclear pore complex protein Nup98-Nup96;Nuclear pore complex protein Nup98;Nuclear pore complex protein Nup96	Nup98
-0.205613	-0.323559	14	14	14	29.4	29.4	29.4	72.89	21	Q8R3C0	Q8R3C0	Mini-chromosome maintenance complex-binding protein	Mcmbp
-0.205413	0.10073	5	5	5	32.6	32.6	32.6	31.246	9	Q9D7A8	Q9D7A8	Armadillo repeat-containing protein 1	Armc1
-0.205251	-0.183128	6	6	6	38	38	38	18.237	16	Q9D0W5	Q9D0W5	Peptidyl-prolyl cis-trans isomerase-like 1	Ppil1
-0.205222	-0.339933	6	6	6	5	5	5	191.96	11	Q8BKI2;Q8BKI2-2;F8WJ18	Q8BKI2;Q8BKI2-2	Trinucleotide repeat-containing gene 6B protein	Tnrc6b
-0.204583	-0.218792	12	12	11	47.3	47.3	43.9	36.428	66	Q9DAW9;Q08091-2;Q08091	Q9DAW9	Calponin-3	Cnn3
-0.203704	-0.189491	6	6	6	19.9	19.9	19.9	46.524	9	Q8R570;B2FDF6;Q8R570-2	Q8R570;B2FDF6;Q8R570-2	Synaptosomal-associated protein 47	Snap47
-0.20353	NaN	1	1	1	2.5	2.5	2.5	37.804	2	Q9CXA2	Q9CXA2	Trans-L-3-hydroxyproline dehydratase	L3hypdh
-0.20344	-0.191488	2	2	2	8.5	8.5	8.5	32.204	4	E9Q496;Q9CQ56;D3Z6D3;Q9CQ56-2	E9Q496;Q9CQ56;D3Z6D3;Q9CQ56-2	Vesicle transport protein USE1	Use1
-0.203422	-0.11669	3	3	3	6.6	6.6	6.6	73.862	7	P54731	P54731	FAS-associated factor 1	Faf1
-0.203231	-0.107428	11	11	10	17.4	17.4	16.5	89.44	21	E9Q3S1;Q6GTJ9;P35951	E9Q3S1;Q6GTJ9;P35951	Low-density lipoprotein receptor	Ldlr
-0.203172	-0.41073	3	3	3	46.9	46.9	46.9	14.099	9	G3UZY2;P97493;G3UX99;A2A439	G3UZY2;P97493	Thioredoxin, mitochondrial	Txn2
-0.20317	-0.0867424	2	2	2	3.6	3.6	3.6	73.988	3	Q9DBN5-2;Q9DBN5	Q9DBN5-2;Q9DBN5	Lon protease homolog 2, peroxisomal	Lonp2
-0.203061	-0.257945	3	3	3	7.4	7.4	7.4	74.077	7	Q8K114;G8JL56;Q8K114-2	Q8K114	Integrator complex subunit 9	Ints9
-0.202989	-0.0178165	8	8	8	10.2	10.2	10.2	118.39	15	Q9Z1S0;F6VLH3	Q9Z1S0	Mitotic checkpoint serine/threonine-protein kinase BUB1 beta	Bub1b
-0.202865	-0.428551	9	9	9	44	44	44	30.059	21	Q91WN1	Q91WN1	DnaJ homolog subfamily C member 9	Dnajc9
-0.202857	-0.409378	9	9	3	55.1	55.1	25	17.951	91	P62983	P62983	Ubiquitin-40S ribosomal protein S27a;Ubiquitin;40S ribosomal protein S27a	Rps27a
-0.202579	-0.435003	12	12	12	32.5	32.5	32.5	38.194	21	Q922Q1;F6UB20;F7DFG6;E0CZH6;D3YZZ3;Q9CW42	Q922Q1;F6UB20	Mitochondrial amidoxime reducing component 2	2002-03-01
-0.202157	0.0170116	10	10	10	11.9	11.9	11.9	128.21	13	P70700;A2AP84	P70700;A2AP84	DNA-directed RNA polymerase I subunit RPA2	Polr1b
-0.202149	-0.109407	18	18	18	21.9	21.9	21.9	111.97	41	Q60875;Q60875-5;Q60875-4;F6SGZ7;Q60875-2;E9QKT6;Q60875-3	Q60875;Q60875-5;Q60875-4;F6SGZ7;Q60875-2;E9QKT6;Q60875-3	Rho guanine nucleotide exchange factor 2	Arhgef2
-0.20139	0.0724869	6	6	6	11.4	11.4	11.4	74.59	11	Q8BRU5;Q99MJ9	Q8BRU5;Q99MJ9	ATP-dependent RNA helicase DDX50	Ddx50
-0.20132	-0.220339	4	4	4	47.9	47.9	47.9	13.584	10	Q9CQ71	Q9CQ71	Replication protein A 14 kDa subunit	Rpa3
-0.201311	-0.380118	1	1	1	4.6	4.6	4.6	43.937	3	B1AWG1;Q8BKE9	B1AWG1;Q8BKE9	Intraflagellar transport protein 74 homolog	Ift74
-0.201088	0.152038	3	3	3	27.2	27.2	27.2	21.951	9	P70444	P70444	BH3-interacting domain death agonist;BH3-interacting domain death agonist p15;BH3-interacting domain death agonist p13;BH3-interacting domain death agonist p11	Bid
-0.201074	-0.0885239	12	12	12	27.4	27.4	27.4	59.152	44	Q6NVF9	Q6NVF9	Cleavage and polyadenylation specificity factor subunit 6	Cpsf6
-0.200986	-0.124031	51	51	51	33.9	33.9	33.9	203.78	102	G5E898;Q9R269	G5E898;Q9R269	Periplakin	Ppl
-0.200973	0.0400486	14	14	14	31.4	31.4	31.4	75.1	34	Q69ZS7;Q69ZS7-2;E9QNU7;Q69ZS7-3	Q69ZS7;Q69ZS7-2	HBS1-like protein	Hbs1l
-0.200798	-0.144394	8	8	7	4.9	4.9	4.3	196.38	12	P40201;Q8C7Q2;G3V014;G3UWS6	P40201;Q8C7Q2	Chromodomain-helicase-DNA-binding protein 1	Chd1
-0.200658	-0.166224	12	12	12	45.2	45.2	45.2	27.545	31	Q9D0I8;A2AMV1	Q9D0I8;A2AMV1	mRNA turnover protein 4 homolog	Mrto4
-0.200433	-0.231377	18	9	1	52.9	23.5	1.8	50.372	38	Q61029;F6QXX3	Q61029	Lamina-associated polypeptide 2, isoforms beta/delta/epsilon/gamma	Tmpo
-0.200414	-0.195379	4	4	4	12.6	12.6	12.6	41.871	6	Q8K2D8;Q9JI19	Q8K2D8;Q9JI19	Acidic fibroblast growth factor intracellular-binding protein	Fibp
-0.200288	-0.203188	4	4	4	14.2	14.2	14.2	29.193	9	Q76LV0;O70325-2;O70325;Q91XR9	Q76LV0;O70325-2;O70325;Q91XR9	Glutathione peroxidase;Phospholipid hydroperoxide glutathione peroxidase, mitochondrial;Phospholipid hydroperoxide glutathione peroxidase, nuclear	Gpx4
-0.200137	-0.312965	12	12	12	15.4	15.4	15.4	106.08	18	Q8R3C6;Q8R3C6-2	Q8R3C6	Probable RNA-binding protein 19	Rbm19
-0.199593	0.151232	2	1	1	13.2	7.8	7.8	18.34	2	G3UX27;Q99NI3	G3UX27;Q99NI3	General transcription factor II-I repeat domain-containing protein 2	Gtf2i;Gtf2ird2
-0.19901	-0.377481	11	11	11	15.5	15.5	15.5	93.21	20	Q8VI84	Q8VI84	Nucleolar complex protein 3 homolog	Noc3l
-0.198827	-0.0928831	2	2	2	7.9	7.9	7.9	41.739	6	Q3TBU7;Q3U2K8;Q80WC7-2;Q80WC7	Q3TBU7;Q3U2K8;Q80WC7-2;Q80WC7	Arf-GAP domain and FG repeat-containing protein 2	Agfg2
-0.198798	-0.110403	7	7	7	22.8	22.8	22.8	35.975	11	Q8BJZ4	Q8BJZ4	28S ribosomal protein S35, mitochondrial	Mrps35
-0.198794	0.120945	8	8	8	35.4	35.4	35.4	42.636	15	Q8VCG3	Q8VCG3	WD repeat-containing protein 74	Wdr74
-0.198152	-0.21031	2	2	2	52.9	52.9	52.9	5.5854	8	D6RDT4;Q9JKP7	D6RDT4;Q9JKP7	DNA polymerase epsilon subunit 3	Pole3
-0.198106	0.323792	4	4	4	2.2	2.2	2.2	200.06	5	E9QAF9;Q0VGY8;D3Z737;Q0VGY8-2	E9QAF9;Q0VGY8;D3Z737;Q0VGY8-2	Protein TANC1	Tanc1
-0.197867	-0.216749	8	8	8	15.6	15.6	15.6	72.925	11	E9Q1K3;F8WHZ9;F8WGR0;Q9QYC0-2;Q9QYC0;D3Z0T1;F6RDR0;F6V4G5	E9Q1K3;F8WHZ9;F8WGR0;Q9QYC0-2;Q9QYC0;D3Z0T1	Alpha-adducin	Add1
-0.197554	NaN	1	1	1	3.7	3.7	3.7	59.49	1	Q924H7-3;Q924H7-2;Q924H7	Q924H7-3;Q924H7-2;Q924H7	WW domain-containing adapter protein with coiled-coil	Wac
-0.196711	-0.0843792	4	4	4	21.7	21.7	21.7	32.727	7	Q9D9V3-2;Q9D9V3;E0CXS3	Q9D9V3-2;Q9D9V3;E0CXS3	Ethylmalonyl-CoA decarboxylase	Echdc1
-0.196652	-0.224926	2	2	2	25.7	25.7	25.7	16.094	5	Q9D104;D6RHP8;G5E8T3;Q9D7A6	Q9D104;D6RHP8;G5E8T3;Q9D7A6	Signal recognition particle 19 kDa protein	Srp19
-0.196214	0.0464745	7	7	7	6.6	6.6	6.6	160.62	15	E9PWW9;E9Q4Y2	E9PWW9;E9Q4Y2		Rsf1
-0.195922	-0.137705	2	2	2	14.2	14.2	14.2	19.099	3	Q9WV85	Q9WV85	Nucleoside diphosphate kinase 3	Nme3
-0.195868	-0.0266972	4	4	4	20.7	20.7	20.7	33.626	8	Q3TPE9-2;Q3TPE9	Q3TPE9-2;Q3TPE9	Ankyrin repeat and MYND domain-containing protein 2	Ankmy2
-0.195798	-0.0936165	4	4	4	26.6	26.6	26.6	19.868	11	Q9CQA5-2;Q9CQA5	Q9CQA5-2;Q9CQA5	Mediator of RNA polymerase II transcription subunit 4	Med4
-0.195769	-0.0881653	21	3	3	60.3	4.7	4.7	32.574	17	E9Q7H5;Q8BG05-2;B2RXM2	E9Q7H5;Q8BG05-2;B2RXM2	Heterogeneous nuclear ribonucleoprotein A3	Gm8991;Hnrnpa3;Gm6793
-0.195104	-0.193274	6	6	6	27.1	27.1	27.1	40.763	11	Q8BX09-2;Q8BX09	Q8BX09-2;Q8BX09	Retinoblastoma-binding protein 5	Rbbp5
-0.195063	NaN	1	1	1	8	8	8	21.862	1	Q5EBG8	Q5EBG8	Uncharacterized protein C1orf50 homolog
-0.194856	-0.11241	7	7	5	22	22	16.8	40.894	19	G3X9Q0;Q9JKP5;Q8CHF5;Q3U581;Q8R003	G3X9Q0;Q9JKP5;Q8CHF5	Muscleblind-like protein 1	Mbnl1
-0.194751	-0.00846958	3	3	3	9.8	9.8	9.8	48.605	4	Q60759	Q60759	Glutaryl-CoA dehydrogenase, mitochondrial	Gcdh
-0.194695	-0.266918	5	5	5	48	48	48	11.083	43	P50543;G5E8Y7;F6SJ35	P50543;G5E8Y7	Protein S100-A11	S100a11
-0.194572	-0.168045	2	2	2	35.3	35.3	35.3	9.3398	6	Q9D8X0;A2BGN7	Q9D8X0;A2BGN7	Protein MANBAL	Manbal
-0.194453	NaN	1	1	1	6.4	6.4	6.4	19.152	1	Q8R2Q8	Q8R2Q8	Bone marrow stromal antigen 2	Bst2
-0.194379	-0.260471	22	22	22	46.2	46.2	46.2	74.656	53	F8VQC1;E9Q740	F8VQC1;E9Q740	Signal recognition particle subunit SRP72	Srp72
-0.19435	-0.186768	37	37	37	46.5	46.5	46.5	96.735	95	P49717;F6Z957;Q9CWV1-2;Q9CWV1	P49717;F6Z957	DNA replication licensing factor MCM4	Mcm4
-0.194118	-0.0591717	5	5	5	30.8	30.8	30.8	21.517	12	Q08024-2;Q08024-4;Q08024;Q08024-3	Q08024-2;Q08024-4;Q08024;Q08024-3	Core-binding factor subunit beta	Cbfb
-0.193793	-0.313412	20	20	20	47.1	47.1	47.1	54.507	47	Q61553;F7BDR1;D3YWW3;D3Z1X1;D3YZR7	Q61553	Fascin	Fscn1
-0.193357	-0.0130081	5	5	5	26.9	26.9	26.9	29.473	12	O88796	O88796	Ribonuclease P protein subunit p30	Rpp30
-0.193271	-0.00774193	6	6	6	29.8	29.8	29.8	33.046	18	Q9D902;Q3UIR2	Q9D902;Q3UIR2	General transcription factor IIE subunit 2	Gtf2e2
-0.193226	-0.345366	5	5	5	6.7	6.7	6.7	118.77	6	A2ALR9;Q3V0C5;Q3V0C5-5;Q3V0C5-2;A2ALR8;F6VSP0;Q3V0C5-4;Q3V0C5-3;F6VSQ9;F7ALR2;F6TH61;F6TGT8;A2ALR5;B7ZNK5	A2ALR9;Q3V0C5;Q3V0C5-5;Q3V0C5-2;A2ALR8	Ubiquitin carboxyl-terminal hydrolase 48	Usp48
-0.193158	-0.10689	13	13	13	56.1	56.1	56.1	34.463	37	Q61425	Q61425	Hydroxyacyl-coenzyme A dehydrogenase, mitochondrial	Hadh
-0.19273	-0.204622	9	9	9	10.6	10.6	10.6	107.58	12	Q921I6	Q921I6	SH3 domain-binding protein 4	Sh3bp4
-0.19251	-0.149303	24	24	24	23.9	23.9	23.9	184.73	46	E9PVP1;F6Y889	E9PVP1;F6Y889		Aim1
-0.191794	0.0281162	5	5	5	11.3	11.3	11.3	45.343	12	Q9JL35	Q9JL35	High mobility group nucleosome-binding domain-containing protein 5	Hmgn5
-0.191766	-0.109715	13	13	13	38.3	38.3	38.3	50.052	42	P97807-2;P97807	P97807-2;P97807	Fumarate hydratase, mitochondrial	Fh
-0.19172	NaN	1	1	1	13.3	13.3	13.3	15.103	1	Q9CPY1	Q9CPY1	39S ribosomal protein L51, mitochondrial	Mrpl51
-0.191434	NaN	1	1	1	6.8	6.8	6.8	34.244	1	Q8VD76	Q8VD76	General transcription factor IIH subunit 3	Gtf2h3
-0.191358	0.156131	4	4	4	6.5	6.5	6.5	70.839	5	P47934;B7ZDD7	P47934	Carnitine O-acetyltransferase	Crat
-0.191329	-0.310329	7	7	7	36.1	36.1	36.1	27.541	17	Q9CXS4;F6SS03;Q9CXS4-2	Q9CXS4	Centromere protein V	Cenpv
-0.1913	-0.0806065	6	6	6	21.7	21.7	21.7	30.501	7	Q9JHW2	Q9JHW2	Omega-amidase NIT2	Nit2
-0.19123	-0.282402	11	9	9	16.9	14.7	14.7	74.075	18	Q3UMU9-2;Q3UMU9;Q3UMU9-3;Q9JMG7;Q9JMG7-2	Q3UMU9-2;Q3UMU9;Q3UMU9-3	Hepatoma-derived growth factor-related protein 2	Hdgfrp2
-0.191041	-0.126909	7	7	7	21.3	21.3	21.3	56.868	17	D3YXZ5;Q91WT8;Q91WT8-2;D3Z113;Q5YD48-3;P86049;Q5YD48-2;Q5YD48	D3YXZ5;Q91WT8;Q91WT8-2	RNA-binding protein 47	Rbm47
-0.191004	0.0194159	1	1	1	18.3	18.3	18.3	14.677	2	Q8K273	Q8K273	Membrane magnesium transporter 1	Mmgt1
-0.190952	-0.1205	3	3	3	54.9	54.9	54.9	9.612	9	F6XUP5;P61961;D3YW97	F6XUP5;P61961	Ubiquitin-fold modifier 1	Ufm1
-0.190465	-0.69954	3	3	3	8.7	8.7	8.7	55.392	6	Q8BGW1-2;Q8BGW1;Q8BGW1-3;E9Q1E4;Q8BGW1-4	Q8BGW1-2;Q8BGW1;Q8BGW1-3	Alpha-ketoglutarate-dependent dioxygenase FTO	Fto
-0.190026	-0.340858	14	14	14	42	42	42	51.991	38	Q62376;Q62376-2;Q99LY5	Q62376;Q62376-2	U1 small nuclear ribonucleoprotein 70 kDa	Snrnp70
-0.189995	0.0178699	3	3	3	10.4	10.4	10.4	67.95	7	Q8VCW8	Q8VCW8	Acyl-CoA synthetase family member 2, mitochondrial	Acsf2
-0.189988	-0.0127459	2	2	2	4.8	4.8	4.8	50.006	2	Q9D8L5	Q9D8L5	Coiled-coil domain-containing protein 91	Ccdc91
-0.189939	-0.241594	19	19	19	48.8	48.8	48.8	30.831	101	Q99020;Q20BD0;Q9D6G1;Q80XR6	Q99020;Q20BD0;Q9D6G1;Q80XR6	Heterogeneous nuclear ribonucleoprotein A/B	Hnrnpab
-0.189778	-0.2959	21	18	18	50.8	45.2	45.2	70.407	54	Q3V0K9;D3Z6J7	Q3V0K9	Plastin-1	Pls1
-0.189391	0.0541582	1	1	1	4.8	4.8	4.8	39.617	3	Q62086	Q62086	Serum paraoxonase/arylesterase 2	Pon2
-0.188924	-0.0784454	68	68	68	46	46	46	236.25	222	E9QAI5;B2RQC6;G3UWN2;B7ZN27;E9QAT6;F6S3Z3;Q8C196	E9QAI5;B2RQC6;G3UWN2;B7ZN27	CAD protein;Glutamine-dependent carbamoyl-phosphate synthase;Aspartate carbamoyltransferase;Dihydroorotase	Cad
-0.18866	-0.171705	2	2	2	33.7	33.7	33.7	9.7251	3	P62307;F6VHB7	P62307;F6VHB7	Small nuclear ribonucleoprotein F	Snrpf
-0.188638	-0.195427	8	8	8	39.8	39.8	39.8	26.949	23	Q9WVQ5	Q9WVQ5	Methylthioribulose-1-phosphate dehydratase	Apip
-0.188527	-0.180267	3	3	3	5.3	5.3	5.3	76.756	5	O54781;E9Q5S4;Q6P5E1	O54781;E9Q5S4	SRSF protein kinase 2;SRSF protein kinase 2 N-terminal;SRSF protein kinase 2 C-terminal	Srpk2
-0.188285	-0.322453	9	9	9	12.5	12.5	12.5	88.324	25	A2AR02;A2AR01	A2AR02	Peptidyl-prolyl cis-trans isomerase G	Ppig
-0.188197	-0.333669	3	3	1	4.9	4.9	0.8	104.72	5	D3Z7I0;Q8BL74;E9Q3B0;D3Z2L1	D3Z7I0;Q8BL74;E9Q3B0	General transcription factor 3C polypeptide 2	Gtf3c2
-0.187979	0.474569	3	3	3	14.4	14.4	14.4	60.211	4	Q80VP1;Q80VP1-2	Q80VP1;Q80VP1-2	Epsin-1	Epn1
-0.187599	0.35076	2	2	2	9.1	9.1	9.1	38.724	2	Q9DBT3	Q9DBT3	Coiled-coil domain-containing protein 97	Ccdc97
-0.187542	-0.17255	6	6	6	8.7	8.7	8.7	124.31	8	A2BDX0;Q9Z103	A2BDX0;Q9Z103	Activity-dependent neuroprotector homeobox protein	Adnp
-0.187303	0.0938072	14	10	10	63.3	50.3	50.3	38.221	42	Q61990;Q61990-2;Q61990-3;G5E916;F7A4C5;P57722-2;P57722;E9Q7D8;G3UYM5	Q61990;Q61990-2;Q61990-3	Poly(rC)-binding protein 2	Pcbp2
-0.187253	-0.220715	8	8	8	33.4	33.4	33.4	37.78	17	P22907-2;P22907	P22907-2;P22907	Porphobilinogen deaminase	Hmbs
-0.187068	-0.564831	7	7	7	65.7	65.7	65.7	11.819	39	P52927;Q6NSP9	P52927;Q6NSP9	High mobility group protein HMGI-C	Hmga2
-0.186637	0.223923	5	5	5	6.6	6.6	6.6	126.56	6	Q5RJH6-3;Q5RJH6;F7B2I6;Q5RJH6-2	Q5RJH6-3;Q5RJH6;F7B2I6;Q5RJH6-2	Protein SMG7	Smg7
-0.186519	NaN	1	1	1	4.5	4.5	4.5	25.017	1	Q9ERI2	Q9ERI2	Ras-related protein Rab-27A	Rab27a
-0.186025	-0.0720577	2	2	2	5.6	5.6	5.6	77.894	5	Q6P3Y5-2;Q6P3Y5-3;Q6P3Y5	Q6P3Y5-2;Q6P3Y5-3;Q6P3Y5	Zinc finger protein 280C	Znf280c
-0.185896	-0.173312	7	7	7	16.7	16.7	16.7	48.568	9	Q9D168	Q9D168	Integrator complex subunit 12	Ints12
-0.18567	-0.34257	1	1	1	8.4	8.4	8.4	13.823	2	P01887	P01887	Beta-2-microglobulin	B2m
-0.185358	-0.246196	2	2	2	9.6	9.6	9.6	24.408	4	Q3TSQ6;P56371	Q3TSQ6;P56371	Ras-related protein Rab-4A	Rab4a
-0.184657	-0.0468216	3	3	3	14.4	14.4	14.4	31.608	6	A2A414;Q9ER73	A2A414;Q9ER73	Elongator complex protein 4	Elp4
-0.184645	-0.0503826	4	4	4	7.3	7.3	7.3	96.904	6	Q62165	Q62165	Dystroglycan;Alpha-dystroglycan;Beta-dystroglycan	Dag1
-0.184583	-0.17907	20	20	19	50.1	50.1	48.4	48.043	82	Q9CQC6	Q9CQC6	Basic leucine zipper and W2 domain-containing protein 1	Bzw1
-0.184501	NaN	1	1	1	15	15	15	9.0764	1	Q8BHL7	Q8BHL7	CDC42 small effector protein 1	Cdc42se1
-0.184155	-0.393567	2	1	1	15.5	10.2	10.2	22.204	2	F7D6E8	F7D6E8
-0.183844	0.24423	3	3	3	20.8	20.8	20.8	16.925	10	Q9D8W7	Q9D8W7	OCIA domain-containing protein 2	Ociad2
-0.182943	-0.244482	2	2	2	7.8	7.8	7.8	44.41	3	Q3TSG4	Q3TSG4	RNA demethylase ALKBH5	Alkbh5
-0.182822	-0.269028	13	13	13	50.9	50.9	50.9	24.423	60	P62827;Q14AA6;Q61820	P62827;Q14AA6	GTP-binding nuclear protein Ran	Ran;1700009N14Rik
-0.182489	-0.0865307	7	2	2	48.1	8.5	8.5	21.243	3	Q9D091;E9Q753;P08556;Q61411-2;Q61411;B2KGV5;E9Q8V2;E9PVD5	Q9D091;E9Q753;P08556;Q61411-2;Q61411	GTPase NRas;GTPase HRas;GTPase HRas, N-terminally processed	Nras;Hras
-0.182248	-0.112817	32	2	1	75.4	10.2	5.6	32.698	3	Q8BSH3;P58771;E9Q452;E9Q454	Q8BSH3;P58771;E9Q452;E9Q454	Tropomyosin alpha-1 chain	Tpm1
-0.182015	-0.142509	3	3	3	25.2	25.2	25.2	14.098	10	Q8BTB8;Q9CQ40	Q8BTB8;Q9CQ40	39S ribosomal protein L49, mitochondrial	Mrpl49
-0.181863	NaN	5	2	2	10.7	5.1	5.1	51.245	4	D3Z7E5;Q2NL51	D3Z7E5;Q2NL51	Glycogen synthase kinase-3 alpha	Gsk3a
-0.181857	-0.136072	41	41	14	73	73	32.6	73.101	162	Q62167;P16381;Q3V086;Q61496	Q62167;P16381	ATP-dependent RNA helicase DDX3X;Putative ATP-dependent RNA helicase Pl10	Ddx3x;D1Pas1
-0.181608	0.134645	5	5	5	14.1	14.1	14.1	51.658	8	Q8VDD8	Q8VDD8	WAS protein family homolog 1	Wash1
-0.181514	-0.167339	6	6	6	63.4	63.4	63.4	16.604	37	O89086;Q8BG13;Q5RJV3	O89086;Q8BG13;Q5RJV3	RNA-binding protein 3	Rbm3
-0.181312	0.0952396	10	10	10	52.2	52.2	52.2	39.275	27	Q6PE01;Q3UFK4	Q6PE01	U5 small nuclear ribonucleoprotein 40 kDa protein	Snrnp40
-0.181226	-0.386459	8	8	8	40.4	40.4	40.4	16.273	54	P62264;D3YVF4;D3Z7I1;D3Z1P6	P62264;D3YVF4;D3Z7I1	40S ribosomal protein S14	Rps14
-0.181081	-0.2337	6	6	6	25.2	25.2	25.2	38.075	14	Q8VCH7	Q8VCH7	Retinol dehydrogenase 10	Rdh10
-0.180758	-0.156612	23	23	20	59.1	59.1	51.6	62.277	71	O08553;Q6P1J1;P97427;E9Q756	O08553	Dihydropyrimidinase-related protein 2	Dpysl2
-0.180116	-0.110363	13	13	13	35	35	35	62.368	33	Q6PAM1;Q6PAM1-2;A2ADZ3;A2ADZ4;A2ADZ2;E9Q6M0;A8Y5J8	Q6PAM1;Q6PAM1-2;A2ADZ3;A2ADZ4;A2ADZ2	Alpha-taxilin	Txlna
-0.179906	-0.185774	16	16	9	58.8	58.8	46.4	47.789	41	Q60973;A2AFI9;A2AFJ1;F6ZLC6;F6U539	Q60973;A2AFI9;A2AFJ1	Histone-binding protein RBBP7	Rbbp7
-0.179346	-0.161426	2	2	2	8.9	8.9	8.9	33.097	5	Q61735;Q61735-2	Q61735;Q61735-2	Leukocyte surface antigen CD47	Cd47
-0.178852	-0.0893879	4	4	4	11.5	11.5	11.5	59.795	6	Q8VBT9;Q8VBT9-3;Q8VBT9-2;A2AC02;A2AC03;A2AC05;A2AC01;E9PVI1;F7CRQ2;A2ABZ8	Q8VBT9;Q8VBT9-3;Q8VBT9-2;A2AC02;A2AC03;A2AC05	Tether containing UBX domain for GLUT4	Aspscr1
-0.178567	-0.235704	39	37	34	64.3	62.8	58.2	66.785	128	P14733	P14733	Lamin-B1	Lmnb1
-0.178145	-0.512009	8	8	8	27.8	27.8	27.8	46.543	20	Q9JI13-2;Q9JI13	Q9JI13-2;Q9JI13	Something about silencing protein 10	Utp3
-0.178046	-0.179399	6	6	6	20.8	20.8	20.8	49.911	23	G5E834;G3UVU2;D3YW09;Q62203;D3Z5A6	G5E834;G3UVU2;D3YW09;Q62203	Splicing factor 3A subunit 2	Sf3a2
-0.17801	-0.396151	4	4	4	8.2	8.2	8.2	51.996	7	E2QRQ3;D3Z6D2;Q8CJ67-3;Q8CJ67-2;Q8CJ67;D3YXB2;D3Z461;D6RGR9;Q8CJ67-5;Q8CJ67-4	E2QRQ3;D3Z6D2;Q8CJ67-3;Q8CJ67-2;Q8CJ67;D3YXB2;D3Z461;D6RGR9;Q8CJ67-5	Double-stranded RNA-binding protein Staufen homolog 2	Stau2
-0.177667	-0.391163	16	16	16	23.7	23.7	23.7	90.884	33	Q9Z315	Q9Z315	U4/U6.U5 tri-snRNP-associated protein 1	Sart1
-0.177569	-0.0581512	6	6	6	65.5	65.5	65.5	20.165	15	P28667	P28667	MARCKS-related protein	Marcksl1
-0.177447	-0.3069	18	18	10	25.6	25.6	14	80.196	33	E9QAP2;B1AXN9;P18654;B1AXP0;B1AXN5;B1AXN8;E9QLX6;A2CEE6;A2CEE5;E9PUP0;A2CEE7;E9QK39;Q7TPS0-2;Q7TPS0-3;Q7TPS0;F6UG16;Q3V226;B2GVN8;B1AXN7;A2CEE8;B1B0X1;E9PYE8;E9Q6Q5;E9Q6G0;E9Q4Q9;E9Q1M8;E9QND5;E9Q8S5;B1AST8;B1AST7;E9QLW6;E9Q1Q1;Q8C0P0-2;Q811L6-2;Q3U214;Q9R1L5;Q60592	E9QAP2;B1AXN9;P18654;B1AXP0	Ribosomal protein S6 kinase alpha-3	Rps6ka3
-0.177314	-0.142162	7	7	7	29.1	29.1	29.1	46.175	18	P35505;D3Z2R9	P35505	Fumarylacetoacetase	Fah
-0.177142	0.262708	5	5	5	11.3	11.3	11.3	56.146	8	Q91V01;D6RGA3	Q91V01	Lysophospholipid acyltransferase 5	Lpcat3
-0.177139	0.403528	5	5	5	17.6	17.6	17.6	49.849	5	Q3TGE9;E9Q6L4;F6QUA9;Q60949-2;Q60949	Q3TGE9;E9Q6L4;F6QUA9;Q60949-2;Q60949	TBC1 domain family member 1	Tbc1d1
-0.176845	-0.0790901	11	11	11	15.3	15.3	15.3	86.239	18	Q8BGC0;Q8BGC0-2	Q8BGC0	HIV Tat-specific factor 1 homolog	Htatsf1
-0.176791	-0.136906	42	42	42	48.4	48.4	48.4	117.43	128	P27546;P27546-2;E9QPW8;P27546-3;E9PZ43;F7CK47;E9QKJ8;E9PWC0;P27546-4;Q78TF3	P27546;P27546-2;E9QPW8;P27546-3	Microtubule-associated protein 4	Map4
-0.176703	-0.200018	6	6	6	19.1	19.1	19.1	49.372	15	O89017	O89017	Legumain	Lgmn
-0.17645	-0.0131149	3	3	3	30.6	30.6	30.6	16.665	8	Q8R3Q6;F8WJI3;E9Q4B5	Q8R3Q6;F8WJI3	Coiled-coil domain-containing protein 58	Ccdc58
-0.17641	-0.104416	2	2	2	48.1	48.1	48.1	8.6851	6	D3YTQ8;Q9CPP6	D3YTQ8;Q9CPP6	NADH dehydrogenase [ubiquinone] 1 alpha subcomplex subunit 5	Ndufa5
-0.176269	-0.734332	1	1	1	4.9	4.9	4.9	37.535	3	Q8R0F5	Q8R0F5	RNA-binding motif protein, X-linked 2	Rbmx2
-0.175914	0.015584	5	5	5	16.8	16.8	16.8	37.986	9	Q8R1Z9;Q8R1Z9-2;Q8R1Z9-3;F6XTP0	Q8R1Z9;Q8R1Z9-2;Q8R1Z9-3	RING finger protein 121	Rnf121
-0.175854	0.379844	3	3	3	3	3	3	104.83	4	Q8K212;Q3TP27	Q8K212;Q3TP27	Phosphofurin acidic cluster sorting protein 1	Pacs1
-0.175735	-0.229298	13	12	12	43.4	41.6	41.6	42.623	42	Q91Z50;E9PYV9;P39749;D3Z6N8	Q91Z50;E9PYV9;P39749	Flap endonuclease 1	Fen1
-0.17553	-0.325968	6	6	6	7.8	7.8	7.8	109.98	7	Q99K74;A6PW47;Q99K74-3;Q99K74-2	Q99K74;A6PW47;Q99K74-3;Q99K74-2	Mediator of RNA polymerase II transcription subunit 24	Med24
-0.175481	-0.112736	13	13	13	6.4	6.4	6.4	278.58	26	Q61687;F6RDB7;E9QAC3;A6PWK8;Q3UY26;Q8C2S3	Q61687	Transcriptional regulator ATRX	Atrx
-0.175359	-0.226776	4	4	4	30.2	30.2	30.2	17.364	13	Q62241	Q62241	U1 small nuclear ribonucleoprotein C	Snrpc
-0.174819	-0.019289	11	11	11	23.6	23.6	23.6	77.454	14	Q922U1;E0CYD0	Q922U1	U4/U6 small nuclear ribonucleoprotein Prp3	Prpf3
-0.174506	-0.176317	25	19	19	42.6	33.7	33.7	70.887	60	Q8VHM5;A2AW41;A2AW40	Q8VHM5;A2AW41		Hnrnpr
-0.174502	-0.352081	8	8	8	26.8	26.8	26.8	67.488	12	Q3UYU2;E9QA27;E9PUQ7;Q8BNV1;F6ZHN3;F6SY41	Q3UYU2;E9QA27;E9PUQ7;Q8BNV1;F6ZHN3	tRNA (uracil-5-)-methyltransferase homolog A	Trmt2a
-0.174498	-0.253778	3	3	3	23.9	23.9	23.9	20.795	5	Q9CQA1	Q9CQA1	Trafficking protein particle complex subunit 5	Trappc5
-0.174491	0.032259	4	4	4	24.7	24.7	24.7	42.309	10	Q8CGC4;Q8BM41;Q4KL69	Q8CGC4;Q8BM41	Protein LSM14 homolog B	Lsm14b
-0.174172	-0.422438	3	3	3	29.7	29.7	29.7	11.43	12	Q9D0J8	Q9D0J8	Parathymosin	Ptms
-0.174146	0.0970001	32	32	32	40.3	40.3	40.3	121.15	79	Q6ZQ58;Q9D423	Q6ZQ58	La-related protein 1	Larp1
-0.173879	-0.249058	3	3	3	6.1	6.1	6.1	52.343	6	P15261	P15261	Interferon gamma receptor 1	Ifngr1
-0.173516	-0.141031	38	38	38	51.5	51.5	51.5	88.79	112	Q91W50;Q80TP8	Q91W50;Q80TP8	Cold shock domain-containing protein E1	Csde1
-0.173503	-0.173592	6	6	6	74.5	74.5	74.5	11.142	19	G5E850;P56395;E0CY88	G5E850;P56395	Cytochrome b5	Cyb5a
-0.17312	-0.151882	3	3	3	7.5	7.5	7.5	54.383	6	P33215-2;P33215	P33215-2;P33215	Protein NEDD1	Nedd1
-0.172624	-0.19628	9	9	9	15.9	15.9	15.9	71.302	15	D3Z6S1;Q8BM55;Q8BM55-3;Q8BM55-2	D3Z6S1;Q8BM55	Transmembrane protein 214	Tmem214
-0.17262	-0.207084	5	5	5	7.7	7.7	7.7	80.796	10	A2AQ19	A2AQ19	RNA polymerase-associated protein RTF1 homolog	Rtf1
-0.17205	-0.0108013	10	10	10	42	42	42	28.357	26	P57784;G5E883	P57784;G5E883	U2 small nuclear ribonucleoprotein A	Snrpa1
-0.17185	-0.0924397	6	6	5	22.9	22.9	19.4	54.093	7	Q4FZF3	Q4FZF3	Probable ATP-dependent RNA helicase DDX49	Ddx49
-0.171628	-0.0966883	5	5	4	14	14	7.4	76.286	7	B7ZWM8;B2RXP1;Q8BVU0;E9QAU9;E9Q892;E9Q0H5;Q3TSP9;E9Q0Q1;F6V185;P62046	B7ZWM8;B2RXP1;Q8BVU0;E9QAU9	Leucine-rich repeat and calponin homology domain-containing protein 3	Lrch3
-0.171542	-0.13338	2	2	2	14.5	14.5	14.5	21.597	3	Q80ZQ9;F6ZCU9	Q80ZQ9;F6ZCU9	Protein Simiate	Fam206a
-0.171439	-0.326851	7	7	6	12.5	12.5	9.7	118.07	18	Q9DBD5;Q9D4T3	Q9DBD5	Proline-, glutamic acid- and leucine-rich protein 1	Pelp1
-0.171304	-0.236759	3	3	3	28.7	28.7	28.7	11.987	14	Q9D2R6;E9Q6W2	Q9D2R6;E9Q6W2	Cytochrome c oxidase assembly factor 3 homolog, mitochondrial	Coa3
-0.171157	0.0809898	6	6	6	26.6	26.6	26.6	25.035	17	E9Q2S9;Q9CR29-2;Q9CR29	E9Q2S9;Q9CR29-2;Q9CR29	Coiled-coil domain-containing protein 43	Ccdc43
-0.171068	NaN	1	1	1	3.7	3.7	3.7	38.427	1	P41778-2;P41778	P41778-2;P41778	Pre-B-cell leukemia transcription factor 1	Pbx1
-0.170951	-0.175989	10	10	10	12	12	12	85.423	22	Q9WV70	Q9WV70	Nucleolar complex protein 2 homolog	Noc2l
-0.17063	-0.243227	17	4	4	42.5	15.2	15.2	46.402	11	P10630;P10630-2;Q8BTU6;E9Q561	P10630;P10630-2;Q8BTU6;E9Q561	Eukaryotic initiation factor 4A-II;Eukaryotic initiation factor 4A-II, N-terminally processed	Eif4a2
-0.170158	NaN	7	1	1	48.9	7.6	7.6	24.821	2	Q3V4D5;B1AUZ1	Q3V4D5;B1AUZ1		Naa10
-0.170047	0.0395279	9	9	9	22	22	22	74.929	23	Q8K0Q5	Q8K0Q5	Rho GTPase-activating protein 18	Arhgap18
-0.169966	-0.0283699	7	6	6	22.6	20.5	20.5	39.124	10	Q8C0E2;Q8C0E2-2	Q8C0E2	Vacuolar protein sorting-associated protein 26B	Vps26b
-0.169919	-0.247404	20	20	20	26.3	26.3	26.3	115.42	49	Q8K224;A2BH46	Q8K224	N-acetyltransferase 10	Nat10
-0.16982	NaN	1	1	1	1.7	1.7	1.7	51.51	1	Q9DCN1	Q9DCN1	Peroxisomal NADH pyrophosphatase NUDT12	Nudt12
-0.169377	-0.098774	14	14	14	51.1	51.1	51.1	40.918	29	Q3UI84;Q99J62;D6RGM1;D3Z7I8	Q3UI84;Q99J62	Replication factor C subunit 4	Rfc4
-0.169358	-0.264637	4	4	4	3.1	3.1	3.1	154.35	6	O70546;O70546-2;E9Q3Y9;Q3UQE8;E9PWW8;G3X9F2;P79457;F7D2R2;E9Q504	O70546;O70546-2;E9Q3Y9;Q3UQE8;E9PWW8;G3X9F2;P79457;F7D2R2;E9Q504	Lysine-specific demethylase 6A;Histone demethylase UTY	Kdm6a;Uty
-0.169353	-0.177547	13	13	11	27.6	27.6	24.2	59.584	40	Q8BT60;Q05D94;Q9D6C8;Q3UYN2;Q1RLL3;Q9Z140;Q8BLR2;Q0VE82;Q9DC53;B2RS65;Q8JZW4	Q8BT60	Copine-3	Cpne3
-0.169244	-0.0566692	5	5	5	20.4	20.4	20.4	36.836	7	Q8BGR9;Q8BGR9-2	Q8BGR9;Q8BGR9-2	Ubiquitin-like domain-containing CTD phosphatase 1	Ublcp1
-0.169219	NaN	1	1	1	19.9	19.9	19.9	15.348	1	Q6RUT7	Q6RUT7	Protein CCSMST1	Ccsmst1
-0.167628	-0.110346	9	9	9	76.6	76.6	76.6	17.356	37	Q9WU28;E9PZ62;E9PVG3;E9Q093;E9Q5Q8	Q9WU28;E9PZ62;E9PVG3	Prefoldin subunit 5	Pfdn5
-0.167379	0.0878639	8	8	8	15.1	15.1	15.1	94.526	11	Q7TSI3	Q7TSI3	Serine/threonine-protein phosphatase 6 regulatory subunit 1	Ppp6r1
-0.167373	-0.0425453	14	14	14	12.5	12.5	12.5	138.85	28	Q8BHK9	Q8BHK9	DNA excision repair protein ERCC-6-like	Ercc6l
-0.167365	-0.227346	3	3	3	14.3	14.3	14.3	18.098	4	Q9D7P6;D3Z7W0;D3Z0K9	Q9D7P6;D3Z7W0	Iron-sulfur cluster assembly enzyme ISCU, mitochondrial	Iscu
-0.167036	-0.415349	2	2	2	7.2	7.2	7.2	31.379	4	Q8BHX1	Q8BHX1	HAUS augmin-like complex subunit 1	Haus1
-0.166366	0.324887	3	3	3	11	11	11	52.597	4	Q8BYL4;E9PX65;F7BWC1;E9QAW5	Q8BYL4;E9PX65	Tyrosine--tRNA ligase, mitochondrial;Tyrosine--tRNA ligase	Yars2
-0.166196	-0.260508	13	13	13	58.9	58.9	58.9	41.297	38	Q8CAY6;G3XA25;Q80X81;F2Z459	Q8CAY6;G3XA25;Q80X81	Acetyl-CoA acetyltransferase, cytosolic	Acat2;Acat3
-0.165639	-0.262337	10	10	10	42.7	42.7	42.7	32.442	15	Q9R1R9;Q9R1R8;Q9QYF1	Q9R1R9;Q9R1R8;Q9QYF1	Retinol dehydrogenase 11	Rdh11
-0.16525	-0.241299	2	2	2	16.5	16.5	16.5	19.506	7	E9PY85;Q99L28;G3UW80;F6RRJ1;Q3U5N8	E9PY85;Q99L28;G3UW80;F6RRJ1;Q3U5N8	Probable ribosome biogenesis protein RLP24	Rsl24d1
-0.165151	-0.0191898	9	9	9	7.5	7.5	7.5	178.17	16	G3UWZ0;O88379	G3UWZ0;O88379	Bromodomain adjacent to zinc finger domain protein 1A	Baz1a
-0.165114	-0.26013	9	9	9	24.5	24.5	24.5	42.774	21	Q8R0F6;Q8R0F6-2	Q8R0F6;Q8R0F6-2	Integrin-linked kinase-associated serine/threonine phosphatase 2C	Ilkap
-0.164927	-0.293674	5	5	5	21.7	21.7	21.7	35.079	6	Q8BFQ4	Q8BFQ4	WD repeat-containing protein 82	Wdr82
-0.164649	-0.312714	12	12	12	21.7	21.7	21.7	96.831	24	Q9WTK5;E9Q1H6	Q9WTK5;E9Q1H6	Nuclear factor NF-kappa-B p100 subunit;Nuclear factor NF-kappa-B p52 subunit	Nfkb2
-0.164529	NaN	1	1	1	10.9	10.9	10.9	14.038	2	D3Z568;Q9CQH3	D3Z568;Q9CQH3	NADH dehydrogenase [ubiquinone] 1 beta subcomplex subunit 5, mitochondrial	Ndufb5
-0.164477	-0.259169	15	3	3	58.1	12.4	12.4	37.063	8	O35887;G3UWV3;G3V004;G3UWR0;G3UY49;G3UXA8;G3UXA3	O35887;G3UWV3;G3V004;G3UWR0	Calumenin	Calu
-0.163932	-0.217878	28	28	28	14.4	14.4	14.4	294.84	56	Q8BTI8;Q8BTI8-3;Q8BTI8-2	Q8BTI8;Q8BTI8-3;Q8BTI8-2	Serine/arginine repetitive matrix protein 2	Srrm2
-0.163882	-0.0736809	42	42	42	42.6	42.6	42.6	126.85	116	Q3U1J4;E9Q4W8;F7ADY1	Q3U1J4;E9Q4W8;F7ADY1	DNA damage-binding protein 1	Ddb1
-0.163848	-0.166873	5	2	2	2.5	0.9	0.9	192.68	4	D3YYN8;E9PVY0;Q3UU96;Q3UU96-2;F6Q5A5;F6YZJ7;F6S5Z6	D3YYN8;E9PVY0;Q3UU96;Q3UU96-2;F6Q5A5	Non-specific serine/threonine protein kinase;Serine/threonine-protein kinase MRCK alpha	Cdc42bpa
-0.163794	-0.0128841	1	1	1	3	3	3	44.203	3	E0CYH0;Q9ER69	E0CYH0;Q9ER69	Pre-mRNA-splicing regulator WTAP	Wtap
-0.163639	0.433466	1	1	1	5.3	5.3	5.3	45.965	2	E9QKB2;Q9JKS5	E9QKB2;Q9JKS5	Intracellular hyaluronan-binding protein 4	Habp4
-0.163613	-0.194328	15	15	15	23.7	23.7	23.7	96.02	30	Q9Z1X4;Q9Z1X4-3;Q45VK5;F6UW33;Q9Z1X4-2	Q9Z1X4;Q9Z1X4-3;Q45VK5;F6UW33;Q9Z1X4-2	Interleukin enhancer-binding factor 3	Ilf3
-0.163514	-0.187824	50	50	50	73	73	73	89.321	289	Q01853	Q01853	Transitional endoplasmic reticulum ATPase	Vcp
-0.163481	0.0535917	3	3	3	18.5	18.5	18.5	19.628	4	Q59J78	Q59J78	Mimitin, mitochondrial	Ndufaf2
-0.16343	-0.0769806	17	17	17	26.4	26.4	26.4	105.77	31	Q8BHB4	Q8BHB4	WD repeat-containing protein 3	Wdr3
-0.162897	0.178614	1	1	1	8.1	8.1	8.1	17.768	2	Q9CRC0	Q9CRC0	Vitamin K epoxide reductase complex subunit 1	Vkorc1
-0.162776	0.0222244	4	4	4	11.1	11.1	11.1	75.847	5	Q8CHY3;E9PWY1;Q8CHY3-2	Q8CHY3	Dymeclin	Dym
-0.162113	-0.216906	6	6	6	11.1	11.1	11.1	53.746	7	A2A5R8;Q9DBE7;A2A5S3;Q9Z108	A2A5R8;Q9DBE7;A2A5S3;Q9Z108	Double-stranded RNA-binding protein Staufen homolog 1	Stau1
-0.16201	-0.0733156	3	2	2	3.6	2.8	2.8	110.16	4	E9Q1U8;Q64127-2;Q64127;F6WKS1;Q3TLF2	E9Q1U8;Q64127-2;Q64127;F6WKS1;Q3TLF2	Transcription intermediary factor 1-alpha	Trim24
-0.161941	-0.105066	13	13	13	32.6	32.6	32.6	55.887	28	Q3U367;Q9JLJ2	Q3U367;Q9JLJ2	4-trimethylaminobutyraldehyde dehydrogenase	Aldh9a1
-0.161878	-0.124062	21	21	21	37.1	37.1	37.1	70.573	48	Q8BMA6;A2AAN2	Q8BMA6;A2AAN2	Signal recognition particle subunit SRP68	Srp68
-0.161868	-0.188107	21	8	2	52.5	26.1	11.6	32.957	19	P58774-2	P58774-2	Tropomyosin beta chain	Tpm2
-0.161784	-0.331933	4	4	4	9.3	9.3	9.3	63.769	9	P52019;Q3TSS7	P52019;Q3TSS7	Squalene monooxygenase	Sqle
-0.16154	0.21987	4	4	4	9.6	9.6	9.6	65.091	6	Q8BI29;Q8BI29-2	Q8BI29;Q8BI29-2	Specifically androgen-regulated gene protein	Sarg
-0.161525	0.00889587	5	5	5	48	48	48	20.082	10	P62331	P62331	ADP-ribosylation factor 6	Arf6
-0.161464	-0.0727348	6	6	6	19.5	19.5	19.5	46.638	25	O54941;C0IMW9	O54941	SWI/SNF-related matrix-associated actin-dependent regulator of chromatin subfamily E member 1	Smarce1
-0.161363	0.130993	5	5	4	21.5	21.5	17.4	26.977	14	O54946-2;O54946;G3X8S5;F6YRQ2;Q9QYI8	O54946-2;O54946;G3X8S5	DnaJ homolog subfamily B member 6	Dnajb6
-0.161345	-0.0415897	76	76	76	34.3	34.3	34.3	293.02	173	E9PVA8;E9Q005;Q8BIX2;Q6NV94	E9PVA8		Gcn1l1
-0.161305	-0.216482	44	44	44	28.4	28.4	28.4	225.65	68	Q6P5D8	Q6P5D8	Structural maintenance of chromosomes flexible hinge domain-containing protein 1	Smchd1
-0.161202	-0.0910416	2	2	2	3.7	3.7	3.7	97.496	4	D3Z5P5;P40694;D6RFT3	D3Z5P5;P40694;D6RFT3	DNA-binding protein SMUBP-2	Ighmbp2
-0.161035	-0.197681	50	50	45	33.7	33.7	30.8	175.33	167	E9Q9E1;Q6NZJ6;E9PVC6;E9PVC5;Q6NZJ6-2;E9Q298;E9Q770;D3YWM1;D3YWY7;D3Z439;D6RCH1;A2AMI4;D3YWC6;Q8BQR8;A2AMI6	E9Q9E1;Q6NZJ6;E9PVC6;E9PVC5;Q6NZJ6-2;E9Q298	Eukaryotic translation initiation factor 4 gamma 1	Eif4g1
-0.160832	0.10889	6	3	3	14.9	7.8	7.8	67.35	4	Q9QZM0	Q9QZM0	Ubiquilin-2	Ubqln2
-0.160723	0.0716028	4	4	4	13.7	13.7	13.7	59.083	4	Q3TLD5;Q3TLD5-2	Q3TLD5;Q3TLD5-2	Unconventional prefoldin RPB5 interactor	Uri1
-0.160618	-0.0904551	3	3	3	4.6	4.6	4.6	97.694	5	F8VQE9;Q8VHH5;Q8K0K1;E9QKY0;Q8VHH5-2	F8VQE9;Q8VHH5	Arf-GAP with GTPase, ANK repeat and PH domain-containing protein 3	Agap3
-0.16014	-0.208237	6	6	6	23.5	23.5	23.5	35.658	14	Q9DB96	Q9DB96	Neuroguidin	Ngdn
-0.159904	-0.0467997	5	5	5	15.3	15.3	15.3	76.043	7	Q3UNI1;Q923E4;Q923E4-2;F6YAQ3	Q3UNI1;Q923E4;Q923E4-2	NAD-dependent protein deacetylase sirtuin-1;SirtT1 75 kDa fragment	Sirt1
-0.159874	0.0566902	1	1	1	2.7	2.7	2.7	43.295	3	Q9D517	Q9D517	1-acyl-sn-glycerol-3-phosphate acyltransferase gamma	Agpat3
-0.159276	-0.0985317	12	11	11	27.7	26	26	48.063	35	Q91VK1	Q91VK1	Basic leucine zipper and W2 domain-containing protein 2	Bzw2
-0.159032	-0.165972	23	23	1	32.6	32.6	1.3	116.8	68	Q80X50;Q80X50-5;Q80X50-3;E9PZA1	Q80X50;Q80X50-5;Q80X50-3	Ubiquitin-associated protein 2-like	Ubap2l
-0.158694	-0.268362	6	6	6	9.9	9.9	9.9	79.757	16	F6UF97;P57716	F6UF97;P57716	Nicastrin	Ncstn
-0.158668	-0.131838	14	14	14	18.7	18.7	18.7	117.83	46	A2AMY5;Q91VX2;F6WTC8;F6PYV5;A2AMY7	A2AMY5;Q91VX2	Ubiquitin-associated protein 2	Ubap2
-0.158467	-0.125435	9	9	9	32.2	32.2	32.2	32.921	28	O88271	O88271	Craniofacial development protein 1	Cfdp1
-0.158165	-0.0971556	5	5	5	6.7	6.7	6.7	109.07	10	Q69Z43;Q8K1R7	Q69Z43;Q8K1R7	Serine/threonine-protein kinase Nek9	Nek9
-0.157865	-0.0609055	1	1	1	0.8	0.8	0.8	221.67	2	Q80U35	Q80U35	Rho guanine nucleotide exchange factor 17	Arhgef17
-0.157744	-0.281687	3	3	3	13.4	13.4	13.4	41.877	7	Q9R008;Q3UEB4;D3YV77	Q9R008;Q3UEB4	Mevalonate kinase	Mvk
-0.15755	-0.217339	6	6	6	63.7	63.7	63.7	15.137	18	Q05816;E9Q964	Q05816;E9Q964	Fatty acid-binding protein, epidermal	Fabp5
-0.157332	-0.254714	3	3	3	5.9	5.9	5.9	54.874	5	Q8C7K6	Q8C7K6	Prenylcysteine oxidase-like	Pcyox1l
-0.157028	-0.250182	2	2	2	26.7	26.7	26.7	10.08	3	Q99M71-2;Q99M71	Q99M71-2;Q99M71	Mammalian ependymin-related protein 1	Epdr1
-0.156794	-0.325595	3	3	3	1.4	1.4	1.4	195.06	3	G3X9J0;E9Q103	G3X9J0		Sipa1l3
-0.1565	-0.150124	6	5	5	13.5	11.8	11.8	51.847	8	Q04899	Q04899	Cyclin-dependent kinase 18	Cdk18
-0.156011	-0.304205	19	19	3	29.7	29.7	3.8	86.906	53	E9QN31	E9QN31		Nop2
-0.155869	-0.35639	5	5	5	9.4	9.4	9.4	70.046	7	Q8BMC4	Q8BMC4	Nucleolar protein 9	Nop9
-0.155774	-0.0372734	6	6	6	13.5	13.5	13.5	58.167	12	A2A4P3;A2A4P4;Q3THG9	A2A4P3;A2A4P4;Q3THG9	Alanyl-tRNA editing protein Aarsd1	Gm27029;Aarsd1
-0.155726	-0.214447	3	3	3	22.9	22.9	22.9	16.336	11	Q921Y0-2;Q921Y0;Q3UDM0;Q8BPB0	Q921Y0-2;Q921Y0;Q3UDM0;Q8BPB0	MOB kinase activator 1A;MOB kinase activator 1B	Mob1a;Mob1b
-0.155274	NaN	2	2	2	10.9	10.9	10.9	18.446	3	Q8BML3;Q9D8C3-2;E9PX10;Q9D8C3	Q8BML3;Q9D8C3-2;E9PX10;Q9D8C3	Putative bifunctional UDP-N-acetylglucosamine transferase and deubiquitinase ALG13	Glt28d2;Alg13
-0.155168	-0.217529	6	6	6	44.6	44.6	44.6	20.864	17	Q9D0J4	Q9D0J4	ADP-ribosylation factor-like protein 2	Arl2
-0.15515	0.140039	7	7	7	19.5	19.5	19.5	38.018	8	Q99L27	Q99L27	GMP reductase 2	Gmpr2
-0.155145	-0.276397	4	4	1	10.5	10.5	3.3	49.121	6	Q3USK2;Q9DC28-2;Q9DC28;Q3TYE1;A8Y2Z9;F7A4U8	Q3USK2;Q9DC28-2;Q9DC28;Q3TYE1;A8Y2Z9;F7A4U8	Casein kinase I isoform delta	Csnk1d;Csnk1e
-0.15512	-0.142969	6	6	6	23.4	23.4	23.4	28.721	12	Q9DCC4	Q9DCC4	Pyrroline-5-carboxylate reductase 3	Pycrl
-0.154863	-0.132961	2	2	2	1.5	1.5	1.5	119.85	3	F8VPP6;Q5DU56;Q5DU56-3;Q5DU56-2	F8VPP6;Q5DU56;Q5DU56-3;Q5DU56-2	Protein NLRC3	Nlrc3
-0.154778	-0.0163946	2	2	2	11	11	11	46.145	3	Q8BYN3	Q8BYN3	Inositol-tetrakisphosphate 1-kinase	Itpk1
-0.154533	NaN	1	1	1	2.1	2.1	2.1	65.918	1	P53690	P53690	Matrix metalloproteinase-14	Mmp14
-0.154487	-0.205954	40	40	40	31.9	31.9	31.9	137.61	102	Q05D44	Q05D44	Eukaryotic translation initiation factor 5B	Eif5b
-0.154315	-0.0962086	23	23	22	34.3	34.3	33.4	99.102	36	Q8VDC3;P28271	Q8VDC3;P28271	Aconitate hydratase;Cytoplasmic aconitate hydratase	aco1;Aco1
-0.154258	NaN	1	1	1	1.4	1.4	1.4	72.461	1	Q8VCD5	Q8VCD5	Mediator of RNA polymerase II transcription subunit 17	Med17
-0.153811	-0.15266	4	4	4	10.3	10.3	10.3	41.31	15	E9QMS4;Q9D8V0-3;Q9D8V0;A3KGR9;Q9D8V0-4;Q6PGJ8;Q9D8V0-2	E9QMS4;Q9D8V0-3;Q9D8V0;A3KGR9;Q9D8V0-4	Minor histocompatibility antigen H13	Hm13;H13
-0.153708	-0.191298	21	21	21	30.1	30.1	30.1	98.197	48	Q3UJB0	Q3UJB0		Sf3b2
-0.153638	0.101362	18	18	16	25.5	25.5	23	96.729	41	Q8CI94;E9PUM3;Q9WUB3;Q3UEJ6	Q8CI94	Glycogen phosphorylase, brain form	Pygb
-0.153577	-0.152464	10	8	8	39.5	35.4	35.4	39.311	22	Q9Z0P5-2;Q9Z0P5	Q9Z0P5-2;Q9Z0P5	Twinfilin-2	Twf2
-0.153285	0.11254	3	3	3	2.7	2.7	2.7	150.79	4	Q0HA38;E9PVK4;E9QNM6;Q8C0S4	Q0HA38;E9PVK4	Tetratricopeptide repeat protein 21B	Ttc21b
-0.153029	-0.197001	19	19	19	38.1	38.1	38.1	69.448	49	Q8C2Q3;E9Q205;E9QL13;Q8C2Q3-2;E9PXP4;B0LM42	Q8C2Q3;E9Q205;E9QL13;Q8C2Q3-2;E9PXP4	RNA-binding protein 14	Rbm14
-0.152827	-0.122623	18	18	18	29.8	29.8	29.8	79.664	62	F6YE50;E9Q066;G3X9Q6;Q8BWW4	F6YE50;E9Q066;G3X9Q6;Q8BWW4	La-related protein 4	Larp4
-0.152459	-0.259317	40	40	40	34.7	34.7	34.7	135	120	O08784;E9PYV2;Q05CS0;F8WIZ3	O08784;E9PYV2;Q05CS0;F8WIZ3	Treacle protein	Tcof1
-0.152306	0.128109	5	4	4	5.9	5.1	5.1	119.07	6	G3X8X0;Q05BH3;G3UXT5	G3X8X0;Q05BH3		Dhx16
-0.152293	0.00286293	15	15	15	43.6	43.6	43.6	79.381	39	Q9CW46;Q9CW46-2	Q9CW46	Ribonucleoprotein PTB-binding 1	Raver1
-0.152226	-0.112991	5	5	5	30.2	30.2	30.2	20.486	16	Q9WUL7	Q9WUL7	ADP-ribosylation factor-like protein 3	Arl3
-0.152169	-0.204399	17	17	17	49	49	49	55.238	56	Q99KP6;Q99KP6-2;Q99KP6-3	Q99KP6;Q99KP6-2;Q99KP6-3	Pre-mRNA-processing factor 19	Prpf19
-0.152009	-0.208776	9	9	9	37.2	37.2	37.2	41.287	24	P47811;P47811-4;P47811-3;B2KF35;P47811-2;B2KF34	P47811;P47811-4;P47811-3;B2KF35;P47811-2	Mitogen-activated protein kinase 14	Mapk14
-0.151915	-0.263678	2	2	2	1.4	1.4	1.4	108.64	5	Q3TZ89-2;Q3TZ89	Q3TZ89-2;Q3TZ89	Protein transport protein Sec31B	Sec31b
-0.151764	-0.187098	8	8	8	5.1	5.1	5.1	228.84	10	Q9R0L6;Q9R0L6-2	Q9R0L6;Q9R0L6-2	Pericentriolar material 1 protein	Pcm1
-0.151513	-0.173482	4	4	4	4.4	4.4	4.4	133.41	6	Q62018;Q62018-2;Q62018-3	Q62018;Q62018-2;Q62018-3	RNA polymerase-associated protein CTR9 homolog	Ctr9
-0.151359	-0.133487	3	3	3	13.3	13.3	13.3	43.408	5	Q9D2V5	Q9D2V5	Protein AAR2 homolog	Aar2
-0.151334	-0.189527	7	7	7	34.2	34.2	34.2	30.169	12	Q9D1B9;F6U4U1	Q9D1B9	39S ribosomal protein L28, mitochondrial	Mrpl28
-0.151299	-0.0207939	18	18	18	81	81	81	29.546	60	Q9R1P4;E9Q3B7	Q9R1P4;E9Q3B7	Proteasome subunit alpha type-1	Psma1
-0.15099	-0.247744	14	14	14	39	39	39	43.688	39	Q3THS6;E9Q0D0;F8WJ09;Q6PE05;Q91X83	Q3THS6;E9Q0D0;F8WJ09;Q6PE05	S-adenosylmethionine synthase isoform type-2	Mat2a
-0.150717	-0.302708	6	2	2	12.6	4.5	4.5	66.732	4	E9QL75;D3YXZ3;Q91YS4;O88448	E9QL75;D3YXZ3;Q91YS4;O88448	Kinesin light chain 2	Klc2
-0.150672	-0.091011	5	5	5	48.5	48.5	48.5	10.916	10	Q9CQ75	Q9CQ75	NADH dehydrogenase [ubiquinone] 1 alpha subcomplex subunit 2	Ndufa2
-0.150628	-0.248379	3	3	3	16.2	16.2	16.2	32.032	7	Q91V64	Q91V64	Isochorismatase domain-containing protein 1	Isoc1
-0.150598	-0.25259	6	6	6	15.3	15.3	15.3	40.155	8	Q91VJ1;D3Z341;G3UZ36	Q91VJ1;D3Z341;G3UZ36	Interferon-inducible protein AIM2	Aim2
-0.15043	-0.0715427	6	6	5	15.2	15.2	12.7	54.33	10	B1AV77;B1ATI0;P47740;Q8C5J1	B1AV77;B1ATI0;P47740;Q8C5J1	Aldehyde dehydrogenase;Fatty aldehyde dehydrogenase	Aldh3a2
-0.150392	-0.131664	35	35	1	46.1	46.1	1.3	104.1	112	G3X9V2;P30999;E9Q8Z6;E9Q8Z8;E9Q8Z4;E9Q8Z9;D3Z2H2;D3Z7H6;E9Q901;E9Q904;E9Q986;E9Q907;E9Q905;D3Z2H7	G3X9V2;P30999;E9Q8Z6;E9Q8Z8;E9Q8Z4;E9Q8Z9;D3Z2H2;D3Z7H6;E9Q901;E9Q904;E9Q986;E9Q907;E9Q905;D3Z2H7	Catenin delta-1	Ctnnd1
-0.150332	-0.158737	15	15	15	53.7	53.7	53.7	45.133	41	Q60737;A2ANR6;Q6NSS6	Q60737	Casein kinase II subunit alpha	Csnk2a1
-0.150092	0.433426	18	18	18	72.3	72.3	72.3	27.411	33	G3UXZ5;P97371;G3UXY0;G3X9K9;G3UWN9;G3UXR1	G3UXZ5;P97371;G3UXY0;G3X9K9;G3UWN9	Proteasome activator complex subunit 1	Psme1
-0.149953	-0.0392494	4	4	4	23	23	23	25.492	10	P70202	P70202	Latexin	Lxn
-0.149874	NaN	3	3	3	28.3	28.3	28.3	12.838	3	E9PVP3;Q5F2B1;E9PWT5;Q8R0J2;F6XX36;Q9R0Q9;F6ZGG4	E9PVP3;Q5F2B1;E9PWT5;Q8R0J2;F6XX36;Q9R0Q9	Mannose-P-dolichol utilization defect 1 protein	Mpdu1
-0.149791	-0.249466	13	13	13	44.6	44.6	44.6	43.953	25	Q921H8;Q8BLD7;Q8VCH0	Q921H8;Q8BLD7;Q8VCH0	3-ketoacyl-CoA thiolase A, peroxisomal;3-ketoacyl-CoA thiolase B, peroxisomal	Acaa1a;Acaa1b
-0.149582	NaN	2	2	2	12.4	12.4	12.4	23.263	2	Q8CG50;D3Z444;Q91Z34	Q8CG50;D3Z444;Q91Z34	Ras-related protein Rab-43	Rab43
-0.149528	-0.2663	15	15	2	9.8	9.8	0.8	247.97	40	Q9QX47-4;Q9QX47-3;Q9QX47;F7CU80	Q9QX47-4;Q9QX47-3;Q9QX47	Protein SON	Son
-0.149076	0.253086	3	3	3	18.3	18.3	18.3	32.793	6	F8WJE2;P60605;G3UZX2	F8WJE2;P60605;G3UZX2	Ubiquitin-conjugating enzyme E2 G2	Ube2g2
-0.149047	-0.242216	8	8	8	34.1	34.1	34.1	36.71	20	P58389;A2AWE9;A2AWF0;B7ZDE0;D6RFC2;F6Z6I0	P58389;A2AWE9;A2AWF0	Serine/threonine-protein phosphatase 2A activator	Ppp2r4
-0.148957	-0.327242	1	1	1	3.9	3.9	3.9	33.829	3	Q8BX24	Q8BX24		Slc35d1
-0.148881	-0.271378	7	7	7	22.4	22.4	22.4	78.025	13	Q9CYA6	Q9CYA6	Zinc finger CCHC domain-containing protein 8	Zcchc8
-0.148713	-0.0872707	5	5	5	39.8	39.8	39.8	21.708	14	Q9DB15	Q9DB15	39S ribosomal protein L12, mitochondrial	Mrpl12
-0.148564	-0.195639	16	14	14	11.9	10.7	10.7	180.53	23	Q3UQ44;F6VQF4	Q3UQ44	Ras GTPase-activating-like protein IQGAP2	Iqgap2
-0.148547	-0.0205269	2	2	2	10	10	10	22.45	3	E9QN99;Q8VCR7;F7BYC6;D3Z6D6	E9QN99;Q8VCR7;F7BYC6;D3Z6D6	Alpha/beta hydrolase domain-containing protein 14B	Abhd14b
-0.148393	-0.184546	28	28	28	50.5	50.5	50.5	81.21	77	Q61881;D3Z6N3;D3Z335;D3Z0J6;D3Z2K9	Q61881;D3Z6N3	DNA replication licensing factor MCM7	Mcm7
-0.148059	-0.187433	73	73	73	63.2	63.2	63.2	158.39	286	A2AVJ7;Q99PL5;E9PUZ4;Q99PL5-3;Q99PL5-2;Q99PL5-4;Q99PL5-7;Q99PL5-6;Q99PL5-5;Q99PL5-8;Q99PL5-9;Q99PL5-10;Q99PL5-11;Q99PL5-12	A2AVJ7;Q99PL5;E9PUZ4;Q99PL5-3;Q99PL5-2;Q99PL5-4	Ribosome-binding protein 1	Rrbp1
-0.147573	-0.067934	1	1	1	8.9	8.9	8.9	17.121	2	O35972	O35972	39S ribosomal protein L23, mitochondrial	Mrpl23
-0.147517	-0.181383	6	6	6	54.2	54.2	54.2	14.857	16	O35901;O35900;Q9EP83;G3UZ96	O35901;O35900;Q9EP83	U6 snRNA-associated Sm-like protein LSm2	Lsm2
-0.146537	-0.0529633	9	9	9	27.6	27.6	27.6	38.843	17	P97792-2;P97792;P97792-3	P97792-2;P97792	Coxsackievirus and adenovirus receptor homolog	Cxadr
-0.146498	-0.0088644	4	4	4	14.7	14.7	14.7	37.792	4	Q8C187;P59110	Q8C187;P59110	Sentrin-specific protease 1	Senp1
-0.14605	-0.30851	2	2	2	31.2	31.2	31.2	10.477	6	Q91VW3	Q91VW3	SH3 domain-binding glutamic acid-rich-like protein 3	Sh3bgrl3
-0.146014	-0.122477	7	7	7	23.8	23.8	23.8	37.698	12	F8WHX7;Q9QYS9-8;Q9QYS9-4;Q9QYS9-3;Q9QYS9-6;Q9QYS9-2;Q9QYS9;Q9QYS9-7;Q9QYS9-5	F8WHX7;Q9QYS9-8;Q9QYS9-4;Q9QYS9-3;Q9QYS9-6;Q9QYS9-2;Q9QYS9;Q9QYS9-7;Q9QYS9-5	Protein quaking	Qki
-0.145972	0.00283051	5	5	5	27.3	27.3	27.3	38.725	10	Q921W4;D3YZD6;D3Z6I4;Q921W4-2;F7BGV1;D3YU21	Q921W4;D3YZD6;D3Z6I4;Q921W4-2	Quinone oxidoreductase-like protein 1	Cryzl1
-0.145532	-0.325071	19	19	19	31.8	31.8	31.8	92.104	47	Q5SWD9;Q5SWD9-2;Q5SWD9-3	Q5SWD9;Q5SWD9-2	Pre-rRNA-processing protein TSR1 homolog	Tsr1
-0.145507	0.0500584	3	3	3	6	6	6	76.114	3	Q99MD6;G3X8P6;D3Z0H7	Q99MD6;G3X8P6	Thioredoxin reductase 3	Txnrd3
-0.145284	0.202566	6	6	6	26.8	26.8	26.8	26.476	9	Q8BHC4;B0QZX9	Q8BHC4;B0QZX9	Dephospho-CoA kinase domain-containing protein	Dcakd
-0.145274	-0.192709	46	44	44	57.2	55.5	55.5	92.475	265	P08113;F7C312	P08113;F7C312	Endoplasmin	Hsp90b1
-0.145011	-0.312943	14	14	14	94.1	94.1	94.1	14.866	155	P16045	P16045	Galectin-1	Lgals1
-0.145003	-0.160442	3	3	3	14.1	14.1	14.1	33.996	11	Q9WUU7;E9Q5W3	Q9WUU7;E9Q5W3	Cathepsin Z	Ctsz
-0.145	-0.132315	4	4	4	15.8	15.8	15.8	51.469	7	Q9JJE7;F8WIS6	Q9JJE7;F8WIS6	Fatty acid desaturase 3	Fads3
-0.14494	-0.439594	4	4	4	38.7	38.7	38.7	14.379	11	Q9D8S9	Q9D8S9	BolA-like protein 1	Bola1
-0.144491	-0.116953	2	2	2	10.4	10.4	10.4	23.192	3	Q9R0X0;G3UVU6;Q9R0X0-3;Q9R0X0-2	Q9R0X0;G3UVU6;Q9R0X0-3;Q9R0X0-2	Mediator of RNA polymerase II transcription subunit 20	Med20;Gm20517
-0.144418	0.354469	2	2	2	12.4	12.4	12.4	23.366	5	Q9D1N9;Q9D1N9-2	Q9D1N9;Q9D1N9-2	39S ribosomal protein L21, mitochondrial	Mrpl21
-0.144216	-0.140621	14	14	14	48.9	48.9	48.9	47.346	41	Q9JJA4;D3Z369	Q9JJA4	Ribosome biogenesis protein WDR12	Wdr12
-0.14408	-0.150452	24	24	24	56.7	56.7	56.7	64.464	106	Q9D6Z1;E0CXZ0;F7CHQ7;A2APD7;F7CHP9;F6USW7;F6U250;F6V095	Q9D6Z1	Nucleolar protein 56	Nop56
-0.143551	-0.173653	4	4	4	10.5	10.5	10.5	51.226	8	Q9QZR0;E9Q446;D3YXC4;D3Z7S2	Q9QZR0;E9Q446	E3 ubiquitin-protein ligase RNF25	Rnf25
-0.143478	-0.0642395	8	8	8	15.7	15.7	15.7	79.671	15	E9Q585;E9PX68;Q5BKS1;E9Q1Q0	E9Q585;E9PX68;Q5BKS1;E9Q1Q0		Slc4a1ap
-0.142467	-0.0959454	5	5	5	42.6	42.6	42.6	11.721	17	P07091;D3YUT9	P07091;D3YUT9	Protein S100-A4;Protein S100	S100a4
-0.142256	-0.0755434	2	2	2	3	3	3	116.26	3	A2RS43;E9Q2S0	A2RS43;E9Q2S0		Pcdh7
-0.142152	-0.16654	3	3	3	5.9	5.9	5.9	72.318	5	Q91VE0	Q91VE0	Long-chain fatty acid transport protein 4	Slc27a4
-0.142148	-0.0426407	4	4	4	50.5	50.5	50.5	11.241	14	P56376;E9QJT5;Q8BMV3	P56376;E9QJT5	Acylphosphatase-1;Acylphosphatase	Acyp1
-0.142127	0.0439472	13	13	1	54.8	54.8	5.8	51.1	20	P83887	P83887	Tubulin gamma-1 chain	Tubg1
-0.142088	-0.140977	4	4	4	7.1	7.1	7.1	74.919	6	P42128;E9Q4K6;F8VPY3;Q3UCQ1-2;Q3UCQ1	P42128	Forkhead box protein K1	Foxk1
-0.142041	-0.226004	18	18	18	57.5	57.5	57.5	32.56	224	Q61937;Q9DAY9;Q5SQB5;Q5SQB0;E9Q5T3	Q61937;Q9DAY9;Q5SQB5;Q5SQB0;E9Q5T3	Nucleophosmin	Npm1;Gm5611
-0.141601	-0.143848	10	10	10	20.5	20.5	20.5	75.29	29	Q8VBZ3	Q8VBZ3	Cleft lip and palate transmembrane protein 1 homolog	Clptm1
-0.141234	-0.166096	15	15	15	23	23	23	97.783	38	Q3TA68;Q3TAQ9	Q3TA68;Q3TAQ9		Wdr36
-0.141124	-0.0894089	25	25	25	65.3	65.3	65.3	47.688	196	P50247;A2ALT5	P50247	Adenosylhomocysteinase	Ahcy
-0.141006	-0.220335	20	20	20	39.2	39.2	39.2	88.265	43	Q8C4J7;Q8CE86;F6YAR3	Q8C4J7;Q8CE86	Transducin beta-like protein 3	Tbl3
-0.140975	-0.111191	34	34	7	81.1	81.1	17.3	47.14	432	P17182;B0QZL1;B1ARR7;B1ARR6;D3Z2S4;D3YVD3	P17182	Alpha-enolase	Eno1
-0.140944	0.00211906	4	4	4	39.9	39.9	39.9	15.977	7	Q8C6B9	Q8C6B9	Active regulator of SIRT1	Rps19bp1
-0.140916	-0.176487	10	10	10	10.6	10.6	10.6	161.85	13	A2AQA7;Q8CFQ3	A2AQA7;Q8CFQ3	Intron-binding protein aquarius	Aqr
-0.140821	-0.0404234	3	3	3	9	9	9	33.512	4	Q9CWY8;D3YWG3;Q05C51;D3Z6L4;F6RP29	Q9CWY8;D3YWG3;Q05C51	Ribonuclease H2 subunit A;Ribonuclease	Rnaseh2a
-0.140655	-0.233084	5	5	5	55.3	55.3	55.3	12.811	14	Q9JJU8	Q9JJU8	SH3 domain-binding glutamic acid-rich-like protein	Sh3bgrl
-0.140548	-0.0641232	5	5	5	25.2	25.2	25.2	23.477	9	Q8R035;A2A6T4;Q8R035-2;D6RHR8	Q8R035;A2A6T4;Q8R035-2	Peptidyl-tRNA hydrolase ICT1, mitochondrial	Ict1
-0.140159	-0.144272	134	134	1	65.8	65.8	0.7	284.59	489	P16546;P16546-2	P16546;P16546-2	Spectrin alpha chain, non-erythrocytic 1	Sptan1
-0.140158	0.191732	13	1	1	11.2	1	1	145.66	2	Q5SQX6;E9Q245;E9Q594;F6QD74	Q5SQX6;E9Q245;E9Q594;F6QD74	Cytoplasmic FMR1-interacting protein 2	Cyfip2
-0.140113	-0.226183	9	9	9	21.1	21.1	21.1	69.422	41	Q61468	Q61468	Mesothelin;Megakaryocyte-potentiating factor;Mesothelin, cleaved form	Msln
-0.140006	-0.00344276	6	6	6	20.3	20.3	20.3	39.307	14	D3Z5N4;Q9R062	D3Z5N4;Q9R062	Glycogenin-1	Gyg1
-0.139153	-0.357368	4	4	4	10.8	10.8	10.8	49.795	9	Q8BH60-2;Q8BH60	Q8BH60-2;Q8BH60	Golgi-associated PDZ and coiled-coil motif-containing protein	Gopc
-0.139152	-0.229906	6	6	6	23.3	23.3	23.3	28.246	14	O35566	O35566	CD151 antigen	Cd151
-0.139026	-0.268469	3	3	3	2.9	2.9	2.9	185.32	14	E9Q3I7;Q4KWH5-2;Q4KWH5;E0CY62;Q4KWH5-4;Q4KWH5-3;E0CY47;E0CZ95;Q4KWH5-5	E9Q3I7;Q4KWH5-2;Q4KWH5;E0CY62;Q4KWH5-4;Q4KWH5-3	1-phosphatidylinositol 4,5-bisphosphate phosphodiesterase eta-1	Plch1
-0.138764	NaN	1	1	1	11	11	11	9.7982	1	Q9JJV2-3;Q9JJV2	Q9JJV2-3;Q9JJV2	Profilin-2	Pfn2
-0.138618	0.454679	3	3	3	5.2	5.2	5.2	73.884	5	Q9Z0F8-2;Q9Z0F8;E9PXU2	Q9Z0F8-2;Q9Z0F8;E9PXU2	Disintegrin and metalloproteinase domain-containing protein 17	Adam17
-0.138435	-0.333589	1	1	1	13.9	13.9	13.9	8.6306	2	Q9JI90-2;Q9JI90	Q9JI90-2;Q9JI90	E3 ubiquitin-protein ligase RNF14	Rnf14
-0.138154	-0.189861	3	3	3	26.9	26.9	26.9	20.959	6	O88848;O88848-2;E9PZG3	O88848;O88848-2	ADP-ribosylation factor-like protein 6	Arl6
-0.137888	0.0310678	4	4	3	1.1	1.1	0.8	336	5	Q6PNC0;F8WGX5	Q6PNC0;F8WGX5	DmX-like protein 1	Dmxl1
-0.137805	-0.253954	3	3	3	8.4	8.4	8.4	51.954	5	Q9CQU1	Q9CQU1	Microfibrillar-associated protein 1	Mfap1
-0.137261	-0.24147	50	50	50	68.9	68.9	68.9	100.11	196	P26231;E0CXB9;Q61301-2;Q61301-3;Q61301;Q8BS72;REV__Q9JMB1-2;REV__Q9JMB1;Q65CL1	P26231	Catenin alpha-1	Ctnna1
-0.137111	-0.189785	5	5	5	54.9	54.9	54.9	16.311	16	Q9D7M8	Q9D7M8	DNA-directed RNA polymerase II subunit RPB4	Polr2d
-0.137067	-0.125944	13	13	7	91.4	91.4	59.3	14.957	197	P62962;Q5SX49	P62962;Q5SX49	Profilin-1;Profilin	Pfn1
-0.137057	-0.214899	23	23	23	50.4	50.4	50.4	47.756	81	P32067;F8WHY1;A2AR07;D6RI87;F6SXM5	P32067;F8WHY1;A2AR07	Lupus La protein homolog	Ssb
-0.137031	-0.286631	28	1	1	42.1	1.5	1.5	73.427	2	Q62095	Q62095	ATP-dependent RNA helicase DDX3Y	Ddx3y
-0.13692	0.216715	2	2	2	2.2	2.2	2.2	133.47	3	Q80XC6	Q80XC6	Protein NRDE2 homolog	Nrde2
-0.136916	-0.197186	11	11	11	61.1	61.1	61.1	12.758	34	P48428	P48428	Tubulin-specific chaperone A	Tbca
-0.136833	-0.111344	3	3	3	9.9	9.9	9.9	35.988	3	Q9D6J3	Q9D6J3	Coiled-coil domain-containing protein 94	Ccdc94
-0.136592	0.53031	1	1	1	17.8	17.8	17.8	15.619	2	Q5SRC5;Q6P8I6	Q5SRC5;Q6P8I6	Cytochrome c oxidase assembly protein COX11, mitochondrial	Cox11
-0.136466	-0.209867	15	15	15	50.4	50.4	50.4	38.6	38	P70441;P70441-2	P70441	Na(+)/H(+) exchange regulatory cofactor NHE-RF1	Slc9a3r1
-0.136409	0.13998	13	13	13	17.3	17.3	17.3	108.69	21	E9PUF7;Q61210-2;Q61210;Q61210-5;Q61210-3;Q61210-4;F6ZN61;D3YVJ9	E9PUF7;Q61210-2;Q61210;Q61210-5;Q61210-3;Q61210-4;F6ZN61	Rho guanine nucleotide exchange factor 1	Arhgef1
-0.13639	NaN	1	1	1	4.5	4.5	4.5	26.596	1	Q9DCS1	Q9DCS1	Transmembrane protein 176A	Tmem176a
-0.135931	-0.484601	2	2	2	3.5	3.5	3.5	101.05	7	Q91XX1	Q91XX1		Pcdhgc3
-0.135904	0.203835	4	4	4	32	32	32	16.989	8	P56380	P56380	Bis(5-nucleosyl)-tetraphosphatase [asymmetrical]	Nudt2
-0.135812	-0.104544	9	9	9	13.4	13.4	13.4	109.73	20	Q9CRT8	Q9CRT8	Exportin-T	Xpot
-0.135636	0.0450573	3	3	2	7.2	7.2	5.9	55.872	6	Q9Z127	Q9Z127	Large neutral amino acids transporter small subunit 1	Slc7a5
-0.135634	-0.0234051	16	16	16	33.7	33.7	33.7	71.06	34	Q8K297	Q8K297	Procollagen galactosyltransferase 1	Colgalt1
-0.135626	0.456891	1	1	1	9.4	9.4	9.4	42.132	4	E9QKC1;O35400;O35400-2	E9QKC1;O35400;O35400-2	Sulfotransferase;Sulfotransferase family cytosolic 2B member 1	Sult2b1
-0.135472	-0.376812	13	13	13	10.8	10.8	10.8	215.99	26	P53995;A2ATQ5	P53995;A2ATQ5	Anaphase-promoting complex subunit 1	Anapc1
-0.135259	-0.181343	5	5	5	12.7	12.7	12.7	54.174	7	Q91VJ4;Q7TSE6;Q7TSE6-2	Q91VJ4	Serine/threonine-protein kinase 38	Stk38
-0.135257	0.0427589	7	7	7	9.9	9.9	9.9	85.247	14	Q8C1D8;Q8C1D8-2	Q8C1D8	Protein IWS1 homolog	Iws1
-0.135213	-0.182442	8	8	8	11.1	11.1	11.1	101.37	13	F8WJA0;Q9ESV0	F8WJA0;Q9ESV0	ATP-dependent RNA helicase DDX24	Ddx24
-0.134997	-0.127354	14	14	14	20.1	20.1	20.1	117.94	40	Q7TPD0;Q7TPD0-2	Q7TPD0;Q7TPD0-2	Integrator complex subunit 3	Ints3
-0.134648	-0.0623808	2	2	2	12.6	12.6	12.6	57.488	4	Q91Z31;Q91Z31-2	Q91Z31;Q91Z31-2	Polypyrimidine tract-binding protein 2	Ptbp2
-0.134336	0.224827	2	2	2	15	15	15	23.275	2	Q91WK1	Q91WK1	SPRY domain-containing protein 4	Spryd4
-0.134185	-0.232887	15	15	15	78.7	78.7	78.7	17.971	265	P17742;E9Q1E3;F8VPN3	P17742;E9Q1E3	Peptidyl-prolyl cis-trans isomerase A;Peptidyl-prolyl cis-trans isomerase A, N-terminally processed	Ppia
-0.133409	-0.305891	3	3	3	17.1	17.1	17.1	35.977	9	Q80WW9;B0R015	Q80WW9	DDRGK domain-containing protein 1	Ddrgk1
-0.133219	-0.292921	4	4	4	9	9	9	71.558	5	Q8VDG3	Q8VDG3	Poly(A)-specific ribonuclease PARN	Parn
-0.13321	-0.107269	28	4	0	66.1	14.6	0	50.151	61	P05213	P05213	Tubulin alpha-1B chain	Tuba1b
-0.133168	-0.34846	4	4	4	29	29	29	29.395	11	Q3TBW2;A2A715	Q3TBW2	39S ribosomal protein L10, mitochondrial	Mrpl10
-0.133063	0.0804539	1	1	1	2.2	2.2	2.2	65.965	2	E9PWY4;E9QL91;Q3TWF3;P12023-3;P12023	E9PWY4;E9QL91;Q3TWF3;P12023-3;P12023	Amyloid beta A4 protein;N-APP;Soluble APP-alpha;Soluble APP-beta;C99;Beta-amyloid protein 42;Beta-amyloid protein 40;C83;P3(42);P3(40);C80;Gamma-secretase C-terminal fragment 59;Gamma-secretase C-terminal fragment 57;Gamma-secretase C-terminal fragment 50;C31	App
-0.132781	-0.0166397	10	9	9	22.1	20.6	20.6	80.491	12	Q9CZW4;E9PUC2;D3Z4I4	Q9CZW4;E9PUC2	Long-chain-fatty-acid--CoA ligase 3	Acsl3
-0.132775	NaN	134	1	1	65.7	0.8	0.8	285.15	1	A3KGU7;A3KGU5;E9Q447;A3KGU9;A3KGU4;REV__E9Q770;P08032	A3KGU7;A3KGU5;E9Q447		Sptan1
-0.13276	-0.295771	1	1	1	4.8	4.8	4.8	20.123	2	P46656	P46656	Adrenodoxin, mitochondrial	Fdx1
-0.132705	-0.0393467	5	3	3	30.2	20	20	23.707	4	P61021	P61021	Ras-related protein Rab-5B	Rab5b
-0.132489	-0.0934086	16	16	16	49.5	49.5	49.5	34.877	85	Q922Q8;Q3TF84	Q922Q8;Q3TF84	Leucine-rich repeat-containing protein 59	Lrrc59
-0.132422	-0.0539017	6	6	3	21.2	21.2	15	47.989	9	E9QAQ5;Q9WV60	E9QAQ5;Q9WV60	Glycogen synthase kinase-3 beta	Gsk3b
-0.132052	-0.186497	51	51	51	45.2	45.2	45.2	139.19	146	E9Q1E9;Q8CG48;B1AWH6	E9Q1E9;Q8CG48	Structural maintenance of chromosomes protein 2	Smc2
-0.131349	0.0686626	11	8	7	31.6	22.1	18.2	43.066	9	Q63844;D3Z3G6;D3Z6D8	Q63844;D3Z3G6	Mitogen-activated protein kinase 3;Mitogen-activated protein kinase	Mapk3
-0.131307	-0.00944138	6	6	6	53.2	53.2	53.2	13.561	16	Q9CQB4;Q9D855	Q9CQB4;Q9D855	Cytochrome b-c1 complex subunit 7	Uqcrb
-0.131248	-0.136536	9	9	9	22	22	22	56.327	17	P97770-2;P97770;P97770-3;D3YYB2	P97770-2;P97770;P97770-3;D3YYB2	THUMP domain-containing protein 3	Thumpd3
-0.131115	0.00634384	5	5	5	13.8	13.8	13.8	43.349	13	Q80X73	Q80X73	Protein pelota homolog	Pelo
-0.130866	-0.0813198	9	9	9	17.1	17.1	17.1	96.596	18	G5E8C6;Q91YD6;G5E8H0;Q91YD6-2;Q91YD6-3;D3Z669;D3YWZ2	G5E8C6;Q91YD6;G5E8H0;Q91YD6-2	Villin-like protein	Vill
-0.130801	0.0713787	3	3	3	15.6	15.6	15.6	33.448	4	Q9QZH3	Q9QZH3	Peptidyl-prolyl cis-trans isomerase E	Ppie
-0.130558	0.0119734	3	3	3	12.9	12.9	12.9	33.307	8	E9PWD3;Q3UUW5;Q61458;E9QA43;F7D1U6	E9PWD3;Q3UUW5;Q61458;E9QA43	Cyclin-H	Ccnh
-0.130186	0.2804	2	2	2	7.5	7.5	7.5	23.629	3	Q91ZR1	Q91ZR1	Ras-related protein Rab-4B	Rab4b
-0.130139	-0.0614777	56	56	56	55.4	55.4	55.4	141.74	189	Q8VDJ3	Q8VDJ3	Vigilin	Hdlbp
-0.130075	-0.547701	2	2	2	15.1	15.1	15.1	23.849	4	Q8K396	Q8K396	Meiotic nuclear division protein 1 homolog	Mnd1
-0.12947	-0.163338	7	7	7	16.9	16.9	16.9	55.731	19	Q8BTS4	Q8BTS4	Nuclear pore complex protein Nup54	Nup54
-0.129432	0.0746975	6	6	6	22.5	22.5	22.5	30.537	10	Q9DAU1;B0V2V1;Q9DAU1-2	Q9DAU1	Protein canopy homolog 3	Cnpy3
-0.12938	-0.0384617	15	15	15	18.2	18.2	18.2	120.26	38	P53569;P53569-2	P53569;P53569-2	CCAAT/enhancer-binding protein zeta	Cebpz
-0.129285	-0.240731	3	3	3	6.8	6.8	6.8	68.079	7	Q8BHJ9	Q8BHJ9	Pre-mRNA-splicing factor SLU7	Slu7
-0.129239	-0.359379	2	2	2	9.3	9.3	9.3	32.214	8	Q8BHX3;Q8BHX3-2;E9Q2C7;Q8BHX3-3	Q8BHX3;Q8BHX3-2;E9Q2C7;Q8BHX3-3	Borealin	Cdca8
-0.129104	-0.111345	9	9	9	16.3	16.3	16.3	77.519	14	E9PWC8;E9PZR3;F8WHQ6;Q61183-4;Q61183-3;Q61183;E9QAN2;Q61183-2;E9QAY4;E9Q5Z1;E9PVN7;F6VTN8;A1L349;Q9WVP6;F7CXD5;F7DC29;F7AB38	E9PWC8;E9PZR3;F8WHQ6;Q61183-4;Q61183-3;Q61183;E9QAN2;Q61183-2	Poly(A) polymerase alpha	Papola
-0.128804	-0.463115	1	1	1	2	2	2	91.707	2	Q91W96	Q91W96	Anaphase-promoting complex subunit 4	Anapc4
-0.128615	-0.230629	15	15	15	39.2	39.2	39.2	61.475	43	Q9CSN1	Q9CSN1	SNW domain-containing protein 1	Snw1
-0.128457	-0.151793	25	25	24	38.6	38.6	37.5	75.441	98	Q8VIJ6	Q8VIJ6	Splicing factor, proline- and glutamine-rich	Sfpq
-0.128306	-0.237807	1	1	1	6.9	6.9	6.9	23.929	2	B2KF54;B2KF52;Q3TT38;A2RT11	B2KF54;B2KF52;Q3TT38;A2RT11	Uncharacterized protein C6orf106 homolog	D17Wsu92e
-0.128219	-0.12278	7	7	6	24.8	24.8	24.8	30.704	28	F8WH59;Q8BL97-3;Q8BL97-4;Q8BL97-2;Q8BL97	F8WH59;Q8BL97-3;Q8BL97-4;Q8BL97-2;Q8BL97	Serine/arginine-rich splicing factor 7	Srsf7
-0.128107	-0.17844	6	6	6	7.2	7.2	7.2	127.38	11	Q8CG46-2;Q8CG46	Q8CG46-2;Q8CG46	Structural maintenance of chromosomes protein 5	Smc5
-0.128047	-0.18878	11	11	11	15.5	15.5	15.5	145.27	19	Q8K4P0;D3YX80	Q8K4P0	pre-mRNA 3 end processing protein WDR33	Wdr33
-0.127995	-0.0154819	29	29	28	41	41	39.9	91.006	83	O35286	O35286	Pre-mRNA-splicing factor ATP-dependent RNA helicase DHX15	Dhx15
-0.127849	-0.155024	27	27	2	69.2	69.2	9.5	51.028	149	P61979-2;P61979;D3YWG1	P61979-2;P61979;D3YWG1	Heterogeneous nuclear ribonucleoprotein K	Hnrnpk;Gm7964
-0.127666	-0.0933475	7	7	7	16.9	16.9	16.9	66.806	18	Q5SW15;Q9CQG2-2;Q9CQG2;F8WHZ7	Q5SW15;Q9CQG2-2;Q9CQG2	Methyltransferase-like protein;Methyltransferase-like protein 16	Mettl16
-0.127254	-0.40587	4	4	4	8.7	8.7	8.7	74.225	8	E9PZ92;Q3TPX4	E9PZ92;Q3TPX4	Exocyst complex component 5	Exoc5
-0.12705	-0.107067	1	1	1	4.9	4.9	4.9	37.516	3	Q6PAT0	Q6PAT0	Probable inactive tRNA-specific adenosine deaminase-like protein 3	Adat3
-0.126918	-0.170609	24	2	0	69	9.7	0	28.556	9	G5E8R1;G5E8R0;E9Q455	G5E8R1;G5E8R0;E9Q455		Tpm1
-0.126698	-0.142729	7	7	7	6	6	6	207.17	17	E9PZY8;A2AIV2;A2AIV2-2	E9PZY8;A2AIV2;A2AIV2-2	Protein virilizer homolog	1110037F02Rik;Kiaa1429
-0.126584	-0.197519	11	11	11	7	7	7	247.64	22	Q8CJF7;F6S6E4;F6SJR1;F6QTR3	Q8CJF7	Protein ELYS	Ahctf1
-0.12654	0.000358582	9	9	9	10.8	10.8	10.8	145.09	16	B2RUJ2;B7ZNX6;Q80TH2-1;Q80TH2;Q80TH2-2;B9EHV0;E9Q6L9;Q80TE7	B2RUJ2;B7ZNX6;Q80TH2-1;Q80TH2;Q80TH2-2	Protein LAP2	Erbb2ip
-0.126229	0.0581665	7	7	7	34.8	34.8	34.8	33.772	22	Q9ERF3;Q8BVQ0;F6U7Z8	Q9ERF3;Q8BVQ0;F6U7Z8	WD repeat-containing protein 61;WD repeat-containing protein 61, N-terminally processed	Wdr61
-0.126147	-0.235977	28	28	28	49.6	49.6	49.6	82.406	90	Q52KC3;P49718	Q52KC3;P49718	DNA helicase;DNA replication licensing factor MCM5	Mcm5
-0.126145	-0.306419	4	4	4	6.2	6.2	6.2	80.581	6	Q91YK2;F7AGW8	Q91YK2	Ribosomal RNA processing protein 1 homolog B	Rrp1b
-0.126053	0.169105	3	3	2	23	23	16.5	16.018	3	Q9JME7	Q9JME7	Trafficking protein particle complex subunit 2-like protein	Trappc2l
-0.125596	-0.175415	2	2	2	9	9	9	37.436	4	Q4FK66;Q4FK66-2	Q4FK66;Q4FK66-2	Pre-mRNA-splicing factor 38A	Prpf38a
-0.125529	-0.230013	10	10	10	50.4	50.4	50.4	27.581	28	Q8BVF2	Q8BVF2	Phosducin-like protein 3	Pdcl3
-0.125443	-0.0665817	3	3	3	37.8	37.8	37.8	9.7681	8	Q9CQ69	Q9CQ69	Cytochrome b-c1 complex subunit 8	Uqcrq
-0.125336	-0.230162	2	2	2	11.7	11.7	11.7	18.904	5	Q9CQ45	Q9CQ45	Neudesin	Nenf
-0.12527	-0.362391	5	5	5	13.7	13.7	13.7	47.211	11	Q4VBE8	Q4VBE8	WD repeat-containing protein 18	Wdr18
-0.125166	0.124745	2	2	2	10.2	10.2	10.2	37.704	3	Q6PIU9	Q6PIU9	Uncharacterized protein FLJ45252 homolog
-0.124879	-0.136419	4	4	2	37.4	37.4	21.7	13.198	8	D3YUG2;D3Z0B8;D3Z2L7;Q3UT23;Q9QZ73;D3Z546;G5E8Q6;Q8BZJ7-4;Q8BZJ7-2;Q8BZJ7	D3YUG2;D3Z0B8;D3Z2L7;Q3UT23;Q9QZ73;D3Z546;G5E8Q6;Q8BZJ7-4;Q8BZJ7-2;Q8BZJ7	DCN1-like protein;DCN1-like protein 1;DCN1-like protein 2	Dcun1d1;Dcun1d2
-0.124866	-0.0240822	18	18	18	32.1	32.1	32.1	80.087	45	F6YP65;Q9CQN1	F6YP65;Q9CQN1	Heat shock protein 75 kDa, mitochondrial	Trap1
-0.124685	-0.275344	2	2	2	2.6	2.6	2.6	86.379	4	Q8C145;D3Z7N4	Q8C145;D3Z7N4	Zinc transporter ZIP6	Slc39a6
-0.12453	-0.757395	3	3	3	5.6	5.6	5.6	48.102	4	B7ZN70;Q9D2J4-2;Q9D2J4	B7ZN70		Vsig1
-0.124513	-0.00256729	10	10	6	11.5	11.5	7.5	117.17	16	Q6ZPF4;D3Z7A7;Q6ZPF4-2;E9Q1Y8;E9PZ34	Q6ZPF4;D3Z7A7;Q6ZPF4-2	Formin-like protein 3	Fmnl3
-0.12441	0.069643	2	2	2	2.1	2.1	2.1	138.59	5	Q7TT18;Q7TT18-2	Q7TT18;Q7TT18-2	Activating transcription factor 7-interacting protein 1	Atf7ip
-0.124408	-0.257916	4	4	4	10.9	10.9	10.9	48.745	5	Q9CZ91	Q9CZ91	Serum response factor-binding protein 1	Srfbp1
-0.124303	NaN	1	1	1	5.3	5.3	5.3	35.504	1	Q6P3A8-2;Q6P3A8	Q6P3A8-2;Q6P3A8	2-oxoisovalerate dehydrogenase subunit beta, mitochondrial	Bckdhb
-0.124269	0.287151	1	1	1	5.1	5.1	5.1	45.429	2	D3Z0I5;Q922Y2	D3Z0I5;Q922Y2	Tripartite motif-containing protein 59	Trim59
-0.124265	-0.103722	20	20	20	29.1	29.1	29.1	87.052	49	Q9Z110-2;Q9Z110;D3Z0B4	Q9Z110-2;Q9Z110	Delta-1-pyrroline-5-carboxylate synthase;Glutamate 5-kinase;Gamma-glutamyl phosphate reductase	Aldh18a1
-0.124089	-0.093338	2	2	2	19.2	19.2	19.2	14.308	3	P58064	P58064	28S ribosomal protein S6, mitochondrial	Mrps6
-0.123988	-0.232669	3	3	3	12.1	12.1	12.1	43.346	6	P49442;E0CYQ4;E0CX64	P49442	Inositol polyphosphate 1-phosphatase	Inpp1
-0.123913	-0.111257	8	6	6	20.3	17.1	17.1	59.465	10	G8JL74;G3UXA6;Q8BHD7-2;Q8BHD7;G3UZ01;F7C521;G3UY95;G3UXZ6;G3UXZ8	G8JL74;G3UXA6;Q8BHD7-2;Q8BHD7;G3UZ01	Polypyrimidine tract-binding protein 3	Ptbp3
-0.123693	-0.308685	7	7	7	34.9	34.9	34.9	26.753	19	Q8BGT7	Q8BGT7	Survival of motor neuron-related-splicing factor 30	Smndc1
-0.12361	-0.0670109	21	21	21	61.4	61.4	61.4	44.729	66	Q9CZ30;B1AYJ9;Q9CZ30-2;Q99K73	Q9CZ30;B1AYJ9;Q9CZ30-2	Obg-like ATPase 1	Ola1
-0.123559	-0.515425	7	7	7	6.2	6.2	6.2	184.8	15	E9QK89;Q5PSV9;G3UX64	E9QK89;Q5PSV9	Mediator of DNA damage checkpoint protein 1	Mdc1
-0.123337	-0.0129871	2	2	2	8.8	8.8	8.8	60.626	3	P48760-2;P48760-5;P48760-4;P48760;P48760-3;A2AK70	P48760-2;P48760-5;P48760-4;P48760;P48760-3;A2AK70	Folylpolyglutamate synthase, mitochondrial	Fpgs
-0.12324	-0.162268	13	13	10	30	30	28	48.37	32	Q60749;Q9WU01-2;Q9WU01	Q60749	KH domain-containing, RNA-binding, signal transduction-associated protein 1	Khdrbs1
-0.123004	0.0361433	5	5	5	12.4	12.4	12.4	83.579	18	E9Q3P7;Q91WR3-2;Q91WR3;Q91WR3-3	E9Q3P7;Q91WR3-2;Q91WR3;Q91WR3-3	Activating signal cointegrator 1 complex subunit 2	Ascc2
-0.122974	-0.0886545	4	2	2	5.4	4.3	4.3	149.16	3	F6WUK6;Q6DID3;Q3TBS5	F6WUK6;Q6DID3;Q3TBS5	Protein SCAF8	Scaf8
-0.12256	-0.185448	19	19	19	37.1	37.1	37.1	75.38	48	Q6ZQL4	Q6ZQL4	WD repeat-containing protein 43	Wdr43
-0.122367	0.376549	2	2	2	7.2	7.2	7.2	28.657	2	D3Z479;Q91WE1;D3YVT2	D3Z479;Q91WE1;D3YVT2	Sorting nexin-15	Snx15
-0.122192	NaN	1	1	1	7.6	7.6	7.6	20.619	1	Q9Z0S9	Q9Z0S9	Prenylated Rab acceptor protein 1	Rabac1
-0.122054	-0.212954	23	23	23	39.2	39.2	39.2	71.527	67	A2AW05;F8WGL8;Q08943;Q08943-2	A2AW05;F8WGL8;Q08943;Q08943-2	FACT complex subunit SSRP1	Ssrp1
-0.121882	-0.155142	8	8	8	63.8	63.8	63.8	14.88	37	Q9CQW5	Q9CQW5	Galectin-2	Lgals2
-0.121745	-0.268681	5	5	4	7.8	7.8	5.7	100.19	5	B9EJ23;F8WGK4;O70589-3;O70589-4;O70589-5;O70589;E9QM23;O70589-2;F6ZQR2;B1AUH6;B1AUH5;F7CD87;F6Y9I5	B9EJ23;F8WGK4;O70589-3;O70589-4;O70589-5;O70589;E9QM23;O70589-2	Peripheral plasma membrane protein CASK	Cask
-0.121741	-0.000839233	5	5	5	15.2	15.2	15.2	42.499	9	F6SY09;P55302;F6WMD1	F6SY09;P55302;F6WMD1	Alpha-2-macroglobulin receptor-associated protein	Lrpap1
-0.121514	NaN	1	1	1	3.3	3.3	3.3	58.265	1	Q8CC86	Q8CC86	Nicotinate phosphoribosyltransferase	Naprt
-0.121499	-0.133184	25	25	25	63	63	63	55.249	75	Q99LF4	Q99LF4	tRNA-splicing ligase RtcB homolog	Rtcb
-0.121482	-0.234362	8	8	8	40.5	40.5	40.5	23.598	21	Q9Z1B5	Q9Z1B5	Mitotic spindle assembly checkpoint protein MAD2A	Mad2l1
-0.121086	0.139306	6	6	6	10	10	10	97.047	10	A2AB59;A2AB59-2;Q8BT62;A2AKN5	A2AB59;A2AB59-2	Rho GTPase-activating protein 27	Arhgap27
-0.12102	-0.134817	8	5	5	9.4	6.1	6.1	118.47	6	E9QL01;Q80U78-2;Q80U78-3;Q80U78;Q3TTW5;E9Q6M7;Q80U78-4;A8WHM8	E9QL01;Q80U78-2;Q80U78-3;Q80U78;Q3TTW5;E9Q6M7	Pumilio homolog 1	Pum1
-0.120986	-0.051836	9	9	9	36.4	36.4	36.4	34.537	18	Q9ES74;Q3TN15	Q9ES74;Q3TN15	Serine/threonine-protein kinase Nek7	Nek7
-0.120625	-0.141133	3	3	2	9.4	9.4	6.3	44.839	4	Q8VCR0;G3UXP8;Q3TWJ1;P28704-2;P28704;G3UZ09	Q8VCR0;G3UXP8;Q3TWJ1;P28704-2;P28704	Retinoic acid receptor RXR-beta	Rxrb
-0.120473	-0.140179	4	4	4	18.1	18.1	18.1	27.807	7	P47879	P47879	Insulin-like growth factor-binding protein 4	Igfbp4
-0.120406	-0.0642433	16	15	15	50.1	50.1	50.1	38.833	102	Q5EBP8;P49312;P49312-2	Q5EBP8;P49312;P49312-2	Heterogeneous nuclear ribonucleoprotein A1;Heterogeneous nuclear ribonucleoprotein A1, N-terminally processed	Hnrnpa1
-0.120204	-0.156204	16	16	13	43.4	43.4	36.4	39.842	28	Q06138;D3YV52;D3Z704	Q06138	Calcium-binding protein 39	Cab39
-0.120091	-0.0799732	11	11	11	14.8	14.8	14.8	98.72	23	Q9WV91	Q9WV91	Prostaglandin F2 receptor negative regulator	Ptgfrn
-0.12007	-0.0519753	40	40	40	32.1	32.1	32.1	143.23	90	Q9CU62	Q9CU62	Structural maintenance of chromosomes protein 1A	Smc1a
-0.119978	-0.139542	4	4	4	27.4	27.4	27.4	24.001	5	Q9DCH6	Q9DCH6	AN1-type zinc finger protein 6	Zfand6
-0.1198	NaN	1	1	1	4.4	4.4	4.4	26.589	1	A6PWX7;F6V305;A6PWX8;Q9CWU6	A6PWX7;F6V305;A6PWX8;Q9CWU6	Ubiquinol-cytochrome-c reductase complex assembly factor 1	Uqcc1
-0.119757	-0.00951862	5	5	5	4.7	4.7	4.7	209.49	8	D3Z1C0;Q6ZPE2;B2RXX4;F6S251	D3Z1C0;Q6ZPE2;B2RXX4	Myotubularin-related protein 5	Sbf1
-0.119649	-0.00675106	1	1	1	13.5	13.5	13.5	8.346	2	Q8R034	Q8R034	Anaphase-promoting complex subunit 13	Anapc13
-0.119506	-0.0855598	8	8	8	14.6	14.6	14.6	84.816	14	P25799-2;P25799-3;P25799;P25799-4;F6Z9G5;P25799-7;P25799-6;P25799-5	P25799-2;P25799-3;P25799;P25799-4	Nuclear factor NF-kappa-B p105 subunit;Nuclear factor NF-kappa-B p50 subunit	Nfkb1
-0.119474	-0.565422	4	4	4	9.9	9.9	9.9	64.91	5	Q922Q2	Q922Q2	Serine/threonine-protein kinase RIO1	Riok1
-0.119372	-0.18617	2	2	2	4.4	4.4	4.4	46.745	4	D6RGM3;E9QK48;Q7TNG5;Q7TNG5-2;D3YWS2	D6RGM3;E9QK48;Q7TNG5;Q7TNG5-2;D3YWS2	Echinoderm microtubule-associated protein-like 2	Eml2
-0.119303	0.13019	7	7	7	13.9	13.9	13.9	76.762	8	D6RII3;D3Z4J9;E9Q6W7;Q05BC3-2;Q05BC3;Q05BC3-3	D6RII3;D3Z4J9;E9Q6W7;Q05BC3-2;Q05BC3;Q05BC3-3	Echinoderm microtubule-associated protein-like 1	Eml1
-0.119128	-0.158871	28	28	15	68.7	68.7	41.4	46.153	254	P60843;Q3TSJ4	P60843	Eukaryotic initiation factor 4A-I	Eif4a1
-0.119002	-0.130194	27	27	27	32.7	32.7	32.7	108.77	62	E9Q5G3;E9Q5W8;F6XCV8	E9Q5G3;E9Q5W8;F6XCV8	Kinesin-like protein KIF23	Kif23
-0.118497	-0.0116196	6	6	6	7.1	7.1	7.1	131.63	11	P27046	P27046	Alpha-mannosidase 2	Man2a1
-0.118463	-0.265471	7	7	7	44.8	44.8	44.8	15.236	17	P32020-2;P32020	P32020-2;P32020	Non-specific lipid-transfer protein	Scp2
-0.118432	-0.128748	7	7	7	26.7	26.7	26.7	33.931	16	Q8JZU2;F6VVY4	Q8JZU2	Tricarboxylate transport protein, mitochondrial	Slc25a1
-0.117919	0.418036	4	4	4	4.9	4.9	4.9	114.07	4	Q6ZPY2;Q6ZPY2-2	Q6ZPY2;Q6ZPY2-2	Protein SMG5	Smg5
-0.117782	-0.314535	2	2	2	9.2	9.2	9.2	22.236	5	Q5U5I3;Q99N85	Q5U5I3;Q99N85	28S ribosomal protein S18a, mitochondrial	Mrps18a
-0.117682	-0.615398	4	4	4	14	14	14	48.46	6	Q9D7V1	Q9D7V1	SH2 domain-containing protein 4A	Sh2d4a
-0.117526	-0.0671864	7	7	7	24.2	24.2	24.2	44.887	13	Q60766-2;Q60766;Q5NCB5	Q60766-2;Q60766;Q5NCB5	Immunity-related GTPase family M protein 1	Irgm1
-0.11748	0.272291	2	2	2	6.3	6.3	6.3	83.441	4	Q8BZ36-2;Q8BZ36;D3YU54;D3YU07	Q8BZ36-2;Q8BZ36;D3YU54;D3YU07	RAD50-interacting protein 1	Rint1
-0.117398	-0.0013237	7	7	7	36.6	36.6	36.6	35.848	14	P51949	P51949	CDK-activating kinase assembly factor MAT1	Mnat1
-0.117013	NaN	1	1	1	1.2	1.2	1.2	141.29	1	G3UWM5;B7ZCJ0;E9Q570;B7ZCJ1;Q6DFV3	G3UWM5;B7ZCJ0;E9Q570;B7ZCJ1;Q6DFV3	Rho GTPase-activating protein 21	Arhgap21
-0.116899	-0.189492	5	5	5	19.5	19.5	19.5	50.942	8	Q8CI32	Q8CI32	BAG family molecular chaperone regulator 5	Bag5
-0.116637	-0.464692	3	3	3	28.1	28.1	28.1	14.237	5	Q8BGB5	Q8BGB5	LIM domain-containing protein 2	Limd2
-0.116557	-0.204588	9	9	9	36.6	36.6	36.6	38.096	19	Q9D0F6;D3Z1Y6	Q9D0F6	Replication factor C subunit 5	Rfc5
-0.116479	0.0266037	16	16	16	26.8	26.8	26.8	99.647	35	Q07139-2;Q07139;Q8C9Y7;Q07139-3	Q07139-2;Q07139;Q8C9Y7	Protein ECT2	Ect2
-0.116183	0.193658	3	3	3	33.8	33.8	33.8	15.072	6	P97304	P97304	DNA-directed RNA polymerases I and III subunit RPAC2	Polr1d
-0.116031	-0.278849	7	7	7	17.7	17.7	17.7	63.928	14	Q5EG47;Q8BRK8	Q5EG47	5-AMP-activated protein kinase catalytic subunit alpha-1	Prkaa1
-0.116006	-0.0038414	7	7	7	45.9	45.9	45.9	29.435	17	O08579;Q3THM8;B7FAU5;D6RFS0	O08579;Q3THM8;B7FAU5	Emerin	Emd
-0.115706	NaN	2	2	2	2.1	2.1	2.1	149.5	3	A2ACM0;Q8K4Q0;Q8K4Q0-4;Q8K4Q0-3;Q8K4Q0-2	A2ACM0;Q8K4Q0;Q8K4Q0-4;Q8K4Q0-3;Q8K4Q0-2	Regulatory-associated protein of mTOR	Rptor
-0.115644	NaN	2	2	2	10.3	10.3	10.3	23.034	3	Q8BPA8;Q8BPA8-2	Q8BPA8;Q8BPA8-2	Protein DPCD	Dpcd
-0.115574	-0.48684	3	3	3	8.9	8.9	8.9	35.829	8	F8WGQ9;Q922M3	F8WGQ9;Q922M3	BTB/POZ domain-containing adapter for CUL3-mediated RhoA degradation protein 3	Kctd10
-0.115491	-0.162682	5	5	5	8.9	8.9	8.9	80.076	8	Q5RJG1	Q5RJG1	Nucleolar protein 10	Nol10
-0.115466	-0.134838	12	12	12	75	75	75	23.407	94	Q99PT1	Q99PT1	Rho GDP-dissociation inhibitor 1	Arhgdia
-0.11526	-0.150324	15	15	15	22.6	22.6	22.6	104.17	36	Q6P2B1;Q6P2B1-2;F6TDZ2;Q6P2B1-3;E9Q0H8;E9PWA5	Q6P2B1;Q6P2B1-2	Transportin-3	Tnpo3
-0.11523	-0.15921	24	24	24	28.7	28.7	28.7	119.84	56	G3X956;Q920B9	G3X956;Q920B9	FACT complex subunit SPT16	Supt16;Supt16h
-0.115228	NaN	1	1	1	5.6	5.6	5.6	33.9	1	F8WIM0;Q8BPG6	F8WIM0;Q8BPG6	Sulfatase-modifying factor 2	Sumf2
-0.114961	0.162906	1	1	1	10.6	10.6	10.6	15.766	2	Q9CQT5	Q9CQT5	Proteasome maturation protein	Pomp
-0.114741	0.114311	12	12	12	53.4	53.4	53.4	40.691	19	P70697	P70697	Uroporphyrinogen decarboxylase	Urod
-0.114667	-0.259611	8	8	8	13.7	13.7	13.7	94.326	11	F8WGU1;Q99KG3-2;Q99KG3-3;Q99KG3	F8WGU1;Q99KG3-2;Q99KG3-3;Q99KG3	RNA-binding protein 10	Rbm10
-0.1146	-0.118204	34	34	30	53.4	53.4	48.9	85.47	106	Q02248;E9Q6A9;F7BAC9;F7CRC6;D3YUH4;F6QZ47;D3Z5Q1;E9PW26;D3Z7S6	Q02248;E9Q6A9	Catenin beta-1	Ctnnb1
-0.114545	-0.122295	10	10	10	10.2	10.2	10.2	153.92	18	B2RRI2;Q689Z5;Q689Z5-2;E9PW13;E9Q429;Q7TNB8-3;Q7TNB8-2;Q7TNB8	B2RRI2;Q689Z5;Q689Z5-2;E9PW13	Protein strawberry notch homolog 1	Sbno1
-0.114492	0.0575981	10	10	10	8.7	8.7	8.7	207.11	16	E9QL34;A2AU89;A2AU91;P70399-3;P70399;A2AU90;P70399-2;F7CE65;F6VCK5;F6ZRL3;F6QNC8	E9QL34;A2AU89;A2AU91;P70399-3;P70399;A2AU90	Tumor suppressor p53-binding protein 1	Trp53bp1;Tp53bp1
-0.114465	-0.0457878	14	14	14	19.8	19.8	19.8	82.27	32	Q9D4H8-2;Q9D4H8;E0CYT5	Q9D4H8-2;Q9D4H8;E0CYT5	Cullin-2	Cul2
-0.114412	-0.443845	3	3	3	11.4	11.4	11.4	40.977	4	Q8BIG4	Q8BIG4	F-box only protein 28	Fbxo28
-0.114373	-0.0922318	5	4	3	18.7	15.7	9.6	41.53	6	Q921W2;P70318;D6RGU1	Q921W2;P70318;D6RGU1	Nucleolysin TIAR	Tial1
-0.113971	-0.135933	19	19	19	46.9	46.9	46.9	37.387	72	Q93092	Q93092	Transaldolase	Taldo1
-0.11373	0.104267	3	3	3	2.3	2.3	2.3	223.58	4	F6VTL9;B7ZWL5;E9Q9L6;Q6ZQA0;Q6ZQA0-2;F6ZZB1	F6VTL9;B7ZWL5;E9Q9L6;Q6ZQA0;Q6ZQA0-2;F6ZZB1	Neurobeachin-like protein 2	Nbeal2
-0.113549	0.158087	3	3	3	23.9	23.9	23.9	13.667	6	P60521	P60521	Gamma-aminobutyric acid receptor-associated protein-like 2	Gabarapl2
-0.11342	-0.172029	11	11	11	43.6	43.6	43.6	37.605	23	O08915;D3YW40	O08915	AH receptor-interacting protein	Aip
-0.113206	-0.108194	8	8	8	4.9	4.9	4.9	254.84	14	E9PU96;Q571H0;Q571H0-2	E9PU96;Q571H0	Nucleolar pre-ribosomal-associated protein 1	Urb1
-0.112647	-0.00234222	6	6	6	46.5	46.5	46.5	22.678	11	Q8CHP5-2;Q8CHP5	Q8CHP5-2;Q8CHP5	Partner of Y14 and mago	Wibg
-0.112539	-0.0623589	3	3	3	21.5	21.5	21.5	22.037	6	Q63829	Q63829	COMM domain-containing protein 3	Commd3
-0.112438	0.167356	3	3	3	6	6	6	65.144	5	A4QPD3;P15307	A4QPD3;P15307	Proto-oncogene c-Rel	Rel
-0.112281	-0.0594416	4	4	4	14.3	14.3	14.3	52.767	6	Q8C1X1;A6H5Z3-2;A6H5Z3;E9Q1K9;E0CXR2	Q8C1X1;A6H5Z3-2;A6H5Z3;E9Q1K9;E0CXR2	Exocyst complex component 6B	Exoc6b
-0.11221	-0.197033	20	20	20	33.1	33.1	33.1	83.056	49	P27641	P27641	X-ray repair cross-complementing protein 5	Xrcc5
-0.112086	0.0239744	1	1	1	5.5	5.5	5.5	50.774	4	E9PZ64;Q61122	E9PZ64;Q61122	NGFI-A-binding protein 1	Nab1
-0.111955	-0.060915	103	103	103	57.6	57.6	57.6	272.43	429	P19096	P19096	Fatty acid synthase;[Acyl-carrier-protein] S-acetyltransferase;[Acyl-carrier-protein] S-malonyltransferase;3-oxoacyl-[acyl-carrier-protein] synthase;3-oxoacyl-[acyl-carrier-protein] reductase;3-hydroxyacyl-[acyl-carrier-protein] dehydratase;Enoyl-[acyl-carrier-protein] reductase;Oleoyl-[acyl-carrier-protein] hydrolase	Fasn
-0.111809	0.0244188	2	2	2	16.8	16.8	16.8	21.777	3	Q921Y2	Q921Y2	U3 small nucleolar ribonucleoprotein protein IMP3	Imp3
-0.111788	-0.0777254	1	1	1	2.1	2.1	2.1	46.276	2	Q9D304	Q9D304	E3 ubiquitin-protein ligase RNF128	Rnf128
-0.111514	-0.131546	20	20	20	17.8	17.8	17.8	143.54	59	F6RJ39;E9Q9R4;Q9JIX8-4;Q9JIX8;B8JJ91;Q9JIX8-3;Q9JIX8-2;Q52KR6;B8JJ92;B8JJ90;F6Q8C0;B8JJ89	F6RJ39;E9Q9R4;Q9JIX8-4;Q9JIX8;B8JJ91;Q9JIX8-3;Q9JIX8-2;Q52KR6;B8JJ92	Apoptotic chromatin condensation inducer in the nucleus	Acin1
-0.111508	-0.0980873	16	16	16	33.1	33.1	33.1	71.413	36	Q5SWN2;Q8VEE4	Q5SWN2;Q8VEE4	Replication protein A 70 kDa DNA-binding subunit;Replication protein A 70 kDa DNA-binding subunit, N-terminally processed	Rpa1
-0.111423	-0.0807199	3	3	3	16.3	16.3	16.3	30.972	7	Q8K4Z3	Q8K4Z3	NAD(P)H-hydrate epimerase	Apoa1bp
-0.111237	0.226041	2	2	2	9.9	9.9	9.9	39.503	3	Q8BXG3-2;Q8BXG3;F7B458	Q8BXG3-2;Q8BXG3;F7B458	Intraflagellar transport protein 57 homolog	Ift57
-0.111114	-0.044735	27	27	27	41.6	41.6	41.6	88.544	78	Q8K4Z5	Q8K4Z5	Splicing factor 3A subunit 1	Sf3a1
-0.111015	NaN	2	2	2	38.3	38.3	38.3	10.904	2	D3Z4L7;D3YVM8;O55102	D3Z4L7;D3YVM8;O55102	Biogenesis of lysosome-related organelles complex 1 subunit 1	Bloc1s1
-0.110904	-0.0124035	8	8	8	45.6	45.6	45.6	28.713	28	Q9CQU5;F7C1B0	Q9CQU5	ZW10 interactor	Zwint
-0.110675	-0.25164	4	4	4	10.8	10.8	10.8	40.272	13	E9PVX3;Q99M28;Q99M28-2	E9PVX3;Q99M28;Q99M28-2	RNA-binding protein with serine-rich domain 1	Rnps1
-0.110457	-0.12706	7	7	7	39.7	39.7	39.7	33.578	12	Q3UFY7;Q3UFY7-2;Q3UFY7-3	Q3UFY7;Q3UFY7-2	7-methylguanosine phosphate-specific 5-nucleotidase	Nt5c3b
-0.110389	0.282918	2	2	2	5	5	5	58.316	4	Q9JJL8	Q9JJL8	Serine--tRNA ligase, mitochondrial	Sars2
-0.110307	-0.438589	8	8	8	75.9	75.9	75.9	10	23	P31786;F6WUQ1;Q4VWZ5;F6ZM12;D3Z563	P31786;F6WUQ1;Q4VWZ5;F6ZM12	Acyl-CoA-binding protein	Dbi
-0.110286	-0.247595	28	28	28	40.3	40.3	40.3	93.28	59	Q8BJ71;Q8BJ71-2	Q8BJ71;Q8BJ71-2	Nuclear pore complex protein Nup93	Nup93
-0.11004	-0.193216	45	45	30	30.3	30.3	22.1	216.37	95	E9QAS4;E9QAS5;Q6PDQ2;F6WR45;F6V4V3;B0QZH8;B0QZH7	E9QAS4;E9QAS5;Q6PDQ2	Chromodomain-helicase-DNA-binding protein 4	Chd4
-0.109782	NaN	1	1	1	4	4	4	30.992	1	Q8BHN7-2;Q8BHN7	Q8BHN7-2;Q8BHN7	Uncharacterized protein C12orf29 homolog
-0.10974	-0.0720367	6	6	6	35.5	35.5	35.5	20.9	19	P61082;F6YXS3;F7CDT0;F6WMC0;G5E919	P61082;F6YXS3;F7CDT0;F6WMC0	NEDD8-conjugating enzyme Ubc12	Ube2m
-0.109603	-0.125822	20	20	20	31.5	31.5	31.5	82.302	39	Q8C156	Q8C156	Condensin complex subunit 2	Ncaph
-0.109336	0.230587	6	6	6	25.2	25.2	25.2	40.42	7	Q9D8N2;Q3TH34;D6RIQ6	Q9D8N2;Q3TH34	Protein FAM45A	Fam45a
-0.109235	-0.127595	15	1	1	33.8	2	2	42.3	3	Q9WV02;A2AFI3;Q9WV02-2;A2AFI4	Q9WV02;A2AFI3;Q9WV02-2	RNA-binding motif protein, X chromosome;RNA-binding motif protein, X chromosome, N-terminally processed	Rbmx
-0.108994	-0.089056	9	9	8	45	45	39.8	23.432	32	Q3TLP8;P63001;Q05144;P60764;A2AC13	Q3TLP8;P63001	Ras-related C3 botulinum toxin substrate 1	Rac1
-0.108976	-0.0256004	2	2	2	9.3	9.3	9.3	51.99	3	E9Q209;Q3UFS0-2;Q3UFS0-3;Q3UFS0	E9Q209;Q3UFS0-2;Q3UFS0-3;Q3UFS0	Protein zyg-11 homolog B	Zyg11b
-0.108647	-0.206219	1	1	1	18.2	18.2	18.2	16.683	3	O35427	O35427	DNA-directed RNA polymerase III subunit RPC9	Crcp
-0.108505	-0.108583	3	3	3	25.4	25.4	25.4	21.151	4	Q9CQE5;D3Z1B6	Q9CQE5	Regulator of G-protein signaling 10	Rgs10
-0.108435	0.138756	2	2	2	15.6	15.6	15.6	21.86	5	Q9CQ02	Q9CQ02	COMM domain-containing protein 4	Commd4
-0.10841	-0.234389	2	2	2	6.7	6.7	6.7	25.263	2	Q3TUU5;D3YUH0;D3Z7L3;D3Z094;D3YXN3	Q3TUU5;D3YUH0;D3Z7L3;D3Z094;D3YXN3	Testis-expressed sequence 30 protein	Tex30
-0.108216	-0.25075	4	4	4	15.1	15.1	15.1	53.389	12	Q9R0M4;Q8VIQ4	Q9R0M4;Q8VIQ4	Podocalyxin	Podxl
-0.107436	-0.196074	17	17	17	27.3	27.3	27.3	82.504	40	Q3TUQ5;O35691	Q3TUQ5;O35691	Pinin	Pnn
-0.107276	-0.0295563	2	2	2	4.3	4.3	4.3	50.373	5	P57787	P57787	Monocarboxylate transporter 4	Slc16a3
-0.107181	0.0210114	4	4	4	15.8	15.8	15.8	46.6	8	Q8VCA8;A2A709	Q8VCA8;A2A709	Secernin-2	Scrn2
-0.107175	0.319723	3	3	3	13.9	13.9	13.9	36.867	7	Q8BTX9	Q8BTX9	Inactive hydroxysteroid dehydrogenase-like protein 1	Hsdl1
-0.107052	-0.148992	2	2	2	3.5	3.5	3.5	117.77	4	F6QX82;E9Q5G5;Q5HZJ0	F6QX82;E9Q5G5;Q5HZJ0	Ribonuclease 3	Drosha
-0.107043	-0.0880184	30	30	20	53.1	53.1	34.9	70.67	140	P29341;Q9D4E6;F6ZAX1;A2A5N3;Q8C7D3	P29341	Polyadenylate-binding protein 1	Pabpc1
-0.106984	-0.119822	69	69	69	41.9	41.9	41.9	244.54	195	Q6P4T2;E9QAF6	Q6P4T2	U5 small nuclear ribonucleoprotein 200 kDa helicase	Snrnp200
-0.106872	0.0330906	16	16	16	61.5	61.5	61.5	48.354	54	P29758	P29758	Ornithine aminotransferase, mitochondrial	Oat
-0.106483	-0.15089	19	19	19	44.8	44.8	44.8	58.544	73	Q3UEB3-2;Q3UEB3-3;Q3UEB3	Q3UEB3-2;Q3UEB3-3;Q3UEB3	Poly(U)-binding-splicing factor PUF60	Puf60
-0.106328	-0.44468	3	3	3	19.7	19.7	19.7	20.278	4	B7ZBX7;Q8BG17;F8WGP0;B7ZCM5	B7ZBX7;Q8BG17;F8WGP0	Nucleolar protein 12	Nol12
-0.106272	-0.344683	2	2	2	3.4	3.4	3.4	67.789	3	Q8C788;Q91ZR2	Q8C788;Q91ZR2	Sorting nexin;Sorting nexin-18	Snx18
-0.106103	-0.0703545	18	18	18	55	55	55	52.921	58	O08663	O08663	Methionine aminopeptidase 2	Metap2
-0.105695	-0.168608	15	15	15	25.6	25.6	25.6	88.382	31	O35218	O35218	Cleavage and polyadenylation specificity factor subunit 2	Cpsf2
-0.105422	-0.0701466	3	3	3	8.9	8.9	8.9	66.602	3	Q05DV2;P98192	Q05DV2;P98192	Dihydroxyacetone phosphate acyltransferase	Gnpat
-0.105388	0.00178337	5	5	5	31.4	31.4	31.4	24.967	11	P70280	P70280	Vesicle-associated membrane protein 7	Vamp7
-0.105258	-0.0641785	5	5	5	31.3	31.3	31.3	26.24	16	Q9CQF3	Q9CQF3	Cleavage and polyadenylation specificity factor subunit 5	Nudt21
-0.105143	-0.328254	1	1	1	2.6	2.6	2.6	38.808	2	E9PY50;E9Q4P1	E9PY50;E9Q4P1		Wdfy1
-0.105037	-0.243525	24	24	24	49.8	49.8	49.8	60.342	81	Q6DFW4	Q6DFW4	Nucleolar protein 58	Nop58
-0.104974	0.116955	6	6	6	17.3	17.3	17.3	48.542	12	P35585	P35585	AP-1 complex subunit mu-1	Ap1m1
-0.104817	-0.166779	9	9	6	10.9	10.9	7.8	123.76	12	E9Q9B0;O35071;A2AKI2;F8VQ75;B1AVY7;Q9EQW7;Q80TF6	E9Q9B0;O35071	Kinesin-like protein;Kinesin-like protein KIF1C	Kif1c
-0.104665	-0.118372	9	9	9	32.6	32.6	32.6	48.341	30	Q62418-3;Q62418-2;Q62418	Q62418-3;Q62418-2;Q62418	Drebrin-like protein	Dbnl
-0.104598	0.667091	8	8	8	22.8	22.8	22.8	46.847	16	Q99M87-3;Q99M87;Q99M87-2	Q99M87-3;Q99M87;Q99M87-2	DnaJ homolog subfamily A member 3, mitochondrial	Dnaja3
-0.104578	-0.217207	4	4	4	2.9	2.9	2.9	265.77	5	E9Q411;Q9D3Z9	E9Q411		Nbas
-0.104506	0.0104465	8	8	8	15.2	15.2	15.2	67.942	17	Q60770;E9Q6R9;Q60770-2;A2AEC9	Q60770;E9Q6R9;Q60770-2;A2AEC9	Syntaxin-binding protein 3	Stxbp3;Stxbp3a
-0.104451	-0.0579309	5	5	5	12.7	12.7	12.7	49.593	10	Q9D0D5;E9Q948	Q9D0D5;E9Q948	General transcription factor IIE subunit 1	Gtf2e1
-0.104449	0.0362663	5	5	5	40	40	40	14.585	13	P59708	P59708	Splicing factor 3B subunit 6	Sf3b6
-0.104392	-0.181559	12	12	12	21.8	21.8	21.8	66.741	23	Q925I1;F8WI53;Q925I1-2	Q925I1;F8WI53;Q925I1-2	ATPase family AAA domain-containing protein 3	Atad3
-0.104233	-0.119948	4	4	4	8.9	8.9	8.9	61.734	5	E9Q8D0;F6QYD2	E9Q8D0;F6QYD2		Dnajc21
-0.104152	-0.0690937	14	14	14	82	82	82	18.749	47	Q9DCX2;G3X9L6;B1ASE2;D3Z1B2	Q9DCX2;G3X9L6;B1ASE2	ATP synthase subunit d, mitochondrial	Atp5h;Gm10250
-0.10413	0.489325	1	1	1	6.2	6.2	6.2	52.784	2	D3YWJ4;Q8K2I1	D3YWJ4;Q8K2I1	Protein farnesyltransferase subunit beta	Fntb
-0.103736	-0.223675	8	6	6	7.9	6.6	6.6	112.66	13	E9Q640;E9PYZ7;Q6NZN0-5;Q6NZN0-3;Q6NZN0-4;Q6NZN0-2;Q6NZN0;E9PUF4	E9Q640;E9PYZ7;Q6NZN0-5;Q6NZN0-3;Q6NZN0-4;Q6NZN0-2;Q6NZN0;E9PUF4	RNA-binding protein 26	Rbm26
-0.103599	-0.181341	13	13	13	28.3	28.3	28.3	59.698	37	E9Q4Q2;D3YZC9;D3YZD0;Q64213-2;Q64213-3;Q64213;D3YVH4;F8WHF9;D6RDB7;Q9DD12;B1AWP9;B1AWP7;B1AWQ0;B1AWP8;E9Q2N8;B1AWQ3;B1AWQ4;Q9ET47-8;Q9ET47-7;Q9ET47-6;Q9ET47-5;Q9ET47-4;Q9ET47-2;Q9ET47-3;Q9ET47	E9Q4Q2;D3YZC9;D3YZD0;Q64213-2;Q64213-3;Q64213;D3YVH4	Splicing factor 1	Sf1
-0.103598	0.0202389	3	3	2	6	6	3.3	85.341	3	B1ASU9;O55047;F6XSD0;B7ZC85;O55047-2;B7ZC84	B1ASU9;O55047;F6XSD0;B7ZC85;O55047-2	Serine/threonine-protein kinase tousled-like 2	Tlk2
-0.103583	0.0587711	5	5	5	53.2	53.2	53.2	13.916	33	P62320	P62320	Small nuclear ribonucleoprotein Sm D3	Snrpd3
-0.103307	0.010313	7	7	7	7.7	7.7	7.7	124.97	11	E9Q6V7;Q6W4W7;E9Q4U7;E9Q5X8;O70566;E9PVK5	E9Q6V7;Q6W4W7;E9Q4U7;E9Q5X8;O70566;E9PVK5	Protein diaphanous homolog 2	Diap2;Diaph2
-0.103248	-0.0114632	7	7	7	33.6	33.6	33.6	36.118	13	O35459;F7B227	O35459;F7B227	Delta(3,5)-Delta(2,4)-dienoyl-CoA isomerase, mitochondrial	Ech1
-0.103204	-0.0787277	3	3	3	7.1	7.1	7.1	52.674	4	Q3UFM6;O70279	Q3UFM6;O70279	Protein DGCR14	Dgcr14
-0.102857	0.0251617	13	13	13	14.1	14.1	14.1	133.91	20	Q8CFI7	Q8CFI7	DNA-directed RNA polymerase II subunit RPB2	Polr2b
-0.102792	-0.161619	24	24	1	30.8	30.8	1.8	115.73	62	Q8CGY8-2	Q8CGY8-2	UDP-N-acetylglucosamine--peptide N-acetylglucosaminyltransferase 110 kDa subunit	Ogt
-0.102395	-0.0356693	2	2	2	8.1	8.1	8.1	34.791	4	E9Q5F2;A2ALA6;P09925	E9Q5F2;A2ALA6;P09925	Surfeit locus protein 1	Surf1
-0.10233	-0.132582	39	39	39	68.6	68.6	68.6	80.751	153	Q9QUR6;E9Q0H7	Q9QUR6;E9Q0H7	Prolyl endopeptidase	Prep
-0.102037	NaN	2	2	2	20.6	20.6	20.6	22.477	2	D3Z2F3;Q8K221;D6RHM6	D3Z2F3;Q8K221;D6RHM6	Arfaptin-2	Arfip2
-0.101863	0.0388966	3	3	3	19.4	19.4	19.4	19.52	7	Q3THJ3	Q3THJ3	Probable RNA-binding protein EIF1AD	Eif1ad
-0.101702	-0.280876	3	3	3	5	5	5	96.441	4	F8WJG8;Q80YR4-2;Q80YR4-3;Q80YR4	F8WJG8;Q80YR4-2;Q80YR4-3;Q80YR4	Zinc finger protein 598	Znf598
-0.101676	-0.292368	8	8	8	17.9	17.9	17.9	63.752	15	Q80SY5	Q80SY5	Pre-mRNA-splicing factor 38B	Prpf38b
-0.101651	-0.0610409	79	79	79	32.1	32.1	32.1	332.91	168	E9Q557;E9PZW0	E9Q557;E9PZW0	Desmoplakin	Dsp
-0.101563	-0.309294	2	2	2	13.7	13.7	13.7	17.6	9	Q9D3D9	Q9D3D9	ATP synthase subunit delta, mitochondrial	Atp5d
-0.101422	-0.24678	2	2	2	5.4	5.4	5.4	35.154	4	F6TBV1;F6WHL0;A2ADH1;Q9CQY5-2;Q9CQY5-3;Q9CQY5;E9Q0P4;Q8BTV1	F6TBV1;F6WHL0;A2ADH1;Q9CQY5-2;Q9CQY5-3;Q9CQY5;E9Q0P4;Q8BTV1	Magnesium transporter protein 1;Tumor suppressor candidate 3	Magt1;Tusc3
-0.100907	0.0754032	1	1	1	8.3	8.3	8.3	13.841	2	P62700	P62700	Protein yippee-like 5	Ypel5
-0.100659	-0.0957241	14	14	13	40.8	40.8	38.6	40.855	37	Q9JK48;Q9JK48-2;Q3TYR7	Q9JK48;Q9JK48-2;Q3TYR7	Endophilin-B1	Sh3glb1
-0.100532	-0.174963	292	3	3	67.4	0.6	0.6	517.28	6	E9QMZ5;Q9QXS1-3	E9QMZ5;Q9QXS1-3	Plectin	Plec
-0.1004	0.0219841	11	11	11	29.4	29.4	29.4	38.167	20	Q9QYJ3;Q3TYL7	Q9QYJ3;Q3TYL7	DnaJ homolog subfamily B member 1	Dnajb1
-0.100383	0.12985	1	1	1	4.4	4.4	4.4	58.221	3	Q3UN04	Q3UN04	Ubiquitin carboxyl-terminal hydrolase 30	Usp30
-0.100266	-0.202644	43	43	43	79.1	79.1	79.1	60.955	480	P63038;P63038-2;D3Z2F2;D3Z7J9	P63038;P63038-2	60 kDa heat shock protein, mitochondrial	Hspd1
-0.100228	-0.152386	33	33	33	55.4	55.4	55.4	84.012	87	B1AU75;Q99MD9;B1AU76;Q99MD9-2	B1AU75;Q99MD9;B1AU76;Q99MD9-2	Nuclear autoantigenic sperm protein	Nasp
-0.0999022	0.105367	4	4	4	16.1	16.1	16.1	40.533	6	Q9CVD2;F6T5L3;E9Q717;Q5M8S1	Q9CVD2;F6T5L3;E9Q717;Q5M8S1	Ataxin-3	Atxn3
-0.0997992	-0.18663	16	16	16	83.9	83.9	83.9	22.395	98	Q9WVA4;Q9R1Q8	Q9WVA4	Transgelin-2	Tagln2
-0.0997286	-0.142332	4	4	4	5.1	5.1	5.1	81.945	9	Q8K0V4;F6YBV1;F6UAW9;F6WUZ2	Q8K0V4;F6YBV1	CCR4-NOT transcription complex subunit 3	Cnot3
-0.0996542	-0.0179214	5	5	5	16.7	16.7	16.7	38.549	10	Q9JKF7	Q9JKF7	39S ribosomal protein L39, mitochondrial	Mrpl39
-0.0995989	-0.188391	23	23	23	14.4	14.4	14.4	215.05	50	B1AUX2;Q61191;F6SJS2	B1AUX2;Q61191	Host cell factor 1;HCF N-terminal chain 1;HCF N-terminal chain 2;HCF N-terminal chain 3;HCF N-terminal chain 4;HCF N-terminal chain 5;HCF N-terminal chain 6;HCF C-terminal chain 1;HCF C-terminal chain 2;HCF C-terminal chain 3;HCF C-terminal chain 4;HCF C-terminal chain 5;HCF C-terminal chain 6	Hcfc1
-0.0995398	-0.234043	10	10	10	5.5	5.5	5.5	266.23	16	Q6PR54;Q6PR54-3;Q6PR54-2	Q6PR54;Q6PR54-3;Q6PR54-2	Telomere-associated protein RIF1	Rif1
-0.0994749	-0.196215	26	26	26	28.2	28.2	28.2	108.48	65	Q9R1C7;Q9R1C7-2;A2AQW6;E9QMI6;D3Z4N6;E9QP07;Q80W14-2;Q80W14;Q80W14-3	Q9R1C7;Q9R1C7-2	Pre-mRNA-processing factor 40 homolog A	Prpf40a
-0.0994368	-0.135391	7	7	7	10.6	10.6	10.6	96.304	9	Q9ERA6	Q9ERA6	Tuftelin-interacting protein 11	Tfip11
-0.0993319	0.116755	4	3	3	4.7	3.9	3.9	143.07	8	Q6PAJ1;A2RRK7	Q6PAJ1;A2RRK7	Breakpoint cluster region protein	Bcr
-0.0992727	-0.0807285	72	72	72	34.8	34.8	34.8	266.92	176	Q7M739;E9PZZ3;Q8BK71;F6RX08	Q7M739;E9PZZ3		Tpr
-0.0987225	-0.353528	2	2	1	5.5	5.5	3	39.859	3	Q9QXV1	Q9QXV1	Chromobox protein homolog 8	Cbx8
-0.0987005	-0.130182	15	15	15	42	42	42	54.191	47	P54823	P54823	Probable ATP-dependent RNA helicase DDX6	Ddx6
-0.0982323	NaN	2	2	2	10	10	10	25.637	2	Q9CR08	Q9CR08	Ribonuclease P protein subunit p29	Pop4
-0.0979948	NaN	1	1	1	3	3	3	67.959	1	Q80US4;A2ACC9	Q80US4;A2ACC9	Actin-related protein 5	Actr5
-0.0979853	0.132281	2	2	2	9.5	9.5	9.5	43.272	3	Q9DAZ9;Q4KL52	Q9DAZ9;Q4KL52	Abscission/NoCut checkpoint regulator	Zfyve19
-0.0979776	-0.16164	36	36	2	38.5	38.5	2.6	156.8	84	E9QPT2	E9QPT2
-0.0979662	-0.194872	8	8	8	41	41	41	23.532	26	Q9D1J3	Q9D1J3	SAP domain-containing ribonucleoprotein	Sarnp
-0.0979071	-0.0329704	25	25	25	63.1	63.1	63.1	47.006	87	Q9DCL9;D3Z6P1;D6RCU8	Q9DCL9	Multifunctional protein ADE2;Phosphoribosylaminoimidazole-succinocarboxamide synthase;Phosphoribosylaminoimidazole carboxylase	Paics
-0.0978727	-0.0799541	4	4	4	26	26	26	29.26	7	Q78IK4;B1AV14;E9PUP2	Q78IK4;B1AV14;E9PUP2	MICOS complex subunit Mic27	Apool
-0.0975008	-0.155649	19	18	18	49.3	47.3	47.3	50.906	46	P54071;D6RIL6	P54071	Isocitrate dehydrogenase [NADP], mitochondrial	Idh2
-0.0974388	-0.0231571	3	3	3	14.4	14.4	14.4	20.302	6	O55013	O55013	Trafficking protein particle complex subunit 3	Trappc3
-0.097374	NaN	2	1	1	30.6	18.4	18.4	16.602	1	P61080	P61080	Ubiquitin-conjugating enzyme E2 D1	Ube2d1
-0.0973139	-0.20122	7	7	7	17.4	17.4	17.4	57.624	18	Q61749;D3Z780;Q61749-2;F7CPG6	Q61749;D3Z780;Q61749-2	Translation initiation factor eIF-2B subunit delta	Eif2b4
-0.0971422	-0.0948009	7	7	7	11.6	11.6	11.6	91.612	8	Q8BMQ2;E9Q2B0;Q8BMQ2-2;Q8BMQ2-3	Q8BMQ2;E9Q2B0;Q8BMQ2-2	General transcription factor 3C polypeptide 4	Gtf3c4
-0.0970755	0.00389099	2	2	2	4.2	4.2	4.2	45.508	2	Q8C214;D3Z3R9;F8WGT2;Q8BRG8-3;Q8BRG8-2;Q8BRG8	Q8C214;D3Z3R9;F8WGT2;Q8BRG8-3;Q8BRG8-2;Q8BRG8	Transmembrane protein 209	Tmem209
-0.0966883	0.0199814	10	10	10	35.7	35.7	35.7	49.784	25	B7ZCL8;P70290;A2AN84;B7ZCL9;B7ZCM0;E9Q7B7;D6RFD5;B7ZCM1	B7ZCL8;P70290;A2AN84	55 kDa erythrocyte membrane protein	Mpp1
-0.0965986	NaN	1	1	1	2.1	2.1	2.1	71.982	1	Q9EPU5	Q9EPU5	Tumor necrosis factor receptor superfamily member 21	Tnfrsf21
-0.0965576	0.26787	1	1	1	0.7	0.7	0.7	160.51	2	Q3TYD6	Q3TYD6	Serine/threonine-protein kinase LMTK2	Lmtk2
-0.0964613	-0.171793	34	34	25	41.7	41.7	34.2	90.875	77	Q04750;Q8R4U6	Q04750	DNA topoisomerase 1	Top1
-0.0964537	-0.0339527	4	4	4	12.2	12.2	12.2	63.798	7	Q5NCR9	Q5NCR9	Nuclear speckle splicing regulatory protein 1	Nsrp1
-0.0964193	0.00912476	4	4	4	19.5	19.5	19.5	37.316	6	O88736;Q8C5N9	O88736;Q8C5N9	3-keto-steroid reductase	Hsd17b7
-0.0963984	-0.119373	2	2	2	6.3	6.3	6.3	36.793	3	Q3UI43	Q3UI43	BRISC and BRCA1-A complex member 1	Babam1
-0.0963802	-0.031827	6	1	1	64.6	15	15	12.823	2	Q9CXU9	Q9CXU9	Eukaryotic translation initiation factor 1b	Eif1b
-0.0961771	-0.114037	8	1	1	61.1	6.9	6.9	16.502	2	Q60872;Q3UTA4;Q3TQZ4;Q8BX20;E9Q5G6;Q3UT53;E9PZM5;E9PZE6;D3Z367	Q60872;Q3UTA4;Q3TQZ4;Q8BX20;E9Q5G6	Eukaryotic translation initiation factor 1A	Eif1a;Gm8300;Gm2016;Gm5662
-0.0961351	-0.0535984	14	14	14	39.2	39.2	39.2	53.408	45	Q02819;D3Z7D7;D3Z1N1	Q02819	Nucleobindin-1	Nucb1
-0.0959196	-0.123894	4	4	4	27.7	27.7	27.7	18.05	6	Q8BHA3-2;Q8BHA3	Q8BHA3-2;Q8BHA3	Probable D-tyrosyl-tRNA(Tyr) deacylase 2	Dtd2
-0.095624	-0.0867653	18	18	18	31.2	31.2	31.2	92.188	47	Q6A068;E9Q5F8	Q6A068;E9Q5F8	Cell division cycle 5-like protein	Cdc5l
-0.0951567	-0.0597095	11	11	11	38.5	38.5	38.5	42.525	30	Q9DC69	Q9DC69	NADH dehydrogenase [ubiquinone] 1 alpha subcomplex subunit 9, mitochondrial	Ndufa9
-0.0951395	-0.157879	7	6	6	8.4	7.5	7.5	93.245	11	Q3TDQ1	Q3TDQ1	Dolichyl-diphosphooligosaccharide--protein glycosyltransferase subunit STT3B	Stt3b
-0.0949621	0.0282555	3	3	3	35.6	35.6	35.6	11.557	7	P63166	P63166	Small ubiquitin-related modifier 1	Sumo1
-0.0943975	-0.308582	7	7	7	17.7	17.7	17.7	93.856	11	D3YYT0;P15116;P39038	D3YYT0;P15116	Cadherin-2	Cdh2
-0.0943785	0.0163193	2	2	2	15.6	15.6	15.6	14.51	3	F8WGB3;Q9CZB0	F8WGB3;Q9CZB0	Succinate dehydrogenase cytochrome b560 subunit, mitochondrial	Sdhc
-0.0943708	-0.380598	5	5	5	11.8	11.8	11.8	66.031	8	Q8N7N5;Q8N7N5-2	Q8N7N5	DDB1- and CUL4-associated factor 8	Dcaf8
-0.0942049	-0.1576	13	13	13	47.6	47.6	47.6	44.816	35	Q8QZT1	Q8QZT1	Acetyl-CoA acetyltransferase, mitochondrial	Acat1
-0.0940447	-0.0865555	10	10	9	36.8	36.8	34	31.381	21	Q9CWS0;D3YU15;G3UZR0;O08972	Q9CWS0;D3YU15	N(G),N(G)-dimethylarginine dimethylaminohydrolase 1	Ddah1
-0.093873	0.064539	2	2	2	12.8	12.8	12.8	19.431	4	Q8C6I2;Q8C6I2-3;Q8C6I2-2	Q8C6I2;Q8C6I2-3;Q8C6I2-2	Succinate dehydrogenase assembly factor 2, mitochondrial	Sdhaf2
-0.0938101	0.01017	10	8	8	37.2	34.5	34.5	39.904	17	Q64437	Q64437	Alcohol dehydrogenase class 4 mu/sigma chain	Adh7
-0.0936022	-0.340002	6	6	6	7	7	7	125.53	9	Q5NC05;F6RQ10	Q5NC05	Transcription termination factor 2	Ttf2
-0.0935841	0.00538445	7	7	7	6	6	6	171.62	11	E9Q7L1;G3UX45	E9Q7L1;G3UX45		Urb2
-0.0935764	-0.0532455	5	5	5	15.2	15.2	15.2	66.673	11	Q920Q8-4;Q920Q8-3;Q920Q8;Q920Q8-2	Q920Q8-4;Q920Q8-3;Q920Q8;Q920Q8-2	Influenza virus NS1A-binding protein homolog	Ivns1abp
-0.0934706	0.329001	5	5	5	10.4	10.4	10.4	85.462	6	Q4PZA2-3;Q4PZA2-4;Q4PZA2;Q4PZA2-2;B1AXF8	Q4PZA2-3;Q4PZA2-4;Q4PZA2;Q4PZA2-2	Endothelin-converting enzyme 1	Ece1
-0.093421	-0.121824	7	7	7	44.3	44.3	44.3	22.906	30	Q9R1P3	Q9R1P3	Proteasome subunit beta type-2	Psmb2
-0.0933361	-0.0618095	5	5	5	14.8	14.8	14.8	40.656	6	Q8BKT8;Q8BKT8-2	Q8BKT8;Q8BKT8-2	HAUS augmin-like complex subunit 7	Haus7
-0.0932932	-0.0427246	39	39	3	66.3	66.3	5.5	75.884	105	P14824	P14824	Annexin A6	Anxa6
-0.093132	-0.12884	17	1	0	29.9	3.8	0	61.391	5	F6ZFU0	F6ZFU0		Eef1d
-0.093132	0.0691023	7	7	7	25.9	25.9	25.9	38.816	8	Q8CII2;Q8CII2-2	Q8CII2;Q8CII2-2	Cell division cycle protein 123 homolog	Cdc123
-0.0930529	0.0633678	7	7	7	23.3	23.3	23.3	44.929	14	Q9D7N3;Q3UMV5;F6QIZ3	Q9D7N3;Q3UMV5;F6QIZ3	28S ribosomal protein S9, mitochondrial	Mrps9
-0.0930071	-0.0324669	25	25	3	82.9	82.9	8.7	35.757	376	E9PX42;P16858;E9Q1S8;E9Q9E5;E9Q5U3;E9PX72;F8WJL5;E9Q0E3;F6ZQM8;E9PXL6;E9PZL2;E9PZH9;D3YUV0;E9PYX4;D3YYI5;D3Z0Z9;D3YU05;D3Z1B7;D3YV03;E9Q1F8;E9PZP4;F6QXU4;F6UT49;E9PX99;E9QP42;Q64467;Q8BJ40	E9PX42;P16858;E9Q1S8;E9Q9E5;E9Q5U3;E9PX72;F8WJL5;E9Q0E3;F6ZQM8;E9PXL6;E9PZL2;E9PZH9;D3YUV0;E9PYX4;D3YYI5;D3Z0Z9;D3YU05;D3Z1B7	Glyceraldehyde-3-phosphate dehydrogenase	Gapdh;Gm7293
-0.0929651	-0.180618	10	10	10	9.8	9.8	9.8	117.43	33	C7G3P2;Q61136	C7G3P2;Q61136	Serine/threonine-protein kinase PRP4 homolog	Prpf4b
-0.0927286	-0.0832348	3	3	3	43.7	43.7	43.7	8.2355	18	Q06185;Q8BTB6	Q06185	ATP synthase subunit e, mitochondrial	Atp5i
-0.0926323	-0.125312	2	2	2	1.8	1.8	1.8	153.54	3	F8VQL0;P16056	F8VQL0;P16056	Receptor protein-tyrosine kinase;Hepatocyte growth factor receptor	Met
-0.0923357	-0.0418739	19	19	18	21.7	21.7	20.5	148.58	44	G3UYG6;Q6Y7W8;G3UWR2;Q6Y7W8-2;G3UYR9;E9Q2M5;G3UZX7;G3UZW5;G3UWT6;G3UYH4;G3UZS9;E9Q295	G3UYG6;Q6Y7W8;G3UWR2;Q6Y7W8-2	PERQ amino acid-rich with GYF domain-containing protein 2	Gigyf2
-0.0919361	-0.0663948	4	4	4	50.4	50.4	50.4	13.193	8	P63271;Q9Z199;G3UVU8;D6RHM5	P63271;Q9Z199;G3UVU8;D6RHM5	Transcription elongation factor SPT4-A;Transcription elongation factor SPT4-B	Supt4h1a;Supt4h1b;Supt4a
-0.0914545	-0.271973	4	4	4	47.7	47.7	47.7	17.247	10	Q9CRB2	Q9CRB2	H/ACA ribonucleoprotein complex subunit 2	Nhp2
-0.0913563	0.0034647	3	3	3	7.5	7.5	7.5	75.596	5	Q5XJE5	Q5XJE5	RNA polymerase-associated protein LEO1	Leo1
-0.0913467	-0.409607	3	3	3	10.4	10.4	10.4	41.483	4	P19426-2;P19426;G3UY39	P19426-2;P19426;G3UY39	Negative elongation factor E	Nelfe
-0.0912924	-0.0293999	18	18	16	68.4	68.4	62	34.106	68	P11440;D3Z2T9;E3W997;E9PVC7;O35495-3;O35495-2;Q3V3A1-3;Q3V3A1;Q04735-2;O35495;Q04735	P11440;D3Z2T9	Cyclin-dependent kinase 1	Cdk1
-0.0911875	-0.0824165	9	9	8	57.6	57.6	50.6	19.586	24	E9Q317;O55128;D3Z2N9;D3YY73;D3YY55	E9Q317;O55128;D3Z2N9;D3YY73	Histone deacetylase complex subunit SAP18	Gm10094;Sap18
-0.0909672	0.20722	3	2	2	2.2	1.7	1.7	204.57	2	E9Q4K7	E9Q4K7	Kinesin-like protein	Kif13b
-0.0906954	-0.183568	4	4	4	15.2	15.2	15.2	36.56	6	Q9EPK2-3;Q9EPK2;Q9EPK2-2;Q9EPK2-4	Q9EPK2-3;Q9EPK2;Q9EPK2-2;Q9EPK2-4	Protein XRP2	Rp2
-0.0904875	0.02145	5	5	5	26	26	26	33.497	7	Q99L85;B1AR48;F8WIE7	Q99L85;B1AR48;F8WIE7	Elongator complex protein 5	Elp5
-0.090354	-0.0255127	9	9	9	31.5	31.5	31.5	33.944	30	E9PVE4;Q8K419;O54891	E9PVE4;Q8K419	Galectin-4	Lgals4
-0.0900888	-0.134415	10	10	10	25.1	25.1	25.1	60.123	20	O08848	O08848	60 kDa SS-A/Ro ribonucleoprotein	Trove2
-0.0897551	-0.0561924	13	13	12	15.6	15.6	14.9	124.74	20	Q8CH18-3;Q8CH18;Q8CH18-2	Q8CH18-3;Q8CH18	Cell division cycle and apoptosis regulator protein 1	Ccar1
-0.088995	0.133014	2	2	2	2.9	2.9	2.9	93.375	2	G3X971;G5E8C5;G5E8K2;G5E8K3;G5E8K4;G5E8K5	G3X971;G5E8C5;G5E8K2;G5E8K3;G5E8K4;G5E8K5	Ankyrin-3	Ank3
-0.0889044	-0.0852222	14	14	14	50	50	50	44.547	66	Q921F2;Q8R0B4;Q8BLD4;Q6VYI5;Q6VYI4;F8WIJ9;E9Q830	Q921F2;Q8R0B4;Q8BLD4;Q6VYI5;Q6VYI4;F8WIJ9;E9Q830	TAR DNA-binding protein 43	Tardbp
-0.0889025	NaN	1	1	1	12.5	12.5	12.5	15.677	1	A8Y5E9;B2KGA7;Q505B7-2;Q505B7	A8Y5E9;B2KGA7;Q505B7-2;Q505B7	Protein archease	Zbtb8os
-0.0888968	0.0535278	7	6	6	19.3	16.9	16.9	58.582	8	Q3UHZ7;Q91YN5-3;Q91YN5;Q91YN5-2	Q3UHZ7;Q91YN5-3;Q91YN5;Q91YN5-2	UDP-N-acetylhexosamine pyrophosphorylase;UDP-N-acetylgalactosamine pyrophosphorylase;UDP-N-acetylglucosamine pyrophosphorylase	Uap1
-0.0888472	-0.0962524	14	14	14	23.7	23.7	23.7	112.8	24	Q8BIJ6;E9PWN2;E9PWN3	Q8BIJ6;E9PWN2	Isoleucine--tRNA ligase, mitochondrial	Iars2
-0.0888453	-0.104818	33	33	33	34.3	34.3	34.3	117.64	97	Q9CZU3	Q9CZU3	Superkiller viralicidic activity 2-like 2	Skiv2l2
-0.0888414	-0.0247841	8	8	8	15.7	15.7	15.7	68.77	15	P36916;E9PYS8;P36916-2	P36916;E9PYS8;P36916-2	Guanine nucleotide-binding protein-like 1	Gnl1
-0.0886545	-0.0825748	4	4	4	77.9	77.9	77.9	7.3184	13	Q80SZ7;D3YU44;D3Z7Q3	Q80SZ7;D3YU44	Guanine nucleotide-binding protein G(I)/G(S)/G(O) subunit gamma-5	Gng5
-0.088315	-0.155895	39	39	39	63.4	63.4	63.4	77.648	135	Q9D0E1;Q9D0E1-2;B8JK32;B8JK33;E9Q0P7;F6W322;F7C9U3;G3X924;Q91VC4	Q9D0E1;Q9D0E1-2;B8JK32;B8JK33;E9Q0P7	Heterogeneous nuclear ribonucleoprotein M	Hnrnpm
-0.0882483	-0.220108	1	1	1	1.6	1.6	1.6	64.538	2	Q02496	Q02496	Mucin-1;Mucin-1 subunit alpha;Mucin-1 subunit beta	Muc1
-0.0876398	0.0494089	1	1	1	3	3	3	25.047	2	A2A821;A8Y5E7;Q8BVM4	A2A821;A8Y5E7;Q8BVM4	Antizyme inhibitor 2	Azin2
-0.0874882	NaN	1	1	1	3.3	3.3	3.3	29.19	1	Q8BZA9	Q8BZA9	Fructose-2,6-bisphosphatase TIGAR	Tigar
-0.0874691	-0.126993	4	4	4	12	12	12	49.939	8	Q9D0G0	Q9D0G0	28S ribosomal protein S30, mitochondrial	Mrps30
-0.0873003	-0.0645142	18	18	18	72.9	72.9	72.9	32.191	121	P17751	P17751	Triosephosphate isomerase	Tpi1
-0.0872831	-0.0353966	9	9	9	23.2	23.2	23.2	56.059	23	D3Z4V1;Q922V4;F8WI31	D3Z4V1;Q922V4;F8WI31	Pleiotropic regulator 1	Plrg1
-0.0871344	-0.251865	20	20	0	45.2	45.2	0	66.169	46	E9QAT0;P35922-3;Q6AXB7;P35922-2;P35922;E9QAS8;P35922-5;P35922-4	E9QAT0;P35922-3;Q6AXB7;P35922-2;P35922;E9QAS8;P35922-5;P35922-4	Fragile X mental retardation protein 1 homolog	Fmr1
-0.0870466	-0.104778	8	8	8	28.2	28.2	28.2	47.084	12	Q9JKX4-2;Q9JKX4;Q9JKX4-3	Q9JKX4-2;Q9JKX4;Q9JKX4-3	Protein AATF	Aatf
-0.0870275	-0.139805	11	11	11	44.2	44.2	44.2	30.534	31	O09172;F6VNW5	O09172	Glutamate--cysteine ligase regulatory subunit	Gclm
-0.0869417	-0.0145893	13	11	11	20	16.5	16.5	85.546	14	Q8C605;Q9WUA3;Q9WUA3-2;F6YL81;D3YUA3	Q8C605;Q9WUA3;Q9WUA3-2	ATP-dependent 6-phosphofructokinase;ATP-dependent 6-phosphofructokinase, platelet type	Pfkp
-0.0868378	-0.0639172	3	3	3	23.7	23.7	23.7	28.911	9	Q9WU84	Q9WU84	Copper chaperone for superoxide dismutase	Ccs
-0.0868073	0.249189	3	3	3	33.6	33.6	33.6	16.998	4	Q6NXN1;A2AA86;A2AA85;Q6NXN1-2	Q6NXN1;A2AA86;A2AA85;Q6NXN1-2	SUZ domain-containing protein 1	Szrd1
-0.0868015	-0.0852671	3	3	3	21.1	21.1	21.1	28.712	4	Q9D198	Q9D198	Pre-mRNA-splicing factor SYF2	Syf2
-0.0867567	-0.181922	1	1	1	4.7	4.7	4.7	32.677	7	Q9JLJ5	Q9JLJ5	Elongation of very long chain fatty acids protein 1	Elovl1
-0.0866213	-0.0455837	11	11	11	19.2	19.2	19.2	94.036	29	Q3U821;E9PWZ7;D3Z504	Q3U821;E9PWZ7		Wdr75
-0.0864115	-0.0910053	7	7	7	33.8	33.8	33.8	23.348	13	O70378	O70378	ER membrane protein complex subunit 8	Emc8
-0.0863791	-0.145597	19	16	14	55.8	47.5	44.6	34.348	135	F6VW30;P68254;F6YY69;P68254-2	F6VW30;P68254;F6YY69;P68254-2	14-3-3 protein theta	Ywhaq
-0.0861883	-0.0480461	10	10	10	24.8	24.8	24.8	57.241	24	Q3THK3;E9Q7N7	Q3THK3	General transcription factor IIF subunit 1	Gtf2f1
-0.0861444	-0.0574341	9	8	1	29.6	26.9	6	33.558	40	Q9Z130	Q9Z130	Heterogeneous nuclear ribonucleoprotein D-like	Hnrnpdl
-0.0860586	0.119249	4	4	4	13.3	13.3	13.3	34.468	5	Q8K274	Q8K274	Ketosamine-3-kinase	Fn3krp
-0.0859118	0.165289	3	3	3	6.2	6.2	6.2	60.112	5	Q8VCH6	Q8VCH6	Delta(24)-sterol reductase	Dhcr24
-0.0858164	-0.135729	9	9	9	15.5	15.5	15.5	103.03	21	G3X9S2;P06802-2;P06802;E9QQ26	G3X9S2;P06802-2;P06802	Ectonucleotide pyrophosphatase/phosphodiesterase family member 1;Alkaline phosphodiesterase I;Nucleotide pyrophosphatase	Enpp1
-0.0857306	-0.0591278	18	18	14	54.6	54.6	47.4	56.891	113	Q8BGJ5;Q922I7;E9Q4L8;Q8CB58;P17225;Q8C2R5;E9QMW9;F7DCW4;F7AXP1;E9Q279	Q8BGJ5;Q922I7;E9Q4L8;Q8CB58;P17225;Q8C2R5;E9QMW9	Polypyrimidine tract-binding protein 1	Ptbp1
-0.0856657	0.0398502	13	8	5	48.8	29.7	21.8	37.331	33	P62880;E9QKR0;D3Z1M1;D3YZX3;D3Z1T4;E9PWM7	P62880;E9QKR0;D3Z1M1;D3YZX3;D3Z1T4	Guanine nucleotide-binding protein G(I)/G(S)/G(T) subunit beta-2	Gnb2
-0.0854998	-0.177103	2	2	2	13.1	13.1	13.1	15.874	4	Q9D1I6	Q9D1I6	39S ribosomal protein L14, mitochondrial	Mrpl14
-0.0854139	NaN	2	2	2	14.3	14.3	14.3	26.263	2	Q8C1S0	Q8C1S0	Mediator of RNA polymerase II transcription subunit 19	Med19
-0.0852423	-0.0732517	8	8	8	25.4	25.4	25.4	40.068	15	P54923	P54923	[Protein ADP-ribosylarginine] hydrolase	Adprh
-0.0851965	-0.0590649	292	292	2	65.5	65.5	0.5	533.5	1267	E9QPE8;Q9QXS1-2;Q9QXS1;E9QN87	E9QPE8;Q9QXS1-2;Q9QXS1;E9QN87	Plectin	Plec
-0.0851736	-0.0956936	16	16	16	25.5	25.5	25.5	94.475	33	Q9DBY8	Q9DBY8	Nuclear valosin-containing protein-like	Nvl
-0.0848169	-0.165848	3	3	3	2.5	2.5	2.5	168.86	7	Q6ZQF0	Q6ZQF0	DNA topoisomerase 2-binding protein 1	Topbp1
-0.0847845	NaN	1	1	1	5	5	5	58.116	1	Q99LF7	Q99LF7		Dcaf4
-0.0846367	-0.109943	2	2	2	10.7	10.7	10.7	24.918	3	Q4VAE3	Q4VAE3	Transmembrane protein 65	Tmem65
-0.0843763	NaN	1	1	1	1.9	1.9	1.9	103.71	1	P48377	P48377	MHC class II regulatory factor RFX1	Rfx1
-0.0841265	0.0434914	7	7	7	22.3	22.3	22.3	48.58	16	Q8K1J5	Q8K1J5	Protein SDE2 homolog	Sde2
-0.0836172	0.012989	9	9	9	12.8	12.8	12.8	116.86	17	O88532;B2RUG7;F6QJP7;D3Z7V6;D3Z5G4	O88532;B2RUG7	Zinc finger RNA-binding protein	Zfr
-0.0835505	-0.0429916	4	4	4	18	18	18	26.388	5	E9Q4M4;Q91VN4;Q3UNQ1;Q3TJS8	E9Q4M4;Q91VN4;Q3UNQ1;Q3TJS8	MICOS complex subunit Mic25	Chchd6
-0.0832224	-0.149527	34	34	34	74.7	74.7	74.7	57.058	194	P09103;E9Q8G8	P09103	Protein disulfide-isomerase	P4hb
-0.0831242	NaN	1	1	1	3.2	3.2	3.2	30.953	2	Q8K354	Q8K354	Carbonyl reductase [NADPH] 3	Cbr3
-0.0830431	-0.222954	5	5	5	9.8	9.8	9.8	76.912	8	Q6NZQ2	Q6NZQ2		Ddx31
-0.0826826	-0.107565	19	19	19	38.5	38.5	38.5	69.05	53	P24527	P24527	Leukotriene A-4 hydrolase	Lta4h
-0.0826216	-0.0636787	31	31	23	33.7	33.7	26.1	110.7	78	A2A432;A2A432-2;E9PXY1	A2A432;A2A432-2;E9PXY1	Cullin-4B	Cul4b
-0.0825815	-0.0857563	19	19	19	22	22	22	113.26	41	Q6NV83-3;Q6NV83-2;Q6NV83	Q6NV83-3;Q6NV83-2;Q6NV83	U2 snRNP-associated SURP motif-containing protein	U2surp
-0.0820646	-0.0570507	19	19	19	59.1	59.1	59.1	51.073	60	P47791-2;F6ZDD7;P47791	P47791-2;F6ZDD7;P47791	Glutathione reductase, mitochondrial	Gsr
-0.0818338	-0.0232315	6	6	6	25.9	25.9	25.9	23.914	13	P97930;D3Z3R3;P97930-2	P97930;D3Z3R3	Thymidylate kinase	Dtymk
-0.0818138	0.0245266	6	4	4	8.4	7	7	134.51	7	A2A4N9;A2A4P0;F6ZF21	A2A4N9;A2A4P0;F6ZF21	ATP-dependent RNA helicase DHX8	Dhx8
-0.0817919	-0.0377312	7	7	7	27.6	27.6	27.6	43.528	22	O35465;O35465-2;F6WP10;D3Z597	O35465;O35465-2	Peptidyl-prolyl cis-trans isomerase FKBP8	Fkbp8
-0.0815306	-0.0780487	11	11	11	35.4	35.4	35.4	39.681	34	Q3UMR5;Q3UMR5-2	Q3UMR5;Q3UMR5-2	Calcium uniporter protein, mitochondrial	Mcu
-0.0811491	-0.356592	4	4	4	32.7	32.7	32.7	19.1	9	Q9CY62;D3YUJ1;Q9CY62-2;F6SLH0;Q9CY62-3	Q9CY62;D3YUJ1;Q9CY62-2	E3 ubiquitin-protein ligase RNF181	Rnf181
-0.0809927	-0.0495548	14	14	14	19.4	19.4	19.4	112.53	35	D3Z5I1;Q3UPF5-2;Q3UPF5;G3X9X5	D3Z5I1;Q3UPF5-2;Q3UPF5;G3X9X5	Zinc finger CCCH-type antiviral protein 1	Zc3hav1
-0.0807877	-0.193838	1	1	1	0.8	0.8	0.8	117.08	2	Q80Z37	Q80Z37	E3 ubiquitin-protein ligase Topors	Topors
-0.080514	-0.0715427	12	12	12	54	54	54	29.47	55	Q9R1P0;E9PW69;E9Q0X0	Q9R1P0;E9PW69	Proteasome subunit alpha type-4;Proteasome subunit alpha type	Psma4
-0.0804148	-0.129078	13	13	13	15.9	15.9	15.9	101.52	25	A2AAY5;O89032-3;O89032-2;O89032	A2AAY5	SH3 and PX domain-containing protein 2B	Sh3pxd2b
-0.0803785	-0.120188	14	14	12	20.6	20.6	18.4	113.52	25	Q5DTM8;Q5DTM8-2;A2AIR2;A2AIR1;A2AIR0	Q5DTM8;Q5DTM8-2;A2AIR2	E3 ubiquitin-protein ligase BRE1A	Rnf20
-0.08008	0.210175	3	3	3	18.8	18.8	18.8	19.808	4	E9Q933;Q8BK08	E9Q933;Q8BK08	Transmembrane protein 11, mitochondrial	Tmem11
-0.0798864	-0.0542297	3	3	3	14.3	14.3	14.3	34.103	10	Q8K1E0-2;Q8K1E0	Q8K1E0-2;Q8K1E0	Syntaxin-5	Stx5
-0.0798283	NaN	1	1	1	13.5	13.5	13.5	16.358	1	Q8BSN6;O70480	Q8BSN6;O70480	Vesicle-associated membrane protein 4	Vamp4
-0.0796442	-0.0871487	9	9	8	24.1	24.1	22.3	45.026	20	A2ATI9;Q99JX3;A2ATI8;A2ATI6;Q99JX3-2	A2ATI9;Q99JX3;A2ATI8;A2ATI6;Q99JX3-2	Golgi reassembly-stacking protein 2	Gorasp2
-0.0795908	0.0612297	9	9	9	9.4	9.4	9.4	143.45	19	E9Q9M5;Q3UJD6-2;Q3UJD6	E9Q9M5;Q3UJD6-2;Q3UJD6	Ubiquitin carboxyl-terminal hydrolase;Ubiquitin carboxyl-terminal hydrolase 19	Usp19
-0.0795755	0.272184	4	4	4	3.6	3.6	3.6	160.96	7	A2ABV5;A2ABV5-2;A2BDN7;A2BDP0;A2ABV5-3;A2ABV5-4	A2ABV5;A2ABV5-2;A2BDN7;A2BDP0;A2ABV5-3	Mediator of RNA polymerase II transcription subunit 14	Med14
-0.0795202	-0.0203018	5	5	5	23	23	23	35.159	9	Q9CQR6	Q9CQR6	Serine/threonine-protein phosphatase 6 catalytic subunit;Serine/threonine-protein phosphatase 6 catalytic subunit, N-terminally processed	Ppp6c
-0.0792894	-0.0556164	2	2	2	8.4	8.4	8.4	31.599	3	Q8BGY7	Q8BGY7	Protein FAM210A	Fam210a
-0.0791588	0.107292	7	7	7	57.3	57.3	57.3	17.143	11	Q923G2	Q923G2	DNA-directed RNA polymerases I, II, and III subunit RPABC3	Polr2h
-0.0791416	0.150621	6	6	6	25.6	25.6	25.6	50.089	12	Q8C8I3;E9PUG7;Q61211;Q61211-2	Q8C8I3;E9PUG7;Q61211;Q61211-2	Eukaryotic translation initiation factor 2D	Eif2d
-0.0790129	0.157972	5	5	5	19.3	19.3	19.3	32.989	9	Q69ZQ2	Q69ZQ2	Pre-mRNA-splicing factor ISY1 homolog	Isy1
-0.0789948	-0.0354748	3	3	3	19.7	19.7	19.7	19.007	6	Q9D8L3;Q62186	Q9D8L3;Q62186	Translocon-associated protein subunit delta	Ssr4
-0.078908	-0.00283813	3	3	3	15.9	15.9	15.9	19.43	10	Q91WV0	Q91WV0	Protein Dr1	Dr1
-0.0788994	0.475475	1	1	1	1.9	1.9	1.9	45.717	5	Q91XD7	Q91XD7	Cysteine-rich with EGF-like domain protein 1	Creld1
-0.0784616	-0.0718384	11	11	11	62	62	62	21.606	44	P00375	P00375	Dihydrofolate reductase	Dhfr
-0.0784369	-0.0338364	11	11	11	4.2	4.2	4.2	398.06	15	E9QL02;B1B0C7;E9PZ16;Q05793;Q3UHH3	E9QL02;B1B0C7;E9PZ16;Q05793;Q3UHH3	Basement membrane-specific heparan sulfate proteoglycan core protein;Endorepellin;LG3 peptide	Hspg2
-0.0777655	-0.0893764	24	24	18	39.4	39.4	32.9	101.31	86	Q8BFY9-2;Q8BFY9	Q8BFY9-2;Q8BFY9	Transportin-1	Tnpo1
-0.0777569	0.559078	2	2	2	1.9	1.9	1.9	120.63	2	F6YDG0;Q8BW70	F6YDG0;Q8BW70	Ubiquitin carboxyl-terminal hydrolase 38	Usp38
-0.0777121	-0.114294	15	15	15	24.1	24.1	24.1	101.96	37	Q810A7;Q810A7-2	Q810A7;Q810A7-2	ATP-dependent RNA helicase DDX42	Ddx42
-0.0777082	-0.0870571	4	4	4	9.5	9.5	9.5	55.446	7	Q8C0L6;Q3TXR6;Q8C0L6-2	Q8C0L6	Peroxisomal N(1)-acetyl-spermine/spermidine oxidase	Paox
-0.0776644	-0.0574169	9	8	8	21.7	19.5	19.5	41.81	14	A2AWI9;A2AWI7;Q8R3V5-3;Q8R3V5-1;Q8R3V5	A2AWI9;A2AWI7;Q8R3V5-3;Q8R3V5-1;Q8R3V5	Endophilin-B2	Sh3glb2
-0.0776472	-0.126097	44	44	44	45.8	45.8	45.8	114.86	169	O55143;F8WI94;O55143-2;Q8R429;B1ATS4;B1ATS5;E9Q559;Q64518-2;Q64518-3;Q64518	O55143;F8WI94;O55143-2	Sarcoplasmic/endoplasmic reticulum calcium ATPase 2	Atp2a2
-0.0775805	NaN	1	1	1	14.7	14.7	14.7	8.7003	1	A2ASR5;A2ASR6;A2ASR7;A2ASR8;P25916	A2ASR5;A2ASR6;A2ASR7;A2ASR8;P25916	Polycomb complex protein BMI-1	Bmi1
-0.0775766	-0.122758	2	2	2	4	4	4	93.312	10	Q9DC40;F7BFA9	Q9DC40;F7BFA9	Telomere length regulation protein TEL2 homolog	Telo2
-0.0775042	-0.0882874	6	6	6	65.2	65.2	65.2	12.473	19	P83940	P83940	Transcription elongation factor B polypeptide 1	Tceb1
-0.0773802	-0.0448036	23	23	23	48.7	48.7	48.7	62.766	94	P06745;F6SAC3;CON__Q3ZBD7	P06745;F6SAC3	Glucose-6-phosphate isomerase	Gpi;Gm1840
-0.0772991	NaN	1	1	1	1.3	1.3	1.3	110.87	1	Q7TSB1;Q7TMC8	Q7TSB1;Q7TMC8		Fuk
-0.0770683	0.0787477	5	3	3	20.9	15.5	15.5	40.156	5	Q8C181;Q8C181-4;F8WIF1;Q8C181-3;Q8C181-2;Q3U570	Q8C181;Q8C181-4;F8WIF1;Q8C181-3;Q8C181-2	Muscleblind-like protein 2	Mbnl2
-0.0770378	-0.160362	2	2	2	3.7	3.7	3.7	61.396	3	E9PW03;Q9WTK3;E9QA52;F6T7Y8	E9PW03;Q9WTK3;E9QA52;F6T7Y8	Glycosylphosphatidylinositol anchor attachment 1 protein	Gpaa1
-0.0770206	-0.593481	3	3	3	4.1	4.1	4.1	70.819	5	Q14DQ7;Q9EQG3;E9PYR5	Q14DQ7;Q9EQG3;E9PYR5	Sciellin	Scel
-0.076622	0.138637	1	1	1	9.1	9.1	9.1	30.424	5	Q8BLR9-2;Q8BLR9	Q8BLR9-2;Q8BLR9	Hypoxia-inducible factor 1-alpha inhibitor	Hif1an
-0.0766087	-0.00142288	1	1	1	2.1	2.1	2.1	67.026	2	Q91X84	Q91X84	CREB-regulated transcription coactivator 3	Crtc3
-0.0764513	0.00498199	23	23	12	61.4	61.4	34.6	49.035	89	Q9Z1N5;G3UXI6	Q9Z1N5	Spliceosome RNA helicase Ddx39b	Ddx39b
-0.0763521	-0.0334492	20	20	17	40.9	40.9	36.4	75.029	40	Q9R190	Q9R190	Metastasis-associated protein MTA2	Mta2
-0.0762119	0.0881577	3	3	3	6	6	6	69.911	5	P39098-2;P39098;A2A723	P39098-2;P39098	Mannosyl-oligosaccharide 1,2-alpha-mannosidase IB	Man1a2
-0.0762014	0.0782547	6	6	6	21.3	21.3	21.3	38.224	8	Q8R059	Q8R059	UDP-glucose 4-epimerase	Gale
-0.0761595	-0.199886	3	3	3	14.7	14.7	14.7	25.351	9	Q9EST4-3;Q9EST4	Q9EST4-3;Q9EST4	Proteasome assembly chaperone 2	Psmg2
-0.0758848	-0.1292	6	6	6	49.4	49.4	49.4	20.451	12	Q9CXK8;E9Q109	Q9CXK8;E9Q109	60S ribosome subunit biogenesis protein NIP7 homolog	Nip7
-0.0758657	-0.0855007	7	7	7	27.1	27.1	27.1	43.157	23	Q3UGB5;Q9JII5-2;Q9JII5;D3Z4J1	Q3UGB5;Q9JII5-2;Q9JII5;D3Z4J1	DAZ-associated protein 1	Dazap1
-0.0758448	-0.109983	9	9	9	41.8	41.8	41.8	36.942	21	Q99J09;F7D5L2;D6RIL4	Q99J09;F7D5L2	Methylosome protein 50	Wdr77
-0.0758295	0.207218	6	6	6	9.5	9.5	9.5	86.105	13	F8WI17;Q91X43;Q91X43-2	F8WI17;Q91X43;Q91X43-2	SH3 domain-containing protein 19	Sh3d19
-0.0757456	-0.0658684	9	9	9	14.2	14.2	14.2	93.462	14	Q3UVG3	Q3UVG3	Protein FAM91A1	Fam91a1
-0.0756311	-0.102522	8	8	8	15.4	15.4	15.4	112.41	17	Q8K2V6;Q8K2V6-2;Q9CY51	Q8K2V6;Q8K2V6-2	Importin-11	Ipo11
-0.075387	-0.19706	12	12	12	27.6	27.6	27.6	49.295	34	P20664	P20664	DNA primase small subunit	Prim1
-0.0751858	0.0862179	4	4	4	23.6	23.6	23.6	27.798	5	Q5K4Q9;Q8C6B0;Q5I0W6;Q76I26;G3X9G9	Q5K4Q9;Q8C6B0;Q5I0W6;Q76I26		Mettl7a1;Mettl7a2;Methig1
-0.0751085	-0.00749779	13	13	13	25.8	25.8	25.8	76.908	24	Q8R2N2	Q8R2N2	Cirhin	Cirh1a
-0.075057	0.0512581	4	4	4	30.6	30.6	30.6	16.859	11	Q9ERS2	Q9ERS2	NADH dehydrogenase [ubiquinone] 1 alpha subcomplex subunit 13	Ndufa13
-0.0750246	-0.11272	29	29	29	45.9	45.9	45.9	71.982	82	P08003	P08003	Protein disulfide-isomerase A4	Pdia4
-0.0749893	NaN	1	1	1	1.5	1.5	1.5	93.703	1	Q61586	Q61586	Glycerol-3-phosphate acyltransferase 1, mitochondrial	Gpam
-0.0749617	-0.0644512	6	6	6	22.9	22.9	22.9	39.091	15	Q9CYN9	Q9CYN9	Renin receptor	Atp6ap2
-0.0748816	-0.00446224	1	1	1	13.3	13.3	13.3	15.422	3	Q9CPW3	Q9CPW3	39S ribosomal protein L54, mitochondrial	Mrpl54
-0.0748167	-0.241351	2	2	2	4.6	4.6	4.6	47.666	3	Q5SSP3;O35874	Q5SSP3;O35874	Amino acid transporter;Neutral amino acid transporter A	Slc1a4
-0.0747709	0.0383072	9	9	9	35.8	35.8	35.8	33.081	17	D3YU12;Q8K2T1;G5E8S7;Q8K2T1-2;Q8K2T1-3	D3YU12;Q8K2T1;G5E8S7;Q8K2T1-2;Q8K2T1-3	NmrA-like family domain-containing protein 1	Nmral1
-0.0747366	-0.0962105	8	8	8	63.5	63.5	63.5	19.526	29	Q8R2Y8	Q8R2Y8	Peptidyl-tRNA hydrolase 2, mitochondrial	Ptrh2
-0.0747061	-0.129869	9	9	2	32.4	32.4	5.3	34.824	28	G3UXL2;Q9D7G0	G3UXL2;Q9D7G0	Ribose-phosphate pyrophosphokinase 1	Prps1l3;Prps1
-0.07444	-0.0767345	1	1	1	11.9	11.9	11.9	9.1651	2	D3YVS7;Q8K353	D3YVS7;Q8K353	Cysteine-rich and transmembrane domain-containing protein 1	Cystm1
-0.0741758	-0.0227165	13	13	13	82.2	82.2	82.2	19.724	65	Q6PK77;P08030	Q6PK77;P08030	Adenine phosphoribosyltransferase	Aprt
-0.0740385	-0.0627575	25	5	4	69.1	19.4	16	49.67	105	P99024	P99024	Tubulin beta-5 chain	Tubb5
-0.0739641	-0.111605	34	34	29	52.7	52.7	48.5	76.775	126	Q3U0V1	Q3U0V1	Far upstream element-binding protein 2	Khsrp
-0.0739603	0.231233	3	3	3	7.8	7.8	7.8	81.799	6	E9Q1V5;E9Q914;Q6ZPR5-3;Q6ZPR5-2;Q6ZPR5-4;Q6ZPR5;E9Q0L7;E9Q9L1;Q6ZPR5-5;E9Q1T4	E9Q1V5;E9Q914;Q6ZPR5-3;Q6ZPR5-2;Q6ZPR5-4;Q6ZPR5;E9Q0L7;E9Q9L1;Q6ZPR5-5	Sphingomyelin phosphodiesterase 4	Smpd4
-0.0739136	-0.0586643	2	2	2	13.7	13.7	13.7	28.372	5	Q6PDY2	Q6PDY2	2-aminoethanethiol dioxygenase	Ado
-0.0737696	-0.144271	3	3	3	26.8	26.8	26.8	16.786	7	P83877;F8WGE7	P83877	Thioredoxin-like protein 4A	Txnl4a
-0.0737696	-0.150887	18	18	18	48.3	48.3	48.3	57.401	47	Q9ESX5;B7ZCL7;F6YUI5;A2AN81;F6S1S5	Q9ESX5;B7ZCL7	H/ACA ribonucleoprotein complex subunit 4	Dkc1
-0.0737505	-0.108465	8	7	7	48.2	42.4	42.4	21.258	54	P60766;Q3UL78;P60766-1;G3UZM2;D3Z3L1;F2Z463;D3YX61;Q9ER71-2;Q8R527;Q9ER71	P60766;Q3UL78;P60766-1	Cell division control protein 42 homolog	Cdc42
-0.0736914	-0.0700302	11	11	11	43.8	43.8	43.8	40.965	23	Q8C570;Q8CBU3;A2ASC6	Q8C570;Q8CBU3	mRNA export factor	Rae1
-0.0736876	-0.0827122	27	18	18	41.9	28.7	28.7	72.584	55	Q3U741;Q501J6;Q501J6-2	Q3U741;Q501J6;Q501J6-2	Probable ATP-dependent RNA helicase DDX17	Ddx17
-0.0736704	-0.131865	5	5	5	25.4	25.4	25.4	15.204	16	Q9CY46;Q9QXA5;D3YTP8	Q9CY46;Q9QXA5;D3YTP8	U6 snRNA-associated Sm-like protein LSm4	Lsm4
-0.0736303	0.105549	3	3	3	28.4	28.4	28.4	8.9723	15	P29595	P29595	NEDD8	Nedd8
-0.0734549	-0.0789604	9	9	8	39.9	39.9	35.3	36.883	23	Q9CSU0;Q9CSU0-2;Q9CSU0-3;F6YB25;F7DAY5	Q9CSU0;Q9CSU0-2;Q9CSU0-3;F6YB25	Regulation of nuclear pre-mRNA domain-containing protein 1B	Rprd1b
-0.0733938	-0.0415192	6	6	5	20.3	20.3	17.3	60.85	11	D3YUV1;Q99J45;F7C033;F7C5I8;F7AZ06	D3YUV1;Q99J45	Nuclear receptor-binding protein	Nrbp1
-0.0729303	-0.0936756	47	47	43	18	18	17	300.87	100	D3Z7M2;D3Z3U3;E9QKG5;Q3TLH4-5;Q3TLH4;Q3TLH4-2;Q3TLH4-3;Q3TLH4-4	D3Z7M2;D3Z3U3;E9QKG5;Q3TLH4-5;Q3TLH4;Q3TLH4-2;Q3TLH4-3	Protein PRRC2C	Prrc2c
-0.0728369	-0.0870266	6	6	6	13.4	13.4	13.4	51.709	11	Q8BM72;D3Z0Y0;Q8BM72-2	Q8BM72	Heat shock 70 kDa protein 13	Hspa13
-0.0725508	-0.107182	26	26	26	42.3	42.3	42.3	80.588	64	Q3TPM3;Q9WTX6;D3Z2H3;D3YUS8	Q3TPM3;Q9WTX6	Cullin-1	Cul1
-0.072423	0.190128	4	4	4	21.1	21.1	21.1	40.433	9	Q91W67	Q91W67	Ubiquitin-like protein 7	Ubl7
-0.0720072	-0.0971375	12	12	12	38.4	38.4	38.4	39.666	27	P70460	P70460	Vasodilator-stimulated phosphoprotein	Vasp
-0.0716829	-0.208991	5	5	5	9.6	9.6	9.6	93.09	5	Q8BRN9;F6XC25;A2A8R6	Q8BRN9;F6XC25	Coiled-coil and C2 domain-containing protein 1B	Cc2d1b
-0.071538	0.0638199	10	10	10	16.2	16.2	16.2	104.5	16	E9PX53;E9QPR5;Q8K2V1;Q8K2V1-2;E0CXK8;F6TLH3;F6V294;E0CYV2;E0CX37;F6U5N5	E9PX53;E9QPR5;Q8K2V1;Q8K2V1-2	Serine/threonine-protein phosphatase 4 regulatory subunit 1	Ppp4r1
-0.0715265	-0.0335865	15	15	15	62.4	62.4	62.4	33.316	38	Q9CPV4;E9Q197;Q9CPV4-2;Q9CPV4-3;F6ZTG3;E9Q055;E9Q2R6;F7BB55	Q9CPV4;E9Q197;Q9CPV4-2;Q9CPV4-3;F6ZTG3	Glyoxalase domain-containing protein 4	Glod4
-0.0715246	0.204064	5	2	2	26.6	10.6	10.6	23.603	3	P61028;REV__G3UYR1;REV__F6T8M2;REV__G3UYX5	P61028	Ras-related protein Rab-8B	Rab8b
-0.0711832	-0.171969	3	3	3	7.8	7.8	7.8	48.29	4	E9QAB6	E9QAB6		Ptar1
-0.0709085	-0.135167	3	3	3	7.5	7.5	7.5	59.314	5	Q3UXR9;D3Z2W0;E9QM75;Q9WUU8-2;Q9WUU8-3;Q9WUU8;D3Z3B6	Q3UXR9;D3Z2W0;E9QM75;Q9WUU8-2;Q9WUU8-3;Q9WUU8	TNFAIP3-interacting protein 1	Tnip1
-0.0707073	-0.058197	6	6	6	8.3	8.3	8.3	110.91	10	Q8BHY3;G8JL82;Q8BHY3-2;D3YYA4;D3Z035;F6R6E1	Q8BHY3;G8JL82;Q8BHY3-2;D3YYA4;D3Z035	Anoctamin-1;Anoctamin	Ano1
-0.070653	0.179385	2	2	2	5.1	5.1	5.1	79.996	3	Q8C3X8	Q8C3X8	Lipase maturation factor 2	Lmf2
-0.0706434	0.181881	1	1	1	2.9	2.9	2.9	43.107	7	Q3UIZ3;E9Q9B3	Q3UIZ3;E9Q9B3		Spryd3
-0.0703592	-0.297951	3	3	3	10	10	10	49.348	5	Q9JIY5;F6XUR8;F6TCV0;D3YX28;D3YX27	Q9JIY5;F6XUR8;F6TCV0;D3YX28;D3YX27	Serine protease HTRA2, mitochondrial	Htra2
-0.0702753	-0.101294	38	38	38	38.9	38.9	38.9	145.83	121	G5E866;Q99NB9	G5E866;Q99NB9	Splicing factor 3B subunit 1	Sf3b1
-0.0701838	-0.0315952	16	14	14	32.4	28.4	28.4	58.878	27	Q6NZD2;Q9WV80;D3YWH1	Q6NZD2;Q9WV80	Sorting nexin-1	Snx1
-0.0701303	-0.112606	8	8	8	25.2	25.2	25.2	60.231	18	E9PYT3;Q91YH5;Q91YH5-2;Q8BH66	E9PYT3;Q91YH5;Q91YH5-2	Atlastin-3	Atl3
-0.0701208	0.120127	9	9	9	50.5	50.5	50.5	33.429	24	Q8WTY4;E0CYY1;F7BWP1;F8WIK0	Q8WTY4;E0CYY1;F7BWP1	Anamorsin	Ciapin1
-0.0699072	-0.0158024	6	5	5	22.4	19	19	46.167	11	P31324	P31324	cAMP-dependent protein kinase type II-beta regulatory subunit	Prkar2b
-0.0696688	-0.0767784	25	25	24	80.4	80.4	76.8	36.498	245	P06151;G5E8N5;D3Z736;D3YZQ9;Q6NXW3;D3YVR7;D3YZE4;P00342	P06151;G5E8N5;D3Z736;D3YZQ9	L-lactate dehydrogenase A chain;L-lactate dehydrogenase	Ldha
-0.0695581	-0.21311	17	17	17	13.4	13.4	13.4	182.77	25	B1AZI6;E9Q5E2;F6SBF2;Q8C690;F6W2C7;B8A4C2;F6VK25;F6QCT0;B1AZI7;F6RBN0	B1AZI6	THO complex subunit 2	Thoc2
-0.0695038	-0.445271	5	5	3	4.8	4.8	3.6	129.05	7	Q7TSH6;Q6PFF0;F6Z1F4	Q7TSH6;Q6PFF0;F6Z1F4		Scaf4
-0.0694265	0.137514	10	10	10	33.5	33.5	33.5	52.625	19	Q91WD5;D3YXT0;F6RJ83	Q91WD5;D3YXT0	NADH dehydrogenase [ubiquinone] iron-sulfur protein 2, mitochondrial	Ndufs2
-0.069335	-0.166379	2	2	2	12.9	12.9	12.9	27.974	4	Q9DB29	Q9DB29	Isoamyl acetate-hydrolyzing esterase 1 homolog	Iah1
-0.0689735	0.220624	2	2	2	8	8	8	33.794	2	Q8VDG5;Q8VDG5-2	Q8VDG5;Q8VDG5-2	Phosphopantothenate--cysteine ligase	Ppcs
-0.0689411	-0.0927296	4	4	4	10	10	10	58.704	6	Q9DBU3	Q9DBU3	Serine/threonine-protein kinase RIO3	Riok3
-0.0689344	-0.283711	3	3	3	26.3	26.3	26.3	8.496	10	P62309;Q3V424	P62309;Q3V424	Small nuclear ribonucleoprotein G	Snrpg
-0.0686369	0.0887318	7	7	3	11.4	11.4	5.9	83.415	12	P63154	P63154	Crooked neck-like protein 1	Crnkl1
-0.0685472	-0.0651531	17	17	17	45.4	45.4	45.4	41.518	42	Q62419;Q8BXU5;A2ALV3;Q62420;F6ZL13;A2ALV1	Q62419	Endophilin-A2	Sh3gl1
-0.0684824	0.088192	11	11	11	10.9	10.9	10.9	170.39	16	Q91YM2;F7CQQ6	Q91YM2	Rho GTPase-activating protein 35	Arhgap35
-0.0684557	0.231301	1	1	1	7.1	7.1	7.1	47.833	2	P97364	P97364	Selenide, water dikinase 2	Sephs2
-0.0683756	0.0337353	5	5	5	19.7	19.7	19.7	50.703	13	P46938-2;P46938;G3UYA6;G3UY62;G3UYV4;G3UYW7	P46938-2;P46938;G3UYA6;G3UY62;G3UYV4;G3UYW7	Transcriptional coactivator YAP1	Yap1
-0.0683641	0.0139771	5	5	5	27.2	27.2	27.2	24.683	7	Q9DC70	Q9DC70	NADH dehydrogenase [ubiquinone] iron-sulfur protein 7, mitochondrial	Ndufs7
-0.0682907	-0.00396919	2	2	2	6.8	6.8	6.8	48.638	3	E9Q2A8;Q99LG4	E9Q2A8;Q99LG4	Tetratricopeptide repeat protein 5	Ttc5
-0.0679865	-0.135862	9	9	9	38.1	38.1	38.1	38.724	14	Q9WUK4	Q9WUK4	Replication factor C subunit 2	Rfc2
-0.0679197	-0.159386	4	4	3	21.4	21.4	17.5	42.63	8	O35730;O35730-2;O35730-3	O35730;O35730-2;O35730-3	E3 ubiquitin-protein ligase RING1	Ring1
-0.0678835	-0.0544128	52	52	50	74	74	72.6	74.237	340	P48678;P48678-2;P48678-3;D3YUF7	P48678;P48678-2;P48678-3	Prelamin-A/C;Lamin-A/C	Lmna
-0.0678015	-0.0473385	17	10	8	29.2	19.5	17.8	81.311	18	E9PWV3;Q505N6;F6RQA2;F6Q8A4;P18653;G3UZI3	E9PWV3;Q505N6;F6RQA2;F6Q8A4;P18653;G3UZI3	Ribosomal protein S6 kinase;Ribosomal protein S6 kinase alpha-1	Rps6ka1
-0.0676031	-0.0497284	43	43	43	35.1	35.1	35.1	141.55	107	Q9CW03;E9Q762	Q9CW03;E9Q762	Structural maintenance of chromosomes protein 3	Smc3
-0.067523	-0.247274	11	11	11	62.7	62.7	62.7	26.131	27	Q9D287;D6RGA5;D6RHR7	Q9D287	Pre-mRNA-splicing factor SPF27	Bcas2
-0.0670967	-0.107096	1	1	1	10.7	10.7	10.7	18.213	2	Q8VDT9	Q8VDT9	39S ribosomal protein L50, mitochondrial	Mrpl50
-0.0670576	-0.0228825	7	7	7	39.3	39.3	39.3	28.823	13	P57759;F8WJI4;F8WIM7;D6RG87	P57759	Endoplasmic reticulum resident protein 29	Erp29
-0.0669765	-0.193134	2	2	2	7.6	7.6	7.6	31.172	5	Q80X71;D3Z6E0;D3Z0M2;D3Z191	Q80X71;D3Z6E0;D3Z0M2;D3Z191	Transmembrane protein 106B	Tmem106b
-0.0663548	0.291774	5	5	5	11	11	11	71.684	7	E9QMQ3;Q99KW3-1;Q99KW3-4;Q99KW3;Q99KW3-2;G5E8W1	E9QMQ3;Q99KW3-1;Q99KW3-4;Q99KW3;Q99KW3-2;G5E8W1	TRIO and F-actin-binding protein	Triobp
-0.0662336	-0.144379	26	26	26	26.3	26.3	26.3	117.45	38	Q569Z5;F8WHR6;Q569Z5-2	Q569Z5;F8WHR6;Q569Z5-2	Probable ATP-dependent RNA helicase DDX46	Ddx46
-0.0662184	-0.0467682	13	13	13	41.7	41.7	41.7	47.447	36	Q9Z2N8;D3YVN1;Q99MR0;F8WI57	Q9Z2N8	Actin-like protein 6A	Actl6a
-0.0661306	NaN	1	1	1	4.9	4.9	4.9	41.033	1	Q9JJX7	Q9JJX7	Tyrosyl-DNA phosphodiesterase 2	Tdp2
-0.0655127	-0.0134907	27	27	27	25.2	25.2	25.2	148.07	53	Q5SW19;Q5SW19-3;Q5SW19-2	Q5SW19;Q5SW19-3;Q5SW19-2	Clustered mitochondria protein homolog	Cluh
-0.0654287	-0.0478325	21	21	21	50.6	50.6	50.6	49.389	51	Q3TWV4;P84091	Q3TWV4;P84091	AP-2 complex subunit mu	Ap2m1
-0.0654211	-0.0275478	26	26	1	72.8	72.8	2.7	49.83	335	P68372;CON__ENSEMBL:ENSBTAP00000025008;A2AQ07;G3UZR1	P68372	Tubulin beta-4B chain	Tubb4b
-0.0654097	-0.021492	23	23	23	14.4	14.4	14.4	224.13	43	G5E870	G5E870	E3 ubiquitin-protein ligase TRIP12	Trip12
-0.0652285	-0.0742531	3	3	3	35.7	35.7	35.7	12.504	12	P34884	P34884	Macrophage migration inhibitory factor	Mif
-0.0651178	-0.26203	6	6	6	33.8	33.8	33.8	25.82	10	Q9CR59	Q9CR59	Growth arrest and DNA damage-inducible proteins-interacting protein 1	Gadd45gip1
-0.0648985	-0.119392	11	11	11	36.2	36.2	36.2	43.062	45	Q9CXY6	Q9CXY6	Interleukin enhancer-binding factor 2	Ilf2
-0.0648441	0.0442667	3	3	3	5.4	5.4	5.4	86.166	5	E9QM82;E9PUR6;E9PYV1;P06537-3;P06537-4;P06537;P06537-2;E9Q310;E9Q8A6	E9QM82;E9PUR6;E9PYV1;P06537-3;P06537-4;P06537;P06537-2;E9Q310	Glucocorticoid receptor	Nr3c1
-0.0648069	-0.164062	10	10	9	82	82	59.6	20.296	23	Q6P069-2;Q6P069;F6T867	Q6P069-2;Q6P069	Sorcin	Sri
-0.0646887	-0.136478	4	4	4	7.7	7.7	7.7	103.47	10	P58854;E9Q0R3	P58854;E9Q0R3	Gamma-tubulin complex component 3	Tubgcp3
-0.064621	0.0281162	2	2	2	10.1	10.1	10.1	30.667	7	Q923D3	Q923D3	Prostate androgen-regulated mucin-like protein 1 homolog	Parm1
-0.064393	0.0939064	8	8	8	32.4	32.4	32.4	44.013	24	Q61239	Q61239	Protein farnesyltransferase/geranylgeranyltransferase type-1 subunit alpha	Fnta
-0.0641928	-0.0296459	2	2	2	4.5	4.5	4.5	54.968	2	Q8VC16;D6REG8;D3Z1R4	Q8VC16;D6REG8;D3Z1R4	Leucine-rich repeat-containing protein 14	Lrrc14
-0.0640516	-0.120728	10	10	9	11.1	11.1	10.4	119.48	17	Q9WVL3;E9Q0L1;Q9WVL3-2;Q91V14-2;Q91V14	Q9WVL3;E9Q0L1;Q9WVL3-2	Solute carrier family 12 member 7	Slc12a7
-0.0639563	0.0441475	3	3	3	8.6	8.6	8.6	77.517	9	Q8C1A3	Q8C1A3	Methionine synthase reductase	Mtrr
-0.0638933	0.154559	2	2	2	4.4	4.4	4.4	82.779	4	Q8QZV7;F7BP94;F6W761	Q8QZV7;F7BP94;F6W761	Protein asunder homolog	Asun
-0.0637655	-0.225182	9	9	5	24.5	24.5	12	56.802	20	Q9QXE7	Q9QXE7	F-box-like/WD repeat-containing protein TBL1X	Tbl1x
-0.0636349	NaN	1	1	1	13.4	13.4	13.4	22.555	1	Q9DD18-2;Q9DD18	Q9DD18-2;Q9DD18	D-tyrosyl-tRNA(Tyr) deacylase 1	Dtd1
-0.0636301	-0.044445	8	8	8	17.6	17.6	17.6	50.716	14	P41241	P41241	Tyrosine-protein kinase CSK	Csk
-0.0635443	-0.0299492	11	11	11	40.1	40.1	40.1	49.485	31	Q9JIH2	Q9JIH2	Nuclear pore complex protein Nup50	Nup50
-0.0633707	-0.202267	9	9	9	14.2	14.2	14.2	97.222	17	Q6PE80;Q00993;F6YPR4;Q60805	Q6PE80;Q00993	Receptor protein-tyrosine kinase;Tyrosine-protein kinase receptor UFO	Axl
-0.0630598	NaN	1	1	1	0.8	0.8	0.8	166.08	1	F7DC52;P30415;F8VPR8	F7DC52;P30415;F8VPR8	NK-tumor recognition protein;Putative peptidyl-prolyl cis-trans isomerase	Nktr
-0.0626936	-0.0568657	7	7	7	25.4	25.4	25.4	36.366	13	E9QAG2;Q9D4J7;Q9D4J7-2	E9QAG2;Q9D4J7;Q9D4J7-2	PHD finger protein 6	Phf6
-0.0621023	0.0429764	6	6	6	29.7	29.7	29.7	32.631	12	Q8VBV3;A2AV19	Q8VBV3;A2AV19	Exosome complex component RRP4	Exosc2
-0.0620317	-0.0962696	11	11	9	21.3	21.3	21.3	52.601	81	Q8CFQ9;P56959;G3UXT7;G3UZD2;Q91VQ2	Q8CFQ9;P56959;G3UXT7	RNA-binding protein FUS	Fus
-0.0619555	-0.233261	9	9	9	35.6	35.6	35.6	36.731	16	Q9CWU9	Q9CWU9	Nucleoporin Nup37	Nup37
-0.061923	-0.085125	12	11	11	35.8	32.6	32.6	48.334	43	G3UZ26;P50431;G3UYY1;G3UZZ9	G3UZ26;P50431;G3UYY1	Serine hydroxymethyltransferase;Serine hydroxymethyltransferase, cytosolic	Shmt1
-0.0618315	0.0454187	2	2	2	1.9	1.9	1.9	139.92	3	G3XA09;O88879-2;O88879	G3XA09;O88879-2;O88879	Apoptotic protease-activating factor 1	Apaf1
-0.0616732	-0.190292	20	14	13	41.3	28	26.5	67.852	54	Q91YZ8;D3Z5M2;A3KFU5;A3KFU8;Q6PHQ9;E9PW32;E9PVY5	Q91YZ8;D3Z5M2;A3KFU5;A3KFU8;Q6PHQ9;E9PW32	Polyadenylate-binding protein	Pabpc4;Gm10110
-0.061656	0.008358	6	6	6	44.4	44.4	44.4	25.096	11	Q99LS3;E9QJS2;D3Z666;D3Z4T3	Q99LS3;E9QJS2	Phosphoserine phosphatase	Psph
-0.0615797	-0.0551205	9	9	9	40.1	40.1	40.1	32.25	25	Q8QZV3;P42125	Q8QZV3;P42125	Enoyl-CoA delta isomerase 1, mitochondrial	Eci1
-0.0614939	0.0989227	10	10	10	38.4	38.4	38.4	45.288	29	Q9EPJ9;Q3TGS9;Q9EPJ9-2	Q9EPJ9;Q3TGS9;Q9EPJ9-2	ADP-ribosylation factor GTPase-activating protein 1	Arfgap1
-0.0614004	0.0994225	5	5	5	26.6	26.6	26.6	26	10	E9PYA3;G5E8T9;Q99KB8-2;Q99KB8;E9Q2H8;D3YUX8;D3YWI0	E9PYA3;G5E8T9;Q99KB8-2;Q99KB8;E9Q2H8	Hydroxyacylglutathione hydrolase, mitochondrial	Hagh
-0.0612745	-0.0393534	2	2	2	22.5	22.5	22.5	18.706	7	Q9CYZ6;D3YZ60	Q9CYZ6;D3YZ60	Uncharacterized protein C19orf60 homolog	2810428I15Rik
-0.0612593	-0.264711	6	6	5	17.4	17.4	13.8	55.373	9	Q99JR8-2;Q99JR8;G3UXC0	Q99JR8-2;Q99JR8;G3UXC0	SWI/SNF-related matrix-associated actin-dependent regulator of chromatin subfamily D member 2	Smarcd2
-0.061162	-0.0348053	25	2	0	72.6	11.7	0	28.896	20	Q8C7C3	Q8C7C3		Tpm3
-0.0611315	-0.0833416	7	7	7	50.7	50.7	50.7	23.478	37	F8WJD9;P19157;P46425;F6RWR5	F8WJD9;P19157;P46425	Glutathione S-transferase P 1;Glutathione S-transferase P 2	Gstp1;Gstp2
-0.060914	0.250901	4	1	1	28	8.8	8.8	21.333	5	P52482	P52482	Ubiquitin-conjugating enzyme E2 E1	Ube2e1
-0.0607195	-0.0871582	8	8	8	61.9	61.9	61.9	13.527	43	P62317;E9Q2T1;D3Z5N9;D3Z426	P62317;E9Q2T1;D3Z5N9;D3Z426	Small nuclear ribonucleoprotein Sm D2	Snrpd2;Gm5449
-0.0606928	-0.0807495	6	6	6	10.6	10.6	10.6	67.45	10	G3X9Z0;Q8R060;D3Z6K4	G3X9Z0;Q8R060	Protein zwilch homolog	Zwilch
-0.0604849	0.0295067	2	2	2	9.1	9.1	9.1	41.441	3	Q99NF3	Q99NF3	Centrosomal protein of 41 kDa	Cep41
-0.060298	0.0409508	2	2	2	10.4	10.4	10.4	52.797	7	Q8BVL3;D3Z7S9	Q8BVL3;D3Z7S9	Sorting nexin-17	Snx17
-0.060092	-0.236539	6	6	6	8.5	8.5	8.5	100.15	12	Q3UVK0;G8JL46;F6TQS9;Q3UVK0-2	Q3UVK0	Endoplasmic reticulum metallopeptidase 1	Ermp1
-0.0599985	-0.0116234	10	10	10	34.9	34.9	34.9	40.429	20	Q9DBH5	Q9DBH5	Vesicular integral-membrane protein VIP36	Lman2
-0.0598574	-0.082201	17	17	17	63.2	63.2	63.2	34.909	42	Q9WUD1	Q9WUD1	STIP1 homology and U box-containing protein 1	Stub1
-0.059289	-0.103365	63	63	51	45	45	37.9	172.79	216	Q01320	Q01320	DNA topoisomerase 2-alpha	Top2a
-0.0592527	-0.0733109	16	16	16	93.3	93.3	93.3	16.837	180	P62204;Q3UKW2;Q9D6P8;G3UX57;G3UZ90;P20801	P62204;Q3UKW2	Calmodulin	Calm1
-0.0589342	NaN	2	2	2	1.6	1.6	1.6	95.287	2	E9QP84;G3UW74;Q6PGF3;E9PWX0;E9QAH8;E9PZW4	E9QP84;G3UW74;Q6PGF3;E9PWX0;E9QAH8;E9PZW4	Mediator of RNA polymerase II transcription subunit 16	Med16
-0.0588188	-0.0542545	4	4	4	12.6	12.6	12.6	58.319	9	Q4FCQ7;Q9Z2A5-2;Q9Z2A5	Q4FCQ7;Q9Z2A5-2;Q9Z2A5	Arginyl-tRNA--protein transferase 1	Ate1
-0.0587206	-0.18058	13	10	10	20.3	16	16	79.189	21	F8WHY8;E9PX23;Q8K4B0;Q3U3A7;E9Q794;Q3UII8;Q924K8-2;Q924K8;Q3TY62	F8WHY8;E9PX23;Q8K4B0	Metastasis-associated protein MTA1	Mta1
-0.0586672	-0.447656	3	3	3	12.2	12.2	12.2	42.136	5	P70255-5;P70255-4;P70255-3;P70255;F8WGJ0;P70255-7;P70255-6;P70255-2	P70255-5;P70255-4;P70255-3;P70255;F8WGJ0;P70255-7;P70255-6;P70255-2	Nuclear factor 1 C-type	Nfic
-0.0586233	-0.0348377	4	4	4	8.6	8.6	8.6	72.728	6	Q61846;A2ALR0	Q61846	Maternal embryonic leucine zipper kinase	Melk
-0.0585089	-0.204681	20	20	20	17.8	17.8	17.8	149.58	29	Q7TT37	Q7TT37	Elongator complex protein 1	Ikbkap
-0.0584383	0.15288	13	13	13	29.2	29.2	29.2	70.306	25	P54729	P54729	NEDD8 ultimate buster 1	Nub1
-0.0584364	-0.0320606	4	4	4	13.7	13.7	13.7	57.143	7	Q6NVG1	Q6NVG1	Lysophospholipid acyltransferase LPCAT4	Lpcat4
-0.0584211	0.00110722	2	2	2	50	50	50	9.3308	3	Q9CQ91;D3Z670	Q9CQ91;D3Z670	NADH dehydrogenase [ubiquinone] 1 alpha subcomplex subunit 3	Ndufa3
-0.0583534	-0.0152168	3	3	3	6.9	6.9	6.9	63.723	7	E9QPD1;E9Q6Z8;F8VQL7;P25425-10;P25425-4;P25425-7;P25425-9;P25425-11;P25425-8;P25425-3;P25425-6;P25425-2;P25425-5;P25425;P25425-12;F6RP41;Q3U5D1;G3X913;Q00196-4;Q00196-6;P31362;Q00196;Q00196-2;Q00196-3;Q00196-7;Q00196-5;Q7TSC9	E9QPD1;E9Q6Z8;F8VQL7;P25425-10;P25425-4;P25425-7;P25425-9;P25425-11;P25425-8;P25425-3;P25425-6;P25425-2;P25425-5;P25425;P25425-12;F6RP41;Q3U5D1;G3X913;Q00196-4;Q00196-6;P31362;Q00196;Q00196-2;Q00196-3;Q00196-7;Q00196-5	POU domain protein;POU domain, class 2, transcription factor 1;POU domain, class 2, transcription factor 2;POU domain, class 2, transcription factor 3	Pou2f1;Pou2f3;Pou2f2
-0.0582132	0.0603924	5	5	5	38.1	38.1	38.1	21.024	18	Q9DCS9;D3YUK4	Q9DCS9;D3YUK4	NADH dehydrogenase [ubiquinone] 1 beta subcomplex subunit 10	Ndufb10
-0.0580893	-0.191961	10	10	6	33	33	22.5	40.57	25	P05132;P05132-2	P05132;P05132-2	cAMP-dependent protein kinase catalytic subunit alpha	Prkaca
-0.0578737	0.0533619	7	7	7	71.1	71.1	71.1	19.76	35	Q9CWZ3-2;Q9CWZ3	Q9CWZ3-2;Q9CWZ3	RNA-binding protein 8A	Rbm8a
-0.0578432	-0.104919	30	30	30	35.2	35.2	35.2	99.438	79	Q99MR6-3;Q99MR6-4;Q99MR6-2;Q99MR6	Q99MR6-3;Q99MR6-4;Q99MR6-2;Q99MR6	Serrate RNA effector molecule homolog	Srrt
-0.0577936	-0.109957	12	12	12	19.1	19.1	19.1	102.65	29	Q3UW53;E9PYV4;D3Z233;D3YYZ9	Q3UW53;E9PYV4	Protein Niban	Fam129a
-0.0576544	-0.200583	25	25	25	26.8	26.8	26.8	136.97	64	Q924C1;Q924C1-2;Q924C1-3	Q924C1	Exportin-5	Xpo5
-0.0575953	0.110561	10	10	9	37.6	37.6	34.1	45.589	20	Q8K1M3;P12367;Q9CYV3	Q8K1M3;P12367	cAMP-dependent protein kinase type II-alpha regulatory subunit	Prkar2a
-0.0573959	-0.154396	1	1	1	8.1	8.1	8.1	18.186	2	Q9D958	Q9D958	Signal peptidase complex subunit 1	Spcs1
-0.057189	-0.230316	20	20	20	28	28	28	112.87	54	E9PWG6	E9PWG6		Ncapg
-0.0571775	-0.236534	4	4	4	21	21	21	27.419	9	B2LVG5;B2LVG6;E0CXT7;Q8BQZ5;F8WHF1;Q8BQZ5-3;Q8BQZ5-2;F7B6Z5	B2LVG5;B2LVG6;E0CXT7;Q8BQZ5;F8WHF1;Q8BQZ5-3;Q8BQZ5-2	Cleavage and polyadenylation specificity factor subunit 4	Cpsf4
-0.0571537	0.282666	4	4	4	22.3	22.3	22.3	21.82	7	D3YWJ5;D3Z325;D3Z312;Q921Z5;Q921Z5-2;D3Z205;F7ANX4;D3Z0Q1	D3YWJ5;D3Z325;D3Z312;Q921Z5;Q921Z5-2	Tumor necrosis factor alpha-induced protein 8	Tnfaip8
-0.0570135	-0.149071	9	9	9	16.5	16.5	16.5	91.741	15	E9Q0A7;Q4KMM3-3;Q4KMM3-2;Q4KMM3-4;Q4KMM3;B1H3M0;F8WGG8	E9Q0A7;Q4KMM3-3;Q4KMM3-2;Q4KMM3-4;Q4KMM3	Oxidation resistance protein 1	Oxr1
-0.0569878	-0.0551338	5	5	5	16.3	16.3	16.3	37.965	10	D3Z3S1;Q9WUQ2;F6XLZ3	D3Z3S1;Q9WUQ2	Prolactin regulatory element-binding protein	Preb
-0.0567923	0.142457	6	3	3	14.5	10.6	10.6	68.116	7	Q571M3;Q80VQ1;G3X9W3;Q80VQ1-3;Q80VQ1-2	Q571M3;Q80VQ1;G3X9W3;Q80VQ1-3;Q80VQ1-2	Leucine-rich repeat-containing protein 1	Lrrc1
-0.0567369	NaN	1	1	1	5.1	5.1	5.1	36.134	1	O70479	O70479	BTB/POZ domain-containing adapter for CUL3-mediated RhoA degradation protein 2	Tnfaip1
-0.0566874	0.021492	10	10	10	39.8	39.8	39.8	42.314	20	Q3TKM5;P70404	Q3TKM5;P70404	Isocitrate dehydrogenase [NAD] subunit, mitochondrial;Isocitrate dehydrogenase [NAD] subunit gamma 1, mitochondrial	Idh3g
-0.0566339	-0.189882	2	2	2	3	3	3	79.057	2	E9QNE8;Q3TLR7;Q3TLR7-2;Q3TLR7-4	E9QNE8;Q3TLR7;Q3TLR7-2;Q3TLR7-4	Denticleless protein homolog	Dtl
-0.0562334	-0.077364	29	29	2	49.8	49.8	1.8	69.632	143	Q7TMK9;G3V018;G3UWM1;G3XA76;G3UXU5	Q7TMK9;G3V018	Heterogeneous nuclear ribonucleoprotein Q	Syncrip
-0.0561972	-0.0536785	23	23	23	24.3	24.3	24.3	144.77	47	E9Q175;E9Q3L1;E9PVU0;E9Q174;E9QQ82;Q64331;E9Q178	E9Q175;E9Q3L1;E9PVU0;E9Q174;E9QQ82;Q64331	Unconventional myosin-VI	Myo6
-0.0561848	-0.0872517	11	6	6	25.6	12.8	12.8	56.551	6	Q60996-3;Q60996;Q60996-2;Q60996-4;F6SCV1	Q60996-3;Q60996;Q60996-2;Q60996-4;F6SCV1	Serine/threonine-protein phosphatase 2A 56 kDa regulatory subunit gamma isoform	Ppp2r5c
-0.0561037	-0.0531597	15	15	13	56.7	56.7	54	39.547	56	P28474	P28474	Alcohol dehydrogenase class-3	Adh5
-0.0559988	-0.0960636	3	3	3	21.8	21.8	21.8	27.808	5	Q9CPT3	Q9CPT3	N-acylneuraminate-9-phosphatase	Nanp
-0.0559111	-0.0456791	17	17	17	22.1	22.1	22.1	109.97	30	F8WJ93;Q3UMY5;Q3UMY5-3;Q3UMY5-2;Q3UMY5-4	F8WJ93;Q3UMY5;Q3UMY5-3;Q3UMY5-2;Q3UMY5-4	Echinoderm microtubule-associated protein-like 4	Eml4
-0.0557375	-0.0971222	8	8	8	15.7	15.7	15.7	73.961	13	Q9D0F1	Q9D0F1	Kinetochore protein NDC80 homolog	Ndc80
-0.0553436	0.622398	9	7	7	5.3	4.1	4.1	212.33	10	D3YZ62;D3Z4J3;Q99104;D6RFU0;F6TDE5	D3YZ62;D3Z4J3;Q99104	Unconventional myosin-Va	Myo5a
-0.055233	-0.374789	1	1	1	2.6	2.6	2.6	58.477	2	Q9D074;Q9D074-2;Q9D074-4;Q9D074-3;Q9D074-5	Q9D074;Q9D074-2;Q9D074-4;Q9D074-3;Q9D074-5	E3 ubiquitin-protein ligase MGRN1	Mgrn1
-0.0551023	0.0588455	1	1	1	18.6	18.6	18.6	5.1161	3	B1AXP6-2;B1AXP6;B1AXP6-3;B1AXP6-4	B1AXP6-2;B1AXP6;B1AXP6-3;B1AXP6-4	Mitochondrial import receptor subunit TOM5 homolog	Tomm5
-0.0548735	-0.16585	10	10	10	45.2	45.2	45.2	27.815	43	Q9D883;G3UW94;E9Q5Y2;E9PUZ3;E9Q1I7;Q8BGJ9;E9Q809;F8WH71;E9PXR5;E9Q5J3;E9PWX6;E9PWM2;F7D8X7;E9PWA1	Q9D883;G3UW94;E9Q5Y2;E9PUZ3;E9Q1I7;Q8BGJ9	Splicing factor U2AF 35 kDa subunit;Splicing factor U2AF 26 kDa subunit	U2af1;U2af1l4
-0.0548	-0.212179	4	4	4	28.5	28.5	28.5	25.194	8	Q9CRA8	Q9CRA8	Exosome complex component RRP46	Exosc5
-0.054698	-0.0944862	9	9	7	34.1	34.1	28.9	31.835	21	Q62189;D3Z0S6;E9Q4T6;F8VQ88;D6RI83	Q62189;D3Z0S6;E9Q4T6	U1 small nuclear ribonucleoprotein A	Snrpa
-0.0546551	0.1098	3	3	3	5	5	5	94.825	10	G3X8X7;Q920Q4-2;Q920Q4;E9Q2I5	G3X8X7;Q920Q4-2;Q920Q4;E9Q2I5	Vacuolar protein sorting-associated protein 16 homolog	Vps16
-0.0545549	0.105488	6	6	6	19.2	19.2	19.2	49.714	9	P36552	P36552	Oxygen-dependent coproporphyrinogen-III oxidase, mitochondrial	Cpox
-0.0545282	-0.0980015	38	38	38	33	33	33	146.89	95	Q8CG47;E9Q2X6;Q3U763	Q8CG47;E9Q2X6	Structural maintenance of chromosomes protein 4;Structural maintenance of chromosomes protein	Smc4
-0.0544424	0.0759134	5	5	5	29.6	29.6	29.6	38.015	6	Q8VDQ1;Q3TXN1;Q8VDQ1-2	Q8VDQ1;Q3TXN1;Q8VDQ1-2	Prostaglandin reductase 2	Ptgr2
-0.0543909	-0.0462837	36	36	36	31	31	31	181.82	88	P58871	P58871	182 kDa tankyrase-1-binding protein	Tnks1bp1
-0.0543509	-0.0423183	2	2	2	21.5	21.5	21.5	13.227	2	P0CG15	P0CG15	Chromosome transmission fidelity protein 8 homolog	Chtf8
-0.0543089	0.279978	7	7	1	15.8	15.8	3.6	69.912	13	Q8C0E3	Q8C0E3	Tripartite motif-containing protein 47	Trim47
-0.0541849	-0.241831	17	17	13	24.3	24.3	19.1	105.1	48	D3YXK2;E9PZM6	D3YXK2	Scaffold attachment factor B1	Safb
-0.0539818	-0.352129	1	1	1	2.5	2.5	2.5	36.051	2	F8VPJ9	F8VPJ9	Olfactory receptor	Olfr631
-0.0539713	0.0746689	5	5	5	20.9	20.9	20.9	35.942	14	Q9CWI3	Q9CWI3	BRCA2 and CDKN1A-interacting protein	Bccip
-0.0535469	-0.257143	5	5	5	20	20	20	31.189	11	A2AJG0;Q80UU2	A2AJG0;Q80UU2	Ribonuclease P protein subunit p38	Rpp38
-0.0534277	-0.0156574	17	17	8	82.8	82.8	30.3	30.2	144	E9PZF0;Q01768;Q5NC79	E9PZF0;Q01768	Nucleoside diphosphate kinase;Nucleoside diphosphate kinase B	Gm20390;Nme2
-0.0533133	0.00470352	8	8	7	12.2	12.2	11.4	122.96	16	F8WI77;E9QMQ8;P34152-3;P34152-4;P34152-2;P34152;P34152-6;P34152-5;P34152-7;P34152-8;P34152-9	F8WI77;E9QMQ8;P34152-3;P34152-4;P34152-2;P34152;P34152-6;P34152-5;P34152-7	Focal adhesion kinase 1	Ptk2
-0.0532446	-0.0604038	78	78	78	42.4	42.4	42.4	273.61	212	Q99PV0;B7ZC27;E9Q3K7	Q99PV0	Pre-mRNA-processing-splicing factor 8	Prpf8
-0.0530787	0.90006	2	2	2	4.3	4.3	4.3	79.029	2	Q571K4;F6XIV6;F7AT87	Q571K4;F6XIV6;F7AT87	TGF-beta-activated kinase 1 and MAP3K7-binding protein 3	Tab3
-0.0528545	-0.798761	6	6	6	15.2	15.2	15.2	59.513	9	Q8R3Y8-2;Q8R3Y8	Q8R3Y8-2;Q8R3Y8	Interferon regulatory factor 2-binding protein 1	Irf2bp1
-0.0527887	0.0681343	14	14	14	18.1	18.1	18.1	133.32	21	Q9ES00;E9Q664;G3UZD6;G3UZM6	Q9ES00;E9Q664;G3UZD6	Ubiquitin conjugation factor E4 B	Ube4b
-0.0523252	0.00736046	6	6	6	23.1	23.1	23.1	33.541	10	Q9CPR5;Q9CPR5-2;F8WHN1	Q9CPR5;Q9CPR5-2	39S ribosomal protein L15, mitochondrial	Mrpl15
-0.0522947	-0.325013	3	3	3	5.5	5.5	5.5	74.101	4	Q8BIP0;F6TF53	Q8BIP0	Aspartate--tRNA ligase, mitochondrial	Dars2
-0.0522413	0.0512829	9	9	9	49.6	49.6	49.6	25.853	21	Q61205;D3Z7E6;D3Z2X5;Q8CA83	Q61205;D3Z7E6;D3Z2X5	Platelet-activating factor acetylhydrolase IB subunit gamma	Pafah1b3
-0.052104	-0.113481	4	4	4	13.2	13.2	13.2	46.396	7	E9QMF9;Q8BFV2;E9Q1N1;E9Q1H5;E9Q5V9	E9QMF9;Q8BFV2;E9Q1N1;E9Q1H5	PCI domain-containing protein 2	Pcid2
-0.0519838	-0.17173	2	2	2	17.3	17.3	17.3	19.967	3	Q9CX66	Q9CX66	Uncharacterized protein C12orf45 homolog	D10Wsu102e
-0.0518808	0.0341091	9	9	8	16.2	16.2	13.9	82.876	19	Q99LI7	Q99LI7	Cleavage stimulation factor subunit 3	Cstf3
-0.051693	NaN	1	1	1	5.3	5.3	5.3	28.798	1	Q810L2;P61208	Q810L2;P61208	ADP-ribosylation factor-like protein 4C	Arl4c
-0.0514956	0.897606	4	4	4	24.5	24.5	24.5	37.632	6	Q99KN2;G3UYN9;G3UYR5	Q99KN2	Probable cytosolic iron-sulfur protein assembly protein CIAO1	Ciao1
-0.0514688	0.00272942	9	6	6	37.7	28.8	28.8	38.813	19	Q9JKB3;Q9JKB3-2;F6TIF5	Q9JKB3;Q9JKB3-2;F6TIF5	Y-box-binding protein 3	Ybx3
-0.0513401	0.164228	8	8	8	17.9	17.9	17.9	99.986	11	Q9DCD2;F6TM12;E0CYF8	Q9DCD2	Pre-mRNA-splicing factor SYF1	Xab2
-0.0513172	-0.250016	6	6	6	6.2	6.2	6.2	165.45	10	Q925J9-4;Q925J9;B1AQH6;Q925J9-3;Q925J9-2	Q925J9-4;Q925J9;B1AQH6;Q925J9-3;Q925J9-2	Mediator of RNA polymerase II transcription subunit 1	Med1
-0.0513105	-0.0585003	4	4	4	17.2	17.2	17.2	50.602	6	E9Q760;Q9Z1Y4	E9Q760;Q9Z1Y4	Thyroid receptor-interacting protein 6	Trip6
-0.0512018	0.282394	3	3	3	11.7	11.7	11.7	32.724	14	E9Q9A7;Q9CY50	E9Q9A7;Q9CY50	Translocon-associated protein subunit alpha	Ssr1
-0.0509329	0.0179405	19	19	11	45.3	45.3	28.5	58.951	59	Q80SW1;D3Z2Q0;F7ATQ6	Q80SW1	Putative adenosylhomocysteinase 2	Ahcyl1
-0.0508089	-0.0486984	8	4	4	9.7	4.7	4.7	111.84	7	Q80YR5;F6X6Q7;F6TC77;F6WIZ2;D6RJ78;D6RHP9	Q80YR5;F6X6Q7;F6TC77	Scaffold attachment factor B2	Safb2
-0.0507097	0.142315	7	7	7	10.6	10.6	10.6	76.826	13	D3Z2E3;E9Q632;O54916;F6R6F1;O54916-3;O54916-4;F6YT69;O54916-2;D6RIN6;Q3UHF8;B1AV20;A2AFI8;B9EI38;Q80XA6	D3Z2E3;E9Q632;O54916;F6R6F1;O54916-3;O54916-4	RalBP1-associated Eps domain-containing protein 1	Reps1
-0.0505543	-0.0641241	3	3	3	7.8	7.8	7.8	63.908	3	Q69Z99	Q69Z99	Zinc finger protein 512	Znf512
-0.0505457	-0.0790596	11	11	11	41.8	41.8	41.8	40.744	31	Q9D5T0	Q9D5T0	ATPase family AAA domain-containing protein 1	Atad1
-0.0503111	-0.112199	1	1	1	8.9	8.9	8.9	14.559	3	F6VCW7;Q9WV30;G5E8N9;Q9JLA1;E9Q6U2;E9Q0P3	F6VCW7;Q9WV30;G5E8N9;Q9JLA1;E9Q6U2;E9Q0P3	Nuclear factor of activated T-cells 5	Nfat5
-0.0501394	-0.0926819	27	27	27	55.5	55.5	55.5	70.568	70	Q9Z1F9;A2BH29	Q9Z1F9	SUMO-activating enzyme subunit 2	Uba2
-0.0501184	-0.191921	38	1	1	57.7	1.4	1.4	78.727	3	Q8CAQ8-3;Q3TZK4;E9PVS5	Q8CAQ8-3	MICOS complex subunit Mic60	Immt
-0.0497313	-0.0268517	28	28	28	34.2	34.2	34.2	135.55	69	Q921M3;F8WHW1;Q921M3-2	Q921M3;F8WHW1;Q921M3-2	Splicing factor 3B subunit 3	Sf3b3
-0.0496864	0.132381	2	2	2	2.6	2.6	2.6	74.621	2	Q8BZ33	Q8BZ33	Tensin-4	Tns4
-0.0496511	-0.136703	9	9	9	21.3	21.3	21.3	34.003	28	G3UY42;Q8CCS6-2;Q8CCS6;D3YUB9;D3Z5F7;D3Z055;G3UWS5;G3UX74;Q5XFR0	G3UY42;Q8CCS6-2;Q8CCS6;D3YUB9;D3Z5F7;D3Z055;G3UWS5	Polyadenylate-binding protein 2	Pabpn1;Gm20521
-0.0495453	-0.328113	1	1	1	7.7	7.7	7.7	23.802	2	Q80ZW2	Q80ZW2	Protein THEM6	Them6
-0.0494738	-0.270171	1	1	1	4.5	4.5	4.5	44.032	2	E9QPY1;Q8BJ03-2;Q8BJ03	E9QPY1;Q8BJ03-2;Q8BJ03	Cytochrome c oxidase assembly protein COX15 homolog	Cox15
-0.0493193	-0.0989017	8	8	8	33.5	33.5	33.5	29.506	24	P61290;A2A4J1;A2A4J3	P61290;A2A4J1;A2A4J3	Proteasome activator complex subunit 3	Psme3
-0.049243	-0.0321579	5	5	5	16.1	16.1	16.1	64.49	17	Q07797;E9Q5X5	Q07797	Galectin-3-binding protein	Lgals3bp
-0.0491858	0.0434008	2	2	2	13.4	13.4	13.4	26.687	8	Q3TAS6-2;Q3TAS6;D3Z665	Q3TAS6-2;Q3TAS6;D3Z665	ER membrane protein complex subunit 10	Emc10
-0.0490971	0.0597935	2	2	2	4.2	4.2	4.2	54.537	3	Q9Z2L6	Q9Z2L6	Multiple inositol polyphosphate phosphatase 1	Minpp1
-0.0488367	-0.0109558	30	30	30	35.3	35.3	35.3	128.62	69	Q8R0G9	Q8R0G9	Nuclear pore complex protein Nup133	Nup133
-0.0487547	-0.0460281	3	3	3	6.7	6.7	6.7	55.503	6	Q8CFE6	Q8CFE6	Sodium-coupled neutral amino acid transporter 2	Slc38a2
-0.0487471	NaN	1	1	1	5.5	5.5	5.5	41.704	1	O09174	O09174	Alpha-methylacyl-CoA racemase	Amacr
-0.0487413	-0.0389328	10	10	10	26.6	26.6	26.6	59.69	18	Q8VC30;Q3UTZ4	Q8VC30;Q3UTZ4	Bifunctional ATP-dependent dihydroxyacetone kinase/FAD-AMP lyase (cyclizing);ATP-dependent dihydroxyacetone kinase;FAD-AMP lyase (cyclizing)	Dak
-0.0487204	-0.0288105	24	24	24	82.9	82.9	82.9	38.62	58	Q9R1T2;Q9R1T2-2	Q9R1T2;Q9R1T2-2	SUMO-activating enzyme subunit 1;SUMO-activating enzyme subunit 1, N-terminally processed	Sae1
-0.0483646	NaN	1	1	1	9.1	9.1	9.1	23.632	2	B1AZA7;O88327	B1AZA7;O88327	Alpha-catulin	Ctnnal1
-0.0482683	0.0222855	15	15	15	42.2	42.2	42.2	61.341	40	Q8BIQ5;E9PZ33;Q8BIQ5-2;A2AEK1;A2AEJ8;Q8C7E9;A2AEK3;F6ZKC7	Q8BIQ5;E9PZ33;Q8BIQ5-2;A2AEK1	Cleavage stimulation factor subunit 2	Cstf2
-0.0482187	-0.0777092	11	11	11	20.1	20.1	20.1	84.755	18	Q571I9;D3Z0B9;F6RQF0	Q571I9;D3Z0B9	Aldehyde dehydrogenase family 16 member A1	Aldh16a1
-0.0482149	-0.0889683	6	6	6	35.1	35.1	35.1	22.965	17	Q9R1P1;D3YVS3;D3YUM8	Q9R1P1;D3YVS3	Proteasome subunit beta type-3	Psmb3
-0.0480814	-0.018383	10	10	10	47.8	47.8	47.8	25.147	34	Q62446	Q62446	Peptidyl-prolyl cis-trans isomerase FKBP3	Fkbp3
-0.0478849	-0.113392	16	9	9	44	31.5	31.5	57.772	27	O35344;E9Q1R3	O35344;E9Q1R3	Importin subunit alpha-4	Kpna3
-0.0478048	-0.0199089	6	6	6	12.7	12.7	12.7	71.459	9	Q8R349	Q8R349	Cell division cycle protein 16 homolog	Cdc16
-0.0477705	-0.0128536	40	40	40	53.7	53.7	53.7	106.91	153	Q8BGQ7	Q8BGQ7	Alanine--tRNA ligase, cytoplasmic	Aars
-0.0477095	-0.0573692	9	9	9	31.6	31.6	31.6	44.093	21	Q9WU56-2;Q9WU56;Q9WU56-3;Q9WU56-4;D3YWU8;D3Z092	Q9WU56-2;Q9WU56;Q9WU56-3;Q9WU56-4	tRNA pseudouridine synthase A, mitochondrial	Pus1
-0.0475378	0.0104923	3	3	3	4.6	4.6	4.6	132.82	9	D3Z5I9;Q9CXK9;F6Y0Q7;F6RNF9;D3YV48;Q9CXK9-2	D3Z5I9;Q9CXK9	RNA-binding protein 33	Rbm33
-0.0472631	0.0269012	7	7	7	43.4	43.4	43.4	14.255	21	Q9CQF7;Q9CWM4	Q9CQF7;Q9CWM4	Prefoldin subunit 1	Pfdn1
-0.0469275	-0.0433769	2	2	2	7.5	7.5	7.5	28.402	9	Q9D3B1	Q9D3B1	Very-long-chain (3R)-3-hydroxyacyl-CoA dehydratase 2	Hacd2
-0.0467024	0.0697498	5	5	2	30.4	30.4	12.6	22.912	9	P52483;D3YXD1;Q91W82;B2FDH0;D3YW10	P52483;D3YXD1;Q91W82;B2FDH0	Ubiquitin-conjugating enzyme E2 E3;Ubiquitin-conjugating enzyme E2 E2	Ube2e3;Ube2e2
-0.046607	-0.104324	10	10	10	19.2	19.2	19.2	60.341	18	P97471	P97471	Mothers against decapentaplegic homolog 4	Smad4
-0.0464964	-0.0776825	12	12	8	42.8	42.8	29.5	38.611	41	E9PZ93;Q7TNC4-2;Q7TNC4-3;Q7TNC4;E9Q715;E9PX54;E9PXU4;Q05CX5;E9QNA0	E9PZ93;Q7TNC4-2;Q7TNC4-3;Q7TNC4;E9Q715;E9PX54;E9PXU4;Q05CX5;E9QNA0	Putative RNA-binding protein Luc7-like 2	Luc7l2
-0.0463095	0.339965	3	3	3	10.2	10.2	10.2	44.202	3	Q78JE5;Q3V492;D6RFT2;D6REV6	Q78JE5;Q3V492	F-box only protein 22	Fbxo22
-0.0462999	0.0341167	27	27	27	33.7	33.7	33.7	117.21	56	Q8K411-2;Q8K411;Q8K411-3	Q8K411-2;Q8K411;Q8K411-3	Presequence protease, mitochondrial	Pitrm1
-0.0462065	-0.0582733	17	17	10	8.6	8.6	4.7	263.4	35	E9Q1M6;E9PUR0;E9PUP5;F6RRY0;F7DE17;F7DD37;F6YYD3	E9Q1M6;E9PUR0		Ankhd1
-0.0461931	0.00505066	2	2	1	9	9	2.4	45.333	2	E9Q6B2	E9Q6B2	Coiled-coil domain-containing protein 85C	Ccdc85c
-0.0460644	-0.0438471	1	1	1	3.1	3.1	3.1	51.673	4	Q8BIA4-4;Q8BIA4	Q8BIA4-4;Q8BIA4	F-box/WD repeat-containing protein 8	Fbxw8
-0.0460176	0.0534353	4	4	4	12	12	12	46.297	4	Q6PEV3;D3Z0K7	Q6PEV3;D3Z0K7	WAS/WASL-interacting protein family member 2	Wipf2
-0.0459356	0.13986	19	19	19	15.7	15.7	15.7	206.23	28	B2RXS4;E9Q832;E9PY77	B2RXS4;E9Q832	Plexin-B2	Plxnb2
-0.0458269	-0.0953941	10	10	10	14.4	14.4	14.4	104.58	26	Q3UUQ7	Q3UUQ7	GPI inositol-deacylase	Pgap1
-0.045825	-0.00704384	19	19	19	43.6	43.6	43.6	65.798	47	Q99KE1;Q8BMF3	Q99KE1	NAD-dependent malic enzyme, mitochondrial	Me2
-0.0455446	-0.0262489	52	52	52	55.5	55.5	55.5	140.21	201	Q9Z1Q9;G3UY93;G3UZ22;G3UYW2;G3UZX1;G3UX02	Q9Z1Q9;G3UY93	Valine--tRNA ligase	Vars
-0.0452662	0.206489	1	1	1	2.4	2.4	2.4	47.981	2	E9QAW7;Q922H2	E9QAW7;Q922H2	[Pyruvate dehydrogenase (acetyl-transferring)] kinase isozyme 3, mitochondrial	Pdk3
-0.0452061	0.00024128	1	1	1	2.6	2.6	2.6	98.677	5	Q3U332;P59729	Q3U332;P59729	Ras and Rab interactor 3	Rin3
-0.0450068	-0.0389977	7	7	7	36.9	36.9	36.9	26.94	29	O08583;O08583-2;Q9JJW6-2;G3X9I4;Q9JJW6	O08583;O08583-2;Q9JJW6-2;G3X9I4;Q9JJW6	THO complex subunit 4;Aly/REF export factor 2	Alyref;Alyref2
-0.0447874	-0.209819	2	2	2	5.7	5.7	5.7	54.959	6	Q9CWN7	Q9CWN7	CCR4-NOT transcription complex subunit 11	Cnot11
-0.0443277	NaN	1	1	1	4.1	4.1	4.1	49.598	1	Q8CEG8;Q5DU02	Q8CEG8;Q5DU02	Ubiquitin carboxyl-terminal hydrolase 27;Ubiquitin carboxyl-terminal hydrolase 22	Usp27;Usp22
-0.0441236	-0.128193	2	2	2	1.5	1.5	1.5	318.23	3	Q8CHI8-5;Q8CHI8-3;Q8CHI8-2;Q8CHI8-4;Q8CHI8	Q8CHI8-5;Q8CHI8-3;Q8CHI8-2;Q8CHI8-4;Q8CHI8	E1A-binding protein p400	Ep400
-0.0440817	0.220407	2	2	1	6.9	6.9	3.1	32.549	4	Q91WJ4;O88958	Q91WJ4;O88958	Glucosamine-6-phosphate isomerase 1	Gnpda1
-0.0440111	-0.342932	1	1	1	4.3	4.3	4.3	58.732	2	Q6PJN8	Q6PJN8	DALR anticodon-binding domain-containing protein 3	Dalrd3
-0.0439272	-0.0391808	40	40	40	40.6	40.6	40.6	137.76	136	F8WH45;Q8BMJ2	F8WH45;Q8BMJ2	Leucine--tRNA ligase, cytoplasmic	Lars
-0.0437517	NaN	1	1	1	5.3	5.3	5.3	20.921	1	Q3TYS2	Q3TYS2	Uncharacterized protein C17orf62 homolog
-0.0437136	-0.177807	7	7	7	16.8	16.8	16.8	53.831	17	Q56A08;F6XU64	Q56A08;F6XU64	G patch domain and KOW motifs-containing protein	Gpkow
-0.0436087	-0.254519	15	15	15	70.1	70.1	70.1	38.532	31	E9PXX7;Q91W90	E9PXX7;Q91W90	Thioredoxin domain-containing protein 5	Txndc5
-0.043561	-0.00450706	312	312	312	81.2	81.2	81.2	604.25	1664	E9Q616;F7BRM2;E9Q1H8;G5E8K8;Q8R2L7;G5E8I9	E9Q616		Ahnak
-0.0434361	0.384356	6	5	5	8.8	7.8	7.8	78.765	7	Q9JLQ2;F7BIK4;Q80XR8;D3Z1I2;E9PVA6;F6U8T2;D3Z409;F6WV69	Q9JLQ2;F7BIK4;Q80XR8;D3Z1I2;E9PVA6;F6U8T2	ARF GTPase-activating protein GIT2	Git2
-0.0433722	-0.0548115	14	14	6	61.4	61.4	27.4	24.923	72	A2BE93;Q9EQU5;A2BE92;Q9EQU5-3	A2BE93;Q9EQU5;A2BE92;Q9EQU5-3	Protein SET	Set
-0.0433702	-0.039793	15	15	12	38.9	38.9	30.8	56.888	51	O70310	O70310	Glycylpeptide N-tetradecanoyltransferase 1	Nmt1
-0.0430136	-0.0193825	11	11	11	64.9	64.9	64.9	15.572	25	Q3TGF2	Q3TGF2	Protein FAM107B	Fam107b
-0.0430059	-0.0317936	17	17	4	67.3	67.3	19.1	37.54	95	P62137;Q3TYF5	P62137;Q3TYF5	Serine/threonine-protein phosphatase PP1-alpha catalytic subunit;Serine/threonine-protein phosphatase	Ppp1ca
-0.0428782	-0.0358181	2	2	2	1.9	1.9	1.9	203.75	2	E9Q784	E9Q784		Zc3h13
-0.0427523	-0.0997505	32	32	3	36.5	36.5	6.4	73.697	106	E9Q5C9	E9Q5C9		Nolc1
-0.0427475	-0.244801	8	8	7	23.2	23.2	22.3	80.974	12	P58404-2;P58404	P58404-2;P58404	Striatin-4	Strn4
-0.0427465	-0.0317726	15	15	15	32.1	32.1	32.1	63.668	28	E9Q3Q6;Q61490;E9Q4G8;F6QH25;Q5MPX5	E9Q3Q6;Q61490;E9Q4G8;F6QH25	CD166 antigen	Alcam
-0.0426655	-0.182217	2	2	2	46.2	46.2	46.2	9.9374	7	P62322	P62322	U6 snRNA-associated Sm-like protein LSm5	Lsm5
-0.0424948	0.0253677	4	4	4	39.3	39.3	39.3	22.417	10	P85094	P85094	Isochorismatase domain-containing protein 2A, mitochondrial	Isoc2a
-0.0424814	-0.152841	2	2	2	20	20	20	15.847	4	Q9QZV9;Q3UNA4;Q3UNA4-2	Q9QZV9;Q3UNA4;Q3UNA4-2	NTF2-related export protein 1;NTF2-related export protein 2	Nxt1;Nxt2
-0.0423689	0.01548	12	12	12	51.2	51.2	51.2	27.372	56	Q9QUM9;E0CXB1;E0CYT2	Q9QUM9;E0CXB1	Proteasome subunit alpha type-6	Psma6
-0.0417614	0.0691261	7	7	7	17.4	17.4	17.4	57.614	11	P63328-2;P63328;Q4V9X0;E9Q6P2;G3X8U7;E0CZ78;P48453-2;P48453	P63328-2;P63328;Q4V9X0	Serine/threonine-protein phosphatase 2B catalytic subunit alpha isoform	Ppp3ca
-0.0416393	-0.0803757	5	5	5	16.8	16.8	16.8	46.338	11	Q80UY1	Q80UY1	UPF0586 protein C9orf41 homolog
-0.0416288	0.0461235	10	10	10	44.9	44.9	44.9	22.435	39	P61759;Q3TIR6	P61759;Q3TIR6	Prefoldin subunit 3	Vbp1
-0.0415792	-0.571657	13	13	13	15.3	15.3	15.3	119.31	25	Q8R4U7;E9Q9L3;F6XG76	Q8R4U7	Leucine zipper protein 1	Luzp1
-0.0410776	0.0625343	5	5	5	13.7	13.7	13.7	59.744	9	Q8BI72	Q8BI72	CDKN2A-interacting protein	Cdkn2aip
-0.0410461	0.298666	2	1	1	4.1	1.7	1.7	109.39	2	Q62141-1;Q62141;Q62141-2;Q62141-3	Q62141-1;Q62141;Q62141-2;Q62141-3	Paired amphipathic helix protein Sin3b	Sin3b
-0.0410089	NaN	1	1	1	2	2	2	87.024	1	D6RJK7;B9EKI3	D6RJK7;B9EKI3	TATA element modulatory factor	Tmf1
-0.0406885	-0.0825882	17	17	17	51.8	51.8	51.8	48.297	61	Q9D964	Q9D964	Glycine amidinotransferase, mitochondrial	Gatm
-0.0403681	-0.133911	8	8	8	41.6	41.6	41.6	31.025	48	Q8R5L1;O35658	Q8R5L1;O35658	Complement component 1 Q subcomponent-binding protein, mitochondrial	C1qbp
-0.0403452	0.000654221	5	5	5	17.6	17.6	17.6	55.586	7	Q99LL5	Q99LL5	Periodic tryptophan protein 1 homolog	Pwp1
-0.0402966	0.231653	4	4	4	11	11	11	54.711	8	D3Z6W1;Q7TSJ2-3;Q7TSJ2-2;Q7TSJ2	D3Z6W1;Q7TSJ2-3;Q7TSJ2-2;Q7TSJ2	Microtubule-associated protein 6	Map6
-0.0400896	0.279091	3	3	3	35	35	35	16.182	6	Q9CZG9	Q9CZG9	PDZ domain-containing protein 11	Pdzd11
-0.0398626	-0.151392	14	14	14	36	36	36	52.511	26	Q8R016;E9PY26;E9Q6V3;E9QA53;E9PZH4	Q8R016;E9PY26	Bleomycin hydrolase	Blmh
-0.0398169	-0.277914	8	8	8	41.1	41.1	41.1	35.268	23	P47199;D3YUG9;D3YWU6;D3Z4Q4;D3Z2X0	P47199;D3YUG9	Quinone oxidoreductase	Cryz
-0.0396194	-0.150249	2	2	2	5.4	5.4	5.4	57.633	4	Q8BGS1-2;Q8BGS1;Q8BGS1-3	Q8BGS1-2;Q8BGS1;Q8BGS1-3	Band 4.1-like protein 5	Epb41l5
-0.0395737	-0.166515	3	3	3	19.8	19.8	19.8	30.54	6	D3Z795;Q9JK23;D6RG59	D3Z795;Q9JK23	Proteasome assembly chaperone 1	Psmg1
-0.0392466	-0.0899706	4	4	4	28.6	28.6	28.6	20.862	8	Q9CY97-2;Q9CY97	Q9CY97-2;Q9CY97	RNA polymerase II subunit A C-terminal domain phosphatase SSU72	Ssu72
-0.0392103	1.06148	4	3	3	15.7	13.9	13.9	46.882	5	Q91X51	Q91X51	Golgi reassembly-stacking protein 1	Gorasp1
-0.0390291	-0.0905609	8	8	2	46.4	46.4	6.4	26.318	25	B1AUY7;Q9QY36;B1AUY8	B1AUY7;Q9QY36;B1AUY8	N-alpha-acetyltransferase 10	Naa10
-0.0389242	-0.00634384	12	12	12	23.8	23.8	23.8	72.415	18	Q8VCT3;E9PYF1	Q8VCT3;E9PYF1	Aminopeptidase B	Rnpep
-0.0388098	-0.180902	7	7	7	19.3	19.3	19.3	58.955	11	Q8K1N4;Q8K1N4-2	Q8K1N4;Q8K1N4-2	Spermatogenesis-associated serine-rich protein 2	Spats2
-0.0387354	-0.108377	35	35	35	46	46	46	105.73	141	Q3TXS7;D6RGR5	Q3TXS7	26S proteasome non-ATPase regulatory subunit 1	Psmd1
-0.0387201	0.017086	11	11	11	81.3	81.3	81.3	21.897	38	Q9D892	Q9D892	Inosine triphosphate pyrophosphatase	Itpa
-0.0386076	-0.0395317	10	7	6	18.8	14.6	12.2	62.787	12	E9Q2W5;Q91YT7;E9PW90	E9Q2W5;Q91YT7	YTH domain-containing family protein 2	Ythdf2
-0.0385599	-0.03195	3	3	3	11.9	11.9	11.9	50.898	4	Q91YP0	Q91YP0	L-2-hydroxyglutarate dehydrogenase, mitochondrial	L2hgdh
-0.0385218	0.0459671	24	24	24	27.9	27.9	27.9	130.67	67	E9QM38;P55012	E9QM38;P55012	Solute carrier family 12 member 2	Slc12a2
-0.0384741	0.0376301	7	7	7	15.8	15.8	15.8	73.189	13	Q3V300	Q3V300	Kinesin-like protein KIF22	Kif22
-0.0384398	-0.0651035	3	3	3	24.5	24.5	24.5	20.996	8	Q8K4M5;F7BCN0;F7BZY0;Q8VI86;G8JL54	Q8K4M5;F7BCN0;F7BZY0;Q8VI86	COMM domain-containing protein 1	Commd1;Gm28048
-0.0383158	-0.0252113	11	11	11	25.3	25.3	25.3	70.481	22	D3Z3A6;D3YXR5;Q60953;Q60953-2;F7BTZ2;D3Z2V0;D6RII9	D3Z3A6;D3YXR5;Q60953;Q60953-2;F7BTZ2	Protein PML	Pml
-0.038312	-0.138488	1	1	1	1.6	1.6	1.6	103.67	3	Q80T85	Q80T85	DDB1- and CUL4-associated factor 5	Dcaf5
-0.0382252	-0.0945034	4	4	4	8.2	8.2	8.2	73.384	5	Q8CEC6;E9Q873	Q8CEC6;E9Q873	Peptidylprolyl isomerase domain and WD repeat-containing protein 1	Ppwd1
-0.0381327	0.00540161	14	14	14	59.7	59.7	59.7	27.855	60	Q9Z2U0;Q9CWH6;B7ZMS4;F6ZKL1	Q9Z2U0	Proteasome subunit alpha type-7	Psma7
-0.0381098	-0.0828209	9	9	9	20	20	20	53.912	28	Q9WUM3;D3YUG6	Q9WUM3	Coronin-1B	Coro1b
-0.0379457	-0.0262318	31	31	31	29	29	29	155.12	76	Q99P88;Q6ZQ45	Q99P88;Q6ZQ45	Nuclear pore complex protein Nup155	Nup155
-0.0379019	0.132065	4	4	4	40.7	40.7	40.7	11.922	26	P26883;Q1JUQ8;Q1JUQ6;Q3UKJ3;F6X9I3	P26883	Peptidyl-prolyl cis-trans isomerase FKBP1A	Fkbp1a
-0.0378819	0.0858574	2	2	2	11	11	11	23.227	3	D3YWI8;Q8K057-2;Q8K057;D3Z157	D3YWI8;Q8K057-2;Q8K057;D3Z157	Intraflagellar transport protein 80 homolog	Ift80
-0.0375443	0.397303	4	4	4	1	1	1	519.07	4	F8WJE1;Q4U2R1-2;Q4U2R1	F8WJE1;Q4U2R1-2;Q4U2R1	E3 ubiquitin-protein ligase HERC2	Herc2
-0.0372572	-0.187723	11	11	9	37.7	37.7	32.2	42.467	31	B1AT82;Q9D0M1;B1AT84;B1AT83	B1AT82;Q9D0M1;B1AT84	Phosphoribosyl pyrophosphate synthase-associated protein 1	Prpsap1
-0.0365725	-0.149294	6	6	5	18.9	18.9	17.1	50.83	8	Q3UZJ4;Q61151	Q3UZJ4;Q61151	Serine/threonine-protein phosphatase 2A 56 kDa regulatory subunit epsilon isoform	Ppp2r5e
-0.0364981	0.0382385	4	4	3	11	11	9.4	45.02	9	E9PZ21;Q91W59-2;Q91W59-3;Q91W59;Q3TTE1;Q8BWL5-4;Q8BWL5-6;Q8BWL5-3;Q8BWL5-2;Q8BWL5;Q8BWL5-5;G3UY10;G3UYP9;G3UZJ9	E9PZ21;Q91W59-2;Q91W59-3;Q91W59;Q3TTE1;Q8BWL5-4;Q8BWL5-6;Q8BWL5-3;Q8BWL5-2;Q8BWL5;Q8BWL5-5	RNA-binding motif, single-stranded-interacting protein 1;RNA-binding motif, single-stranded-interacting protein 3	Rbms1;Rbms3
-0.0363941	0.0502367	5	5	5	31.1	31.1	31.1	19.603	9	A2AUT3;Q3UA16;F8WIH2;Q3UA16-3;A2AUT1;A2AUT4;Q3UA16-2	A2AUT3;Q3UA16;F8WIH2;Q3UA16-3;A2AUT1;A2AUT4;Q3UA16-2	Kinetochore protein Spc25	Spc25
-0.0363503	0.693997	3	3	3	3.8	3.8	3.8	162.11	3	E9Q6F3;Q80V62	E9Q6F3;Q80V62	Fanconi anemia group D2 protein homolog	Fancd2
-0.0361166	-0.0180798	15	15	15	48.3	48.3	48.3	45.745	44	Q9QYJ0	Q9QYJ0	DnaJ homolog subfamily A member 2	Dnaja2
-0.0359716	-0.0577583	12	12	12	58.5	58.5	58.5	29.891	56	P70195	P70195	Proteasome subunit beta type-7	Psmb7
-0.0357161	-0.0306129	2	1	1	7	3.3	3.3	31.113	2	Q9DC07	Q9DC07	LIM zinc-binding domain-containing Nebulette	Nebl
-0.0355597	0.0142441	2	2	2	21.6	21.6	21.6	22.921	3	Q8CJ61	Q8CJ61	CKLF-like MARVEL transmembrane domain-containing protein 4	Cmtm4
[truncated: 3,489 more rows]

## Sheet: Dataset legend
TMT analysis of the CX-5461 treatment impact on the proteome of iKras PDAC cells. IKras PDAC cells grown in presence of Dox were treated with or without CX-5461 (100 nM) for 48 hrs. Median subtracted Log2 of CX-5461 treated/Control corrected TMT reporter intensities from two independent biological replicate experiments (Rep1 and 2) are reported for each identified protein.
