# Supplementary material for: An ERK1/2‐driven RNA‐binding switch in nucleolin drives ribosome biogenesis and pancreatic tumorigenesis downstream of RAS oncogene
Source: EMBO J. 2023 Apr 11;42(11):e110902. doi: 10.15252/embj.2022110902 (PMC10233377; doi:10.15252/embj.2022110902)
Supplement: Supplementary file 15 — Dataset EV14 [file EMBJ-42-e110902-s011.xlsx]

## Sheet: EV14
CX-5461/CTRL (48HRS) Enrichment score Rep1	CX-5461/CTRL (48HRS) Enrichment score Rep2	Category Database	Category Names	Category Size	Uncorrected value	Benj. Hochberg FDR	(-Log10 uncorrected p-value)	(-Log10 Benj. Hochberg FDR)
-0.92253	-0.916323	KEGG	Ribosome	80	0	0	NaN	NaN
-0.919937	-0.926264	GOCC	cytosolic large ribosomal subunit	37	1.13e-13	2.12e-11	12.9469	10.6737
-0.86806	-0.840994	GOCC	nucleosome	21	2.37e-07	1.07e-05	6.62525	4.97062
-0.853375	-0.811004	GOCC	cytosolic small ribosomal subunit	33	2.58e-10	2.23e-08	9.58838	7.6517
-0.822245	-0.888402	GOBP	ribosomal small subunit biogenesis	13	4.45e-05	0.00557646	4.35164	2.25364
-0.80747	0.108316	GOBP	definitive hemopoiesis	6	8.95e-05	0.0102754	4.04818	1.9882
-0.721545	-0.759391	GOCC	protein-DNA complex	31	5.2e-08	2.92e-06	7.284	5.53462
-0.693938	-0.752131	GOBP	chromatin assembly	18	4.89e-05	0.00595351	4.31069	2.22523
-0.644036	-0.665314	GOCC	large ribosomal subunit	61	1.59e-11	1.99e-09	10.7986	8.70115
-0.610231	-0.603885	GOMF	structural constituent of ribosome	128	0	0	NaN	NaN
-0.595687	-0.487192	GOCC	euchromatin	25	0.000238788	0.00470873	3.62199	2.3271
-0.59102	-0.538076	GOCC	nuclear heterochromatin	19	0.00111368	0.0186832	2.95324	1.72855
-0.578548	-0.641512	GOBP	maturation of SSU-rRNA	33	3.31e-06	0.000499611	5.48017	3.30137
-0.577026	-0.636242	GOBP	maturation of SSU-rRNA from tricistronic rRNA transcript (SSU-rRNA, 5.8S rRNA, LSU-rRNA)	23	0.000114555	0.0126196	3.94099	1.89895
-0.575095	-0.433679	GOCC	nuclear euchromatin	22	0.000958799	0.0163286	3.01827	1.78705
-0.573194	-0.575339	GOCC	heterochromatin	42	9.86e-07	3.82e-05	6.00612	4.41794
-0.558719	-0.57613	GOBP	chromatin assembly or disassembly	30	4.3e-05	0.00547473	4.36653	2.26164
-0.552917	-0.502365	GOCC	small ribosomal subunit	54	2.87e-07	1.24e-05	6.54212	4.90658
-0.551857	-0.605236	GOCC	small-subunit processome	32	1.46e-05	0.000421198	4.83565	3.37551
-0.548488	-0.528578	GOBP	cellular component biogenesis at cellular level	55	1.49e-07	3.04e-05	6.82681	4.51713
-0.540301	-0.574337	GOBP	ribonucleoprotein complex biogenesis	52	1.17e-07	2.44e-05	6.93181	4.61261
-0.537246	-0.598743	GOCC	preribosome	42	1.03e-06	3.85e-05	5.98716	4.41454
-0.531726	-0.558109	GOBP	rRNA processing	111	4.44e-14	2.26e-11	13.3526	10.6459
-0.529227	-0.559589	GOBP	rRNA metabolic process	114	2.09e-14	1.22e-11	13.6799	10.9136
-0.527562	-0.521743	GOBP	translation	135	1.33e-15	9.87e-13	14.8761	12.0057
-0.51653	-0.472183	GOBP	nucleosome assembly	38	5.57e-05	0.00667805	4.25414	2.17535
-0.510721	-0.474561	KEGG	DNA replication	29	0.00046118	0.0171954	3.33613	1.76459
-0.500133	-0.45428	GOBP	protein-DNA complex assembly	40	6.49e-05	0.00766662	4.18776	2.1154
-0.487957	-0.487367	GOBP	nucleosome organization	51	4.8e-06	0.000698721	5.31876	3.1557
-0.469782	-0.424679	GOBP	cellular component biogenesis	65	1.86e-06	0.00029771	5.73049	3.52621
-0.466994	-0.412031	GOCC	histone methyltransferase complex	37	0.000377504	0.00673514	3.42308	2.17165
-0.460453	-0.438398	GOBP	protein-DNA complex subunit organization	48	4.21e-05	0.00545168	4.37572	2.26347
-0.417909	-0.333688	GOCC	condensed chromosome	40	0.00118151	0.0195297	2.92756	1.7093
-0.406577	-0.423077	GOBP	chromatin remodeling	58	3.35e-05	0.0044014	4.47496	2.35641
-0.395063	-0.357484	GOBP	regulation of RNA splicing	58	0.000152828	0.0161799	3.8158	1.79102
-0.386535	-0.339985	GOMF	chromatin binding	162	1.1e-09	5.46e-07	8.95861	6.26281
-0.381561	-0.338664	GOBP	regulation of gene expression, epigenetic	67	9.44e-05	0.010686	4.02503	1.97118
-0.379236	-0.338821	GOCC	chromosome	81	1.95e-05	0.000534027	4.70997	3.27244
-0.376725	-0.370612	GOCC	chromatin	159	8.62e-10	5.38e-08	9.06449	7.26922
-0.375094	-0.332697	GOCC	nuclear chromatin	90	8.99e-06	0.000273227	5.04624	3.56348
-0.363798	-0.393301	GOCC	ribosome	74	1.83e-05	0.000513814	4.73755	3.28919
-0.362773	-0.347788	GOCC	catalytic step 2 spliceosome	72	7.74e-05	0.00177552	4.11126	2.75067
-0.354228	-0.337435	GOCC	spliceosomal complex	128	3.23e-07	1.34e-05	6.4908	4.8729
-0.353294	-0.314427	KEGG	Spliceosome	115	2.35e-06	0.000306237	5.62893	3.51394
-0.353169	-0.373455	GOCC	ribonucleoprotein complex	489	0	0	NaN	NaN
-0.345473	-0.392079	GOBP	ncRNA processing	163	5.52e-10	1.96e-07	9.25806	6.70774
-0.339994	-0.378938	KEGG	Ribosome biogenesis in eukaryotes	63	0.000161183	0.00841376	3.79268	2.07501
-0.339659	-0.327107	GOBP	RNA splicing	179	6.84e-09	1.99e-06	8.16494	5.70115
-0.33811	-0.298804	GOMF	structure-specific DNA binding	88	7.76e-05	0.0191734	4.11014	1.7173
-0.336406	-0.305248	GOCC	nuclear chromosome part	168	5.32e-08	2.85e-06	7.27409	5.54516
-0.331053	-0.322611	GOBP	chromatin organization	229	1.62e-10	6.28e-08	9.79048	7.20204
-0.325994	-0.315239	GOBP	cellular macromolecule biosynthetic process	643	0	0	NaN	NaN
-0.323135	-0.308329	GOMF	structural molecule activity	233	4.57e-10	2.82e-07	9.34008	6.54975
-0.321268	-0.31251	GOBP	macromolecule biosynthetic process	649	0	0	NaN	NaN
-0.319808	-0.337604	GOBP	RNA processing	398	0	0	NaN	NaN
-0.31552	-0.335539	GOCC	nucleolus	484	0	0	NaN	NaN
-0.309103	-0.379755	GOCC	chromatin remodeling complex	60	0.000303584	0.00559392	3.51772	2.25228
-0.304288	-0.302111	GOBP	nucleic acid metabolic process	1051	0	0	NaN	NaN
-0.301093	-0.280678	GOMF	DNA binding	472	1.11e-15	9.15e-13	14.9547	12.0386
-0.297389	-0.282311	GOBP	mRNA processing	218	3.04e-08	7.5e-06	7.51713	5.12494
-0.29624	-0.308858	GOBP	chromosome organization	307	1.01e-11	4.58e-09	10.9957	8.33913
-0.29133	-0.274021	GOBP	chromatin modification	196	2.81e-07	4.98e-05	6.55129	4.30277
-0.283292	-0.288821	GOBP	RNA metabolic process	883	0	0	NaN	NaN
-0.275958	-0.267674	GOMF	nucleic acid binding	854	0	0	NaN	NaN
-0.273158	-0.295625	GOCC	chromosomal part	336	2.19e-11	2.47e-09	10.6596	8.6073
-0.269415	-0.259285	GOBP	mRNA metabolic process	273	1.97e-08	5.19e-06	7.70553	5.28483
-0.258013	-0.24886	GOBP	DNA metabolic process	268	9.68e-08	2.08e-05	7.01412	4.68194
-0.257638	-0.261772	GOBP	nucleobase-containing compound metabolic process	1197	0	0	NaN	NaN
-0.254882	-0.263747	GOCC	nuclear part	1685	0	0	NaN	NaN
-0.253936	-0.298735	GOBP	ncRNA metabolic process	199	2.64e-07	4.78e-05	6.5784	4.32057
-0.250461	-0.325709	GOCC	nuclear speck	104	5.38e-05	0.00134477	4.26922	2.87135
-0.246978	-0.229887	GOBP	negative regulation of RNA metabolic process	288	1.95e-07	3.7e-05	6.70997	4.4318
-0.245648	-0.240206	GOBP	negative regulation of nucleobase-containing compound metabolic process	311	4.31e-08	1.03e-05	7.36552	4.98716
-0.245553	-0.271864	GOCC	nuclear body	168	1.17e-05	0.000346246	4.93181	3.46062
-0.245049	-0.252945	GOCC	nucleoplasm part	386	5.22e-10	3.91e-08	9.28233	7.40782
-0.242302	-0.231718	GOBP	transcription, DNA-dependent	427	5.83e-10	1.98e-07	9.23433	6.70333
-0.240709	-0.224233	GOBP	RNA biosynthetic process	453	3.96e-10	1.47e-07	9.4023	6.83268
-0.240675	-0.235766	GOBP	negative regulation of nitrogen compound metabolic process	314	6.88e-08	1.56e-05	7.16241	4.80688
-0.240612	-0.218776	GOBP	negative regulation of transcription, DNA-dependent	260	1.67e-06	0.00027199	5.77728	3.56545
-0.232112	-0.238281	GOBP	cellular nitrogen compound metabolic process	1318	0	0	NaN	NaN
-0.228116	-0.233667	GOBP	nitrogen compound metabolic process	1336	0	0	NaN	NaN
-0.224451	-0.235103	GOBP	negative regulation of transcription from RNA polymerase II promoter	164	0.000133405	0.0143094	3.87483	1.84438
-0.218204	-0.222621	GOBP	cellular macromolecule metabolic process	1817	0	0	NaN	NaN
-0.216718	-0.21343	GOBP	negative regulation of cellular macromolecule biosynthetic process	307	1.48e-06	0.000245907	5.82974	3.60923
-0.21544	-0.207368	GOBP	cellular biosynthetic process	964	6.66e-15	4.53e-12	14.1765	11.3439
-0.211797	-0.209196	GOBP	negative regulation of macromolecule biosynthetic process	312	2.07e-06	0.000324538	5.68403	3.48873
-0.210202	-0.214188	GOMF	RNA binding	416	4.58e-08	1.89e-05	7.33913	4.72354
-0.208597	-0.202159	GOBP	biosynthetic process	989	2.24e-14	1.22e-11	13.6498	10.9136
-0.206784	-0.204877	GOBP	negative regulation of gene expression	297	5.78e-06	0.000826545	5.23807	3.08273
-0.204548	-0.208594	GOBP	macromolecule metabolic process	1886	0	0	NaN	NaN
-0.199388	-0.188932	GOBP	negative regulation of cellular biosynthetic process	323	8.31e-06	0.0011484	5.0804	2.93991
-0.197241	-0.188821	GOBP	negative regulation of biosynthetic process	326	8.73e-06	0.00118603	5.05899	2.9259
-0.182741	-0.165185	GOBP	regulation of RNA metabolic process	817	1.58e-09	5.16e-07	8.80134	6.28735
-0.180618	-0.176699	GOCC	nucleoplasm	988	3.54e-11	3.61e-09	10.451	8.44249
-0.172259	-0.151837	GOBP	regulation of transcription from RNA polymerase II promoter	385	4.66e-05	0.00575274	4.33161	2.24013
-0.168407	-0.158385	GOBP	regulation of cellular macromolecule biosynthetic process	880	6.49e-09	1.96e-06	8.18776	5.70774
-0.163633	-0.155862	GOBP	regulation of macromolecule biosynthetic process	892	1.22e-08	3.44e-06	7.91364	5.46344
-0.162842	-0.173208	GOBP	primary metabolic process	2291	1.38e-14	8.63e-12	13.8601	11.064
-0.162765	-0.166475	GOCC	nucleus	1719	4.79e-13	6.74e-11	12.3197	10.1713
-0.162569	-0.145146	GOBP	regulation of transcription, DNA-dependent	747	2.57e-07	4.77e-05	6.59007	4.32148
-0.160593	-0.156889	GOCC	intracellular non-membrane-bounded organelle	1151	5.42e-10	3.81e-08	9.266	7.41908
-0.160593	-0.156889	GOCC	non-membrane-bounded organelle	1151	5.42e-10	3.59e-08	9.266	7.44491
-0.1581	-0.143856	GOBP	regulation of cellular biosynthetic process	920	4.4e-08	1.03e-05	7.35655	4.98716
-0.155298	-0.144915	GOBP	regulation of gene expression	1014	1.85e-08	5.02e-06	7.73283	5.2993
-0.154441	-0.140655	GOBP	regulation of biosynthetic process	929	7.98e-08	1.76e-05	7.098	4.75449
-0.148453	-0.153055	GOBP	cellular metabolic process	2375	5.88e-12	2.82e-09	11.2306	8.54975
-0.145876	-0.156216	GOBP	positive regulation of macromolecule biosynthetic process	387	0.000163448	0.0170824	3.78662	1.76745
-0.13883	-0.155016	GOBP	negative regulation of macromolecule metabolic process	461	6.54e-05	0.00761483	4.18442	2.11834
-0.132782	-0.129154	GOBP	metabolic process	2594	2.85e-09	8.94e-07	8.54516	6.04866
-0.128036	-0.124573	GOBP	regulation of nucleobase-containing compound metabolic process	988	3.06e-06	0.000471155	5.51428	3.32684
-0.125927	-0.123382	GOBP	regulation of nitrogen compound metabolic process	999	3.79e-06	0.00056116	5.42136	3.25091
-0.122246	-0.115338	GOCC	intracellular organelle part	2931	1.43e-07	6.96e-06	6.84466	5.15739
-0.114919	-0.106797	GOCC	organelle part	2964	9.7e-07	3.89e-05	6.01323	4.41005
-0.111212	-0.123883	GOCC	macromolecular complex	1952	1.08e-07	5.53e-06	6.96658	5.25727
-0.0919792	-0.0807145	GOCC	intracellular organelle	3239	0.000221423	0.00444428	3.65478	2.3522
0.0939439	0.100873	GOCC	mitochondrion	752	0.00118459	0.0192969	2.92643	1.71451
0.0949165	0.09197	GOCC	membrane-bounded vesicle	1338	0.000132433	0.00275657	3.878	2.55963
0.102983	0.100134	GOCC	vesicle	1369	2.87e-05	0.00074983	4.54212	3.12504
0.103239	0.149218	GOBP	regulation of cellular component organization	589	3.09e-05	0.00412298	4.51004	2.38479
0.117307	0.128043	GOCC	membrane	1984	2.99e-08	1.77e-06	7.52433	5.75203
0.120489	0.16154	GOCC	cytoskeleton	300	0.000894333	0.0154651	3.0485	1.81065
0.125579	0.144484	GOBP	regulation of localization	482	0.000167423	0.0172764	3.77618	1.76255
0.129089	0.113829	GOCC	cytosol	673	9.68e-05	0.00213369	4.01412	2.67087
0.143085	0.137457	GOBP	intracellular transport	489	0.000104584	0.0116791	3.98053	1.93259
0.152336	0.149622	GOBP	establishment of localization in cell	579	6.97e-06	0.000979956	5.15677	3.00879
0.152411	0.171436	GOCC	plasma membrane	674	1.97e-07	9.23e-06	6.70553	5.0348
0.166736	0.186683	GOCC	plasma membrane part	346	2.45e-05	0.000656975	4.61083	3.18245
0.180256	0.186804	GOCC	cytoplasmic part	2560	0	0	NaN	NaN
0.18296	0.167704	GOBP	establishment of localization	1020	3.78e-11	1.62e-08	10.4225	7.79048
0.185503	0.167698	GOBP	transport	958	7.01e-11	2.86e-08	10.1543	7.54363
0.190968	0.152995	GOBP	protein transport	478	1e-06	0.000170585	6	3.76806
0.196873	0.161848	GOBP	establishment of protein localization	519	1.52e-07	3.02e-05	6.81816	4.51999
0.197008	0.160175	GOCC	cytoplasmic membrane-bounded vesicle	250	0.000179236	0.00366293	3.74657	2.43617
0.200417	0.210523	GOCC	organelle membrane	874	3.02e-13	4.86e-11	12.52	10.3134
0.20403	0.202223	GOCC	integral to membrane	623	3.94e-10	3.16e-08	9.4045	7.50031
0.206157	0.203875	GOCC	intrinsic to membrane	633	2.03e-10	1.9e-08	9.6925	7.72125
0.216763	0.236561	GOCC	myelin sheath	129	0.000757585	0.0133051	3.12057	1.87598
0.219593	0.198189	GOCC	Golgi apparatus part	233	3.52e-05	0.000898264	4.45346	3.0466
0.221319	0.232767	GOBP	vesicle-mediated transport	369	2.87e-08	7.3e-06	7.54212	5.13668
0.225206	0.226886	GOCC	membrane part	1137	0	0	NaN	NaN
0.233412	0.319932	GOCC	early endosome	88	0.000264532	0.00512644	3.57752	2.29018
0.235566	0.191288	GOCC	cytoplasmic vesicle	279	2.33e-06	8.18e-05	5.63264	4.08725
0.241695	0.23229	GOBP	cellular membrane organization	270	5.66e-07	9.82e-05	6.24718	4.00789
0.248019	0.237833	GOBP	membrane organization	281	1.72e-07	3.34e-05	6.76447	4.47625
0.249709	0.265869	GOCC	endosome membrane	132	0.00011148	0.00236423	3.9528	2.62631
0.25016	0.281072	GOCC	endosome	192	1.49e-06	5.39e-05	5.82681	4.26841
0.253403	0.236908	GOBP	ion homeostasis	137	0.000181883	0.0185339	3.74021	1.73203
0.254955	0.264239	GOCC	endosomal part	138	7.24e-05	0.00169591	4.14026	2.7706
0.270539	0.205052	GOCC	Golgi membrane	141	0.000101785	0.00220012	3.99232	2.65755
0.274488	0.22237	GOMF	substrate-specific transporter activity	177	9.44e-06	0.00291674	5.02503	2.5351
0.279108	0.236443	GOMF	transporter activity	209	8.74e-07	0.000308817	6.05849	3.5103
0.282744	0.235	GOMF	transmembrane transporter activity	144	3.39e-05	0.00932051	4.4698	2.03056
0.294054	0.329912	GOCC	membrane raft	75	0.000354559	0.00642781	3.45031	2.19194
0.304149	0.291313	GOBP	cation homeostasis	97	0.000126219	0.0137192	3.89888	1.86267
0.322415	0.275074	GOCC	vesicle membrane	103	5.45e-05	0.00133073	4.2636	2.87591
0.329505	0.27106	GOCC	cytoplasmic vesicle membrane	95	8.26e-05	0.00185582	4.08302	2.73146
0.331502	0.278568	GOCC	cytoplasmic vesicle part	130	3.53e-06	0.000113307	5.45223	3.94574
0.336915	0.298565	GOCC	lysosome	75	0.000270664	0.00515639	3.56757	2.28765
0.336915	0.298565	GOCC	lytic vacuole	75	0.000270664	0.00507045	3.56757	2.29495
0.339751	0.276438	GOCC	vacuole	91	7.24e-05	0.00173182	4.14026	2.7615
0.362251	0.36085	GOCC	vacuolar part	98	2.91e-06	9.61e-05	5.53611	4.01728
0.36347	0.368968	GOCC	vacuolar membrane	92	4.36e-06	0.000136059	5.36051	3.86627
0.396649	0.403922	GOCC	lysosomal membrane	80	2.74e-06	9.35e-05	5.56225	4.02919
0.442271	0.419602	KEGG	Phagosome	57	1.89e-05	0.00164449	4.72354	2.78397
0.447661	0.273111	KEGG	Lysosome	50	8.69e-05	0.00566935	4.06098	2.24647
0.69354	0.712377	KEGG	Rheumatoid arthritis	15	0.000335189	0.0145807	3.47471	1.83622

## Sheet: Dataset legend
2D-annotation enrichment analysis of changes in the proteome of iKras PDAC cells upon CX-5461 (100nM) treatment for 48 hrs. The dataset from EV13 was annotated with protein categories from GO and KEGG databases, and subjected to 2D-annotation enrichment analysis using Perseus (version 1.6.2.3). A Benjamini-hochberg FDR cut-off of < 0.02 was applied for selection of significantly changing protein …
