# Supplementary material for: An ERK1/2‐driven RNA‐binding switch in nucleolin drives ribosome biogenesis and pancreatic tumorigenesis downstream of RAS oncogene
Source: EMBO J. 2023 Apr 11;42(11):e110902. doi: 10.15252/embj.2022110902 (PMC10233377; doi:10.15252/embj.2022110902)
Supplement: Supplementary file 17 — Source Data for Figure 2 [file EMBJ-42-e110902-s002.zip]

Archive with 31 entries (27 files):
- Figure 2/2E/
- Figure 2/2E/CK2a_channel1_chemiluminescence.tif
- Figure 2/2E/CK2a_channel2_markers.jpg
- Figure 2/2E/Erk_channel1_chemiluminescence.tif
- Figure 2/2E/Erk_channel2_markers.jpg
- Figure 2/2E/Gapdh_channel1_chemiluminescence.tif
- Figure 2/2E/Gapdh_channel2_markers.jpg
- Figure 2/2E/pCK2_channel1_chemiluminescence.tif
- Figure 2/2E/pCK2_channel2_markers.jpg
- Figure 2/2E/pErk_channel1_chemiluminescence.tif
- Figure 2/2E/pErk_channel2_markers.jpg
- Figure 2/2E/protein ladder size guide.jpg
- Figure 2/2E/RasG12D_channel1_chemiluminescence.tif
- Figure 2/2E/RasG12D_channel2_markers.jpg
- Figure 2/2E/README.txt
- Figure 2/2F/
- Figure 2/2F/2F.xlsx
- Figure 2/2G/
- Figure 2/2G/Interface_Gapdh_channel1_chemiluminescence.tif
- Figure 2/2G/Interface_Gapdh_channel2_markers.jpg
- Figure 2/2G/Interface_Myc_channel1_chemiluminescence.tif
- Figure 2/2G/Interface_Myc_channel2_markers.jpg
- Figure 2/2G/protein ladder size guide.jpg
- Figure 2/2G/README.txt
- Figure 2/2G/RNA Tape - Interface and total lysate.tif
- Figure 2/2G/Total Lysate_Gapdh_channel1_chemiluminescence.tif
- Figure 2/2G/Total Lysate_Gapdh_channel2_markers.jpg
- Figure 2/2G/Total Lysate_Myc_channel1_chemiluminescence.tif
- Figure 2/2G/Total Lysate_Myc_channel2_markers.jpg
- Figure 2/2H/
- Figure 2/2H/2H.xlsx
