# Supplementary material for: An ERK1/2‐driven RNA‐binding switch in nucleolin drives ribosome biogenesis and pancreatic tumorigenesis downstream of RAS oncogene
Source: EMBO J. 2023 Apr 11;42(11):e110902. doi: 10.15252/embj.2022110902 (PMC10233377; doi:10.15252/embj.2022110902)
Supplement: Supplementary file 17 — Source Data for Figure 2 [file EMBJ-42-e110902-s002.zip › Figure 2/2F/2F.xlsx]

## Sheet: data
KRAS On	KRAS Off	KRAS On +T	KRAS OFF +T
1	0.368572	0.642945	0.286428
1	0.269902	0.370857	0.147091
1	0.817022	0.65109	0.499261

## Sheet: description
phospho to total CK2 ratio values from iKras PDAC cells from the indicated conditions (KRAS ON, KRAS OFF, KRAS ON + Trametinib, and KRAS OFF + Trametinib) were quantified from western blots of three independent experiments. The ratio values from each experiment was then normalised to the KRAS ON condition of that experiment as reference (set as 1).
