# Supplementary material for: An ERK1/2‐driven RNA‐binding switch in nucleolin drives ribosome biogenesis and pancreatic tumorigenesis downstream of RAS oncogene
Source: EMBO J. 2023 Apr 11;42(11):e110902. doi: 10.15252/embj.2022110902 (PMC10233377; doi:10.15252/embj.2022110902)
Supplement: Supplementary file 17 — Source Data for Figure 2 [file EMBJ-42-e110902-s002.zip › Figure 2/2G/README.txt]

Western blot images were acquired on an Amersham Imager 600 machine (GE Healthcare Life Sciences). Each blot was imaged in two channels: a chemiluminescence channel visualising the Antibody signal, and a light channel visualising the membranes and the prestained protein ladder (Thermo PageRuler™ Plus Prestained Protein Ladder). Both of these images for each blot are provided here. A guide to the molecular weights of the individual prestained markers is also provided as a separate image. RNA images were obtained on an Agilent Tapestation 4200 instrument, using Agilent High Sensitivity RNA ScreenTape. The electronic ladder option was used for size estimations. 


Lanes guide:

1: Empty vector

2- Myc-Ncl WT

3- Myc-Ncl S4A

4- Myc-Ncl S4D


Image transformations for the figure:

1- cropping (as roughly shown) and resizing

2- level adjustments

3- Inversion (only for the RNA tape image)
