# Supplementary material for: An ERK1/2‐driven RNA‐binding switch in nucleolin drives ribosome biogenesis and pancreatic tumorigenesis downstream of RAS oncogene
Source: EMBO J. 2023 Apr 11;42(11):e110902. doi: 10.15252/embj.2022110902 (PMC10233377; doi:10.15252/embj.2022110902)
Supplement: Supplementary file 17 — Source Data for Figure 2 [file EMBJ-42-e110902-s002.zip › Figure 2/2H/2H.xlsx]

## Sheet: data
WT	S4A	S4D
1	0.63	1.6
1	0.85	1.74
1	0.37	1.3

## Sheet: description
Myc to total RNA ratio values from the interface of iKras PDAC cells expressing WT, S4A, or S4D myc-Ncl, were quantified from western blots of three independent experiments (total RNA was quantified from capillary electrophoresis by Agilent Tapestation). The ratio values from the interface were then normalised to similarly quantified values from the whole cell lysates. The normalised ratio values…
