# Supplementary material for: An ERK1/2‐driven RNA‐binding switch in nucleolin drives ribosome biogenesis and pancreatic tumorigenesis downstream of RAS oncogene
Source: EMBO J. 2023 Apr 11;42(11):e110902. doi: 10.15252/embj.2022110902 (PMC10233377; doi:10.15252/embj.2022110902)
Supplement: Supplementary file 18 — Source Data for Figure 3 [file EMBJ-42-e110902-s005.zip]

Archive with 5 entries (4 files):
- Figure 3/3B/
- Figure 3/3B/Myc-Ncl S4A.tif
- Figure 3/3B/Myc-Ncl S4D.tif
- Figure 3/3B/Myc-Ncl WT.tif
- Figure 3/3B/README.txt
