# Supplementary material for: An ERK1/2‐driven RNA‐binding switch in nucleolin drives ribosome biogenesis and pancreatic tumorigenesis downstream of RAS oncogene
Source: EMBO J. 2023 Apr 11;42(11):e110902. doi: 10.15252/embj.2022110902 (PMC10233377; doi:10.15252/embj.2022110902)
Supplement: Supplementary file 19 — Source Data for Figure 4 [file EMBJ-42-e110902-s010.zip]

Archive with 36 entries (28 files):
- Figure 4/4A/
- Figure 4/4A/KRASinactivation_Control siRNA_DOX.tif
- Figure 4/4A/KRASinactivation_Control siRNA_NO-DOX.tif
- Figure 4/4A/KRASinactivation_Ncl siRNA1_DOX.tif
- Figure 4/4A/KRASinactivation_Ncl siRNA1_NO-DOX.tif
- Figure 4/4A/KRASinactivation_Ncl siRNA2_DOX.tif
- Figure 4/4A/KRASinactivation_Ncl siRNA2_NO-DOX.tif
- Figure 4/4A/README.txt
- Figure 4/4B/
- Figure 4/4B/4B.xlsx
- Figure 4/4C/
- Figure 4/4C/4C.xlsx
- Figure 4/4E/
- Figure 4/4E/Erk-channel1-chemiluminescence.tif
- Figure 4/4E/Erk-channel2-Markers.jpg
- Figure 4/4E/Ncl_pERK_RASG12D-channel2-Markers.jpg
- Figure 4/4E/Ncl-channel1-chemiluminescence.tif
- Figure 4/4E/pErk_RasG12D-channel1-chemiluminescence.tif
- Figure 4/4E/protein ladder size guide.jpg
- Figure 4/4E/Puromycin-channel1-chemiluminescence.tif
- Figure 4/4E/Puromycin-channel2-markers.jpg
- Figure 4/4E/README.txt
- Figure 4/4F/
- Figure 4/4F/4F.xlsx
- Figure 4/4G/
- Figure 4/4G/MycNcl_Mutants_S4A_DOX.tif
- Figure 4/4G/MycNcl_Mutants_S4A_NO DOX.tif
- Figure 4/4G/MycNcl_Mutants_S4D_DOX.tif
- Figure 4/4G/MycNcl_Mutants_S4D_NO DOX.tif
- Figure 4/4G/MycNcl_Mutants_WT_DOX.tif
- Figure 4/4G/MycNcl_Mutants_WT_NO DOX.tif
- Figure 4/4G/README.txt
- Figure 4/4H/
- Figure 4/4H/4H.xlsx
- Figure 4/4I/
- Figure 4/4I/4I.xlsx
