# Supplementary material for: An ERK1/2‐driven RNA‐binding switch in nucleolin drives ribosome biogenesis and pancreatic tumorigenesis downstream of RAS oncogene
Source: EMBO J. 2023 Apr 11;42(11):e110902. doi: 10.15252/embj.2022110902 (PMC10233377; doi:10.15252/embj.2022110902)
Supplement: Supplementary file 19 — Source Data for Figure 4 [file EMBJ-42-e110902-s010.zip › Figure 4/4A/README.txt]

Channels:
red = Fbl
Green = FUrd
Blue = Hoechst

Image transformations for the figure:

1- noise removal of the red channel (despeckle function - Photoshop)

2- level adjustments

3- selection of a zoomed in section in each image.
