# Supplementary material for: An ERK1/2‐driven RNA‐binding switch in nucleolin drives ribosome biogenesis and pancreatic tumorigenesis downstream of RAS oncogene
Source: EMBO J. 2023 Apr 11;42(11):e110902. doi: 10.15252/embj.2022110902 (PMC10233377; doi:10.15252/embj.2022110902)
Supplement: Supplementary file 19 — Source Data for Figure 4 [file EMBJ-42-e110902-s010.zip › Figure 4/4B/4B.xlsx]

## Sheet: data
Control si KRAS ON	Control si KRAS OFF	Ncl si-1 KRAS ON	Ncl si-1 KRAS OFF	Ncl si-2 KRAS ON	Ncl si-2 KRAS OFF
11.326	13.352	13.82	14.662	21.001	5.462
10.614	10.841	2.803	3.222	27.362	5.74
11.918	6.138	3.588	4.074	3.567	30.368
7.311	8.025	2.569	3.24	2.678	11.918
2.232	6.224	14.15	2.264	1.363	17.977
15.007	2.344	3.667	16.324	1.053	1.965
8.023	2.765	1.086	2.481	1.984	1.346
48.396	20.962	12.411	6.469	0.959	4.551
46.121	5.781	6.547	0.84	21.297	8.431
19.725	4.205	16.793	0.638	21.297	4.297
18.379	3.878	4.53	0.797	18.689	27.241
35.132	14.443	10.38	24.05	37.41	6.191
9.228	29.81	11.47	1.396	3.512	0.684
2.311	4.81	4.533	1.152	11.522	6.003
41.992	1.45	4.143	1.291	6.473	1.137
7.924	6.623	1.579	2.823	2.014	0.776
4.615	6.702	16.069	0.581	3.729	4.612
12.388	0.87	4.015	25.547	2.643	1.702
9.674	20.778	2.489	1.956	1.569	5.984
6.1	1.998	21.048	5.398	3.917	0.948
1.783	2.849	6.13	0.492	10.908	6.454
11.515	8.301	30.107	5.699	2.851	10.858
4.681	4.471	3.213	5.243	5.458	13.711
11.543	2.061	2.19	24.385	2.476	12.743
4.115	1.724	1.709	0.772	7.236	9.102
28.797	14.127	1.628	23.086	1.444	14.219
26.331	0.946	15.999	4.99	6.131	2.09
3.854	1.121	3.155	1.514	2.94	4.064
17.645	2.553	1.927	0.504	21.064	12.904
7.091	5.446	2.229	24.176	1.203	8.997
4.779	2.829	2.496	6.953	6.044	7.027
30.81	1.628	0.924	33.993	4.019	9.954
24.346	0.489	3.47	1.779	4.745	19.233
10.068	3.601	6.429	1.449	2.262	3.129
27.151	4.383	15.071	5.095	1.556	18.082
7.539	16.484	1.747	4.808	1.225	2.358
2.156	4.054	5.884	1.536	1.049	5.002
14.802	7.213	7.645	0.345	1.422	21.784
22.899	1	1.626	0.345	11.789	12.956
7.414	12.164	8.384	0.515	23.308	5.384
7.72	6.183	2.533	0.431	4.136	1.967
1.285	5.893	3.979	3.175	5.77	12.384
1.772	11.672	1.502	3.806	5.094	12.571
18.617	3.405	1.188	0.323	3.124	30.003
8.535	2.838	0.757	0.53	5.596	1.24
33.863	3.831	0.789	0.331	5.494	11.127
1.629	3.788	0.547	1.691	4.053	7.14
5.343	1.598	25.958	3.545	0.983	3.817
19.627	26.971	2.538	0.717	35.311	1.185
15.794	17.121	0.516	3.45	14.087	6.431
1.892	1.997	0.256	0.507	2.509	18.913
1.973	7.687	0.245	34.654	4.595	4.735
14.807	14.057	12.892	1.151	5.881	8.109
18.188	22.179	10.875	0.826	4.087	13.618
3.05	1.663	5.879	13.045	20.956	6.112
15.499	5.954	3.371	1.45	2.264	1.327
29.291	4.106	4.01	3.428	1.253	16.639
56.998	16.763	5.061	1.666	20.956	17.864
2.052	15.209	6.331	2.754	3.279	2.552
21.646	13.324	1.796	2.608	3.446	15.687
10.191	1.176	9.897	0.832	7.056	5.559
6.381	1.313	3.876	0.642	3.473	8.586
2.447	7.506	17.292	0.329	3.473	19.477
7.539	5.146	1.021	2.287	1.424	2.328
7.227	3.02	1.459	1.687	19.672	7.103
3.847	7.89	0.845	2.608	9.01	9.886
6.309	3.998	6.271	0.493	24.161	1.611
5.088	6.388	9.329	1.499	28.916	2.907
1.435	4.14	4.731	1.79	5.823	0.744
6.753	10.351	4.837	2.216	1.122	4.021
10.269	13.249	0.966	2.235	0.523	6.945
9.487	4.748	0.691	0.785	14.964	4.325
3.597	9.191	16.675	0.838	3.41	0.466
1.178	4.336	26.939	0.305	1.799	5.676
26.309	12.636	14.517	3.398	0.962	1.317
9.424	1.291	3.378	2.178	18.195	2.116
43.033	1.995	21.573	0.839	12.101	10.213
2.169	9.081	27.544	18.846	1.206	2.142
26.753	8.354	1.427	8.813	23.423	12.739
15.911	4.657	7.856	9.151	5.234	2.271
23.99	1.028	2.677	3.084	1.283	7.528
17.95	12.504	1.176	2.605	39.42	1.536
23.298	37.373	8.289	0.611	5.59	6.66
14.827	3.029	1.731	0.653	9.13	0.908
32.475	12.986	3.283	9.017	4.654	0.875
9.039	3.145	1.021	7.301	1.829	38.651
8.506	8.79	4.8	1.581	2.701	1.235
11.895	4.356	4.411	0.54	65.126	3.256
42.432	1.58	14.746	0.786	4.966	5.487
25.037	21.922	8.493	10.954	5.88	3.154
24.92	1.43	5.729	1.087	7.498	9.949
22.264	17.187	2.85	1.351	5.24	3.1
25.596	1.597	1.034	3.21	14.496	3.311
2.318	1.014	0.535	1.609	4.863	6.661
1.766	7.039	1.033	0.705	20.202	11.08
40.05	6.866	4.126	1.422	4.998	3.089
2.608	1.947	1.189	0.898	1.764	5.255
24.196	10.514	7.871	0.419	1.764	41.414
2.249	25.872	2.522	0.479	16.921	0.792
19.439	2.506	3.221	26.752	8.434	2.174
14.552	3.998	4.496	1.058	0.907	1.244
5.888	4.14	5.395	10.037	11.014	9.076
4.573	10.351	0.369	20.89	28.336	1.661
3.059	13.249	0.369	2.326	3.484	4.832
3.185	4.748	5.264	1.08	12.955	9.471
24.066	9.191	7.238	0.535	17.182	2.85
19.276	7.091	5.216	0.71	3.356	5.467
19.127	3.844	5.246	3.951	3.356	1.848
8.818	4.401	6.054	3.125	5.004	9.886
3.485	2.097	3.86	8.698	16.239	2.289
13.491	8.768	2.495	1.268	3.173	2.624
12.498	1.034	4.42	0.909	6.401	0.375
5.453	11.115	0.83	0.453	3.918	0.351
3.322	8.289	0.928	60.328	4.267	0.397
4.171	28.117	19.856	8.52	7.009	0.334
27.232	12.651	2.667	5.404	3.943	2.625
82.972	27.141	3.242	5.505	6.192	1.963
75.06	10.137	15.748	1.115	11.11	2.875
4.842	5.349	5.385	8.066	8.322	2.875
103.335	13.816	1.799	0.6	6.28	2.977
8.666	1.468	0.937	2.393	3.942	0.742
6.201	17.745	4.357	0.631	1.003	26.244
32.522	5.16	1.624	0.492	29.367	2.308
12.445	14.573	2.113	0.416	4.076	1.597
4.21	1.037	14.209	0.587	4.615	2.858
4.427	4.633	9.154	60.328	9.484	1.22
5.426	1.556	0.702	7.292	5.91	5.038
7.604	1.317	8.99	1.305	4.075	2.545
29.559	10.836	1.234	0.61	1.277	6.29
9.86	3.775	29.466	21.435	1.686	11.707
21.946	9.032	8.341	5.197	5.084	1.789
8.726	4.113	1.98	1.724	8.452	3.829
9.257	15.303	8.992	1.728	3.408	2.02
56.951	1.891	1.902	6.554	1.384	35.278
4.17	1.506	1.043	9.67	12.552	10.837
33.491	2.212	32.984	2.888	17.976	15.102
14.1	4.618	36.983	0.662	3.7	1.386
2.476	2.364	1.341	1.459	4.118	0.94
43.113	10.714	5.66	22.531	8.352	1.229
5.36	8.443	0.516	1.309	3.699	2.853
2.672	7.886	1.135	5.309	7.49	2.962
32.324	5.311	7.655	10.479	1.586	12.988
7.579	3.935	3.275	3.323	2.352	1.341
11.808	28.117	18.318	1.734	9.422	10.653
6.774	8.289	5.341	2.12	10.898	7.439
4.634	11.115	1.112	1.553	1.741	2.29
8.008	15.293	3.316	1.073	0.957	18.379
11.375	17.874	5.053	1.296	13.215	18.259
10.617	1.485	1.43	20.357	8.074	13.184
29.965	13.323	1.234	3	12.301	4.919
3.001	5.43	3.784	1.661	3.454	2.726
40.672	4.513	2.044	0.601	2.222	4.283
1.561	16.237	4.303	1.298	1.095	1.748
20.869	7.365	4.342	3.567	0.609	0.907
33.734	8.004	5.415	4.824	1.046	1.58
8.108	4.935	1.545	1.421	44.22	7.283
1.852	9.654	2.252	0.538	28.334	5.018
18.408	15.861	2.997	1.063	2.257	1.004
25.526	5.084	43.995	0.445	5.018	2.884
6.6	1.999	116.573	0.22	3.128	3.659
0.564	7.734	4.071	0.242	3.853	9.187
10.276	4.089	2.757	0.141	4.516	3.016
36.381	1.034	0.931	13.384	1.76	1.683
8.316	3.162	9.605	0.789	1.83	1.757
1.958	2.623	24.53	0.679	21.782	5.687
7.337	2.554	8.229	0.974	10.644	2.387
38.397	1.54	30.817	0.977	6.066	3.146
12.686	2.976	18.887	0.689	1.191	0.749
7.947	2.142	7.139	1.617	8.777	0.687
14.912	7.642	3.872	0.779	0.936	18.453
33.493	6.765	1.733	2.692	0.57	3.591
9.617	0.988	1.135	1.485	59.75	12.512
14.903	1.017	0.771	1.399	1.574	1.547
18.293	9.271	32.241	2.668	2.235	0.944
1.306	8.655	1.745	1.425	0.632	1.886
25.137	5.964	2.484	10.357	2.201	9.028
11.21	1.957	5.656	0.678	0.764	1.274
9.704	7.57	2.141	1.933	81.368	20.243
25.493	4.107	1.735	1.822	7.588	1.643
11.08	4.315	30.858	0.672	1.604	1.543
11.273	4.805	10.68	0.235	73.422	3.763
7.926	9.062	9.944	3.212	2.634	2.142
21.081	5.609	9.944	3.054	7.317	13.634
19.769	9.222	9.944	0.528	5.52	2.109
10.28	9.222	19.061	1.172	0.543	1.54
1.61	14.538	1.005	0.471	13.142	2.179
32.428	5.075	23.257	0.252	4.018	1.795
9.189	14.66	5.178	9.863	29.343	4.573
1.85	1.154	2.261	0.972	21.579	1.968
15.849	1.154	2.072	2.584	7.817	1.66
21.637	26.99	9.437	1.43	7.817	2.979
29.113	11.868	1.507	4.827	39.315	1.239
12.943	15.52	0.906	5.798	20.105	2.138
18.538	15.52	8.29	0.182	9.942	0.679
10.708	15.52	6.541	0.408	6.352	1.86
27.477	13.802	15.265	0.508	1.558	1.898
25.645	14.535	3.152	3.964	7.941	1.752
55.738	2.47	2.75	2.986	14.74	0.601
64.698	26.019	3.817	1.516	24.087	0.539
2.492	16.047	2.78	0.273	15.6	1.8
28.497	23.538	1.776	0.333	2.465	1.687
26.24	3.609	1.447	0.413	1.268	2.488
53.881	2.918	3.261	0.468	1.267	2.471
3.684	13.753	3.911	9.101	3.073	1.037
3.372	7.93	4.794	5.839	1.77	1.176
9.757	9.317	2.431	0.609	7.333	1.136
20.097	1.673	0.981	0.364	32.302	12.512
4.174	1.396	0.522	3.69	15.294	1.547
5.971	12.32	6.27	3.156	0.974	3.591
20.623	6.853	5.638	0.416	14.564	18.453
20.623	2.889	12.25	6.633	4.142	0.944
9.186	17.373	9.747	0.387	0.733	1.898
5.799	21.995	2.047	0.322	1.641	1.752
10.702	12.425	2.444	0.512	0.818	0.684
5.182	6.112	0.19	0.12	2.831	0.601
4.018	3.294	0.557	1.457	1.983	0.539
5.171	1.062	1.875	0.164	9.516	1.86
3.179	26.657	70.961	0.261	2.763	2.979
3.06	4.253	16.532	0.875	4.142	0.679
3.145	12.178	6.754	14.195	4.781	1.239
6.127	1.598	7.261	0.274	13.952	2.138
5.261	23.499	18.954	4.298	2.41	1.66
3.562	4.488	2.137	2.637	0.695	1.968
2.104	6.063	4.678	5.176	0.599	4.573
1.376	3.208	2.098	4.905	5.067	35.669
42.569	3.832	15.165	2.742	1.579	2.118
4.684	1.678	3.704	1.032	2.374	0.49
1.379	3.909	3.779	1.377	23.483	0.878
2.907	1.66	2.382	1.595	1.022	3.906
10.797	1.164	3.144	3.641	1.183	1.023
12.325	0.776	1.237	3.583	1.007	10.561
2.364	5.262	1.339	12.904	4.091	8.674
1.656	2.468	6.472	0.79	10.01	4.961
2.52	7.224	25.522	7.415	29.662	0.962
6.239	3.778	10.789	8.204	4.665	1.321
18.835	16.09	7.422	0.399	1.431	0.867
3.091	17.236	2.602	0.154	2.571	0.589
1.485	24.95	2.615	0.154	1.853	0.457
1.316	1.683	14.961	9.169	1.683	0.527
75.734	8.717	5.43	1.409	0.856	0.885
4.073	1.512	7.045	1.084	10.82	0.423
1.278	4.421	2.199	11.307	4.225	5.373
28.635	1.062	2.368	0.545	1.863	2.127
11.103	1.939	2.675	6.066	67.145	5.75
20.993	0.482	4.431	3.266	1.746	3.293
3.165	1.819	4.431	0.304	17.339	6.933
1.313	0.775	16.384	0.454	2.965	11.932
1.723	1.404	2.502	1.418	2.301	11.932
10.797	5.086	0.721	0.451	2.009	11.932
12.325	30.898	3.568	0.861	1.085	2.188
2.52	5.043	5.278	0.599	21.172	7.366
1.656	1.904	1.856	15.414	15.943	2.669
2.364	5.169	2.339	0.671	3.395	2.765
17.113	1.667	1.294	0.191	2.684	8.975
25.006	2.791	0.618	4.043	1.609	1.255
8.683	1.16	16.057	2.763	27.649	8.416
2.565	2.403	1.904	9.763	18.106	1.961
1.803	7.527	1.49	0.733	5.514	9.601
57.733	7.817	2.583	1.866	2.077	3.668
16.226	1.831	2.494	5.954	1.509	9.985
41.822	36.854	2.751	38.857	40.607	5.412
43.369	13.701	3.007	1.624	24.854	1.745
57.23	19.711	2.606	0.658	24.854	7.119
3.933	11.106	2.751	0.454	11.265	7.626
89.081	44.683	2.187	0.524	11.265	10.192
5.603	3.2	1.359	4.532	11.892	3.327
19.138	2.77	1.248	1.991	7.43	3.873
50.141	1.842	1.318	1.216	5.074	1.273
4.225	0.85	1.318	4.952	12.789	1
5.826	0.638	0.736	0.871	21.523	2.386
26.148	0.643	0.939	0.388	27.057	1.2
40.758	0.908	5.209	0.352	1.643	10.192
5.863	1.063	2.514	7.483	1.216	7.626
51.208	0.461	15.596	1.499	4.649	7.788
23.04	1.086	5.314	0.942	1.245	2.747
25.984	1.603	1.704	0.855	2.376	8.729
51.018	7.061	1.768	0.318	1.084	12.248
21.452	1.671	2.276	5.319	22.064	2.076
24.291	8.086	1.898	1.021	12.145	24.299
13.79	16.503	1.119	5.31	12.618	24.174
9.687	1.664	2.675	6.4	1.68	4.827
4.34	13.86	0.703	1.04	7.335	9.355
17.959	4.852	3.398	0.45	20.472	0.97
11.202	8.393	4.438	13.967	18.424	22.739
25.412	90.544	3.943	2.498	17.885	1.381
28.429	26.237	1.194	1.344	2.022	6.707
27.027	7.921	0.642	0.433	64.246	25.253
5.552	3.563	0.788	2.71	6.086	8.881
10.394	2.335	7.008	1.576	22.653	2.642
4.115	7.2	6.84	1.465	2.476	1.114
10.655	2.328	4.233	2.877	10.869	1.061
3.228	18.324		0.877	2.499	36.096
38.725	6.32		12.695	1.244	0.453
21.548	13.92		3.594	13.734	0.663
5.912	51.182		0.205	3.762	0.383
31.179	24.305		0.232	15.25	17.63
6.74	21.896		3.35	9.128	0.67
17.771	6.609		7.744	3.712	4.33
25.087	53.564		0.619	5.361	32.97
3.677	12.939		0.703	9.345	60.824
45.721	17.188		5.961	2.543	0.679
9.034	25.454		19.974	6.362	0.514
9.893	27.04		9.136	0.916	0.336
17.092	9.18		0.996	1.886	34.71
3.858	16.322		0.756	1.391	2.495
2.288	2.846		24.274	2.015	2.495
49.554	12.748		24.274	1.88	10.369
20.299	1.167		1.766	1.536	4.745
11.69	13.203		12.903	4.574	4.476
9.899	5.193		1.67	2.689	3.348
7.068	4.296		2.629	8.236	2.074
2.638	1.385		3.821	7.441	0.834
8.767	1.067		14.098	8.735	0.834
47.063	8.152		18.804	2.442	3.94
97.203	10.625		1.522	1.402	1.41
17.771	13.564		1.394	1.084	9.808
11.337	4.154		0.921	0.567	4.133
20.03	0.928		1.348	13.415	3.363
18.412	7.637		3.006	17.773	9.287
0.904	17.389		4.423	1	17.343
0.498	6.419		2.298	1.195	12.42
24.366	11.22		3.512	2.139	9.618
10.914	7.591		2.725	0.164	4.503
76.224	9.056		0.999	0.218	18.91
64.766	1.29		0.812	1.128	4.032
21.522	1.858		15.961	42.414	1.583
38.828	12.909		4.734	7.489	13.053
5.933	10.016		2.392	4.136	15.496
1.582	16.535		1.055	21.17	10.316
0.984	1.845		0.619	20.396	9.179
18.024	10.549		1.043	1.978	1.558
46.979	5.115		8.701	3.722	5.8
12.06	6.09		1.511	12.905	7.738
4.82	0.543		2.319	2.271	3.162
19.78	1.175		1.873	10.539	5.706
64.396	21.51		2.07	4.178	7.898
15.528	21.559		2.324	10.471	16.52
14.427	2.978		4.316	4.474	6.854
2.084	14.662		4.564	6.003	6.854
2.383	6.029		1.068	4.791	0.975
7.099	4.841		3.504	0.858	0.681
31.355	34.535		3.76	1.199	11.305
0.603	7.503		3.29	1.443	16.234
24.983	1.086		3.118	1.556	15.458
1.385	20.281		1.853	1.551	0.839
0.695	11.559		0.896	1.196	6.508
0.743	22.115		2.392	2.139	27.671
34.138	4.456		0.701	14.496	2.685
1.003	20.005		7.625	9.928	24.915
2.866	28.333		11.779	0.604	1.005
20.291	1.6		6.943	59.153	0.508
4.462	3.406		4.072	0.455	9.065
2.536	14.765		3.444	17.773	1.592
0.871	25.614		1.331	13.415	11.309
1.374	1.578		0.208	1	9.483
36.097	5.507		3.36	1.195	2.333
22	15.573		21.404	12.446	7.8
3.098	60.682		4.057	10.275	13.826
40.659	13.883		2.386	6.468	15.709
5.416	15.821		5.664	11.676	7.132
1.442	15.821		10.086	10.344	20.314
27.376	5.242		2.602	1.903	1.223
56.527	2.736		2.602	40.276	1.577
13.192	2.638		31.953	6.273	18.589
4.306	2.638		31.953	17.938	5.205
12.355	11.606		1.583	2.409	18.655
3.567	11.277		3.258	6.846	3.511
2.237	18.91		4.315	1.596	20.54
2.322	5.004		2.389	3.314	8.079
34.938	9.834		1.244	3.021	29.656
23.615	10.899		0.775	3.463	1.24
2.171	9.683		0.793	10.847	2.216
25.01	11.721		22.455	2.604	13.436
1.325	3.575		9.902	1.965	8.46
99.673	1.232		4.507	0.877	9.348
21.903	3.644		4.308	1.529	8.583
46.679	5.154		2.522		3.162
157.453	8.453		2.522		1.608
12.719	13.941		1.735		1.294
3.132	28.797		0.882		1.428
113.063	8.748		0.825		0.97
39.168	1.328		4.956		3.797
17.541	6.09		6.568		4.881
66.748	1.774		22.435		1.229
7.071	8.913		4.224		2.043
43.166	37.684		4.05		7.938
22.806	8.714		9.341		26.84
5.519	11.052		12.195		26.84
4.627	4.899		0.992		13.147
15.346	6.725		0.6		0.947
4.697	1.282		14.369		6.348
2.887	70.96		5.213		13.807
3.529	14.874		2.219		40.136
7.623	3.195		0.855		6.228
10.988	8.784		1.441		17.274
8.383	14.185		2.077		16.88
18.932	7.573		1.935		1.8
3.981	2.986		4.076		10.624
10.874	5.471		2.876		23.547
37.577	13.922		3.866		8.786
29.689	4.912		6.685		3.542
5.322	4.86		7.868		2.42
8.487	20.514		14.637		25.845
11.497	9.716		1.035		14.546
2.461	6.426		0.67		2.524
1.523	20.301		1.809		3.928
	13.21		4.08		1.474
	2.125		15.436		20.611
	14.599		8.964		4.797
	13.567		1.418		3.404
	1.954		0.918		0.987
	1.149		27.178		1.015
	13.603		27.178		16.116
	14.826		2.075		8.914
	4.04		2.96		5.031
	2.014		1.884		41.847
	6.552		3.368		8.277
	24.145		6.251		2.609
	2.453		4.21		5.503
	11.947		1.163		3.986
	18.902		3.691		2.433
	9.947		3.715		3.086
	6.303		3.754		1.449
	5.998		26.724		1.409
	10.55		2.591		1.816
	18.646		13.453		1.635
	4.498		2.385		0.74
	6.142		3.928		0.963
	3.605		3.459		35.904
	3.099		1.257		7.592
	1.701		1.672		5.487
	4.905		0.994		13.958
	6.625		1.295		6.378
	3.052		0.633		9.686
	3.711		6.873		8.901
	5.742		10.301		6.213
	3.507		3.636		1.151
	19.056		7.281		5.03
	9.867		1.857		3.927
	2.681		15.432		9.4
	4.731		10.866		7.06
	5.72		10.866		19.494
	2.076		3.321		10.049
	1.198		1.285		11.715
	40.711		3.073		11.104
	6.554		1.244		5.463
	0.94		0.568		2.698
	3.955		3.333		15.788
	1.804		2.935		13.979
	2.909		2.314		3.93
	13.806		0.858		11.583
	24.191		5.232		14.073
	11.617		6.456		2.378
	8.614		10.061		2.766
	2.192		20.462		11.016
	1.473		2.666		5.961
	2.383		1.062		4.399
	1.615		1.206		14.047
	2.672		10.68		41.889
	9.128		12.762		8.08
	23.952		9.669		13.749
	9.817		6.119		8.007
	3.463		5.606		2.04
	9.294		0.836		1.85
	2.908		8.539		1.944
	4.938		4.594		0.861
	1.586		5.422		2.267
	2.768		32.395		25.693
	1.161		20.806		3.557
	0.66		5.734		22.666
	0.628		6.698		4.345
	0.658		10.842		20.184
	1.202		2.222		0.849
	0.588		2.336		1.391
	1.256		8.734		2.439
	0.965		1.698		1.681
	2.281		3.314		6.64
	3.546		2.663		15.401
	5.924		2.437		1.794
	16.376		1.266		42.887
	6.638		7.933		3.791
	2.999		5.835		1.153
	9.196		5.835		1.208
	14.961		3.331		2.978
	13.719		30.444		3.785
	2.904		18.753		1.01
	16.718		12.135		45.729
	25.11		0.07		24.217
	11.015		29.791		6.44
	13.959		3.434		5.098
	17.497		13.868		19.303
	5.388		22.727		11.385
	1.791		0.646		2.429
	2.685		6.563		6.195
	4.521		1.496		3.274
	5.479		1.883		16.483
	3.296		34.417		8.362
	13.613		16.309		5.012
	2.36		11.654		8.395
	11.197		5.809		1.787
	1.69		1.478		46.688
	1.799		1.668
	3.463		1.8
	1.054		0.789
	22.321		15.227
	12.288		19.322
	4.841		11.456
	6.943		12.098
	6.156		3.345
	2.248		5.448
	0.586		1.556
	7.875		23.875
	4.731		4.178
	6.995		4.113
	5.17		2.336
	7.157		1.432
	18.847		1.78
	8.587		1.248
	3.307		7.285
	2.479		1.124
	17.933		6.789
	6.979		9.467
	2.78		1.416
	1.696		3.284
	10.416		0.688
	4.885		1.237
	3.086		1.799
	23.974		1.372
	1.726		6.95
	5.179		7.22
	4.692		5.869
	10.834		8.746
	28.066		0.764
	6.302		2.453
	14.819		0.265
	6.729
	3.544
	1.015
	1.047
	1.125
	3.219
	5.834
	0.413
	14.857
	25.109
	3.678
	1.921
	1.888
	1.762
	9.232
	10.074
	2.052
	2.025
	2.68
	8.052
	3.675
	3.453
	2.789
	0.72
	2.497
	2.157
	0.824
	3.878
	4.411
	1.762
	5.434
	3.153
	2.19
	1.157
	2.762
	7.951
	2.478
	0.728
	0.777
	1.755
	1.276
	1.276
	8.433
	1.034
	2.165
	2.644
	3.139
	1.322
	0.463
	6.171
	2.094
	3.425
	4.406
	3.492
	2.893
	0.423
	1.842
	0.392
	0.57
	2.393
	1.018
	0.284
	0.181
	1.23
	3.924
	4.995
	5.597
	0.381
	2.168
	17.096
	1.382
	0.565
	3.498
	12.687
	11.249
	9.99
	3.687
	1.896
	1.861
	3.786
	4.43
	0.013
	4.036
	7.573
	1.185
	21.312
	4.194
	0.789
	0.789
	5.116
	8.327
	6.171
	4.929
	7.647
	4.59
	6.523
	4.503
	1.378
	0.543
	0.182
	0.3
	1.841
	1.857
	1.602
	3.685
	16.392
	13.578
	3.937
	1.238
	1.76
	4.265
	12.408
	12.829
	18.954
	3.891
	2.338
	1.227
	1.034
	1.607
	0.326
	0.221
	0.154
	4.423
	2.031
	1.167
	17.298
	23.488
	12.719
	1.26
	4.426
	2.716
	9.604
	0.606
	0.821
	3.559
	3.37
	4.228
	2.044
	3.392
	6.559
	8.391
	3.164
	8.466
	1.063
	3.745
	1.482
	1.792
	1.001
	0.773
	0.484

## Sheet: description
Quantification of FUrd Integrated fluorescence density from individual Nucleoli of iKras PDAC cells, treated as indicated (Control siRNA, Ncl siRNA-1, or Ncl siRNA-2 treated cells, either with or without KRAS for 48hrs). Each value is the FUrd integrated density signal from a single nucleolus
