# Supplementary material for: An ERK1/2‐driven RNA‐binding switch in nucleolin drives ribosome biogenesis and pancreatic tumorigenesis downstream of RAS oncogene
Source: EMBO J. 2023 Apr 11;42(11):e110902. doi: 10.15252/embj.2022110902 (PMC10233377; doi:10.15252/embj.2022110902)
Supplement: Supplementary file 19 — Source Data for Figure 4 [file EMBJ-42-e110902-s010.zip › Figure 4/4C/4C.xlsx]

## Sheet: data
CONTROL siRNA - KRAS ON	CONTROL siRNA - KRAS OFF	Ncl siRNA-1 - KRAS ON	Ncl siRNA-1 - KRAS OFF	Ncl siRNA-2 - KRAS ON	Ncl siRNA-2 - KRAS OFF
1	0.66537	0.364	0.168793	0.231917	0.136
1	0.776141	0.402166	0.169081	0.254831	0.108285
1	0.495243	0.252896	0.189884	0.224413	0.108783
1	0.617422	0.673228	0.385872	0.396766	0.278705

## Sheet: description
RT-qPCR analysis of 5’ETS-containing pre-rRNA transcript levels in the iKras PDAC cells that were treated as indicated (Control siRNA, Ncl siRNA-1, or Ncl siRNA-2, each either with or without KRAS for 48hrs). A probe against Actb mRNA was used as loading control, and the 5'ETS/Actb ratio values in each experiment were calculated via the 2^–∆∆Ct method. The ratio values were then normalised to the…
