# Supplementary material for: An ERK1/2‐driven RNA‐binding switch in nucleolin drives ribosome biogenesis and pancreatic tumorigenesis downstream of RAS oncogene
Source: EMBO J. 2023 Apr 11;42(11):e110902. doi: 10.15252/embj.2022110902 (PMC10233377; doi:10.15252/embj.2022110902)
Supplement: Supplementary file 19 — Source Data for Figure 4 [file EMBJ-42-e110902-s010.zip › Figure 4/4F/4F.xlsx]

## Sheet: data
Control siRNA -DOX	Control siRNA +DOX	Ncl siRNA-1 -DOX	Ncl siRNA-1 +DOX	Ncl siRNA-2 -DOX	Ncl siRNA-2 +DOX
1	2.27	0.73	0.65	0.71	0.72
1	3.4	1.23	0.5	0.46	0.4
1	2.11	0.77	0.84	0.53	0.3
1	3.05	1.85	1.99	2.37	2.2

## Sheet: description
Puromycin to Erk1/2 ratio values from iKras PDAC cells treated as indicated (Control siRNA, Ncl siRNA-1, or Ncl siRNA-2, with or without DOX for 48hrs ) were quantified from western blots of 4 independent experiments. Cells were pulse-labelled for 15 mins with puromycin to label nascent proteins, and Erk1/2 was used as loading control. The ratio values from each experiment were further normalised…
