# Supplementary material for: An ERK1/2‐driven RNA‐binding switch in nucleolin drives ribosome biogenesis and pancreatic tumorigenesis downstream of RAS oncogene
Source: EMBO J. 2023 Apr 11;42(11):e110902. doi: 10.15252/embj.2022110902 (PMC10233377; doi:10.15252/embj.2022110902)
Supplement: Supplementary file 19 — Source Data for Figure 4 [file EMBJ-42-e110902-s010.zip › Figure 4/4H/4H.xlsx]

## Sheet: data
Myc-Ncl(WT) +DOX	Myc-Ncl (S4A) +DOX	Myc-Ncl (S4D) +DOX	Myc-Ncl(WT) -DOX	Myc-Ncl (S4A) -DOX	Myc-Ncl (S4D) -DOX
11168.9	18924.2	98999.5	8646.62	14105.5	12363.5
18728.9	8617.24	54496.7	5758.3	4071.89	7355.08
4837.81	14539.8	11128.5	9798.22	4539.54	2378
1560.11	2525.06	20675.7	9174.65	4460.76	1302.15
4983.05	4106.12	15875.5	7128.33	1728.7	31866.3
6525.03	2796.85	38613.2	21659.2	1802.84	10557.8
1820.43	4106.12	133060	14674.9	2496.8	4255.57
2257.41	913.025	47859.4	5936.43	1361.7	13183.1
16213.3	6674.87	22363.1	9751.75	3253.41	11112.5
3839.95	12724	41529.7	20010.4	2290.91	10289.8
3614.49	25358.9	6316.88	7774.15	2254.71	2489.84
3395.54	2460.86	55.698	14103.9	1070.7	1341.05
2455.29	1747.34	4570.06	2708.3	709.225	1450.68
1079.04	1110.4	24792.9	10340.9	4117.9	8139.24
15612.3	9752.24	8341.18	6287.6	897.926	1603.52
1267.87	808.409	11128.5	25983.1	1769.96	44213.8
8757.84	616.319	14680	10173.7	4254.77	1022.02
4814.2	11669	5237.02	18519	2264.99	3056.84
9432.7	3938.51	10617.4	24298	6877.65	1827.36
5994.44	6356.22	5204.91	13507	4316.19	9030.61
24576.9	15181.7	66045.8	46120.8	8693.22	3292.3
28149.4	15990.6	35148	4224.63	5871.88	19166.3
19056.1	10398.7	4857.75	3095.65	4886.02	1135.08
3868.03	5088.82	58407.5	13224.5	1580	628.077
13219.5	10201.5	5880.45	6969.15	7421.03	25434.5
11229.3	17300.7	13268.8	570.3	1362.28	3443.47
9053.96	6721.94	11762.2	2552.32	2107.98	4193.41
5857.4	857.169	10047.1	4028.79	1867.75	17061.3
2808.93	1713.05	9948.7	9199.75	9300.36	4235.43
10791.8	2698.47	14566.7	6618.2	1973.15	28135.1
26748.4	16132.1	42339.3	21209.8	1968.21	6181.46
4528.63	2726.08	17107.5	2143.17	3209.01	39476
2999.14	4851.51	7402.15	664.124	2680.33	2481.54
1119.58	8402.15	4503.04	2184.94	6121.82	18171.7
40136.8	1556.25	14574.3	2147.56	3645.8	19584
17884.7	1457.18	10874	10055.6	9325.82	5722.83
2939.03	9141.52	5788.15	23516.5	791.524	3471.82
27729.6	29639.3	34520.1	2092.8	977.79	2524.28
33429.6	3199.49	16272.7	7248.27	616.918	2567.54
62604.9	18124.8	48845.6	19071.7	3398.57	2137.39
8521.14	5397.92	10419.2	18236	1123.87	2457.68
43002.6	7263.85	2015	469.158	2604.54	14782.1
13880	4468.53	50304.6	9280.42	2117.94	14443.8
3216.54	7528.5	5610.24	5160.96	3862.94	15591.2
10328.9	13995.1	39000.3	1111	2899.4	25395.9
31331.8	9972.07	11188.3	378.405	5208.51	14845.4
2827.76	4700.14	14401.3	800.468	7801.37	18723
34435.6	16485	7716.37	2517.61	3334.91	3179.87
47840.2	15944.8	27395.2	164.547	2069.1	7219.76
13087.6	2104.54	14959.6	1967.35	951.813	5708.31
2924.02	4031.58	33816.6	7013.74	6064.21	1748.13
15715	6854.11	11002.6	1229.29	1200.27	32925.8
16471.2	6443.81	20874.6	2905.03	2054.55	4533.44
73476.9	15432.2	20169	837.579	1090.6	16035.8
7335.4	6251.6	7801.15	14923.5	390.617	5041.15
57803.8	5331.15	8284.33	12664.4	381.88	4639.94
5864.08	2343.86	9444.59	7700.24	1804.04	11207.1
85612.8	4017.99	21291.3	5747.43	2816	14443.8
67201.7	3342.19	25351.6	914.041	641.855	14782.1
12307.5	8402.15	27712.5	2613.74	792.368	2137.39
6814.05	559.973	22824.2	9283.33	6806.05	2457.68
9201.75	10058.8	5546	3643.24	12292.9	18171.7
96261.4	3249.43	1792.11	1080.52	10267.8	39476
26271.6	17076.7	5674.13	5099.36	16255	28135.1
13002.4	18341	3190.64	316.186	7264.31	6181.46
11119.2	1805.89	3906.42	1214.25	1415.67	2481.54
23044.9	54070.1	12010.1	3783.82	7888.27	19584
38578.7	3974.09	3405	2210.1	1636.1	5722.83
5538.57	4185.08	6302.38	1465.02	750.387	3471.82
124580	15432.2	4831.07	1668.15	1398.7	2524.28
16159	6443.81	8219.33	740.561	1709.17	2567.54
27254.4	6251.6	2827.05	4335.03	846.952	5708.31
23757.1	11993	17417.7	810.306	663.953	7219.76
56438	20168.4	12384.9	1008.94	1529.03	4388.65
72648.5	13503.7	28368.4	5597.01	1686.39	12372.6
69399.6	1238.28	28082.8	19087.5	1044.69	3544.34
7944.77	29388.7	8141.18	1537.25	9065.6	2950.28
3786.77	15432.2	1564.42	6681.72	1442.78	38621
81478.8	8185.29	13092.5	717.986	3473.21	2211.5
9632.74	5153.15	32803.4	1260.84	2409.36	17736.4
33785.9	13009.2	21425.8	4087.05	1235.33	14541.1
2302.76	7307.52	4027.52	7735.47	1718.83	6808.7
311180*	8882.77	57583.7	574.974	2844.73	2697.98
7863.76	2270.24	6055.93	250.113	3245.65	19366.8
2980.82	6971.87	6919.44	4778.1	3088.9	2371.19
4625.41	1990.48	44079.9	5415.69	2900.65	16391
8062.67	3282.04	32164.5	3081.58	4804.5	7073.38
4539.7	10417.7	7317.74	1604.25	1735.43	25669.1
29640.9	6379.98	63572.8	492.982	1997.93	30119.9
23763.7	11594.7	21067.3	1199.93	8420.92	86051.5
3347.27	4797.84	41027.4	3755.54	1179.88	46705.6
82376.2	574.68	5734.7	6187.67	7077.06	7602.26
48718.1	18758.7	24449.2	3807.08	1455.68	26101.8
54390.8	7907.82	1457.51	6122.72	2130.53	2911.36
67964.4	8672.89	1044.88	7641.22	797.825	52046.5
19301.7	21883.6	12927.2	7641.22	2698.11	3528.83
26550.5	21968	18669.5	4746.71	783.448	3595
54311.6	13617.8	29774	5360.9	8694.07	31526.4
12075.1	1204.8	12967.4	758.976	682.307	14185.1
28367.4	1548.91	18090.8	4463.95	6958.76	10430.9
17345.5	7960.18	6889.85	876.991	1622.69	26901.4
78545.2	1201.11	9919.84	4385.22	1505.28	21957
19009.8	3162.86	43089.8	5286.83	1297.14	17013.2
12897.6	2163.2	3933.49	614.826	2948.33	19100.2
4233.06	1049.2	18.843	3882.49	4426.06	17207.4
57290.9	25932.5	4163.39	3992.22	4139.33	27295.5
77404.3	3914.73	5089.03	3320.84	5606.52	24310.7
13519.6	20841	47553.9	3284.23	5267.5	41423.6
25660.5	8150.19	23342.7	2859.71	6560.14	22277.2
73563.5	9195.99	19163.1	3449.35	4734.69	20163.4
18245	8333.89	8065.55	1307.7	1474.34	12133.1
15964.1	10362.5	2640.37	6987.65	6179.36	3395.12
41027.8	2371.14	9715.35	1396.11	6716.61	47935.8
122060	19350.3	42840.3	3228.12	2136.14	1324.84
8966.61	6071.4	5912.48	1992.04	1209.18	3460.99
17656	3160.71	24617	1902.76	654.935	5746.44
39365.5	3675.45	20.887	3158.39	2372.82	24464.7
3397.46	6789.74	4871.49	2848.94	4477.04	2685.35
25900.4	3221.67	4522.83	639.922	445.788	41423.6
71393.3	3168.57	2545.15	3275.19	2621.93	24310.7
128455	27229.5	25.059	464.509	2405.72	13906.5
17038	16837.2	32164.5	1382.17	2311.7	14154.4
49519.1	4576.51	6919.44	1382.17	1619.39	3575.6
32472.9	12047.3	44079.9	10523.8	1056.1	4485.5
9108.55	10494.8	7317.74	8754.33	1146.29	43281.9
6127.28	7925.04	21067.3	2010.98	900.276	17127.2
17924.2	833.945	41027.4	4070.24	486.57	3169.4
9316.42	2225.18	63572.8	6323.62	10566.8	6519.85
11587	20281.5	5734.7	720.47	4133.22	21935.5
69861.9	4291.13	19293.1	6176.57	1899.23	21172
5005.63	1307.95	30735.5	727.494	1680.16	5440.98
34648.5	3725.14	3830.26	6351.76	42642	13270
26457.1	8526.26	45317.8	5311.92	8834.62	33557.6
28659.4	4190.25	19625.4	715.246	2704.96	28007.5
9767.74	1243.83	25501.9	771.836	6401.91	15472.9
7838.42	708.993	7514.38	4159.73	5403.56	9762.36
7028.66	50423.1	33418.9	5924.09	16707.5	11090
37367.7	3317.45	40838.8	5996.83	4959.43	10066.5
33034.3	1935.43	18531.4	19259.3	2161.43	19902.9
9317.38	746.777	4409.78	2338.12	3639.51	3019.52
42700.1	33947.8	25224.6	8576.49	3080.11	5477.53
16431.5	6063.6	63389.1	3759.28	4147.79	19653.1
55500.9	15952	18707.6	1154.49	2036.1	9583.58
14463	3720.34	51496.8	9136.29	11948.9	17494
14432.7	26006.2	7268.76	12380.5	814.711	19300.9
4749.73	5251.06	33781.8	6344.94	1366.48	25725.1
30939.3	2398.48	10691.9	1235.71	8505.52	7075.74
13394	1967.82	2573.54	8706.47	2734.07	22250.8
10358.8	35378.5	2688.08	1521.55	5765.98	25271.3
19589.5	5434.57	20101.9	2819.54	2484.05	4065.45
48839.2	5978.57	5606.81	5197.61	1323.29	2774.39
35798	4016.62	4702.02	3879.51	5853.76	8475.41
18266.2	4224.94	4360.92	2642.11	2274.09	31535.4
20354.8	1667.59	8688.87	5035.53	2387.04	28073.3
49681.5	3437.64	3550.94	4454.55	9898.63	37440.9
35368.7	18364.3	21092.2	1769.23	3637.91	15168.6
79137.4	6644.06	6159.63	913.539	4000.85	6723.88
13587.5	2735.25	1188.05	1074.62	3041.82	16695.7
71651.7	28407.4	5585.55	3475.53	4388.04	19315.7
3095.24	11504.3	15881.2	1460.04	3185.32	19905.6
11920	5599.2	5244.45	2236	7030.32	4729.7
2000.03	32466.8	3744.34	4706.38	5999.38	8619.81
11162.6	8883.14	29270.1	1232.11	8347.98	20358.5
5204.51	6004.44	37726.9	898.355	1286.14	1876.52
1104.64	14957.5	27667.8	600.975	3500.67	3142.31
2749.76	5411.79	25224.6	1385.34	2517.06	31524.1
11443.3	15.013	63389.1	232.432	2596.57	13268.7
10794.4	4630	18707.6	11284.9	4156.71	10634.8
5061.52	19167.7	24505.4	2256.48	1059.95	18927.4
9930.84	18466.2	33621.5	1141.29	30491.7	3870.77
22356.2	10779.3	36476.5	991.518	8720.31	1096.95
3024.2	8272.01	11542.9	1371.15	22241.8	32584
7412.59	14881.7	18365.5	11237.5	6046.18	27629
8796.9	31423.5	8911.27	13298.3	4834.74	3435.17
5840.96	1997.05	5010.72	11220.2	2357.76	23431.6
18743.6	3188.5	2584.61	3023.16	11009.9	2943.13
702.912	8824.71	3131.06	14454.6	3189.22	15917.3
465.255	16385.6	61291.4	33381	1360.04	13244.3
32838.1	15570.4	63843.2	3563.58	1720.84	8207.61
80933.8	8646.62	3070.06	9756.04	8140.94	20460.2
8423.23	4772.61	4297.35	16609.6	1280.02	14589.9
11428.2	9940.25	31817.8	2318.6	4439.75	14589.9
13654.2	13169.9	17107.5	4624.47	2509.18	33631.2
18856.8	1106.29	31427.3	438.606	735.373	2682.69
12830.8	3352.54	7314.56	5039.65	7899.49	7400.24
106669	7914.48	50180	3716.9	446.351	2590.45
30352.2	38847.6	18529.7	2077.52	1588.55	30306.1
17919.2	9737.05	3185.57	10688.1	1871.96	5505.17
9290.09	43069.8	19305.3	7605.25	2683.31	2500.78
16242.1	8212.96	30466.2	10382.5	387.399	5707.16
9898.32	14629.5	38773.2	4087.01	1871.96	2565.18
15686.5	20761.5	40232.1	1010.31	16467.1	13338.8
21311.4	6680.97	2684.32	1173.44	7764.48	22502
2070.3	31705.7	2259.15	1295.81	7544.65	5032.78
13977.4	17425.7	28389.4	3332.34	6413.96	42193.2
10050.1	28488	2654.84	801.055	2570.26	2258.27
76346.6	8272.01	37338.1	3215.05	2302.27	6030.95
38817	18466.2	18780.4	6616.15	2249.18	17962.8
25100.5	14881.7	38118.5	997.184	1758.45	4650.78
11045.9	10779.3	14164.9	2570.31	1717.58	18975.1
9130.57	35809.5	10388.8	14565.7	888.945	36701.4
9130.57	31517.9	22038.5	2939.91	4996.64	6369.06
10429.3	5697.7	5221.76	3730.83	4724.98	2404.97
16285.4	42846.6	3770.01	1118.32	1050.92	13184.4
10930.9	11244.4	39949	2215.55	10134.7	17691.9
1801.11	5778.82	15640.5	1576.92	7150.24	30931.3
34310	29625.5	7543.34	773.99	4.221	16667.7
6292.9	8146.1	21340.2	905.598	4214.98	2867.85
5191.58	26784.9	9470.15	2940.64	3008.63	15989.6
7293.93	3522.56	9933.67	2540.17	1145.07	32811.6
10739.6	3448.36	10594.8	1173.29	4667.23	36257.2
2538.95	5382.62	2316.47	1841.91	4110.4	26021.9
542.427	21252.3	13606.3	989.034	2840.28	3446.43
546.868	13196.7	5080.17	2518.41	1418.93	14305.1
2285.59	25024.2	6097.14	1735.3	1851.1	6721.73
1375.17	15177.2	57446.8	1793.97	2267.91	10098.3
1523.5	3605.03	16522.4	1121.4	7344.52	13116
18532.5	7216.99	4756.46	71.347	8446.5	8857.75
10953.6	8249.09	76519.9	1768.52	2374.86	6739.92
33383	4071.2	60829.5	239.602	272.259	6884.43
40431.9	12332.9	24417.1	2157.36	337.562	6725.05
3898.61	22.367	9595.83	6202.38	1722.56	4966.54
18445.7	20434.5	27183	6202.38	207.373	789.713
2075.39	18436.4	8385.23	3688.58	1442.86	3436.72
25072.9	10461.1	6090.27	6669.13	3386.17	4056.78
1293.38	13919.8	60258.2	2010.91	619.488	2030.68
7004.76	13820.2	16914.5	619.598	2372.67	3537.17
20950	124792	4514.53	279.271	851.43	4303.94
32290.4	10920.3	2181.03	11336.8	477.136	13197.6
6848.71	58261.2	23622.8	376.986	709.886	1900.75
8588.33	71770.5	14190.1	860.106	3758.15	546.611
3121.75	22576.6	7948.74	1211.69	1451.43	3422.48
1333.5	45250.3	22377.9	2269.62	2463.76	4807.73
18206	39235.2	9742.06	2602.19	2378.49	5028.9
9603.62	9874.01	33557.6	3174.97	1688.25	6939.43
31506.7	33325	15681.2	5841.95	414.55	1134.48
3794.5	27434.6	8870.73	3550.57	1549.47	868.279
42262.7	12464.8	1144.15	1173.5	996.657	10020.3
33663.2	49625.3	47562.4	4342.15	527.695	12801
5749.19	7771.05	14590.6	3596.99	981.228	35509.2
54640.1	30827	10437	4076.84	361.153	5465.09
29123.1	15291.6	6676.47	9281.07	3361.24	2760.51
32995.3	7127.56	22691.1	2897.95	2607.25	8047.27
26973.3	7764.21	13681.2	5975.37	2425.73	22464.9
20067.5	26571.7	18934.7	1012.7	1950.36	8567.47
22835.8	18628.8	28281.1	649.013	5890.45	5148.82
20723.5	19998.1	14666.4	380.167	8167.28	7366.36
3523.93	46581.7	6312.91	801.435	4874.55	2540.37
34633.5	17555.6	11825.7	258.739	3390.29	25914.8
22657.1	3081.34	12039.5	109.853	1287.83	8452.43
26734.9	32694.2	2770.74	734.492	507.775	6342.48
6865.45	10124.5	6379.37	1566.08	3467.28	2934.7
16645.4	4426.7	36450.2	606.31	3344.97	763.418
19346.3	14380.4	7602.66	611.718	6298.64	28029.8
2699.74	4575.82	3857.68	2731.25	2694.33	5123.48
2057.34	16042.5	13428	777.465	2.924	3081.89
22605.1	899.627	22155.6	672.75	2340.07	9383.51
4980.69	9444.09	9956.83	1997.24	4707.33	4505.21
2385.62	10089.8	41407.7	1880.06	608.206	1515.75
13685.7	9899.82	12537.2	2531.61	2009.53	4010.05
9287.26	10501.7	14625.1	3058.87	995.691	5084.47
11244.2	14661	24649.7	4353.41	385.93	2392.28
13422	1629.02	11799.9	556.938	1441.31	6873.42
17030.1	2938.01	21229.1	313.445	2464.65	24551.4
94330.8	12010.2	16031.2	1393.31	1736.67	2462.39
7758.1	3573.47	7327.68	4026.65	1736.67	25327.8
36364.1	17362.7	14691.5	2265.3	1145.07	19935.1
29401.5	19754.2	17243.5	859.628	8975.56	8420.47
24516.8	2804.65	10222	1410.48	4418.64	3587.17
12724.8	3673.17	9580.12	2143.91	2287.05	45184.7
2411.4	7231.1	11601.4	1257.92	2930.98	10832.4
15919.3	2852.12	11516.4	821.269	416.349	5254.31
4945.07	1945.39	13009.1	2785.12	3201.84	12053.4
9333.91	1358.09	5492.37	3266.24	580.089	5987.96
13644.2	1012.31	17248.2	4372.44	9356.31	1604.53
12786.4	9777.47	8027.49	2444.67	6132.88	28353.4
4197.82	9777.47	12690.1	11203.4	2545.38	3536.68
6128.6	2183.03	8933.84	3880.18	6719.93	13968.5
2855.24	29452.6	14757.5	2779.61	1044.59	10658.4
12017.4	14675.7	7313.12	1442.04	3684.61	1963.51
6815.43	4162.19	9781.65	1996.51	925.91	1715.72
56586.5	14045.2	3578.18	3418.95	2468.39	4491.82
6084.87	13182.2	10916.8	3425.72	2623.47	7293.28
62903.8	12.15	5129.41	2731.09	6132.88	3184.24
16802.8	11047.2	5893.16	1472.39	2926.92	1082.49
19897.5	21219.8	2742.56	1037.34	1177.61	1383.95
11464.7	27550	18146.3	864.094	1902.05	19002.2
1507.38	3681.48	7849.91	2733.15	1639.55	4196.24
8105.86	16761.8	10922.7	1065.14	2309.87	6931.03
7830.26	6888.01	5913.97	1787.23	3207.89	375.028
23246	54381.4	10934.9	2358.51	5407.8	678.085
15951.7	4471.49	22335.2	1487.91	3466.78	2597.89
23520.3	15351.4	4333.92	2215.91	858.099	854.465
54968.1	10522.3	4806.97	914.995	2501.66	21150.1
3763.64	4892.62	5647.64	2843.51	1205.68	1635.88
8276.68	1243.59	15441.7	1762.84	1865.51	26856.1
53587.7	8364.65	13064.9	4341.36	1797.59	23719.4
3775.06	3352.59	11082.1	3390.28	2765.68	3551.5
4198.59	8519	10530.8	1398.1	2198.61	4276.69
14760	1361.84	5069.12	1398.1	3991.65	10558.7
10535.4	3129.69	8781.7	512.865	915.681	1400.59
11449.5	14180.2	5301.2	4338.12	1639.55	2716.34
1150.99	10930.9	33653.9	1574.67	2053.45	6318.75
6587.59	6763.49	20728.9	3591.68	24.79	3183.34
2885.61	8022.4	36496	3530.77	1559.52	3533.86
12009.4	3324.27	18716.6	1910.89	5261.05	3846.46
5965.57	6485.26	32660.7	3792.83	1631.67	4429.55
9422.95	2141.16	39211.8	8361.84	5142.22	1194.42
7453.82	6934.78	5369.72	6335.98	6780.71	4575.45
4334.11	5612.42	8033.2	2453.69	2370.17	7839.8
24911.6	922.973	4194.77	987.578	5136.74	3460.77
7045.02	8049.62	8610.04	1464.48	3338.13	6799.19
13889.8	1583.66	13415.8	1488.77	6997.52	4096.34
4741.72	20108.6	15462.6	3506.24	4741.94	1291.36
6623.6	20529.8	11873.3	6584.58	4088.04	1092.37
5043.61	4362.85	64133.6	12996.9	1200.53	11699.4
1110.04	895.504	55870.5	3298.45	18464.5	10305.1
1841.08	956.769	11209.2	6606.26	8582.02	3056.78
5909.14	8654.24	9646.96	9202.39	3056.06	7119.77
7302.99	6120.23	6268.47	600.559	8344.52	15894.8
2876.55	11426.8	6552.83	607.399	2404.86	3141.04
11013.4	5631.43	19212.9	1464.21	647.41	2076.75
16331.1	15227.9	28214.2	6184.04	1632.97	13837.8
3251.66	10766.8	7957.66	2562.6	1001.78	4399.64
2844.26	32633.8	53184.4	1792.56	1334.31	4343.93
3332.34	2345.5	20033.2	2325.1	3287.08	1408.34
13666.1	1596.8	32617.8	990.772	4531.83	10068.2
2588.99	4642.86	44286.8	3675.68	2739.28	3727.12
21894.3	11035.7	12875.5	633.633	2027.72	621.262
3203.68	963.205	30803.7	3887.62	5327.18	712.309
6623.6	2169.85	22131.6	1331.2	743.902	429.625
4741.72	1567.7	15455.6	337.721	6587.47	581.373
13889.8	13453.4	44144.8	2969.23	2483.26	1395.56
24911.6	18079.6	3765.28	1325.15	681.548	813.438
7045.02	29147	26214.8	5016.14	2670.78	675.161
22008.7	6615.69	89189.5	3328.44	1540.04	5232.97
10473.2	10548.3	43255.8	665.079	3325.31	1407.51
521.675	14587	8587.96	1368.45	1428.48	2387.8
39785.6	5384.76	33747	397.236	2565.76	4539.25
10699.5	2007.01	85360.7	2410.45	3201.07	2776.84
15719.2	879.279	5879.74	1410.06	8225.95	2985.68
4775.62	1696.62	52047.9	1949.52	2052.88	6125.2
3084.43	6443.49	22975.5	2043.04	3961.5	8776.26
16736.5	12473.5	14456.5	1902.56	5150.17	2396.9
17067.2	12619.2	7303.8	3088.23	11326.1	10828.9
21650	3745.96	6608.73	3299.31	1613.83	1360.18
17915.8	13578.1	5178.14	1831.55	5278.34	16310.8
1528.3	2880.57	51657.6	1913.04	1659.04	4384.33
5394.5	33495.6	16583.1	3251.21	2198.61	7699.3
5131.06	13023.7	15470.8	4341.32	3991.65	4120.64
19221.5	10527.8	8788.21	6100.41	915.681	15164.3
7175.84	14527.2	20540.5	4487.27	1797.59	9168.8
2495.33	10862.9	37291.2	3536.23	2765.68	2425.12
20589.6	4661.67	19379.6	2303.63	3215.81	3384.31
7655.21	1788.1	5686.3	5257.25	1253.6	7699.3
10718.8	1041.7	61067.1	12067.8	423.421	18108.7
4606.84	3428.36	28523.9	6049.59	16561.1	23555.2
5033.97	649.429	13616.8	11890	2040.11	13961.6
18299	2875.37	38984.1	1945.48	2033.14	17357
6790.24	2592.61	34950.9	2617.02	449.092	5444.81
1757.36	6456.19	13425.1	2868.23	4732.9	11428.3
8045.1	2.545	14380.4	2783.12	6566.4	7050.21
6879.65	4731.41	11183.4	3928.53	3308.32	16705.2
3475.84	7490.35	38705.8	5835.07	335.519	13998.3
2552.63	3490.07	17519.8	11771	1537.02	26547.8
10585.1	10181.6	4520.72	12157.7	1113.67	2421.81
4926.83	11917.9	2528.82	2222.74	1881.7	9341.07
10304.5	18746.3	19358.4	7109.16	8264.9	6912.05
3251.11	18524.2	9202.7	10942.7	8752.68	19419.2
3196.78	11426.8	64133.6	3184.66	2272.94	4138.44
849.681	2362.31	55870.5	1553.73	2231.55	12933.1
842.572	4992.52	7537.68	2421.88	2429.13	1632.02
74543.4	5125.88	5110.03	2679.97	530.656	8721.22
18543.2	6846.49	6325.57	5353.96	924.931	6494.68
4228.43	5141.35	15685.8	4838.82	5010.51	5295.07
25590.1	2997.49	2367.01	5337.18	4299.81	1563.43
24870.6	3652.46	3410.93	3495.18	1636.81	10615.8
11305	1805.4	29283.8	692.744	1642.39	10711
19704.3	6742.19	46266.5	2193.87	1694.65	1462.18
10228.5	4242.89	9504.85	4506.09	1298.55	14255.3
30510.7	1808.66	16546.4	20984.5	798.914	8745.78
96657.9	7172.41	2186.73	2256.4	39852.7	45914.9
7663.77	10542.8	17314.7	5550.21	1989.18	30208.9
6587.71	6699.28	11997.7	5233.25	1421.99	6643.03
16657.3	3685.57	1836.01	663.451	1681.58	4984.38
75078.9	1442.87	9394.68	1668.69	3774.75	15730.8
36637.8	531.879	6055.55	863.544	2649.96	25655.8
5045.47	1022.13	8510.77	7630.2	2303.46	2246.56
4104.07	2080.73	34917.9	4921.56	7712.5	21155.3
12236.4	283.235	11559.6	655.706	3718.73	20279.6
2226.28	1689.83	9211.11	6382.56	4531.83	12357.7
13002.6	3254.95	34172.8	25175.5	2739.28	14879.5
7116.25	463.322	4347.62	12905.5	2027.72	4945.15
2661.04	5709.96	13827	14018.1	3287.08	6868.09
2516.2	2003.93	3071.83	5198.27	1632.97	4148.45
914.665	601.305	45227.2	737.698	1001.78	5816.82
28704.9	2533.98	21534.7	285.523	1334.31	5121.47
3498.52	3570.4	29422.7	2124.24	2705.33	3721.18
21064.3	6849.67	85368.7	1766.62	1055.96	1721.03
8259.2	3037.57	18008.3	3777.8	3071.14	5028
12463.5	9598.78	18618.3	7229.32	1270.79	890.707
10963.8	10574	14411.7	19619.7	1343.57	7743.09
4695.18	15861.5	47428.6	9175.34	1498.19	6827.91
3729.7	17493.4	17289.4	9829.91	1797.43	2749.8
2628.24	14109.3	31110.8	11515.3	1070.66	5284.18
2815.87	16433.8	10616.2	7804.15	5532.27	7167.44
3017.53	7856.22	37774	9063.96	4789.58	3116
4406.17	1479.26	22197.5	5992.76	2872.48	1848.23
7045.98	6434.37	9133.69	5262.69	1519.91	13.251
2537.94	20322.7	24455.2	3532.31	29694.4	6409.61
783.008	11246.2	19958.4	364.028	5612.75	3235.61
26947.2	16734.4	10105.5	14288.8	9037.15	2287.06
3729.27	12389.3	20810.5	22192.2	4448.13	6445.87
18840.1	7255.25	34177.2	2842.49	2864.74	1727.47
28822.2	18704.6	17616.3	4362.78	1704.87	638.967
5458.17	25122.1	9417.85	2101.17	2870.26	15875.9
6348.59	26227.2	10641.4	2805.72	3922.89	2502.59
11343.5	4989.52	18424	1209.13	2534.25	10071
3518.34	4321.05	2124.72	3480.04	1789.44	9113.93
2804.89	10.021	17186.5	14531.9	5929.81	2891.9
1719.22	10044.9	5359.51	21133.7	1595.75	8400.9
5127.35	6361.19	10671.4	9873.17	1789.58	1448.22
3842.01	5234.06	25867.3	2841.31	3073.02	4350.22
12409.8	12682.5	12974.2	35562.4	3457.54	3117.51
14918.4	8460.28	9649.03	7232.51	1050.07	3427.32
20255	4399.66	2457.43	1316.51	213.356	5726.6
8975.01	372.862	16930.5	3582.2	1822.17	26904.4
21232.6	9631.67	13004.3	2751.18	634.722	4931.38
98960.6	32161.3	6144.36	1657.73	1879.7	3944.24
27670.2	7459.92	6564.98	5085.91	2784.36	22736
15215.3	7349.88	12533.1	2114.24	2515.85	14613.7
17944.8	4743.35	5609.08	2931.42	1179.47	3793.88
10123.5	18626.6	23952.5	1915.59	724.838	24735
2050	6896.04	13113.7	1158.24	6026.21	945.634
3264.39	12411.3	37687.3	9331.09	244.839	7914.36
6998.38	3123.61	8051.57	2077.96	1257.31	8298.24
1230.48	51606.3	22177.4	7776.27	1006.61	13773.2
5662.71	2179.12	20985.5	871.093	330.832	3373.87
1090.62	59274.6	7406.04	720.495	532.21	69268.3
2087.85	9645.75	30488.3	2346.66	1921.64	17141
3672.05	23694.4	6023.37	654.776	2076.85	5203.72
5870.23	23497.8	11675.2	1372.35	202.075	6652.85
2775.78	22410.1	3626.34	1626.61	1102.07	13408.2
17360.7	18464.5	4707.5	468.559	1096.51	9835.63
6116.83	11440.8	7022.46	887.893	9241.8	18054.3
9590.7	20179.9	33314.1	2060.36	18487.9	9074.79
349990.8*	5601.65	19396	2899.79	6969.86	2235.06
60303.3	11301.6	17097.8	1976.76	1308.79	14162.2
52256.2	14716.1	4031.24	1700.85	341.735	9993.48
14590.6	14027.8	16562.5	681.45	543.002	2009.01
6501.91	18112.5	16562.5	1702.7	3779.98	2867.77
3199.82	8288.62	3594.28	4955.29	1227.78	5832.56
6916.01	31221	28336.2	3291.77	699.106	8363.14
7764.31	4017.77	4784.92	1555.7	1279.82	89822.4
6501.91	68479.8	18616	7449.92	934.377	7802.46
8443.8	29945.6	4798.45	6773.96	612.709	15992
7076.89	4232.86	4648.98	2649.76	2825.93	11491.7
4875.81	9947.95	1809.04	6554.81	2707.32	6316.12
2258.86	35550.4	1776.7	1124.6	1573.22	2715.44
1631.58	22621.2	4352.22	3911.89	1794.4	2319.93
9038.52	3800.13	292.559	4168.37	1811.56	21118.7
5141.55	30253	4646.5	4319.77	679.578	19771.7
2428.11	2647.82	2819.34	1208.69	1475.13	19273.2
1846.55	21807	1844.71	474.787	641.879	10518.7
4392.97	2700.88	3425.37	648.817	1120.48	13360.5
41569.7	4984.24	903.738	2816	2001.15	6394.36
5996.55	5787.23	1190.73	1365.4	825.466	3271.58
8667.1	4068.3	1279.86	1687.65	1290.63	9309.23
15889.7	5050.14	2307.14	726.723	456.323	2358.8
5077.59	2588.67	12320.2	1632.04	2608.8	9460.15
9864.02	2723.56	3458.6	3312.55	3499.09	8800.61
81075.1	1200.41	7379.5	29265.3	3727.9	10569.8
39691.8	600.657	14923.3	5063.4	1022.83	3137.65
10501.4	3140.41	3475.56	8681.76	649.343	8751.9
9034.3	3168.14	19587.5	5208.12	2337.15	28929.5
37754.2	1799.77	13486.5	211.276	1214.25	2025.54
20216.3	2335.87	20937.8	1979.43	775.336	3366.69
55755.4	543.185	13778.6	366.867	1252.21	2684.66
17499.2	2016.22	2051.84	948.644	7071.23	1976.07
11035	2745.22	8399.31	1784.66	2809.82	23622
5200.35	3774.41	32271	922.178	1795.45	24242.3
8046.12	8809.4	12456.7	735.104	1303.25	25390.3
4357.46	2898.07	8379.08	102.757	1506.86	14904.5
3249.65	677.62	5924.92	305.382	584.946	4719.45
2651.71	4157.77	652.904	305.382	2760.55	14951.7
38297.3	9906.14	62675.1	466.821	4346.58	26675.8
18622.9	2869.47	3693.35	2324.38	1327.16	4296.32
10208	50688	20382.2	5173.25	784.635	1284.22
8869.14	2929.62	2912.03	665.531	1686.81	22662.7
14514.8	1849.16	8276.81	11366.4	5341.6	9814.04
6199.19	2329.96	2113.78	1721.72	2620.07	43320.8
3819.45	1419.56	3215.25	8692.51	753.801	7229.81
8839.62	3473.68	5127.52	2663.61	1744.9	5613.54
16090.7	5445.27	2113.78	7542.69	3122.57	4845.63
2841.8	5131.5	18616	2461.78	1048.82	2314.27
7982.58	3338.38	4798.45	12685.7	1458.99	18531.3
18449	9270.37	4648.98	2773.62	3523.3	22451.5
3289.43	751.916	1809.04	2135.79	1825.5	16498.4
4890.59	751.916	1776.7	9607.62	1714.64	7297.28
4973.99	5697.17	4352.22	5573.75	216.024	14539.6
4439.97	11311.5	3642.3	1533.68	1300.19	4112.13
13129.9	2226.8	4840.25	6721.09	1640.61	9639.22
10341.5	8270.06	8050.56	4050.55	1736.51	2840.46
7358.08	12808.6	5095.59	2772.64	359.55	16847.5
1926.7	18798.8	10804.5	6353.63	1175.18	21139.6
7826.42	17654.9	3363.42	2300.97	1063.05	2937.24
2094.95	3489.62	2028.22	3056.68	1789.4	12183.5
514.664	23353	3833.8	3386.51	3573.49	6726.43
37754.2	4357.07	1538.14	5710.78	16416.5	4915.29
20216.3	11119.5	3788.75	4632.39	4624.01	16595.9
9034.3	7028.46	3788.75	2309.12	4722.66	20641.5
14204	5705.67	17068.4	3058.86	1558.38	8437.67
6171.62	3726.39	4788.87	2279.06	2436.34	7193.41
3097.17	2518.28	1637.15	7425.8	4848.55	7427.27
3921.76	11612.9	1920.46	14277	3085.58	2294.66
2411.49	9105.59	8265.48	7263.98	4682.42	11174.4
3977.55	4151.29	2798.6	9213.7	1353.98	5802.77
5567.12	5524.32	3680.02	1959.97	5381.97	15030.3
9849.91	6417.29	15617	10105.9	5601.37	2654.81
11912.4	3299.86	1703.41	6259.96	1138.02	18379.5
8320.43	2424.59	4512.73	5473.12	8473.07	10491.9
7009.97	1710.7	5256.83	4019.62	1789.38	12617
5608.76	744.856	1265.47	14832.8	2382.87	7031.93
8994.16	3456.22	2876.24	9504.95	4754.15	11192.9
13840.4	2014.7	2192.94	18524.3	1712.1	15091.5
11459.5	4007.01	4810.46	1917.64	1719.06	9996.47
3713.73	1948.14	3264.1	10367.1	5005.78	8276.79
8742.76	1000.18	4257.3	10367.1	1596.52	16567.9
4570.2	10771.8	3663.32	9167.73	1646.43	7877.7
7029.75	4711.06	10174.1	5436.07	1259.91	1186.23
6651.14	1329.45	36056.6	4288.13	682.71	8335.34
16211.2	1343.36	3412.93	840.699	166.946	5462.91
18027.5	19528.7	7980.39	616.564	1076.19	4482.43
10504.4	19528.7	11939.6	660.6	2652.01	9037.81
7182.52	11853.5	2391.87	1004.16	4418.47	4983.92
8711.84	8147.27	8893.17	187.196	1050.96	10456.7
6110.99	6221.3	5512.65	4889.27	949.953	8433.64
34982.8	1792.33	13409	723.431	433.528	1132.95
10145.6	12593.8	1477.95	3641.84	365.117	1878.68
9545.54	9403.43	11718.4	2002.41	363.906	8538.31
12672.4	2870.15	15836	7993.29	463.762	15394.9
2946.27	8612.58	1651.48	5110.96	1738.99	4932.17
13840.4	5097.17	8269.13	1437.67	498.206	18753.3
11459.5	1497.7	5173.1	3428.47	99.857	7251.41
4930.62	1322	4490.22	2211.92	1259.91	5986.66
3438.54	6012.22	7513.61	4895.45	1596.52	7809.29
3625.67	5762.89	1478	1044.55	1646.43	4693.18
17375.1	15674.4	3323.52	606.249	5005.78	5234.57
4165.55	20850.5	6335.26	883.721	1719.06	12604.7
17388.9	1508.26	14322	2247.43	1712.1	1500.74
10661.6	16478.6	2699.15	9058.97	1789.38	16806
9023.02	5393.25	4897.92	3131.54	8473.07	10363.7
779.178	1305.23	11207.1	2275.01	2382.87	11446.9
945.304	3148.5	8895.56	2353.87	4754.15	3375.24
3096.17	5843.47	10014.7	7639.12	4855.67	2900.85
20.825	9665.66	4899.46	558.957	1010.01	21102.5
7036.63	9472.77	15589.9	1503.53	12708	12753.1
2327.07	9682.95	14589.4	363.943	6546.02	1685.9
5891.78	4143.08	2096.71	18206.6	1157.22	1180.27
9221.73	1779.58	1550.22	7847.89	7452.18	5362.57
2908.68	1173.06	9626.99	5455.37	5552.71	22153.1
6000.01	4305.76	11503.9	9860	1127.57	4146.98
2083.72	12350.3	3373.74	23094.6	5098.81	4734.84
15942.6	5854.02	2681.13	961.32	3175.26	5227.72
26805.3	3864.75	2681.13	1951.3	1319.66	2157.34
5817.17	2386.53	2681.13	1592.92	4456.11	1812.14
7073.56	2611.33	3384.06	14424.7	1706.34	481.969
10729.7	1418.87	14476.5	10212.6	3391.34	1157.6
2642.85	11662.8	10543.4	5220.6	3263.15	12222.4
2838.8	13322.2	15657.4	8075.67	894.035	10454.8
3357.49	13840.7	4065.93	8053.5	944.349	13582.6
4590.76	8803.67	14855.2	2322.4	2.325	7563.38
6364.16	12172.9	13357.5	15849	1644.92	12071.8
61182.9	3616.53	1770.88	21053	1162.87	2219.59
63729.3	6561.56	30024.3	5373.06	11277.3	15646.6
3032.39	5830.73	17610.7	340.523	8835.29	10617
18377.4	13976.3	8497.58	1746.1	2739.7	3171.44
3071.02	3251.67	25680.3	859.824	5911.04	4929.36
49680.2	5166.49	9759.19	588.617	6100.69	5788.06
19242.6	1347.56	1695.03	316.663	2716.59	1085.05
4273.11	3645.47	612.232	941.192	1071.66	1969.57
31763.6	5980.57	992.791	1193.57	294.639	12293.3
17050.1	2080.9	2212.52	1634.01	5431.33	9531.77
23383.1	1011.19	49293.9	1336.69	897.718	2921.16
7642.45	2249.93	6075.6	2624.35	276.15	6444.12
7299.28	10398.8	2373.95	1078.53	1708.95	3634.1
2646.06	25094.4	7977.06	956.108	4881.62	3853.26
2191.38	10719.4	42450.2	901.683	2698.61	1374.27
39905.1	9733.77	42593.9	605.282	1851.56	2098.15
2646.94	1812.42	15681.1	127.546	3638.36	6779.69
28248.8	9860.75	44118	396.796	654.054	7482.09
30404	2665.07	2644.89	401.837	1920.02	2110.69
38545.3	12705	2103.25	78.615	1334.82	6151.48
21949.4	16066.2	3811.29	89.946	1429.83	20061.2
3754.23	6360	2996.22	56.933	2047.18	9910.26
5194.07	1089.55	43809.3	340.902	1336.15	7679.26
39722.2	4589.01	7501.3	74.834	2573.17	12184.3
24332.7	1797.37	10784.4	377.414	638.698	2489.11
6046.78	20734.3	16759.4	2163.53	1659.85	11304.9
26975.8	5811.4	10086.4	417.107	1293.19	12672.9
9549.38	8449	3632.84	2557.9	982.953	4494.6
7907.65	7726.33	34883.9	1623.33	1494.62	3927.21
60452.5	11256.7	11919.3	484.319	204.522	2088.11
75824	3770.47	8518.43	1005.7	352.637	20949.2
59997.2	13945.9	2921.12	3694.52	2274.81	19456.7
16765.6	4137.57	4227.83	581.545	1656.94	5450.17
4486.22	17731.8	4670.02	5253.27	758.683	3036.87
2181.03	3692.35	5376.8	3943.62	1340.92	17061.1
23574.4	1001.34	12592.6	5068.58	2312.05	5412.35
14089.9	7982.84	11017.5	6040.49	3099.46	4669.6
7833.87	15547.6	29282.9	817.574	4266.07	5565.49
22029	5161.54	10247.6	1960.57	2235.84	7154.2
1212.12	6392.3	10930.6	519.423	1817.35	1708.81
8818.29	2162.21	10795.3	4727.67	3778.97	4354.77
1122.36	5465.34	32377.1	11333.9	1593.5	13739
15660.5	6119.34	3675.83	1032.73	450.389	4946.95
33392.8	2041.54	2281.61	1950.42	1798.08	75215.9
9694.98	9657.88	4743.97	29899	2046.97	5266.35
57286.2	2642.14	8180.29	14184.7	2892.91	23785.5
16465.4	10145.5	3295.05	3777.11	1348.35	36725.8
4730.1	3287.23	13351.4	5113.33	1106.89	5168.05
6061.52	6679.11	5978.78	1933.99	1479.54	7534.05
14072.6	4665.05	6605.1	22232.8	5047.7	9959.73
18704.8	17048.6	10007.6	5380.46	1858.16	1801.58
37990.8	9750.02	4227.83	5077.33	5226.47	1804.05
10280.8	20953.7	17448	42306.8	5226.47	1422.78
37199.4	18141	15505.8	41964.2	1619.99	5738.6
7456.99	2687.55	11799.4	19638	5392.51	14.304
15622	5403.82	35457.6	7025.08	24661.1	905.611
10560.4	10144.1	31312.3	8915	9276.17	4600.56
21274.5	4361.69	18122.7	1071.43	15264.4	8279.64
9391.28	4270.73	21242.3	9633.81	8846.35	10339.8
9920.71	6979.54	10855	4664.63	9532.74	3665.61
5035.22	6103.92	4854.46	7450.39	12589.4	5116.65
13516.7	9019.86	19811.4	6544.79	3202.91	6416.65
2306.87	3597.87	8575.76	7475.64	3444.57	11063.8
19769.6	6919.8	4114.44	3469.38	4744.47	1754.55
11083.5	1055.83	7303.01	2764.39	2544.29	10906.1
10893.5	1093.72	3479.56	1016.35	4744.47	4129.89
5241.87	801.361	14527.9	1612.45	1366.52	4107.68
438.593	4704.29	3497.32	1048.66	3289.51	10423
18156.3	5821.69	10903.3	1318.62	4061.81	9162.53
8806.87	9825.63	20824.4	571.707	1876.19	7380.65
7096.22	4201.61	31343.8	162.088	1754.45	4344.49
1297.55	3439.72	22257.5	1358.01	273.569	3868.66
3204	4438.4	3863.21	278.842	269.274	10375.1
19502.2	4319.85	26205.8	1497.43	332.007	3632.22
5978.97	3648.1	20258.8	803.172	560.12	35805.7
21902.8	4202.2	18103.8	2829.63	557.783	2094.95
6523.84	8075.31	40633.4	2626.15	3303.03	5067.95
3924.7	1554.75	24247.5	2611629*	709.764	12209.6
2086.1	3035.97	6780.25	394.398	729.867	9256.85
6664.31	2737.58	4710.98	1149.04	1018.94	1896.44
13054.2	5192.91	35714.8	546.391	3125.08	4190.3
5600.56	1488.92	11089.6	546.391	858.686	7813.26
1185.93	1116.42	3698.5	1018.05	1750.45	5021.05
10517.8	1737.94	8452.21	1361.99	554.822	9040.82
9190.01	3133.01	12937.9	303.534	1579.08	5179.61
25508.7	11227.2	4624.7	289.072	403.207	5876.8
4912.52	2783.06	5819.24	1732.88	2751.67	14541.1
5817.24	5414.35	11763.5	3645.25	2808.23	27317.4
21186	8767.78	2004.46	2098.91	1750.45	14268.5
4713.74	4381.22	14819.2	1483.52	653.54	2934.72
50132.2	2327.5	24481.6	201.39	828.757	5244.4
69593.3	11227.2	4147.59	920.257	1710.88	15836.5
6932.28	2451.06	6072.46	511.115	707.292	2969.01
28213.1	1029.76	9863.3	755.563	1001.75	1352.04
7639.64	13825.2	6419.9	3426.08	1708.29	2835.37
4001.81	25038.7	25399.4	3426.08	535.073	10023.6
21515	7496.12	2361.38	483.572	91.145	9667.69
7929.25	23495.5	2461.54	2439.74	8975.33	12999.3
5456.65	36480	6574.84	1622.75	1819.76	2184.3
13526.5	1353.69	3552	3011.64	1806.58	14616.6
16038.3	21611.5	1086.03	898.844	535.367	14545.4
21783.6	1827.08	1254.96	7775.11	1917.37	5439.59
6396.99	7324.71	5511.1	6154.12	1133.53	4436.44
25516	19614.1	2524.13	4737.7	1133.53	25645.9
3810.65	19465.1	6625.53	2492.99	583.845	4573.25
9829.76	8052.11	12683.9	4432.64	1115.04	4355.07
9828.71	21441.2	3368.51	1109.48	912.646	11988.3
53825.1	2612.52	2111.24	214.09	1171.76	14166.9
10563.2	25547.7	5496.42	3180.06	439.156	12693.7
4602.91	20275.1	10505	2445.07	472.071	11601.8
53866.8	1511.84	8703.25	1655.15	453.203	9815.4
31515.7	16278.5	7628.64	2201.15	977.08	1888.85

## Sheet: description
Quantification of FUrd Integrated fluorescence density from individual Nucleoli of iKras PDAC cells, transfected as indicated (Myc-Ncl (WT), Myc-Ncl (S4A), myc-Ncl (S4D) constructs), with or without DOX for 48hrs. Each value is the FUrd integrated density signal from a single nucleolus.
