# Supplementary material for: An ERK1/2‐driven RNA‐binding switch in nucleolin drives ribosome biogenesis and pancreatic tumorigenesis downstream of RAS oncogene
Source: EMBO J. 2023 Apr 11;42(11):e110902. doi: 10.15252/embj.2022110902 (PMC10233377; doi:10.15252/embj.2022110902)
Supplement: Supplementary file 19 — Source Data for Figure 4 [file EMBJ-42-e110902-s010.zip › Figure 4/4I/4I.xlsx]

## Sheet: data
Vector Only Control +DOX	Myc-Ncl(WT) +DOX	Myc-Ncl (S4A) +DOX	Myc-Ncl (S4D) +DOX	Vector Only Control -DOX	Myc-Ncl(WT) -DOX	Myc-Ncl (S4A) -DOX	Myc-Ncl (S4D) -DOX
1	1.18945	1.08836	1.32998	0.699384	0.586837	0.821586	3.21258
1	1.27824	1.35443	0.986925	0.753107	0.3368	0.760604	2.63942
1	1.16097	0.903747	0.949556	0.43345	0.346838	0.318011	2.39781
1	1.22931	0.820466	1.04834	0.469899	0.611752	0.498335	2.05275
1	0.60256	0.919264	0.377418	0.473956	0.738328	0.892716	1.53939
1	0.560962	1.03219	0.439062		0.711302	0.92375	3.10022
1	0.50635	0.792661	0.65227				3.98772
1	0.445309		0.572973				4.04295

## Sheet: description
RT-qPCR analysis of 5’ETS-containing pre-rRNA transcript levels in the iKras PDAC cells that were transfected as indicated (Vector Only, Myc-Ncl (WT), Myc-Ncl (S4A), myc-Ncl (S4D) constructs) and treated with or with DOX for 48hrs. A probe against Actb mRNA was used as loading control, and the 5'ETS/Actb ratio values in each experiment were calculated via the 2^–∆∆Ct method. The ratio values were…
