# Supplementary material for: An ERK1/2‐driven RNA‐binding switch in nucleolin drives ribosome biogenesis and pancreatic tumorigenesis downstream of RAS oncogene
Source: EMBO J. 2023 Apr 11;42(11):e110902. doi: 10.15252/embj.2022110902 (PMC10233377; doi:10.15252/embj.2022110902)
Supplement: Supplementary file 20 — Source Data for Figure 5 [file EMBJ-42-e110902-s022.zip]

Archive with 28 entries (21 files):
- Figure 5/5A/
- Figure 5/5A/Colony_Formation_Ncl_KD_2D_vs_3D_Colour_ copy.tif
- Figure 5/5B/
- Figure 5/5B/5B.xlsx
- Figure 5/5C/
- Figure 5/5C/Control siRNA_DOX.tif
- Figure 5/5C/Control siRNA_NODOX.tif
- Figure 5/5C/Ncl siRNA1_DOX.tif
- Figure 5/5C/Ncl siRNA1_NODOX.tif
- Figure 5/5C/Ncl siRNA2_DOX.tif
- Figure 5/5C/Ncl siRNA2_NODOX.tif
- Figure 5/5C/README.txt
- Figure 5/5D/
- Figure 5/5D/5D.xlsx
- Figure 5/5E/
- Figure 5/5E/Control siRNA_KRAS OFF.JPG
- Figure 5/5E/Control siRNA_KRAS ON.JPG
- Figure 5/5E/Ncl siRNA_KRAS OFF.JPG
- Figure 5/5E/Ncl siRNA_KRAS ON.JPG
- Figure 5/5E/README.txt
- Figure 5/5F/
- Figure 5/5F/5F.xlsx
- Figure 5/5G/
- Figure 5/5G/Control siRNA - KRAS OFF.tif
- Figure 5/5G/Control siRNA - KRAS ON.tif
- Figure 5/5G/Ncl siRNA - KRAS OFF.tif
- Figure 5/5G/Ncl siRNA - KRAS ON.tif
- Figure 5/5G/README.txt
