# Supplementary material for: An ERK1/2‐driven RNA‐binding switch in nucleolin drives ribosome biogenesis and pancreatic tumorigenesis downstream of RAS oncogene
Source: EMBO J. 2023 Apr 11;42(11):e110902. doi: 10.15252/embj.2022110902 (PMC10233377; doi:10.15252/embj.2022110902)
Supplement: Supplementary file 20 — Source Data for Figure 5 [file EMBJ-42-e110902-s022.zip › Figure 5/5B/5B.xlsx]

## Sheet: data
CONTROL siRNA - KRAS ON	CONTROL siRNA - KRAS OFF	Ncl siRNA-1 - KRAS ON	Ncl siRNA-1 - KRAS OFF	Ncl siRNA-2 - KRAS ON	Ncl siRNA-2 - KRAS OFF
1	0.20161	0.11194	0.1241	0.24867	0.32888
1	0.54815	0.61328	0.50699	0.56856	0.54254
1	0.25096	0.29254	0.11379	0.27335	0.4629
1	0.38004	0.47402	0.1801	0.38507	0.4231
1	0.43438	0.28389	0.14952	0.42391	0.04415
1	0.59838	0.50378	0.28367	0.32473	0.23658

## Sheet: description
Quantification of the impact of Ncl knockdown on Kras G12D-driven colony formation in iKras PDAC cells. Colonies were visualized by Crystal Violet staining from 6 independent experiments, and quantified by calculating the Integrated density of the staining via Image-J. The values in each experiment were then normalised to the CONTROL siRNA - KRAS ON condition from that experiment as reference (se…
