# Supplementary material for: An ERK1/2‐driven RNA‐binding switch in nucleolin drives ribosome biogenesis and pancreatic tumorigenesis downstream of RAS oncogene
Source: EMBO J. 2023 Apr 11;42(11):e110902. doi: 10.15252/embj.2022110902 (PMC10233377; doi:10.15252/embj.2022110902)
Supplement: Supplementary file 20 — Source Data for Figure 5 [file EMBJ-42-e110902-s022.zip › Figure 5/5C/README.txt]

Images were acquired on an Olympus BX51 light microscope with 20X magnification.

Image transformations for the figure: 

1- RGB to 8-bit (grey scale)

2- Selection of a zoomed in section in each image.
