# Supplementary material for: An ERK1/2‐driven RNA‐binding switch in nucleolin drives ribosome biogenesis and pancreatic tumorigenesis downstream of RAS oncogene
Source: EMBO J. 2023 Apr 11;42(11):e110902. doi: 10.15252/embj.2022110902 (PMC10233377; doi:10.15252/embj.2022110902)
Supplement: Supplementary file 20 — Source Data for Figure 5 [file EMBJ-42-e110902-s022.zip › Figure 5/5D/5D.xlsx]

## Sheet: data
	KRAS ON			KRAS OFF
Control siRNA	102.597	96.9595	100.444	60.9829	59.9072	57.6926
Ncl siRNA-1	36.3427	34.7457	36.6786	25.5096	24.8902	24.2549
Ncl siRNA-1	46.2211	46.9874	45.0498	37.0758	37.4319	53.7091

## Sheet: description
Quantification of the percentage of viable cells in 3D collagen-I cultures of control or Ncl siRNA treated iKras PDAC cells, with or without Kras G12D (48hrs). Cell viability was quantified by Promega CellTiter-Glo assay and normalised to the average of the Control siRNA - KRAS ON condition as a percentage of 100.
