# Supplementary material for: An ERK1/2‐driven RNA‐binding switch in nucleolin drives ribosome biogenesis and pancreatic tumorigenesis downstream of RAS oncogene
Source: EMBO J. 2023 Apr 11;42(11):e110902. doi: 10.15252/embj.2022110902 (PMC10233377; doi:10.15252/embj.2022110902)
Supplement: Supplementary file 20 — Source Data for Figure 5 [file EMBJ-42-e110902-s022.zip › Figure 5/5E/README.txt]

Images of the extracted pancreas and spleen from nude mice that were orthotopically injected with control or Ncl siRNA treated iKras PDAC cells, with or without being fed with Dox for 7 days to induce Kras G12D. A milimiter graph paper was used as size reference.
