# Supplementary material for: An ERK1/2‐driven RNA‐binding switch in nucleolin drives ribosome biogenesis and pancreatic tumorigenesis downstream of RAS oncogene
Source: EMBO J. 2023 Apr 11;42(11):e110902. doi: 10.15252/embj.2022110902 (PMC10233377; doi:10.15252/embj.2022110902)
Supplement: Supplementary file 20 — Source Data for Figure 5 [file EMBJ-42-e110902-s022.zip › Figure 5/5F/5F.xlsx]

## Sheet: data
Control siRNA - KRAS ON	Control siRNA - KRAS OFF	Ncl siRNA - KRAS ON	Ncl siRNA - KRAS OFF
623.2	242.5	242.5	279.5
440.3	261.7	261.7	482.2
606	313.6	313.6	332.4
440.4	334.5	334.5	309.3
415.9	268.9	268.9	341.8
337.5	249.7	249.7	285.8

## Sheet: description
Quantification of the extracted pancreas weights (g) from nude mice that were orthotopically injected with Control or Ncl siRNA treated iKras PDAC cells. Mice were fed either Dox -containing (Kras ON) or Dox -free (Kras OFF) water for 7 days, before culling and extraction of their pancreas. All measurements were done blindly.
