# Supplementary material for: An ERK1/2‐driven RNA‐binding switch in nucleolin drives ribosome biogenesis and pancreatic tumorigenesis downstream of RAS oncogene
Source: EMBO J. 2023 Apr 11;42(11):e110902. doi: 10.15252/embj.2022110902 (PMC10233377; doi:10.15252/embj.2022110902)
Supplement: Supplementary file 20 — Source Data for Figure 5 [file EMBJ-42-e110902-s022.zip › Figure 5/5G/README.txt]

Haematoxylin & Eosin (H&E) stained formalin fixed paraffin embedded pancreas tissue sections from nude mice that were orthotopically injected with Control or Ncl siRNA treated iKras PDAC cell, with or without being dox fed for 7 days to induce Kras G12D, were imaged with light microcopy using an Olympus BX51 microscope. Each image is a single 20X magnification picture acquired from a representative tissue area. 

Image transformations for the figure: Color balance.
