# Supplementary material for: An ERK1/2‐driven RNA‐binding switch in nucleolin drives ribosome biogenesis and pancreatic tumorigenesis downstream of RAS oncogene
Source: EMBO J. 2023 Apr 11;42(11):e110902. doi: 10.15252/embj.2022110902 (PMC10233377; doi:10.15252/embj.2022110902)
Supplement: Supplementary file 21 — Source Data for Figure 6 [file EMBJ-42-e110902-s018.zip]

Archive with 42 entries (32 files):
- Figure 6/6A/
- Figure 6/6A/KRAS OFF_0nM CX5461.tif
- Figure 6/6A/KRAS OFF_1000nM CX5461.tif
- Figure 6/6A/KRAS OFF_100nM CX5461.tif
- Figure 6/6A/KRAS OFF_10nM CX5461.tif
- Figure 6/6A/KRAS ON_0nM CX5461.tif
- Figure 6/6A/KRAS ON_1000nM CX5461.tif
- Figure 6/6A/KRAS ON_100nM CX5461.tif
- Figure 6/6A/KRAS ON_10nM CX5461.tif
- Figure 6/6A/README.txt
- Figure 6/6B/
- Figure 6/6B/6B.xlsx
- Figure 6/6C/
- Figure 6/6C/6C.xlsx
- Figure 6/6D/
- Figure 6/6D/KRAS OFF_0nM_5nM_10nM CX5461.jpg
- Figure 6/6D/KRAS OFF_1nM CX5461.jpg
- Figure 6/6D/KRAS ON_0nM_1nM_10nM CX5461.jpg
- Figure 6/6D/KRAS ON_5nM CX5461.jpg
- Figure 6/6D/README.txt
- Figure 6/6E/
- Figure 6/6E/6E.xlsx
- Figure 6/6G/
- Figure 6/6G/20210409_CX-5461 treated_day 3_ROI.gif
- Figure 6/6G/20210409_Untreated_day 3_ROI.gif
- Figure 6/6G/20210414_CX-5461 treated_day 8_ROI.gif
- Figure 6/6G/20210414_Untreated_day 8_ROI.gif
- Figure 6/6G/20210419_CX-5461 treated_day 13_ROI.gif
- Figure 6/6G/20210419_Untreated_day 13_ROI.gif
- Figure 6/6G/README.txt
- Figure 6/6H/
- Figure 6/6H/6H.xlsx
- Figure 6/6I/
- Figure 6/6I/CX-5461 treated.JPG
- Figure 6/6I/README.txt
- Figure 6/6I/Untreated.JPG
- Figure 6/6J/
- Figure 6/6J/6J.xlsx
- Figure 6/6K/
- Figure 6/6K/CX-5461_tiled image.tif
- Figure 6/6K/README.txt
- Figure 6/6K/Untreated_tiled image.tif
