# Supplementary material for: An ERK1/2‐driven RNA‐binding switch in nucleolin drives ribosome biogenesis and pancreatic tumorigenesis downstream of RAS oncogene
Source: EMBO J. 2023 Apr 11;42(11):e110902. doi: 10.15252/embj.2022110902 (PMC10233377; doi:10.15252/embj.2022110902)
Supplement: Supplementary file 21 — Source Data for Figure 6 [file EMBJ-42-e110902-s018.zip › Figure 6/6A/README.txt]

Note: Images were taken either as individual fields of view, or tiles of 4 adjacent fields. 

Channels:
red = Ncl
Green = FUrd
Blue = Hoechst


Image transformations for the figure:

1- level adjustments

2- selection of a zoomed in section in each image.
