# Supplementary material for: An ERK1/2‐driven RNA‐binding switch in nucleolin drives ribosome biogenesis and pancreatic tumorigenesis downstream of RAS oncogene
Source: EMBO J. 2023 Apr 11;42(11):e110902. doi: 10.15252/embj.2022110902 (PMC10233377; doi:10.15252/embj.2022110902)
Supplement: Supplementary file 21 — Source Data for Figure 6 [file EMBJ-42-e110902-s018.zip › Figure 6/6B/6B.xlsx]

## Sheet: data
KRAS ON + 0nM CX-5461	KRAS OFF + 0nM CX-5461	KRAS ON + 10nM CX-5461	KRAS OFF + 10nM CX-5461	KRAS ON + 100nM CX-5461	KRAS OFF + 100nM CX-5461	KRAS ON + 1000nM CX-5461	KRAS OFF + 1000nM CX-5461
2.674	1.347	5.543	20.552	0.097	0.112	2.608	0.537
0.285	1.113	17.205	5.498	0.021	0.169	4.85	0.71
0.283	1.22	9.051	2.59	0.021	0.807	1.534	0.408
0.361	3.312	20.676	6.133	0.072	1.613	0.719	0.943
0.028	3.387	6.375	1.025	1.434	1.787	0.359	0.118
0.78	3.071	2.525	1.69	0.803	0.121	1.556	0.211
0.803	0.458	4.073	0.966	1.364	0.013	0.79	0.17
1.147	0.643	1.513	3.549	0.423	0.206	1.045	1.158
4.101	0.149	2.865	3.91	0.165	1.105	1.061	0.326
0.162	1.537	2.128	0.561	0.215	0.44	1.072	0.316
7.999	0.764	6.327	1.159	0.062	0.495	1.163	0.029
0.553	3.602	2.895	7.519	0.057	2.435	1.744	0.094
0.712	1.619	0.728	6.278	0.069	1.014	2.826	0.246
1.08	1.61	0.814	7.401	0.123	2.741	0.629	0.184
1.697	1.931	8.568	2.814	0.702	0.999	2.702	0.239
1.585	1.741	6.669	3.746	0.236	1.766	0.937	0.168
2.052	0.468	1.468	6.429	0.277	0.497	1.11	0.082
2.892	0.657	1.02	3.163	1.804	0.793	1.429	0.213
1.441	0.861	2.655	10.673	0.108	0.473	1.635	0.263
1.652	1.332	1.433	6.682	0.057	0.442	1.519	0.22
1.452	0.783	4.163	2.017	1.151	1.506	0.644	0.111
2.365	0.668	4.536	1.541	0.422	0.21	0.503	0.065
5.711	0.256	2.396	13.267	0.259	2.152	0.743	0.435
1.151	0.868	3.235	0.814	0.014	1.178	0.689	0.12
1.164	0.549	1.623	1.78	0.01	1.043	0.271	0.138
0.389	0.423	1.827	7.95	0.046	0.443	0.057	0.233
0.034	0.741	0.852	7.262	0.008	0.542	0.213	0.424
0.03	0.974	2.045	5.921	0.407	1.067	0.277	0.993
0.67	6.454	1.959	0.536	6.579	0.268	0.158	0.521
28.436	1.816	1.59	0.308	1.557	0.185	0.395	1.732
17.741	1.281	1.485	0.898	1.361	0.246	1.031	1.714
3.063	2.577	2.547	1.107	0.155	0.074	1.739	0.727
2.437	3.246	7.704	6.143	0.069	2.93	0.369	0.666
0.748	1.084	1.334	6.834	2.017	1.759	0.701	0.358
0.564	0.166	1.054	0.148	2.373	1.806	2.23	0.205
1.26	0.586	5.704	0.123	2.535	0.14	0.486	0.32
6.608	1.058	3.368	2.741	1.134	0.032	1.292	0.228
3.478	0.666	0.756	0.52	3.4	0.042	0.832	0.322
16.649	0.946	0.937	4.172	1.682	0.02	0.683	0.508
4.733	0.775	3.411	3.106	0.177	0.126	0.425	0.875
3.933	0.374	1.673	1.085	0.351	0.473	0.698	0.778
12.36	0.865	1.72	1.272	0.229	0.151	0.643	0.183
0.338	0.91	5.788	1.178	0.117	0.454	0.423	0.137
0.457	1.114	1.943	1.484	1.367	0.068	0.406	0.277
0.294	4.903	1.757	0.616	0.23	0.066	0.274	0.216
0.147	2.224	2.011	1.529	0.229	0.058	1.988	1.542
20.144	2.095	1.451	1.321	0.048	0.054	1.418	0.516
10.128	1.654	2.664	1.936	0.021	0.231	0.287	0.358
1.3	0.705	2.931	0.344	0.009	0.331	1.477	0.383
6.829	4.469	0.548	0.491	0.012	0.901	0.855	0.601
13.268	3.998	1.898	1.66	0.015	1.45	0.651	0.774
11.623	5.341	1.697	0.845	2.029	1.082	0.923	0.462
4.992	1.231	2.702	0.627	0.198	1.564	0.619	0.219
0.335	2.32	1.776	1.02	0.039	0.509	0.416	0.533
0.142	2.259	1.131	1.228	0.019	0.182	1.447	0.099
21.85	1.449	4.667	7.244	0.01	0.056	3.819	0.236
1.577	3.745	1.117	2.3	0.06	0.202	0.755	0.553
0.623	1.794	0.548	0.296	0.003	0.453	0.676	0.099
2.366	1.116	2.026	0.363	1.708	2.999	0.237	0.342
2.223	1.075	1.481	0.332	0.038	0.993	0.766	0.533
5.424	1.464	4.979	0.413	0.795	0.721	0.82	0.452
1.704	1.835	10.554	2.617	0.024	0.231	1.594	0.59
0.458	0.911	2.23	0.689	0.026	0.773	0.72	1.008
0.312	1.271	4.017	0	0.024	0.566	1.039	0.654
11.096	1.069	1.326	0.000133	0.006	0.226	0.721	0.256
1.165	2.29	0.683	2.634	0.378	0.292	0.203	0.193
2.741	0.6	1.719	1.966	0.11	0.313	0.169	0.441
13.122	3.471	3.824	3.052	0.075	1.719	0.293	0.221
2.688	0.376	1.716	2.72	0.091	0.335	0.399	0.855
0.498	0.155	3.671	4.258	0.055	1.178	0.42	0.241
5.518	2.52	1.914	3.022	0.031	1.244	0.517	0.148
15.143	2.347	2.791	2.505	0.08	2.792	0.499	0.305
1.533	1.467	3.497	2.586	0.055	0.092	0.369	0.463
1.457	3.629	1.851	2.314	0.043	0.182	0.904	0.278
0.43	4.001	3.845	0.1	0.18	0.209	2.474	0.117
6.852	0.836	0.359	0.471	1.589	4.137	1.031	0.426
1.124	0.479	0.57	0.538	1.486	0.212	2.85	0.341
2.169	0.187	1.211	0.757	0.441	0.133	1.443	0.472
1.374	0.569	3.163	0.368	0.576	0.071	1.057	0.572
7.371	0.241	1.064	2.879	0.321	0.048	0.328	0.182
4.003	0.282	1.088	0.7	0.133	0.211	0.111	0.173
25.181	0.902	1.013	0.076	0.306	1.993	0.247	0.293
3.836	1.37	4.731	0.039	0.243	0.869	0.504	0.184
0.928	0.482	3.233	1.78	0.413	2.168	1.061	0.397
1.915	0.335	1.822	0.904	0.264	0.438	0.675	0.169
4.169	0.93	3.902	1.591	0.262	1.675	1.304	0.112
4.253	2.305	0.795	1.234	0.701	0.194	0.767	0.002
2.754	1.052	0.602	1.072	0.127	0.083	0.439	0.037
7.833	11.886	1.128	2.528	0.312	0.205	0.842	0.144
1.498	12.614	1.087	0.873	0.08	1.3	0.182	0.044
1.693	14.898	1.753	0.956	0.086	0.503	0.32	0.309
2.024	9.344	2.339	0.739	0.272	0.352	0.083	0.311
0.747	2.52	5.715	1.605	0.028	0.265	0.106	0.613
0.725	13.072	5.748	0.326	0.027	0.186	0.221	0.409
0.398	5.373	4.092	0.065	0.005	0.596	0.54	0.804
15.297	2.95	9.057	0.916	0.000744	1.993	0.109	0.67
19.512	6.232	1.144	2.663	0.007	0.661	0.085	0.418
1.375	4.441	2.063	1.154	0.004	1.993	0.187	0.175
8.926	3.252	2.092	0.995	0.012	0.658	0.095	0.247
4.565	3.001	1.537	2.875	0.006	0.371	0.046	0.104
8.41	3.594	2.39	3.726	0.046	0.414	0.21	0.263
3.049	2.946	3.224	1.195	0.067	0.289	0.414	0.552
5.262	4.602	4.323	1.695	0.021	3.468	0.344	0.701
1.227	1.611	8.031	3.046	0.079	0.747	0.243	0.248
4.278	4.973	6.849	1.121	0.227	1.446	0.486	0.176
2.355	4.565	4.601	1.285	0.003	2.019	0.129	0.57
5.372	2.382	2.974	6.223	0.001	2.268	0.319	0.173
2.498	0.441	1.586	0.861	0.092	1.609	0.456	0.126
2	1.412	1.033	0.611	0.076	0.753	0.818	0.984
6.899	5.911	0.577	1.058	0.051	0.506	0.475	0.966
3.808	6.659	4.44e-05	2.572	0.089	0.196	0.475	0.634
1.604	3.51	2.228	6.371	0.017	0.264	0.864	0.231
2.411	3.631	2.428	0.409	0.067	0.41	2.91	0.378
16.915	3.796	4.744	0.974	0.036	1.202	0.649	0.771
0.67	1.34	1.917	4.424	0.11	0.95	0.864	0.631
2.655	5.045	0.35	0.931	0.05	1.102	0.084	0.216
2.674	5.104	1.151	3.147	1.476	0.138	0.863	0.269
2.974	1.559	0.657	1.516	0.026	0.097	1.962	0.176
7.394	1.821	2.341	6.118	0.855	0.1	0.38	0.13
3.063	1.904	0.238	1.841	0.059	0.109	1.091	0.092
0.877	7.956	2.339	2.172	0.074	0.186	0.929	0.179
0.935	6.665	2.194	2.883	1.474	0.112	1.411	0.236
3.091	4.651	1.263	4.801	0.811	0.177	3.043	0.637
24.101	2.684	2.525	3.509	0.181	0.337	2.229	1.045
6.405	1.411	4.67	0.827	0.216	0.268	1.823	0.003
3.115	1.375	2.202	2.18	0.023	0.336	2.723	0.926
1.8	2.149	0.395	3.22	1.23	1.048	1.13	0.63
1.939	0.854	0.572	2.228	0.115	0.265	0.787	0.366
2.251	2.887	0.661	1.382	0.25	0.102	0.859	0.512
3.374	2.155	0.731	1.281	0.342	0.272	0.129	0.766
4.647	3.789	1.369	1.356	0.338	0.495	0.23	1.305
7.095	5.461	2.958	4.687	0.287	0.733	0.708	0.541
4.681	5.023	1.063	2.681	2.635	0.288	0.702	0.816
9.559	3.024	0.897	0.738	2.194	0.81	1.335	0.379
12.707	2.661	4.278	0.742	12.368	0.068	0.65	0.678
4.088	1.874	0.683	0.407	2.501	1.345	1.568	0.509
3.679	5.6	0.389	0.519	8.581	0.912	2.086	0.49
1.382	5.041	0.574	0.86	9.645	0.022	0.799	0.244
0.869	4.165	0.367	1.779	2.064	0.679	0.646	0.359
1.341	2.425	1.039	2.922	9.299	0.612	3.747	0.168
15.453	2.082	4.975	2.135	7.29	3.84	4.478	0.596
2.815	2.825	3.504	1.174	0.559	0.81	1.091	0.025
7.166	3.722	2.613	0.355	0.693	0.94	1.824	0.27
2.555	8.159	2.072	1.384	1.092	1.082	1.487	0.209
1.299	0.389	1.877	2.353	1.22	4.04	1.28	0.068
3.961	0.502	1.056	1.055	0.276	2.328	0.203	0.344
7.337	0.514	6.65	2.944	2.534	1.472	0.537	0.127
3.587	1.825	3.511	1.497	0.57	0.543	0.578	0.088
3.857	5.793	3.63	0.007	0.186	1.388	0.181	0.021
1.778	2.223	2.839	0.121	0.098	0.588	0.423	0.492
7.566	1.576	2.355	0.226	0.34	1.482	0.91	0.467
21.315	0.27	4.463	4.107	0.319	1.308	0.377	0.432
6.01	1.355	5.317	0.108	0.267	0.853	1.315	0.623
5.367	1.662	6.368	0.951	2.222	0.507	0.535	0.335
10.004	4.05	3.706	0.358	0.646	0.92	1.066	0.849
8.751	2.221	4.04	2.252	0.514	0.754	0.891	0.413
12.991	1.015	6.225	2.294	0.629	0.456	0.841	0.285
21.195	1.097	7.263	0.71	0.742	2.467	1.681	0.103
1.261	0.618	10.103	1.978	0.143	0.985	0.721	0.311
0.481	1.448	2.91	1.255	0.582	0.819	0.904	0.515
22.122	1.9	1.747	1.544	6.096	4.306	0.817	0.254
17.664	2.289	2.067	0.759	4.801	0.685	1.117	0.409
1.935	1.3	2.047	1.233	0.343	1.875	0.816	0.945
19.221	2.879	3.968	1.47	0.676	0.003	0.638	1.018
15.484	2.883	0.467	1.561	5.068	0.834	1.083	1.337
3.517	1.464	1.74	0.55	1.318	2.243	1.156	0.238
6.427	0.901	1.987	1.499	3.618	1.722	0.785	1.169
7.007	4.816	1.431	0.431	1.476	1.638	0.99	0.513
10.203	4.097	0.519	3.564	1.494	0.866	0.964	0.673
10.514	3.156	0.917	0.835	0.664	0.565	0.421	0.31
14.457	2.096	10.74	12.405	2.42	3.052	1.275	0.719
1.136	1.779	7.662	1.192	2.072	0.576	1.215	0.026
5.35	1.1	4.227	0.72	0.44	6.726	1.314	0.076
16.282	1.385	2.072	0.689	0.478	0.339	0.428	0.53
0.335	0.882	0.786	0.276	0.326	1.318	0.503	0.297
8.277	1.236	0.563	2.81	0.25	1.632	0.966	0.984
1.476	0.69	5.131	1.304	0.862	1.246	2.167	0.356
9.864	3.919	0.615	0.104	1.732	0.283	1.085	2.216
5.42	4.332	11.432	0.207	0.317	0.252	0.475	2.327
1.161	1.687	2.908	13.617	0.849	0.474	0.862	1.228
0.215	1.966	1.088	2.106	8.446	0.459	0.83	1.526
6.593	5.461	0.839	10.86	2.051	0.377	1.535	1.058
6.17	0.243	0.41	13.894	1.857	0.297	2.552	1.72
14.137	0.517	0.288	2.589	0.144	0.223	1.295	0.537
10.001	4.983	0.587	20.273	1.141	0.426	1.675	0.635
5.42	1.825	1.769	1.617	2.47	0.31	1.224	0.423
4.328	0.974	2.191	8.432	2.346	0.154	3.822	0.577
2.045	2.288	1.303	7.212	0.588	0.513	1.266	0.258
2.915	1.901	7.205	1.075	0.211	2.246	1.399	0.417
4.322	0.81	7.848	7.448	0.779	0.789	1.117	0.501
29.419	0.563	1.612	3.536	0.406	1.941	0.758	0.756
0.852	0.945	0.551	1.932	0.554	1.005	0.495	0.097
6.022	0.313	0.808	25.303	0.481	0.719	0.334	0.1
12.48	0.933	6.798	14.595	1.366	1.124	0.515	0.317
4.305	0.208	0.566	4.804	0.626	4.397	0.451	0.573
2.671	1.274	1.691	7.117	0.349	7.075	0.2	0.91
4.324	2.359	1.871	5.634	0.008	1.467	0.639	0.32
5.054	0.674	1.444	4.566	0.308	1.415	0.873	0.325
0.903	1.76	0.542	2.729	0.4	0.563	0.345	0.169
0.792	1.012	0.618	1.161	0.945	0.343	0.417	0.851
3.533	0.607	1.315	1.246	0.222	0.631	0.444	0.534
1.791	0.19	1.658	1.357	2.138	0.403	0.586	0.191
8.075	0.796	3.479	4.711	0.823	0.297	0.879	0.112
17.414	1.086	0.961	9.89	1.066	1.116	0.441	0.548
22.262	0.674	1.857	2.39	1.402	0.643	0.675	0.324
15.699	0.358	3.027	1.101	2.289	0.286	1.288	0.78
2.346	1.82	2.631	9.077	1.302	0.673	0.768	0.105
15.632	1.237	0.701	3.456	4.694	0.369	0.508	0.679
7.874	2.612	3.027	6.764	1.421	1.724	0.631	0.737
3.36	0.574	0.473	10.566	2.475	0.198	0.312	1.109
3.535	4.626	1.809	12.475	3.68	1.102	0.517	0.467
10.397	3.813	0.544	2.735	0.888	0.845	0.377	0.208
3.456	2.738	2.392	1.793	1.508	1.053	0.416	0.237
14.019	4.973	1.09	7.365	1.665	0.851	0.29	0.219
4.525	2.435	1.485	2.08	2.49	1.925	1.299	0.142
2.235	3.18	1.125	2.65	0.331	2.307	0.767	0.09
6.7	1.556	1.359	2.604	5.524	1.884	0.497	0.872
3.845	0.595	1.233	3.921	0.803	3.659	1.873	1.384
2.935	4.313	0.54	2.4	0.548	1.396	1.117	1.341
2.491	1.256	0.48	1.168	0.358	1.35	1.222	0.601
0.575	4.934	0.428	0.842	2.101	0.485	0.872	0.237
12.632	2.512	3.654	0.337	0.307	0.811	1.1	0.393
9.988	0.929	0.756	1.397	3.934	1.053	0.763	0.112
2.57	0.573	0.344	0.831	1.662	0.136	2.037	0.31
12.115	4.791	3.369	3.306	2.423	3.496	1.702	0.08
10.752	1.5	2.13	0.899	1.016	1.377	0.871	0.138
1.688	3.944	5.687	3.047	1.393	0.856	0.395	0.136
1.032	2.012	4.47	2.874	1.14	2.147	0.656	0.127
15.494	0.545	2.924	4.34	0.361	0.847	0.459	0.2
0.575	1.014	1.394	1.16	0.193	0.805	0.487	0.14
7.836	0.734	0.542	0.623	0.259	1.399	0.197	0.3
4.556	0.621	1.953	2.803	1.005	0.987	0.329	0.171
4.253	0.58	2.457	2.97	2.609	0.653	0.181	0.1
2.536	0.591	0.696	4.885	4.221	0.472	0.434	0.754
7.894	0.774	0.43	0.653	0.996	1.315	0.483	0.287
17.271	3.77	0.352	0.532	0.988	3.804	1.232	0.168
5.174	1.783	1.986	0.482	0.129	1.092	0.541	1.139
3.252	3.146	1.813	0.6	0.332	2.562	0.625	0.395
9.834	7.043	1.74	0.543	0.182	0.695	0.274	1.744
7.339	2.071	1.749	0.724	0.432	9.76	1.093	0.254
11.746	0.983	1.999	0.532	0.653	1.294	0.41	0.086
5.817	1.093	1.223	0.272	0.279	0.781	1.715	0.077
4.903	0.887	1.99	0.373	0.148	0.254	0.737	0.168
3.733	0.55	0.321	0.327	0.376	0.684	0.599	0.282
2.85	0.084	0.237	0.027	1.997	0.905	1.049	0.384
12.818	1.4	6.371	0.535	0.545	0.147	0.116	0.462
12.41	1.314	0.839	0.303	0.513	1.334	0.226	0.26
16.084	0.831	0.545	0.408	2.702	0.494	0.364	0.163
4.722	0.256	1.864	0.297	1.737	0.4	0.469	0.451
7.41	0.069	0.809	0.218	2.05	1.554	0.537	0.503
18.994	0.562	1.743	1.655		0.807	0.194	0.445
10.385	0.278	0.739	0.701		1.806	1.079	2.297
9.6	0.453	2.761	0.416		0.346	0.15	1.411
2.636	0.008	3.008	0.659		0.389	0.162	0.926
3.447	0.356	1.172	0.302		1.554	1.506	0.119
16.236	0.272	0.351	6.128		0.663	1.616	0.249
9.486	0.319	0.204	2.663		2.447	0.498	0.136
32.015	0.249	0.092	0.912		2.543	0.968	1.517
12.171	0.141	0.122	1.012		1.594	0.921	1.088
10.022	1.118	1.592	0.666		2.433	1.202	0.974
13.175	0.408	2.971	0.375		2.337	0.787	0.046
4.878	0.315	0.495	0.307		4.099	0.248	0.037
3.814	0.564	1.336	0.563		4.777	0.588	0.409
2.676	0.393	0.755	1.086		5.355	0.308	1.037
15.256	0.427	0.372	0.119		2.39	1.891	0.157
5.25	0.215	5.609	0.271		0.42	0.884	0.366
2.98	0.62	2.461	0.121		0.985	0.322	1.099
2.736	0.212	4.599	0.458		0.693	1.206	0.858
2.196	0.19	0.915	0.009		0.346	0.618	0.48
11.315	0.924	1.515	0.037		1.098	0.677	0.67
5.298	1.686	0.602	0.084		0.39	1.036	1.017
2.545	0.893	5.107	0.04		0.069	0.634	0.793
0.999	1.064	0.418	0.234		0.173	2.191	0.514
6.372	0.676	0.494	0.22		0.042	0.784	0.478
2.128	0.597	2.766	0.157		0.078	0.514	0.43
4.26	0.797	1.547	1.604		0.034	0.228	0.299
2.728	0.063	2.173	1.772		0.029	0.328	0.672
35.911	0.283	3.115	1.396		0.008	0.618	0.372
0.167	0.175	2.575	0.993		0.003	0.336	0.387
2.585	1.723	2.736	2.746		0.042	0.738	0.562
5.976	1.525	0.207	0.755		0.722	0.087	0.449
2.591	1.571	0.192	0.629		0.137	0.155	0.596
5.658	0.843	0.364	0.873		0.455	1.337	0.235
7.002	2.269	0.374	0.895		0.607	1.286	0.739
5.131	0.53	1.11	1.147		0.683	0.654	1.693
6.502	2.916	1.118	1.716		0.301	0.284	0.323
6.02	1.092	1.357	2.186		0.075	0.449	0.256
9.15	0.844	2.225	1.098		0.127	2.207	1.003
5.554	0.728	0.786	1.387		0.062	0.659	0.214
1.193	1.182	1.538	1.373		0.067	1.102	0.656
1.73	6.486	2.728	1.312		0.515	0.343	0.339
5.95	3.419	4.201	1.962		0.807	0.441	0.698
1.813	0.54	2.907	0.022		0.416	0.149	0.149
7.642	0.78	1.878	0.301		0.197	0.208	0.207
7.302	1.081	3.886	0.431		0.731	2.514	0.215
12.201	4.409	0.645	1.001		0.036	0.562	1.835
8.369	3.079	2.453	0.806		1.949	0.164	0.614
10.507	0.973	1.889	0.036		1.42	0.285	12.933
7.833	2.568	0.835	0.039		0.497	1.857	4.83
5.655	2.535	0.703	0.088		0.308	0.34	0.473
8.603	0.611	0.612	0.002		0.468	0.233	0.703
8.04	0.532	0.625	0.815		0.541	1.106	4.713
9.371	0.369	0.225	0.771		0.262	0.415	1.665
17.972	0.4	0.461	0.634		0.128	1.782	3.149
6.746	0.59	3.064	2.767		0.245	1.101	0.233
6.13	1.12	2.546	0.066		1.233	1.086	2.122
3.858	1.865	1.259	0.106		0.425	4.836	1.586
5.062	1.631	2.713	3.623		0.672	2.078	0.174
2.813	0.76	1.97	0.326		0.184	0.703	1.269
3.882	1.52	1.325	1.85		0.14	0.209	1.794
4.232	1.454	4.642	6.167		0.169	0.476	0.535
5.299	2.081	0.36	4.176		0.219	0.386	0.721
11.321	1.168	2.562	1.905		0.104	1.849	1.261
2.111	0.751	5.094	0.634		0.349	0.487	1.23
5.929	1.655	2.59	0.392		0.195	0.196	1.578
3.142	1.74	2.713	1.151		0.049	0.675	1.456
5.376	0.617	0.802	3.938		0.506	1.092	1.005
1.517	1.227	1.463	14.548		0.498	1.142	1.004
2.417	0.095	1.173	5.58		0.306	0.847	0.502
2.11	0.082	0.837	5.034		0.51	1.189	1.16
2.631	1.207	2.742	3.88		0.207	0.862	1.133
2.009	1.499	1.047	3.957		0.664	1.338	1.466
1.495	0.525	0.541	3.807		0.334	1.039	0.982
5.041	0.557	1.063	2.391		1.804	0.747	2.277
3.085	0.311	1.821	3.967		0.117	1.022	2.161
2.261	0.57	4.726	2.433		0.283	0.741	0.954
3.465	0.968	0.282	3.114		0.275	0.397	1.337
7.536	0.869	1.506	8.675		0.077	0.943	0.595
6.558	0.071	0.187	5.962		0.156	1.033	1.589
4.753	0.048	0.452	2.389		0.287	0.278	0.586
3.364	0.096	1.548	1.797		0.087	0.633	0.627
7.787	0.043	0.433	3		0.666	0.587	0.35
4.882	0.507	0.665	3.139		0.79	1.608	0.699
9.734	0.262	2.387	2.968		0.098	0.712	0.229
3.59	0.202	0.464	0.818		0.929	0.942	4.982
3.375	0.186	0.923	0.538		0.433	0.49	2.312
5.539	0.783	0.49	0.913		0.356	0.726	1.134
10.441	1.255	0.946	3.72		0.21	0.301	0.352
7.397	1.949	1.396	5.158		0.741	0.166	0.965
9.172	1.584	0.464	2.812		0.72	0.284	0.131
5.46	2.045	7.484	0.756		3.821	0.214	0.522
3.093	2.569	0.413	1.518		0.319	1.258	0
2.223	1.576	3.99	3.576		1.244	0.997	0.8
1.392	2.516	3.207	9.068		1.778	0.358	0.613
4.253	0.885	17.704	3.78		0.924	0.88	0.375
1.961	1.285	4.777	1.433		1.851	0.695	0.729
8.178	2.687	4.253	2.677		0.467	0.38	0.567
6.87	4.291	0.783	5.162		1.04	0.816	0.446
6.331	1.506	0.503	3.422		1.025	0.152	0.406
4.604	2.158	1.933	4.61		0.221	0.016	0.275
2.658	1.503	5.857	1.759		0.028	1.487	0.117
2.149	3.31	1.007	2.919		0.608	0.28	0.404
4.047	0.768	6.636	3.312		3.711	0.131	0.33
1.737	4.622	7.24	0.57		0.327	0.169	0.353
3.197	3.089	1.224	1.024		0.202	0.525	0.175
1.885	0.495	1.065	0.924		0.17	0.953	0.493
6.971	2.531	3.776	2.73		2.263	0.19	0.302
10.984	0.413	0.719	8.402		0.252	0.071	0.674
2.733	1.019	0.459	16.326		1.023	0.193	5.56e-05
1.63	1.066	0.143	0.765		0.478	1.167	3.33e-05
1.833	3.805	0.063	0.251		1.18	0.35	2.301
8.871	1.174	0.112	13.763		0.212	1.809	1.367
2.963	0.497	0.128	10.457		0.951	1.778	0.093
7.189	1.038	12.121	1.163		3.507	1.054	0.317
2.176	3.555	11.44	2.277		0.782	1.451	0.229
1.137	0.959	10.353	10.901		4.647	0.236	0.326
5.166	0.766	4.075	1.321		0.196	0.725	0.471
5.381	1.371	1.329	1.273		5.763	0.179	0.219
2.762	1.589	2.86	0.859		1.477	0.106	0.669
4.253	1.683	1.112	0.116		1.993	0.193	0.661
3.247	0.834	0.873	1.099		1.409	0.363	0.536
3.559	2.581	1.187	2.43		3.929	0.439	0.158
3.797	0.659	10.866	1.147		1.212	0.025	0.998
3.227	0.17	11.176	1.03		0.834	0.416	2.602
3.494	1.966	0.67	0.188		2.232	0.724	0.689
2.617	0.524	2.428	0.279		1.189	0.291	1.545
2.682	0.143	0.752	1.042		1.036	0.314	2.671
4.817	5.111	0.455	0.255		0.263	0.267	1.092
4.205	2.411	3.594	2.466		0.35	2.559	2.598
3.15	15.69	2.64	2.189		0.581	0.495	1.506
6.229	9.589	5.875	1.626		0.207	0.057	1.707
1.711	3.186	4.3	0.885		1.216	1.147	0.647
4.087	6.297	6.695	4.927		1.366	0.374	0.478
1.772	12.713	9.358	4.045		0.191	0.282	0.33
1.265	1.876	2.172	2.003		5.409	1.612	0.241
1.258	1.73	1.024	0.542		0.611	0.367	0.162
7.255	10.492	8.885	0.488		0.366	0.175	0.081
5.009	8.909	4.983	0.444		6.533	0.214	0.191
10.605	18.373	6.465	1.333		2.649	0.117	0.087
3.543	1.574	4.078	0.144		0.336	0.263	0.244
1.125	5.585	0.974	0.203		0.268	0.11	0.187
9.485	9.354	0.373	0.228		0.74	0.107	0.058
14.699	2.581	0.419	0.089		0.343	0.701	1.079
8.995	3.014	0.255	1.459		2.006	0.996	0.44
14.372	2.504	0.391	0.669		1.586	0.18	1.11
19.186	6.415	0.329	0.396		1.177	0.896	1.344
4.922	1.494	2.23	0.776		1.28	0.123	0.262
6.275	6.45	0.409	1.392		0.772	0.347	0.066
7.064	4.796	1.149	0.289		1.878	1.21	0.082
2.831	0.92	6.522	0.263		0.44	0.378	0.105
3.215	2.343	6.758	0.237		0.497	0.482	0.075
18.309	2.479	1.384	0.33		0.871	0.347	0.253
3.647	1.425	2.51	0.238		5.822	1.045	0.345
0.961	3.958	2.108	2.461		0.629	1.818	0.133
1.924	1.911	3.801	0.594		8.927	1.07	0.004
0.9	2.784	5.025	0.598		1.931	1.203	0.458
0.459	1.363	1.42	2.029		1.836	0.712	0.391
0.317	10.81	0.49	0.734		0.362	1.069	1.217
1.691	2.448	0.88	0.539		0.67	0.606	0.624
	1.95	0.401	1.298		4.817	0.505	0.204
	0.518	0.082	0.724		1.732	0.326	1.106
	5.676	0.365	0.448		6.588	0.135	0.252
	3.039	0.972	0.747		1.586	1.369	0.354
	1.529	0.065	0.34		0.765	0.313	0.44
	11.133	0.024	0.943		0.443	0.388	0.603
	0.818	2.349	0.332		0.424	0.196	1.236
	17.291	1.574	1.886		0.181	0.101	0.527
	1.943	1.578	0.061		0.44	0.262	0.847
	1.777	7.554	0.231		0.309	0.16	0.59
	3.972	2.592	1.247		1.312	0.365	0.212
	8.798	1.649	0.855		0.594	0.348	0.442
	9.267	1.361	1.97		0.425		0.412
	2.418	0.647	0.535		1.421		1.436
	4.459	3.643	0.629		1.028		0.452
	4.62	3.945	0.592		4.19		0.173
	11.629	2.899	1.091		4.181		0.411
	12.011	3.139	4.217		4.156		0.771
	0.3	2.438	0.735		0.067		1.258
	0.25	2.353	1.758		3.509		0.691
	0.324	1.41	1.164		1.519		0.303
	2.49	0.489	0.139		1.645		0.766
	0.35	0.402	0.548		1.469		1.036
	0.668	0.576	0.345		0.715		0.104
	1.82	5.852	0.172		0.814		1.923
	2.465	1.063	0.272		2.511		0.591
	2.712	3.836	1.546		0.612		1.962
	1.779	0.423	0.875		0.788		1.371
	1.795	9.906	0.314		1.555		0.965
	0.346	2.276	0.302		1.325		0.316
	1.303	3.182	0.713		1.621		0.449
	0.613	7.344	1.308		0.556		0.371
	11.096	2.701	0.594		1.038		0.891
	0.906	1.229	0.386		0.426		1.004
	0.565	0.509	0.381		0.374		0.573
	2.02	0.683	0.676		0.25		0.153
	0.436	0.28	0.412		0.141		0.51
	0.633	0.133	0.849		0.211		0.889
	0.692	8.316	0.062		0.195		0.369
	1.885	0.679	0.067		0.154		0.246
	0.906	5.375	0.296		0.116		0.039
	0.927	1.534	0.188		0.937		0.199
	0.657	2.951	0.39		0.328		0.216
	0.432	2.651	0.776		0.774		0.095
	3.385	3.544	0.965		0.511		0.058
	2.659	0.829	0.112		0.485		3.366
	1.199	0.993	0.241		0.403		0.907
	8.446	0.521	0.057		0.068		2.658
	1.523	1.752	0.053		0.023		1.644
	0.534	2.076	0.055		0.037		0.688
	0.516	1.197	0.427		1.039		1.296
	1.617	1.069	1.049		0.296		0.878
	0.474	0.198	0.172		0.299		0.019
	0.306	4.687	0.315		0.298		1.715
	0.255	0.975	0.032				1.811
	1.068	2.805	0.323				0.728
	3.995	3.448	0.183				0.991
	1.302	3.663					0.726
	3.092	4.056					1.082
	0.718	3.85					0.721
	8.032	1.027					5.14
	3.278	0.281					1.505
	0.446	0.594					1.473
	1.207	10.461					0.42
	1.258	12.849					0.818
	0.403	0.12					0.31
		0.302					0.385
		2.26
		1.787

## Sheet: description
Quantification of FUrd Integrated fluorescence density from individual Nucleoli of iKras PDAC cells, with or without Kras G12D induction, treated with indicted doses of CX-5461 (30 mins) prior to FUrd labelling. Each value is the FUrd integrated density signal from a single nucleolus
