# Supplementary material for: An ERK1/2‐driven RNA‐binding switch in nucleolin drives ribosome biogenesis and pancreatic tumorigenesis downstream of RAS oncogene
Source: EMBO J. 2023 Apr 11;42(11):e110902. doi: 10.15252/embj.2022110902 (PMC10233377; doi:10.15252/embj.2022110902)
Supplement: Supplementary file 21 — Source Data for Figure 6 [file EMBJ-42-e110902-s018.zip › Figure 6/6C/6C.xlsx]

## Sheet: data
KRAS ON + 0nM CX-5461	KRAS ON + 10nM CX-5461	KRAS ON + 100nM CX-5461	KRAS ON + 1000nM CX-5461	KRAS OFF + 0nM CX-5461	KRAS OFF + 10nM CX-5461	KRAS OFF + 100nM CX-5461	KRAS OFF + 1000nM CX-5461
1	0.963395	0.555876	0.356365	0.699572	0.895645	0.863955	0.612946
1	0.989062	0.42668	0.283287	0.8835	0.971161	0.780404	0.514072
1	0.707299	0.406168	0.281476	0.634254	0.534564	0.422632	0.46993
1	0.835358	0.861267	0.449162	0.90577	0.925831	0.714888	0.739555

## Sheet: description
RT-qPCR analysis of 5’ETS-containing pre-rRNA transcript levels in the iKras PDAC cells treated with the indicated doses of CX-5461 for 24hrs, with or without co-addition of Dox to induce Kras G12D expression. A probe against Actb mRNA was used as loading control, and the 5'ETS/Actb ratio values in each experiment were calculated via the 2^–∆∆Ct method. The ratio values were then normalised to th…
