# Supplementary material for: An ERK1/2‐driven RNA‐binding switch in nucleolin drives ribosome biogenesis and pancreatic tumorigenesis downstream of RAS oncogene
Source: EMBO J. 2023 Apr 11;42(11):e110902. doi: 10.15252/embj.2022110902 (PMC10233377; doi:10.15252/embj.2022110902)
Supplement: Supplementary file 21 — Source Data for Figure 6 [file EMBJ-42-e110902-s018.zip › Figure 6/6E/6E.xlsx]

## Sheet: data
			Experiment 1	Experiment 2	Experiment 3
	0 nM CX5461	KRAS ON	1	1	1
		KRAS OFF	0.671757	0.639875	0.670253
	1nM CX5461	KRAS ON	1.15098	0.963274	0.940154
		KRAS OFF	0.6447	0.285433	0.668379
	5nM CX5461	KRAS ON	0.410276	0.319827	0.248157
		KRAS OFF	0.46463	0.425803	0.313525
	10nM CX5461	KRAS ON	0.245976	0.22734	0.221316
		KRAS OFF	0.215083	0.189766	0.222615

## Sheet: description
Quantification of the impact of increasing concentrations of CX-5461 on Kras G12D-driven colony formation in iKras PDAC cells. Colonies were visualized by Crystal Violet staining from 3 independent experiments, and quantified by calculating the Integrated density of the staining via Image-J. The values in each experiment were then normalised to the KRAS ON + 0nM CX-5461 condition from that experi…
