# Supplementary material for: An ERK1/2‐driven RNA‐binding switch in nucleolin drives ribosome biogenesis and pancreatic tumorigenesis downstream of RAS oncogene
Source: EMBO J. 2023 Apr 11;42(11):e110902. doi: 10.15252/embj.2022110902 (PMC10233377; doi:10.15252/embj.2022110902)
Supplement: Supplementary file 21 — Source Data for Figure 6 [file EMBJ-42-e110902-s018.zip › Figure 6/6G/README.txt]

Timecourse MRI analysis of the Dox-fed nude mice (untreated or CX-5461 treated), injected orthotopically with iKras PDAC cells. Each gif file shows the T2 MRI z-section images of the mice abdomen, with the ROI (green) marking the tumor area. A section from each z-scan series displaying the maximal tumor size was selected and displayed for the figure.
