# Supplementary material for: An ERK1/2‐driven RNA‐binding switch in nucleolin drives ribosome biogenesis and pancreatic tumorigenesis downstream of RAS oncogene
Source: EMBO J. 2023 Apr 11;42(11):e110902. doi: 10.15252/embj.2022110902 (PMC10233377; doi:10.15252/embj.2022110902)
Supplement: Supplementary file 21 — Source Data for Figure 6 [file EMBJ-42-e110902-s018.zip › Figure 6/6H/6H.xlsx]

## Sheet: data
Days since orthotopic injection	Days since Treatment	CX-5461 treatment tumor volumes						no treatment tumor volumes
		Animal 1	Animal 2	Animal 3	Animal 4	Animal 5	Animal 6	Animal 1	Animal 2	Animal 3	Animal 4	Animal 5	Animal 6
3	-1	22.608	42.144	33.12	70.896	47.488	7.632	80.544	17.952	22.752	32.168	35.992	14.304
8	4	278.272	79.928	205.88	221.264	245.472	135.928	296.944	263.616	233.792	539.44	163.344	185.072
13	9	265.056	82.752	194.496	156.864	159.888	101.616	1223.71	723.552	932.544	662.72	252.144	580.128

## Sheet: description
Quantification of orthotopic iKras tumor volumes (mm3) from untreated or CX-5461 treated mice, at indicated timepoints, via MRI imaging. 500,000 iKras PDAC cells were engrafted into the pancreas of Dox-fed nude mice and allowed to form tumors for 4 days. Animals were then divided into two groups, with the first group being treated by daily oral administration of CX-5461 (50mg/kg) for 10 days, whi…
