# Supplementary material for: An ERK1/2‐driven RNA‐binding switch in nucleolin drives ribosome biogenesis and pancreatic tumorigenesis downstream of RAS oncogene
Source: EMBO J. 2023 Apr 11;42(11):e110902. doi: 10.15252/embj.2022110902 (PMC10233377; doi:10.15252/embj.2022110902)
Supplement: Supplementary file 21 — Source Data for Figure 6 [file EMBJ-42-e110902-s018.zip › Figure 6/6I/README.txt]

Images of the extracted pancreas and spleen from dox-fed untreated vs. dox-fed CX-5461 treated (50mg/kg daily oral gavage) nude mice bearing iKras PDAC orthotopic tumours (14 days post orthotopic injection, 10 days post the start of treatment). A milimiter graph paper was used for scale estimation.
