# Supplementary material for: An ERK1/2‐driven RNA‐binding switch in nucleolin drives ribosome biogenesis and pancreatic tumorigenesis downstream of RAS oncogene
Source: EMBO J. 2023 Apr 11;42(11):e110902. doi: 10.15252/embj.2022110902 (PMC10233377; doi:10.15252/embj.2022110902)
Supplement: Supplementary file 21 — Source Data for Figure 6 [file EMBJ-42-e110902-s018.zip › Figure 6/6J/6J.xlsx]

## Sheet: data
CX-5461 treatment	No treatment
0.86	1.17
0.46	1.41
0.57	1.01
0.45	1.53
0.45	1.35
0.28	0.69
	1.12

## Sheet: description
Quantification of the extracted pancreas weights (g) from Doxycycline-fed nude mice bearing orthotopic iKras PDAC tumors, with or without CX-5461 treatment. NCr nude mice were orthotopically injected with 500,000 iKras PDAC cells and allowed to develop tumors for 4 days. Animals were then divided into two groups, with the first group being treated by daily oral administration of CX-5461 (50mg/kg)…
