# Supplementary material for: An ERK1/2‐driven RNA‐binding switch in nucleolin drives ribosome biogenesis and pancreatic tumorigenesis downstream of RAS oncogene
Source: EMBO J. 2023 Apr 11;42(11):e110902. doi: 10.15252/embj.2022110902 (PMC10233377; doi:10.15252/embj.2022110902)
Supplement: Supplementary file 21 — Source Data for Figure 6 [file EMBJ-42-e110902-s018.zip › Figure 6/6K/README.txt]

Haematoxylin & Eosin (H&E) stained formalin fixed paraffin embedded pancreas tissue sections from untreated and CX-5461 treated mice were imaged with light microcopy using an Olympus BX51 microscope. Several overlapping 20X images were acquired and manually tiled to generate a composite image covering a large cross-section of the mounted tissue area. 

Image transformations for the figure:

1- Color balance.
2- Selection of a zoomed in section from each image.
